# Supplementary material for: Parallel analysis of Arabidopsis circadian clock mutants reveals different scales of transcriptome and proteome regulation
Source: Open Biol. 2017 Mar 1;7(3):160333. doi: 10.1098/rsob.160333 (PMC5376707; doi:10.1098/rsob.160333)
Supplement: Table S1 [file rsob160333supp9.xlsx]

## Sheet: readme
	RNA-seq >> DESeq analysis
	id	AGI
	baseMean
	baseMeanA	average expression value in control
	baseMeanB	average expression value in mutant
	foldChange
	log2FoldChange	used for downstream analyses
	pval
	padj	FDR adjusted p-value; used for downstream analyses
	-qty	number of promoter element (within first 2000bp uptream of ATG)
	-pos	position of promoter element (within first 2000bp uptream of ATG)

## Sheet: giED
									PRR7/PRR9		Evening Element		SH2008_1		SH2008_1
id	description	baseMean	baseMeanA	baseMeanB	foldChange	log2FoldChange	pval	padj	CACGTGGC-qty	CACGTGGC-pos	AAATATC-qty	AAATATC-pos	TGGATAA-qty	TGGATAA-pos	CCACGTGT-qty	CCACGTGT-pos
AT5G35935	transposable element gene	341.211	11.726	670.696	57.1972	5.83787	2.66e-210	2.38e-206	0	0	0	0	0	0	0	0
AT4G25470	C-repeat/DRE binding factor 2	6.03267	0.67507	11.3903	16.8727	4.07662	1.15e-07	5.24e-06	1	1884;	4	1513;1593;1927;1935;	0	0	0	0
AT5G45820	CBL-interacting protein kinase 20	131.808	23.4928	240.122	10.2211	3.35348	3.95e-87	1.18e-83	0	0	1	1396;	1	680;	0	0
AT4G16740	terpene synthase 03	66.6439	12.054	121.234	10.0575	3.3302	2.94e-05	0.000696669	0	0	2	1697;1957;	0	0	0	0
AT1G73870	B-box type zinc finger protein with CCT domain	209.227	38.9787	379.475	9.73543	3.28324	1.11e-46	1.25e-43	0	0	0	0	0	0	0	0
AT1G09350	galactinol synthase 3	59.6978	11.8424	107.553	9.08206	3.18302	9.13e-15	1.22e-12	1	1725;	2	1146;1563;	1	1920;	0	0
AT5G45830	delay of germination 1	4.44191	0.902016	7.9818	8.84884	3.14549	6.71e-05	0.00140418	0	0	0	0	0	0	0	0
AT3G21890	B-box type zinc finger family protein	13.1457	2.90497	23.3865	8.05052	3.00908	6.02e-10	4.46e-08	0	0	1	1416;	0	0	1	1909;
AT2G15020	unknown protein; BEST Arabidopsis thaliana protein match is: unknown protein (TAIR:AT5G64190.1); Has 72 Blast hits to 72 proteins in 10 species: Archae - 0; Bacteria - 0; Metazoa - 0; Fungi - 0; Plants - 72; Viruses - 0; Other Eukaryotes - 0 (source: NCBI	448.12	108.085	788.155	7.29201	2.86632	1.63e-73	3.66e-70	0	0	1	1796;	0	0	0	0
AT1G66700	S-adenosyl-L-methionine-dependent methyltransferases superfamily protein	5.08801	1.27641	8.89961	6.97236	2.80165	0.000103576	0.00205149	0	0	2	497;1641;	0	0	0	0
AT4G31875	unknown protein; Has 30201 Blast hits to 17322 proteins in 780 species: Archae - 12; Bacteria - 1396; Metazoa - 17338; Fungi - 3422; Plants - 5037; Viruses - 0; Other Eukaryotes - 2996 (source: NCBI BLink).	10.4891	2.8535	18.1246	6.35172	2.66715	5.22e-08	2.54e-06	0	0	1	1206;	1	1278;	0	0
AT2G16367	Encodes a defensin-like (DEFL) family protein.	101.957	31.1455	172.769	5.54715	2.47175	1.87e-05	0.000484399	0	0	0	0	1	625;	0	0
AT2G05100	photosystem II light harvesting complex gene 2.1	13515.1	4138.81	22891.5	5.53093	2.46752	4.73e-215	8.47e-211	0	0	1	1512;	0	0	0	0
AT3G12320	unknown protein; BEST Arabidopsis thaliana protein match is: unknown protein (TAIR:AT5G06980.4); Has 102 Blast hits to 102 proteins in 16 species: Archae - 0; Bacteria - 0; Metazoa - 0; Fungi - 0; Plants - 98; Viruses - 0; Other Eukaryotes - 4 (source: NC	72.5852	22.7236	122.447	5.38852	2.42989	7.21e-32	4.4e-29	0	0	0	0	1	1569;	1	1609;
AT2G46790	pseudo-response regulator 9	29.3716	9.38297	49.3603	5.26063	2.39523	0.00122437	0.0148289	0	0	0	0	1	1111;	1	1714;
AT1G73480	alpha/beta-Hydrolases superfamily protein	480.85	160.727	800.973	4.98342	2.31714	1.03e-70	2.05e-67	0	0	0	0	1	1563;	1	971;
AT3G55580	Regulator of chromosome condensation (RCC1) family protein	60.3978	20.392	100.404	4.92368	2.29974	2.37e-18	4.53e-16	0	0	0	0	0	0	0	0
AT4G15248	B-box type zinc finger family protein	6.49827	2.25216	10.7444	4.77071	2.2542	0.000122051	0.00236005	0	0	0	0	0	0	1	1921;
AT4G27310	B-box type zinc finger family protein	87.4085	30.8149	144.002	4.67313	2.22439	1.79e-33	1.23e-30	1	1386;	1	1508;	0	0	0	0
AT2G05070	photosystem II light harvesting complex gene 2.2	14343.5	5220.46	23466.6	4.49512	2.16836	3.1e-134	1.85e-130	0	0	0	0	0	0	0	0
AT4G08093	pseudogene of unknown protein	6.48565	2.55283	10.4185	4.08115	2.02898	0.000198959	0.00355213	0	0	0	0	0	0	0	0
AT5G06980	unknown protein; FUNCTIONS IN: molecular_function unknown; INVOLVED IN: response to karrikin; LOCATED IN: cellular_component unknown; EXPRESSED IN: 21 plant structures; EXPRESSED DURING: 11 growth stages; BEST Arabidopsis thaliana protein match is: unknow	89.6874	35.309	144.066	4.08014	2.02862	6.48e-21	1.47e-18	0	0	0	0	0	0	0	0
AT5G08030	PLC-like phosphodiesterases superfamily protein	9.08482	3.76756	14.4021	3.82265	1.93457	0.000257366	0.00431551	0	0	0	0	0	0	0	0
AT3G55240	Plant protein 1589 of unknown function	100.694	41.794	159.594	3.81858	1.93304	7.16e-21	1.6e-18	0	0	0	0	0	0	0	0
AT2G21320	B-box zinc finger family protein	349.991	154.228	545.754	3.53862	1.82319	3.29e-28	1.41e-25	0	0	1	850;	0	0	0	0
AT4G36040	Chaperone DnaJ-domain superfamily protein	366.969	162.353	571.585	3.52063	1.81583	4.62e-34	3.31e-31	0	0	0	0	1	1819;	0	0
AT4G25480	dehydration response element B1A	94.8049	42.0166	147.593	3.51274	1.8126	1.36e-08	7.63e-07	0	0	3	1523;1601;1930;	0	0	0	0
AT5G54585	unknown protein; Has 30201 Blast hits to 17322 proteins in 780 species: Archae - 12; Bacteria - 1396; Metazoa - 17338; Fungi - 3422; Plants - 5037; Viruses - 0; Other Eukaryotes - 2996 (source: NCBI BLink).	79.3108	36.0636	122.558	3.39838	1.76485	1.35e-18	2.65e-16	0	0	0	0	0	0	0	0
AT5G24470	pseudo-response regulator 5	1153.13	527.686	1778.57	3.3705	1.75296	5.31e-14	6.35e-12	0	0	2	1050;1501;	1	1574;	0	0
AT5G25110	CBL-interacting protein kinase 25	46.4478	21.2724	71.6232	3.36695	1.75144	5.68e-07	2.21e-05	0	0	2	43;1355;	0	0	0	0
AT5G42250	Zinc-binding alcohol dehydrogenase family protein	554.974	255.129	854.819	3.35054	1.74439	9.73e-24	3.12e-21	0	0	1	1596;	1	1510;	0	0
AT5G15850	CONSTANS-like 1	190.065	87.8841	292.247	3.32537	1.73351	1.02e-31	5.87e-29	0	0	0	0	0	0	0	0
AT2G20670	Protein of unknown function (DUF506)	138.992	64.3042	213.679	3.32294	1.73246	8.46e-08	3.95e-06	0	0	0	0	0	0	0	0
AT3G27690	photosystem II light harvesting complex gene 2.3	3884.14	1807.87	5960.41	3.29692	1.72112	6.75e-100	2.42e-96	1	480;	0	0	0	0	0	0
AT4G19170	nine-cis-epoxycarotenoid dioxygenase 4	1477.83	697.556	2258.09	3.23715	1.69473	7.36e-32	4.4e-29	0	0	0	0	0	0	0	0
AT5G64170	dentin sialophosphoprotein-related	1024.3	486.771	1561.82	3.20854	1.68192	2.78e-39	2.62e-36	0	0	0	0	0	0	1	1921;
AT3G09600	Homeodomain-like superfamily protein	73.3376	35.1356	111.54	3.17455	1.66655	1.77e-24	6.11e-22	0	0	0	0	0	0	0	0
AT3G27250	unknown protein; BEST Arabidopsis thaliana protein match is: unknown protein (TAIR:AT5G40800.1); Has 104 Blast hits to 104 proteins in 13 species: Archae - 0; Bacteria - 0; Metazoa - 0; Fungi - 0; Plants - 104; Viruses - 0; Other Eukaryotes - 0 (source: N	88.2787	42.33	134.227	3.17098	1.66493	4.05e-05	0.000917847	1	1936;	1	715;	0	0	0	0
AT1G71030	MYB-like 2	238.283	117.098	359.467	3.06979	1.61814	1.42e-14	1.87e-12	0	0	2	1242;1659;	1	1786;	0	0
AT3G09450	CONTAINS InterPro DOMAIN/s: Fusaric acid resistance protein, conserved region (InterPro:IPR006726); BEST Arabidopsis thaliana protein match is: unknown protein (TAIR:AT2G28780.1); Has 503 Blast hits to 494 proteins in 215 species: Archae - 0; Bacteria - 4	5.67471	2.89036	8.45906	2.92664	1.54925	0.00529282	0.0453074	0	0	2	179;1708;	0	0	0	0
AT1G76240	Arabidopsis protein of unknown function (DUF241)	112.533	58.1198	166.946	2.87245	1.52228	5.07e-13	5.55e-11	0	0	3	83;380;599;	0	0	1	1437;
AT2G13550	unknown protein; Has 23 Blast hits to 20 proteins in 10 species: Archae - 0; Bacteria - 0; Metazoa - 10; Fungi - 0; Plants - 4; Viruses - 0; Other Eukaryotes - 9 (source: NCBI BLink).	140.536	74.6551	206.417	2.76494	1.46725	7.84e-17	1.32e-14	0	0	1	318;	0	0	0	0
AT4G34550	BEST Arabidopsis thaliana protein match is: F-box family protein (TAIR:AT2G16365.3); Has 37 Blast hits to 37 proteins in 8 species: Archae - 0; Bacteria - 0; Metazoa - 0; Fungi - 0; Plants - 37; Viruses - 0; Other Eukaryotes - 0 (source: NCBI BLink).	44.1727	23.4979	64.8474	2.7597	1.46451	8.27e-05	0.00168442	0	0	0	0	0	0	0	0
AT3G24230	Pectate lyase family protein	12.9015	6.87465	18.9283	2.75335	1.46119	0.00117361	0.0143266	0	0	1	24;	0	0	0	0
AT3G57020	Calcium-dependent phosphotriesterase superfamily protein	620.808	332.007	909.609	2.73972	1.45403	3.63e-58	6.51e-55	0	0	0	0	0	0	0	0
AT1G73830	BR enhanced expression 3	53.8296	28.8076	78.8516	2.73718	1.45269	2e-07	8.58e-06	0	0	0	0	0	0	0	0
AT2G24540	Galactose oxidase/kelch repeat superfamily protein	113.35	60.7503	165.949	2.73166	1.44978	1.68e-15	2.49e-13	0	0	1	369;	0	0	0	0
AT1G29920	chlorophyll A/B-binding protein 2	42928.8	23238.5	62619.1	2.69463	1.43009	9.27e-27	3.69e-24	0	0	1	19;	2	263;1561;	0	0
AT3G59060	phytochrome interacting factor 3-like 6	709.127	388.955	1029.3	2.64632	1.40399	3.28e-55	4.9e-52	0	0	0	0	0	0	1	1938;
AT1G18330	Homeodomain-like superfamily protein	338.046	186.195	489.897	2.63109	1.39566	2.03e-30	1.01e-27	0	0	1	1722;	0	0	0	0
AT2G39800	delta1-pyrroline-5-carboxylate synthase 1	3925.4	2190.16	5660.64	2.58457	1.36993	3.92e-15	5.54e-13	0	0	2	1277;1332;	0	0	0	0
AT5G54190	protochlorophyllide oxidoreductase A	84.5909	47.4934	121.688	2.56222	1.35739	0.000165807	0.00304517	0	0	1	1820;	0	0	0	0
AT5G57660	CONSTANS-like 5	689.543	394.533	984.553	2.49549	1.31932	9.9e-19	1.97e-16	0	0	2	446;772;	0	0	0	0
AT1G71000	Chaperone DnaJ-domain superfamily protein	97.3627	55.8536	138.872	2.48636	1.31403	0.00544317	0.0461938	0	0	1	1760;	1	1778;	1	1700;
AT2G27430	ARM repeat superfamily protein	16.0977	9.29212	22.9033	2.46481	1.30147	0.00346298	0.032983	0	0	1	1965;	1	1619;	0	0
AT1G01580	ferric reduction oxidase 2	29.507	17.1057	41.9083	2.44997	1.29276	3e-05	0.00070675	0	0	1	1668;	0	0	0	0
AT1G29460	SAUR-like auxin-responsive protein family	90.9726	52.8456	129.1	2.44296	1.28863	3.07e-10	2.33e-08	0	0	0	0	0	0	0	0
AT3G26290	cytochrome P450, family 71, subfamily B, polypeptide 26	655.314	382.58	928.047	2.42576	1.27844	2.55e-25	9.32e-23	0	0	1	1396;	0	0	0	0
AT1G64500	Glutaredoxin family protein	942.212	551.505	1332.92	2.41687	1.27314	3.38e-21	8.3e-19	0	0	0	0	0	0	0	0
AT3G19270	cytochrome P450, family 707, subfamily A, polypeptide 4	63.7843	37.3947	90.1738	2.4114	1.26987	4.03e-08	2.02e-06	0	0	1	405;	0	0	0	0
AT3G46370	Leucine-rich repeat protein kinase family protein	191.351	112.27	270.431	2.40876	1.26829	4.71e-17	8.2e-15	0	0	1	1431;	1	1587;	0	0
AT5G04190	phytochrome kinase substrate 4	9.66802	5.67453	13.6615	2.40751	1.26754	0.00362672	0.0341828	0	0	2	162;1787;	0	0	0	0
AT1G80130	Tetratricopeptide repeat (TPR)-like superfamily protein	195.813	115.739	275.887	2.38371	1.25321	0.000701019	0.00963633	0	0	0	0	0	0	0	0
AT5G35970	P-loop containing nucleoside triphosphate hydrolases superfamily protein	1973.37	1168.51	2778.22	2.37757	1.24949	3.86e-56	6.28e-53	0	0	1	1449;	0	0	0	0
AT4G12470	azelaic acid induced 1	97.9766	58.0168	137.936	2.37752	1.24946	1.52e-05	0.000404815	0	0	2	623;1907;	0	0	0	0
AT5G02810	pseudo-response regulator 7	2243.77	1334.72	3152.82	2.36217	1.24011	8.88e-18	1.64e-15	0	0	1	1851;	1	860;	0	0
AT2G32100	ovate family protein 16	143.619	86.7289	200.508	2.3119	1.20908	3.35e-13	3.78e-11	0	0	2	1104;1555;	0	0	0	0
AT1G24580	RING/U-box superfamily protein	46.8943	28.3333	65.4553	2.31019	1.20801	2.6e-07	1.09e-05	0	0	0	0	0	0	1	1594;
AT1G70420	Protein of unknown function (DUF1645)	230.721	140.709	320.733	2.2794	1.18866	6.46e-06	0.00019082	0	0	4	933;969;984;1955;	1	1812;	0	0
AT2G34430	light-harvesting chlorophyll-protein complex II subunit B1	15791.9	9645.44	21938.3	2.27448	1.18554	4.65e-09	2.91e-07	0	0	0	0	1	460;	0	0
AT5G18020	SAUR-like auxin-responsive protein family	73.1254	44.6788	101.572	2.27338	1.18484	5.29e-07	2.07e-05	0	0	1	33;	0	0	0	0
AT1G11210	Protein of unknown function (DUF761)	311.914	191.224	432.603	2.26228	1.17778	7.71e-10	5.57e-08	0	0	1	1365;	0	0	0	0
AT1G80440	Galactose oxidase/kelch repeat superfamily protein	55.333	34.0314	76.6345	2.25187	1.17113	1.07e-05	0.000296265	0	0	4	66;791;1730;1966;	0	0	0	0
AT3G16175	Thioesterase superfamily protein	55.9692	34.449	77.4895	2.2494	1.16954	2.77e-07	1.15e-05	0	0	1	144;	1	78;	0	0
AT2G15080	receptor like protein 19	560.065	346.163	773.967	2.23584	1.16082	1.82e-16	2.93e-14	0	0	1	1585;	0	0	0	0
AT2G42540	cold-regulated 15a	15852.6	9885.83	21819.3	2.20713	1.14217	0.00108726	0.0134873	0	0	0	0	0	0	0	0
AT1G69160	unknown protein; BEST Arabidopsis thaliana protein match is: unknown protein (TAIR:AT3G13980.1); Has 173 Blast hits to 172 proteins in 54 species: Archae - 0; Bacteria - 0; Metazoa - 25; Fungi - 33; Plants - 84; Viruses - 2; Other Eukaryotes - 29 (source:	272.681	170.096	375.267	2.2062	1.14157	1.02e-23	3.22e-21	0	0	0	0	0	0	0	0
AT3G47470	light-harvesting chlorophyll-protein complex I subunit A4	83687.7	52445.7	114930	2.1914	1.13186	6.61e-22	1.69e-19	0	0	1	1470;	0	0	0	0
AT5G19190	unknown protein; BEST Arabidopsis thaliana protein match is: unknown protein (TAIR:AT3G06070.1); Has 1807 Blast hits to 1807 proteins in 277 species: Archae - 0; Bacteria - 0; Metazoa - 736; Fungi - 347; Plants - 385; Viruses - 0; Other Eukaryotes - 339 (	404.507	254.082	554.932	2.18406	1.12701	3.27e-14	4.07e-12	0	0	0	0	1	1780;	1	371;
AT4G23290	cysteine-rich RLK (RECEPTOR-like protein kinase) 21	947.726	595.551	1299.9	2.18269	1.12611	1.81e-37	1.62e-34	0	0	1	201;	0	0	0	0
AT2G42530	cold regulated 15b	13090.6	8236.91	17944.3	2.17852	1.12335	0.00149712	0.0172689	0	0	2	1750;1914;	0	0	0	0
AT1G02460	Pectin lyase-like superfamily protein	129.435	81.4855	177.385	2.17689	1.12227	1.07e-06	3.87e-05	0	0	0	0	0	0	0	0
AT1G06040	B-box zinc finger family protein	2684.82	1697.69	3671.94	2.1629	1.11297	1.84e-47	2.2e-44	0	0	1	1857;	0	0	0	0
AT1G29430	SAUR-like auxin-responsive protein family	178.288	113.474	243.103	2.14236	1.0992	7.26e-08	3.43e-06	0	0	1	554;	0	0	0	0
AT1G18810	phytochrome kinase substrate-related	354.791	226.123	483.46	2.13804	1.09629	4.87e-23	1.41e-20	0	0	1	1552;	1	915;	0	0
AT4G38850	SAUR-like auxin-responsive protein family	77.5731	49.4444	105.702	2.13779	1.09612	6.45e-08	3.09e-06	0	0	0	0	0	0	0	0
AT5G57785	unknown protein; Has 30201 Blast hits to 17322 proteins in 780 species: Archae - 12; Bacteria - 1396; Metazoa - 17338; Fungi - 3422; Plants - 5037; Viruses - 0; Other Eukaryotes - 2996 (source: NCBI BLink).	122.617	78.2023	167.032	2.1359	1.09484	3.42e-09	2.21e-07	0	0	0	0	0	0	0	0
AT4G36380	Cytochrome P450 superfamily protein	124.55	79.544	169.556	2.1316	1.09194	1.4e-07	6.27e-06	0	0	1	1633;	1	816;	0	0
AT2G40340	Integrase-type DNA-binding superfamily protein	195.217	124.774	265.66	2.12912	1.09026	2.57e-05	0.000628717	0	0	2	1939;1948;	0	0	0	0
AT5G63160	BTB and TAZ domain protein 1	612.694	392.667	832.72	2.12067	1.08452	2.01e-12	2.08e-10	0	0	0	0	1	505;	2	395;1913;
AT5G67390	unknown protein; BEST Arabidopsis thaliana protein match is: Plant protein of unknown function (DUF863) (TAIR:AT1G69360.1); Has 186 Blast hits to 186 proteins in 18 species: Archae - 0; Bacteria - 0; Metazoa - 0; Fungi - 0; Plants - 170; Viruses - 0; Othe	269.376	172.953	365.799	2.11502	1.08067	3.75e-12	3.69e-10	0	0	0	0	0	0	0	0
AT3G53830	Regulator of chromosome condensation (RCC1) family protein	126.89	81.7843	171.996	2.10305	1.07248	2.51e-07	1.05e-05	0	0	0	0	0	0	1	1777;
AT3G46880	unknown protein; FUNCTIONS IN: molecular_function unknown; INVOLVED IN: biological_process unknown; LOCATED IN: chloroplast; EXPRESSED IN: 14 plant structures; EXPRESSED DURING: 9 growth stages; BEST Arabidopsis thaliana protein match is: unknown protein	33.2272	21.4453	45.0092	2.09878	1.06955	0.00399458	0.036776	0	0	0	0	0	0	0	0
AT5G54270	light-harvesting chlorophyll B-binding protein 3	68097	44054.1	92140	2.09152	1.06455	6.4e-16	9.72e-14	0	0	0	0	1	1916;	0	0
AT1G15550	gibberellin 3-oxidase 1	220.446	142.651	298.241	2.09069	1.06398	2.07e-08	1.11e-06	0	0	0	0	0	0	0	0
AT1G65870	Disease resistance-responsive (dirigent-like protein) family protein	96.8921	62.7194	131.065	2.0897	1.0633	2.88e-09	1.89e-07	0	0	0	0	0	0	1	1016;
AT1G44446	Pheophorbide a oxygenase family protein with Rieske [2Fe-2S] domain	2784.35	1807.41	3761.29	2.08104	1.0573	3.68e-33	2.44e-30	0	0	0	0	0	0	1	1901;
AT3G18485	iaa-leucine resistant 2	18.2191	11.85	24.5881	2.07494	1.05307	0.00182814	0.0201782	0	0	0	0	1	756;	0	0
AT4G37540	LOB domain-containing protein 39	340.884	221.739	460.03	2.07465	1.05287	2.05e-08	1.11e-06	0	0	2	287;359;	0	0	0	0
AT2G31380	salt tolerance homologue	227.601	148.136	307.066	2.07286	1.05162	2.85e-22	7.77e-20	0	0	0	0	0	0	0	0
AT4G03610	Metallo-hydrolase/oxidoreductase superfamily protein	92.0925	59.9677	124.217	2.07141	1.05061	5.24e-05	0.00113818	0	0	0	0	0	0	0	0
AT2G43010	phytochrome interacting factor 4	1195.64	779.52	1611.77	2.06764	1.04799	9.32e-10	6.63e-08	0	0	0	0	0	0	1	1913;
AT5G54470	B-box type zinc finger family protein	39.0416	25.607	52.4762	2.04929	1.03512	7.61e-05	0.00157591	0	0	1	1574;	0	0	0	0
AT1G75100	J-domain protein required for chloroplast accumulation response 1	564.567	370.346	758.788	2.04886	1.03482	6.77e-31	3.47e-28	0	0	0	0	0	0	0	0
AT1G02820	Late embryogenesis abundant 3 (LEA3) family protein	38.3849	25.237	51.5327	2.04195	1.02995	1.47e-05	0.000396117	0	0	3	598;1579;1622;	0	0	0	0
AT1G13245	ROTUNDIFOLIA like 17	279.927	184.179	375.675	2.03973	1.02838	4.91e-11	4.33e-09	1	1769;	0	0	0	0	0	0
AT2G30432	Homeodomain-like superfamily protein	73.3428	48.2797	98.406	2.03825	1.02733	0.000300405	0.00491311	0	0	0	0	0	0	0	0
AT2G41010	calmodulin (CAM)-binding protein of 25 kDa	96.6531	63.6342	129.672	2.03777	1.02699	9.3e-09	5.43e-07	0	0	2	731;1120;	0	0	0	0
AT4G25990	CCT motif family protein	180.868	119.09	242.647	2.03751	1.02681	2.65e-06	8.65e-05	0	0	0	0	0	0	0	0
AT1G54000	GDSL-like Lipase/Acylhydrolase superfamily protein	48.8844	32.1994	65.5694	2.03636	1.02599	3.76e-05	0.000860881	0	0	1	1259;	0	0	0	0
AT3G21150	B-box 32	25.7822	17.0319	34.5325	2.02751	1.01971	0.000791609	0.0106769	0	0	0	0	0	0	0	0
AT1G65490	unknown protein; FUNCTIONS IN: molecular_function unknown; INVOLVED IN: biological_process unknown; LOCATED IN: endomembrane system; EXPRESSED IN: 22 plant structures; EXPRESSED DURING: 13 growth stages; BEST Arabidopsis thaliana protein match is: unknown	629.978	416.176	843.78	2.02746	1.01967	8.12e-09	4.85e-07	0	0	0	0	1	486;	0	0
AT1G29440	SAUR-like auxin-responsive protein family	151.376	100.062	202.691	2.02567	1.0184	6.21e-08	3e-06	0	0	0	0	0	0	0	0
AT3G08940	light harvesting complex photosystem II	16924.1	11202.8	22645.4	2.0214	1.01536	6.01e-23	1.71e-20	0	0	0	0	0	0	0	0
AT1G78070	Transducin/WD40 repeat-like superfamily protein	1413.19	939.244	1887.14	2.00922	1.00663	6.22e-19	1.25e-16	0	0	0	0	1	874;	0	0
AT5G25190	Integrase-type DNA-binding superfamily protein	49.325	32.7842	65.8657	2.00907	1.00653	8.17e-05	0.00166544	0	0	1	1632;	0	0	0	0
AT1G15825	hydroxyproline-rich glycoprotein family protein	40.0005	26.5923	53.4088	2.00843	1.00607	0.000173464	0.00315348	0	0	0	0	0	0	0	0
AT2G30520	Phototropic-responsive NPH3 family protein	1685.71	1121.82	2249.61	2.00533	1.00384	1.56e-34	1.16e-31	0	0	1	1518;	0	0	0	0
AT3G23550	MATE efflux family protein	35.0876	23.379	46.7962	2.00163	1.00118	0.00387685	0.0360252	0	0	0	0	1	1293;	0	0
AT1G71890	Major facilitator superfamily protein	27.0487	18.0712	36.0261	1.99356	0.99535	0.00196962	0.0214102	0	0	0	0	0	0	1	1854;
AT1G53890	Protein of unknown function (DUF567)	202.494	135.428	269.561	1.99044	0.993088	9.01e-05	0.00181785	0	0	1	732;	0	0	0	0
AT4G35060	Heavy metal transport/detoxification superfamily protein	45.8014	30.6459	60.9569	1.98907	0.992095	0.00171379	0.0192118	0	0	0	0	0	0	0	0
AT1G07180	alternative NAD(P)H dehydrogenase 1	339.076	227.911	450.24	1.97551	0.982224	5.45e-24	1.81e-21	0	0	0	0	1	819;	0	0
AT5G47560	tonoplast dicarboxylate transporter	942.794	634.113	1251.48	1.97359	0.980819	1.82e-17	3.27e-15	0	0	0	0	1	1317;	0	0
AT1G06980	unknown protein; FUNCTIONS IN: molecular_function unknown; INVOLVED IN: biological_process unknown; LOCATED IN: endomembrane system; EXPRESSED IN: sepal, male gametophyte, carpel; EXPRESSED DURING: 4 anthesis; BEST Arabidopsis thaliana protein match is: u	133.56	89.8437	177.275	1.97315	0.980502	3.67e-06	0.000116825	0	0	0	0	0	0	0	0
AT3G47420	phosphate starvation-induced gene 3	431.611	290.725	572.497	1.96921	0.977616	6.24e-21	1.43e-18	0	0	0	0	0	0	0	0
AT1G26945	basic helix-loop-helix (bHLH) DNA-binding superfamily protein	260.285	175.896	344.675	1.95954	0.970513	1.02e-13	1.17e-11	0	0	0	0	0	0	0	0
AT1G14280	phytochrome kinase substrate 2	560.272	378.804	741.741	1.95811	0.969465	7.77e-25	2.73e-22	0	0	0	0	0	0	0	0
AT1G66725	MIR163; miRNA	145.399	98.4081	192.39	1.95502	0.967182	1.71e-08	9.35e-07	0	0	0	0	0	0	0	0
AT1G15830	unknown protein; Has 165982 Blast hits to 57214 proteins in 2459 species: Archae - 263; Bacteria - 44622; Metazoa - 55751; Fungi - 10656; Plants - 17613; Viruses - 2527; Other Eukaryotes - 34550 (source: NCBI BLink).	165.495	112.192	218.799	1.95022	0.96364	3.34e-06	0.000107878	0	0	0	0	0	0	0	0
AT3G54500	FUNCTIONS IN: molecular_function unknown; INVOLVED IN: biological_process unknown; LOCATED IN: cellular_component unknown; EXPRESSED IN: 22 plant structures; EXPRESSED DURING: 13 growth stages; BEST Arabidopsis thaliana protein match is: dentin sialophosp	485.934	329.817	642.052	1.94669	0.961023	5.99e-27	2.44e-24	0	0	0	0	0	0	0	0
AT3G05660	receptor like protein 33	459.997	312.968	607.027	1.93958	0.955747	1.57e-06	5.45e-05	0	0	0	0	0	0	0	0
AT1G53870	Protein of unknown function (DUF567)	137.073	93.3604	180.786	1.93643	0.953399	1.45e-05	0.000389137	0	0	1	732;	0	0	0	0
AT1G13080	cytochrome P450, family 71, subfamily B, polypeptide 2	417.879	285.249	550.509	1.92992	0.948544	4.32e-21	1.02e-18	0	0	0	0	1	802;	0	0
AT1G70985	hydroxyproline-rich glycoprotein family protein	32.6168	22.2749	42.9587	1.92857	0.947535	0.000149906	0.00280194	0	0	0	0	0	0	0	0
AT5G39860	basic helix-loop-helix (bHLH) DNA-binding family protein	97.4961	66.7044	128.288	1.92323	0.943528	9.08e-06	0.000258231	0	0	0	0	0	0	0	0
AT5G54145	unknown protein; FUNCTIONS IN: molecular_function unknown; INVOLVED IN: biological_process unknown; LOCATED IN: endomembrane system; BEST Arabidopsis thaliana protein match is: unknown protein (TAIR:AT4G27657.1); Has 30201 Blast hits to 17322 proteins in	158.916	108.949	208.883	1.91725	0.939038	9.56e-07	3.53e-05	0	0	0	0	0	0	0	0
AT1G18870	isochorismate synthase 2	122.244	83.8458	160.641	1.91592	0.938035	1e-05	0.000279789	1	168;	0	0	0	0	0	0
AT5G24120	sigma factor E	302.156	207.284	397.028	1.91538	0.93763	2.06e-18	4.01e-16	0	0	1	730;	0	0	1	683;
AT4G10310	high-affinity K+ transporter 1	48.874	33.5724	64.1756	1.91156	0.934748	0.000993251	0.0125823	0	0	0	0	0	0	0	0
AT5G45472	Potential natural antisense gene, locus overlaps with AT5G45470	74.0018	50.9001	97.1034	1.90773	0.931855	0.00248208	0.0256729	0	0	0	0	1	105;	0	0
AT3G56290	unknown protein; Has 39 Blast hits to 39 proteins in 15 species: Archae - 0; Bacteria - 0; Metazoa - 0; Fungi - 0; Plants - 39; Viruses - 0; Other Eukaryotes - 0 (source: NCBI BLink).	1388.75	957.503	1820	1.90078	0.926592	4.74e-31	2.5e-28	0	0	0	0	0	0	0	0
AT1G48100	Pectin lyase-like superfamily protein	256.903	177.142	336.665	1.90053	0.926403	6.01e-09	3.68e-07	0	0	1	1172;	0	0	0	0
AT3G54890	photosystem I light harvesting complex gene 1	60055.4	41425.3	78685.5	1.89946	0.925586	5.23e-15	7.27e-13	0	0	0	0	1	1904;	0	0
AT3G26170	cytochrome P450, family 71, subfamily B, polypeptide 19	383.941	265.25	502.631	1.89493	0.922146	0.00402068	0.0369613	0	0	1	364;	0	0	0	0
AT5G15950	Adenosylmethionine decarboxylase family protein	496.315	343.88	648.749	1.88656	0.915756	5.55e-05	0.00119572	0	0	0	0	0	0	1	1735;
AT2G22770	basic helix-loop-helix (bHLH) DNA-binding superfamily protein	36.0353	25.0012	47.0693	1.88268	0.912787	0.00284625	0.0282498	0	0	1	853;	0	0	0	0
AT3G03840	SAUR-like auxin-responsive protein family	56.1013	38.9241	73.2786	1.8826	0.912729	8.15e-05	0.00166442	0	0	0	0	0	0	0	0
AT3G21670	Major facilitator superfamily protein	1444.78	1004.15	1885.42	1.87764	0.908919	1.16e-29	5.63e-27	0	0	1	960;	0	0	0	0
AT4G27440	protochlorophyllide oxidoreductase B	35484.7	24698.8	46270.6	1.8734	0.905658	4.58e-36	3.73e-33	0	0	1	1860;	0	0	0	0
AT1G18360	alpha/beta-Hydrolases superfamily protein	1575.74	1097.71	2053.77	1.87095	0.903771	2.29e-23	7.08e-21	0	0	0	0	0	0	0	0
AT2G18300	basic helix-loop-helix (bHLH) DNA-binding superfamily protein	1682.88	1173.48	2192.28	1.86818	0.901637	2.55e-29	1.2e-26	0	0	0	0	0	0	0	0
AT2G36630	Sulfite exporter TauE/SafE family protein	415.695	290.241	541.15	1.86449	0.898778	6.43e-09	3.91e-07	0	0	0	0	0	0	1	1888;
AT5G04950	nicotianamine synthase 1	343.802	240.051	447.553	1.8644	0.898714	9.77e-07	3.58e-05	0	0	0	0	0	0	0	0
AT3G24460	Serinc-domain containing serine and sphingolipid biosynthesis protein	94.2011	65.7764	122.626	1.86428	0.89862	2.08e-08	1.11e-06	0	0	1	1344;	0	0	0	0
AT1G49500	unknown protein; FUNCTIONS IN: molecular_function unknown; INVOLVED IN: biological_process unknown; LOCATED IN: endomembrane system; EXPRESSED IN: 19 plant structures; EXPRESSED DURING: 10 growth stages; BEST Arabidopsis thaliana protein match is: unknown	468.648	327.526	609.77	1.86174	0.896653	9.67e-07	3.56e-05	0	0	1	1269;	1	45;	0	0
AT5G66740	Protein of unknown function (DUF620)	37.9171	26.5992	49.2351	1.851	0.888303	0.00260358	0.026464	0	0	0	0	1	240;	0	0
AT1G49320	unknown seed protein like 1	95.2098	66.8665	123.553	1.84776	0.885777	3.76e-06	0.000119291	0	0	2	704;1155;	0	0	0	0
AT3G27170	chloride channel B	48.5749	34.13	63.0199	1.84647	0.884767	1.65e-06	5.67e-05	0	0	0	0	0	0	1	687;
AT3G16800	Protein phosphatase 2C family protein	131.283	92.2542	170.312	1.84612	0.884493	2.26e-09	1.5e-07	0	0	0	0	0	0	0	0
AT5G18030	SAUR-like auxin-responsive protein family	80.8933	56.846	104.941	1.84605	0.884445	9.68e-05	0.00194036	0	0	1	1164;	0	0	0	0
AT2G33050	receptor like protein 26	346.501	243.799	449.204	1.84252	0.88168	0.000248522	0.00419864	0	0	2	716;1582;	0	0	0	0
AT5G59080	unknown protein; FUNCTIONS IN: molecular_function unknown; INVOLVED IN: response to oxidative stress; LOCATED IN: chloroplast; EXPRESSED IN: 18 plant structures; EXPRESSED DURING: 9 growth stages; BEST Arabidopsis thaliana protein match is: unknown protei	233.044	164.069	302.019	1.84081	0.880337	3.34e-13	3.78e-11	1	1544;	2	73;1553;	0	0	0	0
AT1G16390	organic cation/carnitine transporter 3	202.209	142.435	261.983	1.83932	0.879175	5.64e-09	3.47e-07	0	0	1	1113;	0	0	0	0
AT5G24530	2-oxoglutarate (2OG) and Fe(II)-dependent oxygenase superfamily protein	782.294	551.605	1012.98	1.83643	0.876904	0.0011741	0.0143266	0	0	1	1836;	0	0	0	0
AT1G13609	Defensin-like (DEFL) family protein	191.842	135.412	248.271	1.83345	0.87456	0.00335359	0.0322186	0	0	0	0	1	1359;	0	0
AT1G55920	serine acetyltransferase 2;1	451.458	318.706	584.21	1.83307	0.87426	8.38e-17	1.4e-14	0	0	1	140;	0	0	0	0
AT5G10250	Phototropic-responsive NPH3 family protein	121.859	86.1527	157.566	1.82891	0.870987	1.65e-08	9.07e-07	0	0	1	412;	0	0	0	0
AT2G30424	Homeodomain-like superfamily protein	259.663	183.923	335.403	1.82361	0.866796	4.16e-08	2.07e-06	0	0	0	0	0	0	0	0
AT1G48260	CBL-interacting protein kinase 17	87.0365	61.6954	112.378	1.82149	0.86512	0.0028699	0.0284372	0	0	1	392;	0	0	0	0
AT2G29650	phosphate transporter 4;1	3194.32	2266.55	4122.09	1.81866	0.862879	1.05e-28	4.72e-26	0	0	0	0	2	413;1056;	0	0
AT5G44190	GOLDEN2-like 2	1734.03	1230.5	2237.56	1.81842	0.862687	1.68e-28	7.34e-26	0	0	1	1220;	1	1378;	0	0
AT1G68840	related to ABI3/VP1 2	116.66	83.02	150.301	1.81042	0.856321	4.66e-08	2.3e-06	0	0	1	392;	1	248;	0	0
AT3G29644	other RNA	122.754	87.5491	157.959	1.80424	0.851388	0.000450795	0.00675627	0	0	0	0	1	1346;	0	0
AT1G64170	cation/H+ exchanger 16	186.068	132.724	239.412	1.80383	0.851065	0.000103855	0.00205475	0	0	2	98;986;	0	0	0	0
AT1G47400	unknown protein; BEST Arabidopsis thaliana protein match is: unknown protein (TAIR:AT1G47395.1); Has 11 Blast hits to 11 proteins in 2 species: Archae - 0; Bacteria - 0; Metazoa - 0; Fungi - 0; Plants - 11; Viruses - 0; Other Eukaryotes - 0 (source: NCBI	126.056	89.9339	162.178	1.8033	0.850637	2.19e-05	0.000548732	0	0	1	628;	1	406;	0	0
AT4G12980	Auxin-responsive family protein	1223.29	872.883	1573.69	1.80286	0.850289	3.14e-23	9.24e-21	0	0	1	1691;	1	1507;	0	0
AT3G62930	Thioredoxin superfamily protein	58.7777	42.0216	75.5338	1.7975	0.84599	6.04e-05	0.0012863	0	0	0	0	1	1650;	0	0
AT4G29905	unknown protein; BEST Arabidopsis thaliana protein match is: unknown protein (TAIR:AT5G57123.1); Has 73 Blast hits to 73 proteins in 13 species: Archae - 0; Bacteria - 0; Metazoa - 0; Fungi - 0; Plants - 73; Viruses - 0; Other Eukaryotes - 0 (source: NCBI	2221.04	1588.75	2853.33	1.79596	0.844755	5e-17	8.61e-15	0	0	0	0	1	876;	0	0
AT1G47395	unknown protein; FUNCTIONS IN: molecular_function unknown; INVOLVED IN: biological_process unknown; LOCATED IN: endomembrane system; BEST Arabidopsis thaliana protein match is: unknown protein (TAIR:AT1G47400.1); Has 9 Blast hits to 9 proteins in 2 specie	157.098	112.466	201.729	1.79369	0.842929	1.37e-05	0.000370693	0	0	0	0	0	0	0	0
AT5G46520	Disease resistance protein (TIR-NBS-LRR class) family	398.05	285.233	510.867	1.79105	0.840808	1.48e-06	5.18e-05	0	0	1	1543;	0	0	0	0
AT2G43590	Chitinase family protein	451.854	324.862	578.845	1.78182	0.833348	2.88e-05	0.000687602	0	0	2	1471;1762;	0	0	0	0
AT4G09750	NAD(P)-binding Rossmann-fold superfamily protein	507.2	365.307	649.092	1.77684	0.829314	3.48e-07	1.41e-05	0	0	0	0	0	0	0	0
AT4G26530	Aldolase superfamily protein	11486	8286.79	14685.1	1.77211	0.825469	4.01e-09	2.54e-07	0	0	1	1902;	0	0	0	0
AT3G62950	Thioredoxin superfamily protein	111.764	80.6503	142.878	1.77157	0.825031	2.61e-08	1.38e-06	0	0	1	790;	1	1010;	0	0
AT5G51530	Ubiquitin carboxyl-terminal hydrolase-related protein	36.5668	26.4639	46.6697	1.76353	0.818463	0.00563184	0.0474877	1	1873;	0	0	0	0	0	0
AT4G23200	cysteine-rich RLK (RECEPTOR-like protein kinase) 12	78.3123	56.696	99.9286	1.76253	0.817651	0.00120664	0.0146936	0	0	1	995;	0	0	0	0
AT2G41290	strictosidine synthase-like 2	131.605	95.2889	167.922	1.76224	0.81741	9.63e-08	4.45e-06	0	0	0	0	1	1587;	0	0
AT2G41870	Remorin family protein	332.402	240.7	424.104	1.76196	0.817181	5.31e-11	4.64e-09	0	0	0	0	0	0	0	0
AT1G13260	related to ABI3/VP1 1	600.095	434.548	765.642	1.76193	0.817154	5.17e-14	6.22e-12	0	0	0	0	0	0	0	0
AT2G27420	Cysteine proteinases superfamily protein	211.586	153.419	269.753	1.75828	0.814165	1.22e-08	6.93e-07	0	0	0	0	0	0	0	0
AT1G52430	Ubiquitin carboxyl-terminal hydrolase-related protein	59.4601	43.2447	75.6756	1.74994	0.807304	0.00326463	0.0315293	0	0	2	777;1704;	0	0	0	0
AT3G25717	ROTUNDIFOLIA like 16	436.034	317.927	554.141	1.74298	0.80156	7.57e-12	7.22e-10	0	0	1	184;	0	0	0	0
AT1G78090	trehalose-6-phosphate phosphatase	56.0564	40.9226	71.1902	1.73963	0.798782	0.0057147	0.0480473	0	0	0	0	0	0	0	0
AT1G79270	evolutionarily conserved C-terminal region 8	607.018	443.434	770.603	1.73781	0.797268	6.03e-16	9.25e-14	0	0	0	0	0	0	0	0
AT3G47500	cycling DOF factor 3	626.7	457.941	795.459	1.73703	0.796626	6.23e-15	8.52e-13	0	0	1	1901;	0	0	0	0
AT1G51090	Heavy metal transport/detoxification superfamily protein	401.561	293.921	509.2	1.73244	0.792805	0.000513615	0.00746074	0	0	1	1436;	0	0	0	0
AT3G55610	delta 1-pyrroline-5-carboxylate synthase 2	2088.35	1531.75	2644.95	1.72675	0.788059	2.75e-25	9.86e-23	1	993;	2	128;1612;	0	0	0	0
AT5G26340	Major facilitator superfamily protein	674.889	495.031	854.748	1.72665	0.787979	2.47e-05	0.00060693	0	0	0	0	0	0	0	0
AT4G13900	pseudogene, similar to NL0D, contains leucine rich-repeat domains Pfam:PF00560, INTERPRO:IPR001611; similar to Cf-4A protein (Lycopersicon esculentum) gi|3097197|emb|CAA73187; blastp match of 33% identity and 2.9e-93 P-value to GP|4235641|gb|AAD13301.1||A	355.62	260.967	450.273	1.7254	0.786932	8.14e-05	0.00166442	0	0	0	0	0	0	0	0
AT2G39710	Eukaryotic aspartyl protease family protein	712.01	522.5	901.52	1.7254	0.786927	7.86e-08	3.69e-06	0	0	0	0	0	0	0	0
AT5G60680	Protein of unknown function, DUF584	336.336	246.888	425.783	1.7246	0.786258	0.00237218	0.0247361	1	361;	1	224;	0	0	1	390;
AT1G22500	RING/U-box superfamily protein	71.7937	52.7759	90.8115	1.7207	0.782997	0.000744023	0.0101265	0	0	1	985;	0	0	0	0
AT4G38860	SAUR-like auxin-responsive protein family	973.369	715.931	1230.81	1.71917	0.781714	2.15e-19	4.43e-17	0	0	0	0	0	0	0	0
AT4G29740	cytokinin oxidase 4	280.499	206.485	354.514	1.7169	0.779807	1.3e-07	5.86e-06	0	0	0	0	0	0	0	0
AT4G27300	S-locus lectin protein kinase family protein	459.852	338.641	581.064	1.71587	0.77894	3.78e-08	1.92e-06	0	0	1	324;	0	0	0	0
AT5G02180	Transmembrane amino acid transporter family protein	286.521	211.016	362.027	1.71564	0.778745	5.25e-10	3.9e-08	0	0	1	1935;	0	0	0	0
AT1G52200	PLAC8 family protein	59.073	43.5313	74.6147	1.71405	0.777406	0.000145575	0.00273526	0	0	0	0	0	0	0	0
AT4G17245	RING/U-box superfamily protein	97.8166	72.0834	123.55	1.71398	0.777354	1.41e-07	6.29e-06	0	0	0	0	0	0	0	0
AT1G17190	glutathione S-transferase tau 26	387.207	285.469	488.945	1.71278	0.776341	1.63e-08	9.01e-07	0	0	0	0	0	0	0	0
AT5G12050	unknown protein; BEST Arabidopsis thaliana protein match is: unknown protein (TAIR:AT3G13980.1); Has 1807 Blast hits to 1807 proteins in 277 species: Archae - 0; Bacteria - 0; Metazoa - 736; Fungi - 347; Plants - 385; Viruses - 0; Other Eukaryotes - 339 (	216.783	159.995	273.571	1.70988	0.773892	9.9e-09	5.73e-07	0	0	0	0	0	0	0	0
AT1G06570	phytoene desaturation 1	330.985	244.347	417.624	1.70914	0.773273	1.31e-08	7.34e-07	0	0	0	0	0	0	0	0
AT2G26560	phospholipase A 2A	451.104	333.063	569.144	1.70882	0.773	1e-05	0.000279789	0	0	0	0	0	0	0	0
AT5G53970	Tyrosine transaminase family protein	448.1	330.987	565.212	1.70765	0.772015	3.66e-13	4.07e-11	0	0	0	0	0	0	0	0
AT4G30270	xyloglucan endotransglucosylase/hydrolase 24	596.195	440.551	751.838	1.70659	0.771113	7.02e-11	5.99e-09	0	0	2	293;407;	0	0	0	0
AT3G56940	dicarboxylate diiron protein, putative (Crd1)	31035.4	22939.3	39131.5	1.70587	0.770511	3.62e-21	8.64e-19	0	0	0	0	0	0	1	1948;
AT5G67030	zeaxanthin epoxidase (ZEP) (ABA1)	4309.63	3188.8	5430.47	1.70298	0.768063	8.19e-26	3.06e-23	0	0	0	0	1	961;	0	0
AT3G54830	Transmembrane amino acid transporter family protein	299.58	222.074	377.087	1.69802	0.763857	9.57e-07	3.53e-05	0	0	0	0	1	127;	0	0
AT1G61795	PAK-box/P21-Rho-binding family protein	95.6155	70.8922	120.339	1.69749	0.763401	0.000128117	0.00244568	0	0	2	833;1247;	0	0	0	0
AT1G29450	SAUR-like auxin-responsive protein family	126.021	93.4652	158.578	1.69665	0.762689	3.17e-05	0.000740729	0	0	0	0	0	0	0	0
AT3G11420	Protein of unknown function (DUF604)	312.1	231.506	392.694	1.69626	0.762354	1.34e-09	9.36e-08	0	0	0	0	0	0	0	0
AT1G18400	BR enhanced expression 1	166.073	123.255	208.892	1.6948	0.761112	2.88e-06	9.35e-05	1	1865;	0	0	1	57;	0	0
AT5G67420	LOB domain-containing protein 37	1057.6	785.401	1329.81	1.69316	0.759716	6.89e-08	3.27e-06	0	0	0	0	0	0	0	0
AT5G55620	unknown protein; BEST Arabidopsis thaliana protein match is: unknown protein (TAIR:AT3G09950.1); Has 30201 Blast hits to 17322 proteins in 780 species: Archae - 12; Bacteria - 1396; Metazoa - 17338; Fungi - 3422; Plants - 5037; Viruses - 0; Other Eukaryot	1226.14	911.941	1540.34	1.68907	0.756232	2.12e-15	3.07e-13	0	0	0	0	0	0	0	0
AT1G18710	myb domain protein 47	179.337	133.444	225.231	1.68784	0.755175	0.00431682	0.0391396	0	0	0	0	0	0	0	0
AT1G77210	sugar transporter 14	235.164	175.036	295.292	1.68703	0.754487	7.64e-07	2.9e-05	0	0	3	212;341;1926;	0	0	0	0
AT4G35090	catalase 2	10065.2	7495.51	12634.9	1.68566	0.753317	7.53e-16	1.13e-13	0	0	0	0	0	0	0	0
AT3G15760	unknown protein; FUNCTIONS IN: molecular_function unknown; INVOLVED IN: biological_process unknown; LOCATED IN: endomembrane system; EXPRESSED IN: 22 plant structures; EXPRESSED DURING: 10 growth stages; BEST Arabidopsis thaliana protein match is: unknown	108.743	81.1302	136.356	1.68071	0.74907	8.1e-05	0.00165963	0	0	0	0	0	0	0	0
AT4G13575	unknown protein; FUNCTIONS IN: molecular_function unknown; INVOLVED IN: biological_process unknown; LOCATED IN: cellular_component unknown; Has 30201 Blast hits to 17322 proteins in 780 species: Archae - 12; Bacteria - 1396; Metazoa - 17338; Fungi - 3422;	649.231	485.364	813.099	1.67523	0.744363	0.000163719	0.00301301	0	0	0	0	0	0	0	0
AT1G75180	Erythronate-4-phosphate dehydrogenase family protein	624.83	467.172	782.487	1.67495	0.744114	1.29e-16	2.13e-14	0	0	1	1364;	0	0	0	0
AT5G49480	Ca2+-binding protein 1	646.3	483.338	809.261	1.67432	0.743573	7.47e-14	8.76e-12	0	0	3	684;1180;1473;	0	0	0	0
AT2G36220	unknown protein; BEST Arabidopsis thaliana protein match is: unknown protein (TAIR:AT3G52710.1); Has 74 Blast hits to 74 proteins in 10 species: Archae - 0; Bacteria - 0; Metazoa - 0; Fungi - 0; Plants - 74; Viruses - 0; Other Eukaryotes - 0 (source: NCBI	132.182	98.9078	165.457	1.67284	0.742297	1.5e-05	0.000401175	0	0	1	1786;	1	1643;	0	0
AT1G80760	NOD26-like intrinsic protein 6;1	185.945	139.176	232.715	1.67209	0.741656	1.88e-07	8.13e-06	0	0	0	0	0	0	0	0
AT3G57010	Calcium-dependent phosphotriesterase superfamily protein	90.9574	68.0984	113.816	1.67135	0.741016	0.000955986	0.0122172	0	0	0	0	0	0	0	0
AT2G31751	unknown gene	68.9642	51.6508	86.2777	1.6704	0.740197	0.00204223	0.0219626	0	0	0	0	1	1949;	0	0
AT2G34420	photosystem II light harvesting complex gene B1B2	68667.7	51454.3	85881.1	1.66908	0.73905	7.65e-10	5.57e-08	0	0	0	0	1	450;	0	0
AT1G78850	D-mannose binding lectin protein with Apple-like carbohydrate-binding domain	3011.21	2258.96	3763.47	1.66602	0.736406	2.18e-07	9.28e-06	0	0	0	0	0	0	0	0
AT4G37760	squalene epoxidase 3	1930.09	1448.95	2411.24	1.66413	0.73477	1.93e-20	4.18e-18	0	0	0	0	0	0	0	0
AT5G61590	Integrase-type DNA-binding superfamily protein	608.489	456.82	760.157	1.66402	0.734672	5.26e-09	3.25e-07	0	0	4	778;1291;1425;1834;	2	1111;1866;	0	0
AT3G05640	Protein phosphatase 2C family protein	308.919	232.104	385.734	1.6619	0.732833	2.19e-07	9.32e-06	0	0	2	966;1917;	1	450;	0	0
AT3G20410	calmodulin-domain protein kinase 9	765.49	575.547	955.432	1.66004	0.731219	2.6e-14	3.34e-12	0	0	0	0	0	0	0	0
AT4G03400	Auxin-responsive GH3 family protein	745.348	560.669	930.026	1.65878	0.730121	1.59e-08	8.77e-07	0	0	1	1504;	0	0	0	0
AT4G01060	CAPRICE-like MYB3	61.3499	46.2056	76.4943	1.65552	0.727284	0.00392747	0.0363448	0	0	0	0	0	0	0	0
AT1G33600	Leucine-rich repeat (LRR) family protein	1323.39	996.98	1649.79	1.65479	0.726647	1.93e-09	1.31e-07	0	0	0	0	0	0	0	0
AT1G15870	Mitochondrial glycoprotein family protein	66.8035	50.3939	83.2131	1.65125	0.723561	0.000950323	0.0121762	0	0	0	0	0	0	0	0
AT5G55570	unknown protein; LOCATED IN: chloroplast; Has 35333 Blast hits to 34131 proteins in 2444 species: Archae - 798; Bacteria - 22429; Metazoa - 974; Fungi - 991; Plants - 531; Viruses - 0; Other Eukaryotes - 9610 (source: NCBI BLink).	79.9022	60.3228	99.4817	1.64915	0.721726	1.77e-05	0.0004635	0	0	0	0	0	0	0	0
AT2G41190	Transmembrane amino acid transporter family protein	193.426	146.029	240.823	1.64915	0.721722	6.93e-07	2.66e-05	0	0	2	256;1154;	0	0	0	0
AT3G20440	Alpha amylase family protein	1363.49	1029.42	1697.56	1.64905	0.721636	0.00366814	0.0344701	0	0	2	290;1976;	1	769;	0	0
AT5G64840	general control non-repressible 5	4922.62	3717.92	6127.31	1.64805	0.72076	3.15e-23	9.24e-21	1	1332;	1	878;	0	0	0	0
AT2G15090	3-ketoacyl-CoA synthase 8	1578	1192.29	1963.7	1.64699	0.719833	2.08e-15	3.04e-13	0	0	2	1602;1892;	0	0	0	0
AT3G51895	sulfate transporter 3;1	547.107	413.576	680.639	1.64574	0.718738	0.00012925	0.00246206	0	0	2	119;1293;	1	204;	0	0
AT5G01820	serine/threonine protein kinase 1	723.987	547.373	900.6	1.64531	0.718361	0.000127067	0.00242822	0	0	0	0	1	514;	0	0
AT1G50040	Protein of unknown function (DUF1005)	66.7356	50.4563	83.0149	1.64528	0.718337	0.000220177	0.00382299	0	0	1	296;	0	0	0	0
AT3G44970	Cytochrome P450 superfamily protein	339.029	256.562	421.496	1.64286	0.716208	0.00217597	0.0230795	0	0	0	0	1	835;	0	0
AT2G32150	Haloacid dehalogenase-like hydrolase (HAD) superfamily protein	349.45	264.458	434.441	1.64276	0.716121	0.00112444	0.0138431	0	0	1	1812;	0	0	0	0
AT3G51660	Tautomerase/MIF superfamily protein	566.346	430.977	701.715	1.6282	0.703275	8.44e-06	0.000242525	0	0	0	0	0	0	0	0
AT2G20250	unknown protein; Has 10 Blast hits to 10 proteins in 6 species: Archae - 0; Bacteria - 0; Metazoa - 0; Fungi - 2; Plants - 8; Viruses - 0; Other Eukaryotes - 0 (source: NCBI BLink).	162.459	123.702	201.217	1.62663	0.701889	3.24e-05	0.000756217	0	0	0	0	1	1929;	0	0
AT2G35060	K+ uptake permease 11	899.994	685.961	1114.03	1.62404	0.699585	1.05e-14	1.39e-12	0	0	0	0	1	1178;	0	0
AT3G14810	mechanosensitive channel of small conductance-like 5	578.571	441.191	715.95	1.62277	0.698455	2.83e-14	3.57e-12	0	0	0	0	1	943;	1	460;
AT4G04940	transducin family protein / WD-40 repeat family protein	767.79	585.955	949.625	1.62065	0.696569	0.000694855	0.00957362	0	0	0	0	0	0	0	0
AT5G57630	CBL-interacting protein kinase 21	1360.23	1038.17	1682.29	1.62044	0.696389	7.07e-10	5.2e-08	0	0	2	1380;1418;	0	0	0	0
AT4G05070	Wound-responsive family protein	545.537	416.465	674.61	1.61985	0.695858	8.23e-09	4.9e-07	0	0	1	1778;	0	0	1	1847;
AT1G61380	S-domain-1 29	476.481	363.82	589.142	1.61933	0.695393	4.67e-10	3.5e-08	0	0	1	479;	0	0	0	0
AT2G19650	Cysteine/Histidine-rich C1 domain family protein	240.426	183.626	297.226	1.61865	0.694788	9.06e-09	5.31e-07	0	0	0	0	0	0	0	0
AT3G61890	homeobox 12	201.336	153.793	248.878	1.61826	0.694447	9.2e-06	0.000260604	0	0	0	0	0	0	0	0
AT4G24140	alpha/beta-Hydrolases superfamily protein	67.8374	51.8191	83.8556	1.61824	0.694422	0.00139171	0.0163905	0	0	1	610;	0	0	0	0
AT4G38960	B-box type zinc finger family protein	79.3039	60.6154	97.9924	1.61663	0.692985	9.3e-06	0.000262437	0	0	0	0	0	0	0	0
AT2G33830	Dormancy/auxin associated family protein	1987.26	1519.98	2454.54	1.61484	0.691396	0.000191116	0.00342234	0	0	1	1077;	0	0	0	0
AT1G56300	Chaperone DnaJ-domain superfamily protein	1847.85	1413.63	2282.08	1.61434	0.690941	0.00448937	0.0403166	0	0	2	643;1302;	0	0	0	0
AT4G23300	cysteine-rich RLK (RECEPTOR-like protein kinase) 22	737.987	565.968	910.006	1.60787	0.685154	2.76e-12	2.78e-10	0	0	1	1357;	0	0	0	0
AT2G43018	conserved peptide upstream open reading frame 17	773.816	593.711	953.922	1.60671	0.68411	0.00246743	0.0255509	0	0	2	28;242;	0	0	0	0
AT1G53035	unknown protein; FUNCTIONS IN: molecular_function unknown; INVOLVED IN: biological_process unknown; LOCATED IN: endomembrane system; EXPRESSED IN: 23 plant structures; EXPRESSED DURING: 13 growth stages; BEST Arabidopsis thaliana protein match is: unknown	501.318	384.714	617.922	1.60619	0.683641	3.6e-07	1.46e-05	0	0	1	742;	0	0	0	0
AT4G29110	unknown protein; FUNCTIONS IN: molecular_function unknown; INVOLVED IN: response to chitin; LOCATED IN: vacuole; BEST Arabidopsis thaliana protein match is: unknown protein (TAIR:AT1G52140.1); Has 109 Blast hits to 109 proteins in 16 species: Archae - 0;	166.485	127.779	205.191	1.60582	0.683309	0.000183658	0.00332533	0	0	2	539;1854;	0	0	0	0
AT5G52900	unknown protein; Has 30201 Blast hits to 17322 proteins in 780 species: Archae - 12; Bacteria - 1396; Metazoa - 17338; Fungi - 3422; Plants - 5037; Viruses - 0; Other Eukaryotes - 2996 (source: NCBI BLink).	99.1529	76.1085	122.197	1.60557	0.683083	7.95e-05	0.00163753	0	0	1	982;	1	1634;	0	0
AT1G73750	Uncharacterised conserved protein UCP031088, alpha/beta hydrolase	304.396	233.808	374.983	1.60381	0.681503	2.88e-07	1.19e-05	0	0	0	0	1	1833;	0	0
AT4G34060	demeter-like protein 3	171.984	132.135	211.833	1.60315	0.680912	2.17e-05	0.000547502	0	0	0	0	0	0	0	0
AT3G61100	Putative endonuclease or glycosyl hydrolase	331.477	254.784	408.17	1.60202	0.679896	0.00465039	0.0413483	0	0	0	0	0	0	0	0
AT5G44530	Subtilase family protein	609.702	468.673	750.731	1.60182	0.679716	2.91e-08	1.52e-06	0	0	0	0	0	0	0	0
AT1G66330	senescence-associated family protein	1422.41	1095.7	1749.13	1.59636	0.67479	6.63e-17	1.13e-14	0	0	2	456;539;	0	0	0	0
AT1G09390	GDSL-like Lipase/Acylhydrolase superfamily protein	370.887	285.944	455.83	1.59412	0.672763	1.4e-08	7.8e-07	0	0	0	0	0	0	0	0
AT5G27360	Major facilitator superfamily protein	378.882	292.175	465.588	1.59352	0.672221	1.94e-08	1.05e-06	0	0	0	0	1	1695;	0	0
AT1G31173	MIR167D; miRNA	165.729	127.851	203.608	1.59253	0.671325	0.00200121	0.0216616	0	0	3	1145;1724;1804;	0	0	0	0
AT2G30766	unknown protein; FUNCTIONS IN: molecular_function unknown; INVOLVED IN: biological_process unknown; LOCATED IN: cellular_component unknown.	602.897	465.392	740.402	1.59092	0.669863	0.00194842	0.0212442	0	0	0	0	0	0	1	989;
AT5G23360	GRAM domain-containing protein / ABA-responsive protein-related	54.4027	41.9976	66.8079	1.59076	0.669714	0.00462824	0.0412544	0	0	1	568;	0	0	0	0
AT3G44450	unknown protein; BEST Arabidopsis thaliana protein match is: unknown protein (TAIR:AT3G52740.1); Has 63 Blast hits to 63 proteins in 12 species: Archae - 0; Bacteria - 0; Metazoa - 0; Fungi - 0; Plants - 63; Viruses - 0; Other Eukaryotes - 0 (source: NCBI	1151.82	889.935	1413.7	1.58855	0.667707	2.79e-09	1.84e-07	0	0	1	985;	0	0	0	0
AT4G21760	beta-glucosidase 47	461.77	356.996	566.543	1.58697	0.666276	0.000555505	0.00795769	0	0	1	1871;	1	1062;	0	0
AT3G26180	cytochrome P450, family 71, subfamily B, polypeptide 20	2361.93	1826.93	2896.94	1.58569	0.66511	6.18e-15	8.52e-13	0	0	1	1366;	1	702;	0	0
AT3G06530	ARM repeat superfamily protein	2365.3	1830.38	2900.22	1.58449	0.664019	0.000298954	0.00489384	0	0	0	0	0	0	0	0
AT5G43150	unknown protein; FUNCTIONS IN: molecular_function unknown; INVOLVED IN: biological_process unknown; LOCATED IN: mitochondrion; EXPRESSED IN: 22 plant structures; EXPRESSED DURING: 13 growth stages; Has 1807 Blast hits to 1807 proteins in 277 species: Arch	370.635	286.846	454.424	1.58421	0.663764	6.35e-07	2.45e-05	0	0	3	49;1220;1358;	0	0	0	0
AT4G14550	indole-3-acetic acid inducible 14	256.21	198.337	314.083	1.58359	0.663196	6.74e-08	3.22e-06	0	0	0	0	0	0	1	1786;
AT1G32900	UDP-Glycosyltransferase superfamily protein	254.169	196.773	311.565	1.58337	0.663001	2.54e-06	8.36e-05	0	0	1	1894;	0	0	0	0
AT3G08660	Phototropic-responsive NPH3 family protein	57.1782	44.2726	70.0838	1.58301	0.662668	0.00432588	0.039201	0	0	0	0	1	1440;	0	0
AT3G49940	LOB domain-containing protein 38	292.076	226.488	357.663	1.57917	0.659166	2.33e-05	0.000577445	0	0	0	0	0	0	0	0
AT3G61430	plasma membrane intrinsic protein 1A	1840.5	1427.3	2253.69	1.57899	0.658999	3.01e-11	2.74e-09	0	0	0	0	1	191;	2	655;732;
AT2G46830	circadian clock associated 1	75.377	58.4967	92.2573	1.57714	0.657306	2.97e-05	0.000702407	0	0	0	0	0	0	0	0
AT5G13180	NAC domain containing protein 83	1937.96	1504.37	2371.55	1.57644	0.656668	1.74e-15	2.56e-13	0	0	0	0	0	0	0	0
AT1G29500	SAUR-like auxin-responsive protein family	159.318	123.675	194.961	1.5764	0.656629	2.74e-05	0.000662878	0	0	0	0	0	0	0	0
AT5G59130	Subtilase family protein	1285.79	998.194	1573.38	1.57623	0.656477	7.71e-10	5.57e-08	0	0	1	1542;	0	0	0	0
AT3G14770	Nodulin MtN3 family protein	466.092	362.004	570.18	1.57507	0.655412	3.8e-05	0.000867607	0	0	0	0	2	856;973;	0	0
AT1G32540	lsd one like 1	571.523	444.845	698.201	1.56954	0.650338	6.42e-11	5.51e-09	0	0	2	159;1005;	0	0	0	0
AT5G15970	stress-responsive protein (KIN2) / stress-induced protein (KIN2) / cold-responsive protein (COR6.6) / cold-regulated protein (COR6.6)	20591.4	16047.6	25135.2	1.56629	0.647356	5.65e-05	0.00121351	1	1928;	2	68;1154;	0	0	0	0
AT1G08890	Major facilitator superfamily protein	469.005	365.804	572.205	1.56424	0.64546	2.27e-06	7.55e-05	0	0	2	644;1897;	0	0	0	0
AT1G68050	flavin-binding, kelch repeat, f box 1	2004.66	1564.52	2444.81	1.56266	0.644001	2.42e-07	1.02e-05	0	0	3	1592;1685;1724;	0	0	0	0
AT4G34250	3-ketoacyl-CoA synthase 16	460.747	359.73	561.765	1.56163	0.643049	7.88e-08	3.69e-06	0	0	2	712;1867;	0	0	0	0
AT3G61580	Fatty acid/sphingolipid desaturase	3416.44	2668.29	4164.59	1.56077	0.642261	2.59e-17	4.6e-15	0	0	3	829;1208;1701;	1	1175;	0	0
AT4G27010	INVOLVED IN: biological_process unknown; LOCATED IN: cellular_component unknown; EXPRESSED IN: 20 plant structures; EXPRESSED DURING: 10 growth stages; CONTAINS InterPro DOMAIN/s: Ribosome 60S biogenesis N-terminal (InterPro:IPR021714); BEST Arabidopsis t	734.984	574.151	895.817	1.56025	0.641775	0.000112189	0.00219541	0	0	0	0	0	0	0	0
AT1G13920	Remorin family protein	169.837	132.818	206.856	1.55744	0.63918	0.000327356	0.0052528	0	0	0	0	0	0	0	0
AT5G66580	unknown protein; FUNCTIONS IN: molecular_function unknown; INVOLVED IN: N-terminal protein myristoylation; LOCATED IN: cellular_component unknown; BEST Arabidopsis thaliana protein match is: unknown protein (TAIR:AT3G50800.1); Has 1807 Blast hits to 1807	91.7629	71.7686	111.757	1.55719	0.638942	0.00094365	0.0121254	1	1753;	0	0	0	0	0	0
AT1G19450	Major facilitator superfamily protein	985.753	771.002	1200.5	1.55707	0.638832	8.59e-13	9.28e-11	0	0	1	1550;	0	0	0	0
AT5G01830	ARM repeat superfamily protein	133.195	104.203	162.187	1.55646	0.638268	0.00164262	0.0185766	0	0	0	0	0	0	0	0
AT2G21210	SAUR-like auxin-responsive protein family	1092.38	855.754	1329.01	1.55303	0.635088	6.54e-05	0.00137523	0	0	0	0	0	0	0	0
AT5G19600	sulfate transporter 3;5	130.127	101.968	158.285	1.5523	0.634403	0.000455476	0.00679236	0	0	0	0	0	0	0	0
AT3G12710	DNA glycosylase superfamily protein	174.979	137.198	212.759	1.55075	0.632963	5.04e-05	0.00109961	0	0	0	0	0	0	0	0
AT5G53200	Homeodomain-like superfamily protein	111.992	87.8447	136.14	1.54978	0.63206	0.00253384	0.0260431	0	0	0	0	0	0	0	0
AT2G23000	serine carboxypeptidase-like 10	816.05	640.732	991.367	1.54724	0.629698	2.18e-07	9.28e-06	0	0	0	0	0	0	0	0
AT4G11330	MAP kinase 5	307.358	241.561	373.155	1.54477	0.627388	3.3e-08	1.69e-06	1	1844;	0	0	1	666;	0	0
AT1G75040	pathogenesis-related gene 5	2071.89	1628.39	2515.39	1.54471	0.627333	0.00365651	0.0344058	0	0	1	1893;	0	0	0	0
AT5G57340	unknown protein; Has 35333 Blast hits to 34131 proteins in 2444 species: Archae - 798; Bacteria - 22429; Metazoa - 974; Fungi - 991; Plants - 531; Viruses - 0; Other Eukaryotes - 9610 (source: NCBI BLink).	95.6369	75.2306	116.043	1.5425	0.625273	0.000454129	0.00679082	0	0	3	630;1055;1987;	1	1213;	0	0
AT1G78820	D-mannose binding lectin protein with Apple-like carbohydrate-binding domain	1958.51	1540.83	2376.19	1.54216	0.624948	7.66e-15	1.03e-12	0	0	0	0	0	0	0	0
AT5G61950	Ubiquitin carboxyl-terminal hydrolase-related protein	286.525	225.467	347.583	1.54162	0.624443	6.29e-06	0.000185915	1	1837;	2	685;1596;	0	0	0	0
AT3G61750	Cytochrome b561/ferric reductase transmembrane with DOMON related domain	172.446	135.706	209.186	1.54146	0.624298	4.2e-05	0.000945695	0	0	0	0	0	0	0	0
AT3G14560	unknown protein; Has 6 Blast hits to 6 proteins in 3 species: Archae - 0; Bacteria - 0; Metazoa - 0; Fungi - 0; Plants - 6; Viruses - 0; Other Eukaryotes - 0 (source: NCBI BLink).	188.087	148.203	227.971	1.53823	0.62127	6.61e-06	0.000194815	0	0	1	373;	0	0	0	0
AT3G17790	purple acid phosphatase 17	705.837	556.243	855.432	1.53787	0.620938	0.000118363	0.00229368	0	0	1	1545;	0	0	0	0
AT1G58290	Glutamyl-tRNA reductase family protein	8643.44	6811.81	10475.1	1.53778	0.620851	1.1e-12	1.16e-10	0	0	1	1185;	1	1858;	0	0
AT3G17510	CBL-interacting protein kinase 1	890.2	701.627	1078.77	1.53753	0.620615	9.38e-05	0.00188958	0	0	0	0	0	0	0	0
AT4G36670	Major facilitator superfamily protein	160.813	126.821	194.805	1.53606	0.619234	0.00186221	0.0204673	0	0	0	0	0	0	0	0
AT1G78600	light-regulated zinc finger protein 1	682.68	538.442	826.918	1.53576	0.618955	2.91e-07	1.19e-05	0	0	2	1301;1843;	0	0	0	0
AT5G10930	CBL-interacting protein kinase 5	355.353	280.4	430.307	1.53462	0.617878	9.16e-07	3.41e-05	0	0	0	0	0	0	0	0
AT5G43630	zinc knuckle (CCHC-type) family protein	1704.21	1345.71	2062.7	1.5328	0.616173	2.07e-14	2.67e-12	1	1927;	2	1517;1755;	0	0	0	0
AT5G22310	unknown protein; BEST Arabidopsis thaliana protein match is: unknown protein (TAIR:AT3G11590.1); Has 30201 Blast hits to 17322 proteins in 780 species: Archae - 12; Bacteria - 1396; Metazoa - 17338; Fungi - 3422; Plants - 5037; Viruses - 0; Other Eukaryot	76.8674	60.7336	93.0012	1.5313	0.614755	0.00185711	0.020435	0	0	0	0	0	0	0	0
AT5G40390	Raffinose synthase family protein	793.578	627.515	959.642	1.52927	0.612846	1.23e-10	9.88e-09	0	0	1	945;	0	0	0	0
AT2G31750	UDP-glucosyl transferase 74D1	873.899	691.251	1056.55	1.52846	0.612076	2.26e-12	2.33e-10	0	0	0	0	0	0	0	0
AT2G22990	sinapoylglucose 1	4209.56	3329.83	5089.29	1.52839	0.612014	1.51e-12	1.59e-10	0	0	0	0	1	46;	0	0
AT3G01550	phosphoenolpyruvate (pep)/phosphate translocator 2	629.081	497.852	760.31	1.52718	0.61087	9.14e-12	8.67e-10	0	0	0	0	0	0	0	0
AT5G02190	Eukaryotic aspartyl protease family protein	123.075	97.6047	148.546	1.52191	0.605886	0.00359365	0.0339748	0	0	0	0	0	0	0	0
AT5G46600	Aluminium activated malate transporter family protein	270.875	215.08	326.669	1.51882	0.602954	0.000445496	0.00668933	0	0	3	277;1428;1505;	1	1075;	0	0
AT2G47750	putative indole-3-acetic acid-amido synthetase GH3.9	154.34	122.573	186.107	1.51834	0.602497	2.87e-05	0.000683889	0	0	0	0	1	1299;	0	0
AT5G50200	nitrate transmembrane transporters	184.899	146.909	222.888	1.51718	0.601396	0.000470364	0.00697376	0	0	1	657;	0	0	0	0
AT1G33720	cytochrome P450, family 76, subfamily C, polypeptide 6	196.538	156.171	236.904	1.51695	0.601176	0.000249442	0.00421021	0	0	2	1449;1921;	1	900;	0	0
AT5G28910	unknown protein; FUNCTIONS IN: molecular_function unknown; INVOLVED IN: biological_process unknown; BEST Arabidopsis thaliana protein match is: unknown protein (TAIR:AT5G28960.1); Has 82 Blast hits to 80 proteins in 14 species: Archae - 0; Bacteria - 0; M	188.997	150.188	227.806	1.5168	0.60103	0.000242183	0.00411754	0	0	0	0	0	0	0	0
AT3G05900	neurofilament protein-related	585.35	465.154	705.545	1.5168	0.601029	5.15e-08	2.52e-06	0	0	0	0	1	1827;	0	0
AT2G18350	homeobox protein 24	142.07	112.932	171.207	1.51602	0.600286	0.00103521	0.012977	0	0	0	0	0	0	0	0
AT4G15920	Nodulin MtN3 family protein	763.557	607.004	920.11	1.51582	0.600101	1.36e-09	9.44e-08	0	0	0	0	1	1266;	0	0
AT1G04250	AUX/IAA transcriptional regulator family protein	797.326	634.147	960.504	1.51464	0.598974	5.09e-11	4.47e-09	0	0	1	1052;	0	0	1	1935;
AT4G19810	Glycosyl hydrolase family protein with chitinase insertion domain	139.847	111.262	168.431	1.51383	0.598199	0.000975071	0.0123783	0	0	0	0	1	104;	0	0
AT2G46810	basic helix-loop-helix (bHLH) DNA-binding superfamily protein	353.835	281.969	425.702	1.50975	0.594309	1.73e-07	7.61e-06	0	0	0	0	1	243;	0	0
AT4G18220	Drug/metabolite transporter superfamily protein	176.654	140.792	212.515	1.50943	0.594	4.11e-05	0.00092886	0	0	0	0	1	373;	0	0
AT5G37540	Eukaryotic aspartyl protease family protein	102.896	82.0436	123.749	1.50833	0.592953	0.00253869	0.0260481	0	0	0	0	0	0	0	0
AT3G11020	DRE/CRT-binding protein 2B	180.138	143.641	216.635	1.50817	0.592799	0.00142148	0.0166319	0	0	3	1631;1942;1951;	0	0	0	0
AT3G56080	S-adenosyl-L-methionine-dependent methyltransferases superfamily protein	466.122	371.734	560.51	1.50783	0.59247	4.75e-08	2.33e-06	0	0	1	1226;	0	0	0	0
AT1G64970	gamma-tocopherol methyltransferase	665.644	531.194	800.094	1.50622	0.590932	1.88e-06	6.34e-05	0	0	0	0	1	1132;	0	0
AT5G16030	unknown protein; FUNCTIONS IN: molecular_function unknown; INVOLVED IN: biological_process unknown; LOCATED IN: cellular_component unknown; EXPRESSED IN: 20 plant structures; EXPRESSED DURING: 13 growth stages; BEST Arabidopsis thaliana protein match is:	2219.3	1773.56	2665.04	1.50265	0.587513	2.9e-14	3.64e-12	0	0	1	1701;	0	0	0	0
AT3G59400	enzyme binding;tetrapyrrole binding	3477.01	2778.8	4175.23	1.50253	0.58739	5.01e-15	7.01e-13	0	0	0	0	0	0	0	0
AT2G40400	Protein of unknown function (DUF399 and DUF3411)	2921.71	2335.91	3507.51	1.50156	0.586461	5.71e-11	4.94e-09	0	0	0	0	0	0	0	0
AT4G34650	squalene synthase 2	254.316	203.505	305.127	1.49936	0.584345	5.4e-05	0.00116627	0	0	1	243;	0	0	0	0
AT5G48900	Pectin lyase-like superfamily protein	720.675	576.747	864.604	1.49911	0.584102	4.05e-09	2.55e-07	0	0	0	0	0	0	0	0
AT5G50100	Putative thiol-disulphide oxidoreductase DCC	662.447	530.367	794.528	1.49807	0.583108	2.58e-10	1.98e-08	0	0	0	0	0	0	0	0
AT5G57180	chloroplast import apparatus 2	2190.92	1754.16	2627.69	1.49797	0.583012	3.32e-13	3.78e-11	0	0	0	0	3	274;949;1297;	0	0
AT4G35840	RING/U-box superfamily protein	216.92	173.684	260.155	1.49786	0.582907	0.000288147	0.00474292	0	0	2	117;1707;	0	0	0	0
AT2G47490	NAD+ transporter 1	667.099	534.266	799.931	1.49725	0.582317	5.74e-11	4.94e-09	0	0	1	1261;	0	0	0	0
AT3G50740	UDP-glucosyl transferase 72E1	444.274	355.906	532.642	1.49658	0.581668	0.000366124	0.00569191	0	0	1	1079;	0	0	0	0
AT5G07000	sulfotransferase 2B	98.1942	78.6631	117.725	1.49658	0.581665	0.00103597	0.012977	0	0	2	164;704;	0	0	0	0
AT1G25550	myb-like transcription factor family protein	1282.82	1028.86	1536.78	1.49367	0.578863	3.79e-09	2.42e-07	0	0	0	0	1	496;	0	0
AT5G02230	Haloacid dehalogenase-like hydrolase (HAD) superfamily protein	297.777	238.894	356.659	1.49296	0.578176	0.000327417	0.0052528	0	0	0	0	0	0	0	0
AT1G72500	LOCATED IN: plasma membrane; EXPRESSED IN: 23 plant structures; EXPRESSED DURING: 13 growth stages; CONTAINS InterPro DOMAIN/s: von Willebrand factor, type A (InterPro:IPR002035); BEST Arabidopsis thaliana protein match is: inter-alpha-trypsin inhibitor h	940.131	754.403	1125.86	1.49238	0.577618	1.16e-09	8.2e-08	0	0	1	605;	1	769;	1	1820;
AT1G21130	O-methyltransferase family protein	3730.68	2994.83	4466.54	1.49142	0.576683	2.76e-07	1.15e-05	0	0	3	690;1805;1950;	0	0	0	0
AT5G19850	alpha/beta-Hydrolases superfamily protein	1069.79	859.621	1279.96	1.48898	0.574327	1.76e-11	1.61e-09	0	0	2	7;1423;	0	0	0	0
AT4G40065	other RNA	365.279	293.561	436.996	1.4886	0.573958	3.46e-05	0.000798378	0	0	0	0	1	1599;	1	999;
AT3G44990	xyloglucan endo-transglycosylase-related 8	3398.39	2733.26	4063.53	1.4867	0.572111	7.46e-05	0.00154861	0	0	2	9;1713;	0	0	0	0
AT4G38840	SAUR-like auxin-responsive protein family	1277.62	1028.47	1526.76	1.4845	0.569973	1.16e-11	1.08e-09	0	0	0	0	0	0	0	0
AT2G32880	TRAF-like family protein	580.279	467.155	693.403	1.48431	0.569792	4.78e-09	2.98e-07	0	0	0	0	0	0	0	0
AT1G33590	Leucine-rich repeat (LRR) family protein	3126.19	2518.7	3733.67	1.48238	0.567916	3.91e-09	2.49e-07	0	0	0	0	0	0	0	0
AT1G37130	nitrate reductase 2	8459.34	6815.84	10102.8	1.48226	0.567799	0.000151845	0.00282346	0	0	2	436;502;	0	0	0	0
AT5G62920	response regulator 6	563.911	454.494	673.328	1.48149	0.567047	0.000558802	0.00798766	0	0	0	0	0	0	0	0
AT4G15550	indole-3-acetate beta-D-glucosyltransferase	392.481	316.336	468.627	1.48142	0.566983	1.74e-07	7.64e-06	0	0	1	1692;	0	0	0	0
AT4G00970	cysteine-rich RLK (RECEPTOR-like protein kinase) 41	327.892	264.289	391.495	1.48132	0.566879	0.00258698	0.0263326	1	1676;	0	0	1	951;	0	0
AT4G38380	MATE efflux family protein	278.859	224.772	332.946	1.48126	0.566827	0.00310641	0.0303116	0	0	0	0	0	0	0	0
AT1G15950	cinnamoyl coa reductase 1	2150.55	1734.52	2566.59	1.47971	0.565314	3.7e-13	4.1e-11	0	0	1	1658;	0	0	0	0
AT4G04330	Chaperonin-like RbcX protein	2404.94	1939.8	2870.08	1.47957	0.565183	3.96e-11	3.56e-09	0	0	2	167;539;	0	0	0	0
AT5G27420	carbon/nitrogen insensitive 1	104.93	84.6479	125.211	1.4792	0.564817	0.00513558	0.0442309	1	1875;	0	0	0	0	0	0
AT4G04020	fibrillin	6457.91	5211.58	7704.24	1.47829	0.563933	1.55e-06	5.37e-05	0	0	0	0	1	1027;	1	1830;
AT5G22390	Protein of unknown function (DUF3049)	528.137	426.238	630.036	1.47813	0.563775	1.25e-06	4.47e-05	0	0	0	0	0	0	0	0
AT4G04790	Tetratricopeptide repeat (TPR)-like superfamily protein	220.767	178.223	263.311	1.47742	0.563085	0.000332565	0.00531777	0	0	0	0	0	0	0	0
AT4G16880	Leucine-rich repeat (LRR) family protein	729.075	589.127	869.023	1.4751	0.560817	6.48e-05	0.00136427	0	0	1	1873;	0	0	0	0
AT2G29670	Tetratricopeptide repeat (TPR)-like superfamily protein	1424.23	1151.06	1697.4	1.47464	0.560362	2.57e-06	8.43e-05	0	0	3	437;485;1625;	0	0	0	0
AT2G26690	Major facilitator superfamily protein	1400.56	1132.13	1668.98	1.47419	0.559923	6.84e-12	6.59e-10	0	0	1	1287;	0	0	0	0
AT1G66760	MATE efflux family protein	88.4566	71.5125	105.401	1.47388	0.559618	0.00134688	0.015978	0	0	2	833;869;	0	0	0	0
AT1G29910	chlorophyll A/B binding protein 3	69721.4	56388.4	83054.3	1.4729	0.558656	2.4e-06	7.98e-05	0	0	0	0	2	761;1616;	0	0
AT3G45210	Protein of unknown function, DUF584	394.017	318.818	469.216	1.47174	0.557518	1.01e-06	3.69e-05	0	0	1	1271;	0	0	0	0
AT3G14940	phosphoenolpyruvate carboxylase 3	327.723	265.272	390.174	1.47084	0.556644	0.000238641	0.00408561	0	0	0	0	0	0	0	0
AT5G62630	hipl2 protein precursor	811.944	657.283	966.604	1.47061	0.556411	7.13e-08	3.38e-06	0	0	2	185;558;	1	1538;	0	0
AT1G12370	photolyase 1	250.745	203.183	298.307	1.46817	0.55402	1.31e-05	0.000357457	0	0	0	0	0	0	0	0
AT3G52840	beta-galactosidase 2	2464.2	1996.92	2931.48	1.468	0.553852	7.82e-13	8.5e-11	0	0	0	0	0	0	0	0
AT2G36870	xyloglucan endotransglucosylase/hydrolase 32	1095.83	888.306	1303.36	1.46724	0.553105	2.18e-09	1.46e-07	0	0	1	328;	0	0	0	0
AT2G41250	Haloacid dehalogenase-like hydrolase (HAD) superfamily protein	170.662	138.466	202.858	1.46504	0.550937	1.4e-06	4.95e-05	0	0	0	0	2	769;1341;	1	185;
AT5G22270	unknown protein; BEST Arabidopsis thaliana protein match is: unknown protein (TAIR:AT3G11600.1); Has 136 Blast hits to 136 proteins in 15 species: Archae - 0; Bacteria - 0; Metazoa - 0; Fungi - 0; Plants - 136; Viruses - 0; Other Eukaryotes - 0 (source: N	127.439	103.412	151.465	1.46467	0.550571	0.00136265	0.0161119	0	0	1	1722;	0	0	0	0
AT3G25882	NIM1-interacting 2	307.88	249.882	365.879	1.46421	0.550121	0.000491938	0.00722194	0	0	1	937;	1	1211;	0	0
AT5G14600	S-adenosyl-L-methionine-dependent methyltransferases superfamily protein	328.86	266.914	390.806	1.46417	0.55008	1.87e-05	0.000484399	0	0	0	0	0	0	0	0
AT2G37460	nodulin MtN21 /EamA-like transporter family protein	299.229	242.985	355.474	1.46295	0.548877	0.00087954	0.0115079	0	0	1	406;	1	297;	0	0
AT5G20150	SPX domain gene 1	499.003	405.256	592.75	1.46266	0.54859	0.000742128	0.0101084	0	0	1	1623;	1	1781;	0	0
AT3G06070	unknown protein; BEST Arabidopsis thaliana protein match is: unknown protein (TAIR:AT5G19190.1); Has 33 Blast hits to 33 proteins in 12 species: Archae - 0; Bacteria - 0; Metazoa - 1; Fungi - 0; Plants - 32; Viruses - 0; Other Eukaryotes - 0 (source: NCBI	357.873	290.692	425.053	1.46221	0.548151	1.06e-05	0.000295461	0	0	0	0	1	1549;	0	0
AT2G40610	expansin A8	730.859	593.771	867.946	1.46175	0.547699	2.12e-05	0.000536405	0	0	0	0	0	0	0	0
AT1G04240	AUX/IAA transcriptional regulator family protein	991.177	805.543	1176.81	1.46089	0.546849	2.52e-10	1.94e-08	0	0	0	0	1	563;	0	0
AT5G40480	embryo defective 3012	2714.48	2206.29	3222.67	1.46067	0.546631	0.000464193	0.00690087	0	0	1	1581;	0	0	0	0
AT1G51610	Cation efflux family protein	1972.81	1606.14	2339.48	1.45658	0.542589	8.59e-10	6.13e-08	0	0	2	1570;1617;	0	0	0	0
AT3G14800	transposable element gene	290.951	236.876	345.025	1.45656	0.542568	0.000536549	0.00773744	0	0	1	1435;	0	0	0	0
AT1G21670	LOCATED IN: cell wall, plant-type cell wall; EXPRESSED IN: 23 plant structures; EXPRESSED DURING: 14 growth stages; CONTAINS InterPro DOMAIN/s: WD40-like Beta Propeller (InterPro:IPR011659), Six-bladed beta-propeller, TolB-like (InterPro:IPR011042); BEST	1139.93	928.336	1351.52	1.45585	0.541859	1.46e-06	5.12e-05	0	0	0	0	1	918;	1	1188;
AT5G04895	DEA(D/H)-box RNA helicase family protein	420.948	342.815	499.08	1.45583	0.541839	0.00260728	0.026464	1	1350;	1	1848;	1	820;	0	0
AT4G18390	TEOSINTE BRANCHED 1, cycloidea and PCF transcription factor 2	1492.06	1217.14	1766.98	1.45175	0.537795	1.57e-09	1.08e-07	0	0	3	597;769;1811;	0	0	0	0
AT5G06550	CONTAINS InterPro DOMAIN/s: Transcription factor jumonji/aspartyl beta-hydroxylase (InterPro:IPR003347), F-box domain, Skp2-like (InterPro:IPR022364), Transcription factor jumonji (InterPro:IPR013129); BEST Arabidopsis thaliana protein match is: transfera	470.523	384.027	557.02	1.45047	0.536524	0.00526939	0.04515	0	0	2	695;728;	0	0	0	0
AT3G48250	Pentatricopeptide repeat (PPR) superfamily protein	343.175	280.105	406.245	1.45033	0.536381	0.0022601	0.0238027	0	0	2	1786;1839;	1	190;	0	0
AT5G61270	phytochrome-interacting factor7	544.165	444.423	643.906	1.44886	0.534916	2.24e-06	7.48e-05	0	0	3	208;1017;1421;	0	0	1	572;
AT1G30240	unknown protein; Has 169 Blast hits to 168 proteins in 75 species: Archae - 0; Bacteria - 0; Metazoa - 49; Fungi - 68; Plants - 46; Viruses - 0; Other Eukaryotes - 6 (source: NCBI BLink).	529.568	432.528	626.608	1.44871	0.534768	0.00054684	0.00787318	0	0	1	962;	0	0	0	0
AT1G55205	unknown protein; FUNCTIONS IN: molecular_function unknown; INVOLVED IN: biological_process unknown; LOCATED IN: chloroplast; BEST Arabidopsis thaliana protein match is: unknown protein (TAIR:AT3G13674.1); Has 30201 Blast hits to 17322 proteins in 780 spec	158.646	129.598	187.693	1.44827	0.534333	0.0021389	0.0227132	0	0	1	751;	0	0	0	0
AT4G13572	unknown protein; FUNCTIONS IN: molecular_function unknown; INVOLVED IN: biological_process unknown; LOCATED IN: cellular_component unknown; Has 0 Blast hits to 0 proteins in 0 species (source: NCBI BLink).	133.089	108.761	157.417	1.44737	0.533437	0.00250265	0.0258261	0	0	1	1775;	0	0	0	0
AT1G63860	Disease resistance protein (TIR-NBS-LRR class) family	359.863	294.084	425.642	1.44735	0.533415	0.000170153	0.00311223	0	0	1	1923;	0	0	0	0
AT4G13750	Histidine kinase-, DNA gyrase B-, and HSP90-like ATPase family protein	581.615	475.513	687.718	1.44627	0.532333	0.00181614	0.0200829	0	0	0	0	0	0	0	0
AT4G26600	S-adenosyl-L-methionine-dependent methyltransferases superfamily protein	719.74	588.531	850.949	1.44589	0.531954	0.00434721	0.0393554	0	0	0	0	0	0	0	0
AT3G13980	unknown protein; BEST Arabidopsis thaliana protein match is: unknown protein (TAIR:AT1G54200.1); Has 1485 Blast hits to 418 proteins in 98 species: Archae - 0; Bacteria - 6; Metazoa - 246; Fungi - 61; Plants - 107; Viruses - 6; Other Eukaryotes - 1059 (so	217.983	178.245	257.721	1.44588	0.531948	0.000333898	0.00533433	1	1889;	0	0	0	0	0	0
AT5G39080	HXXXD-type acyl-transferase family protein	536.318	438.786	633.85	1.44456	0.530626	4.44e-06	0.000137416	0	0	0	0	0	0	0	0
AT1G20823	RING/U-box superfamily protein	262.807	215.155	310.459	1.44296	0.529028	0.000236791	0.00406171	0	0	1	1302;	0	0	0	0
AT5G57790	unknown protein; Has 13 Blast hits to 11 proteins in 5 species: Archae - 0; Bacteria - 0; Metazoa - 0; Fungi - 0; Plants - 13; Viruses - 0; Other Eukaryotes - 0 (source: NCBI BLink).	136.755	111.972	161.537	1.44265	0.528721	0.00253246	0.0260431	0	0	3	356;588;1879;	0	0	0	0
AT2G18290	anaphase promoting complex 10	529.438	433.648	625.229	1.44179	0.527861	2.42e-07	1.02e-05	0	0	0	0	0	0	0	0
AT3G13150	Tetratricopeptide repeat (TPR)-like superfamily protein	333.672	273.307	394.036	1.44173	0.527801	0.000680158	0.00940728	0	0	0	0	0	0	0	0
AT1G26920	unknown protein; BEST Arabidopsis thaliana protein match is: unknown protein (TAIR:AT1G69760.1); Has 47 Blast hits to 47 proteins in 13 species: Archae - 0; Bacteria - 0; Metazoa - 0; Fungi - 7; Plants - 34; Viruses - 0; Other Eukaryotes - 6 (source: NCBI	934.809	765.986	1103.63	1.4408	0.526871	1.67e-06	5.7e-05	0	0	0	0	0	0	0	0
AT4G18340	Glycosyl hydrolase superfamily protein	68.082	55.7958	80.3682	1.4404	0.526468	0.00471568	0.0416977	0	0	0	0	1	1786;	0	0
AT3G28130	nodulin MtN21 /EamA-like transporter family protein	750.627	615.17	886.083	1.44039	0.526456	1.66e-06	5.68e-05	0	0	3	380;697;1888;	0	0	0	0
AT3G11900	aromatic and neutral transporter 1	345.847	283.563	408.131	1.4393	0.525365	8.31e-06	0.00023998	0	0	0	0	1	893;	0	0
AT5G49110	unknown protein; INVOLVED IN: biological_process unknown; LOCATED IN: cellular_component unknown; EXPRESSED IN: cultured cell; Has 30201 Blast hits to 17322 proteins in 780 species: Archae - 12; Bacteria - 1396; Metazoa - 17338; Fungi - 3422; Plants - 503	186.201	152.683	219.72	1.43905	0.525121	0.00159527	0.0181097	1	1051;	0	0	1	1793;	0	0
AT3G06125	other RNA	1003.97	823.288	1184.66	1.43894	0.525005	2.27e-07	9.64e-06	0	0	0	0	0	0	0	0
AT5G03350	Legume lectin family protein	8592.47	7047.54	10137.4	1.43843	0.524496	0.00289171	0.0286059	0	0	1	1413;	0	0	0	0
AT3G49110	peroxidase CA	661.57	542.625	780.514	1.4384	0.524469	5.47e-05	0.00118017	1	1588;	0	0	0	0	0	0
AT2G46310	cytokinin response factor 5	149.862	122.948	176.776	1.43781	0.523873	0.00108361	0.0134513	0	0	0	0	0	0	1	1725;
AT4G00820	IQ-domain 17	263.942	216.551	311.333	1.43769	0.523753	5.72e-05	0.00122596	0	0	1	1362;	0	0	1	282;
AT3G54320	Integrase-type DNA-binding superfamily protein	200.111	164.19	236.032	1.43756	0.52362	0.000668985	0.00926704	0	0	0	0	0	0	0	0
AT4G30990	ARM repeat superfamily protein	2168.29	1779.3	2557.29	1.43725	0.523308	0.00208285	0.0223225	0	0	1	1509;	0	0	0	0
AT4G23540	ARM repeat superfamily protein	888.932	729.646	1048.22	1.43661	0.522672	0.00406932	0.0372252	0	0	0	0	0	0	0	0
AT4G02920	unknown protein; BEST Arabidopsis thaliana protein match is: unknown protein (TAIR:AT1G03340.1); Has 41 Blast hits to 41 proteins in 12 species: Archae - 0; Bacteria - 0; Metazoa - 0; Fungi - 0; Plants - 41; Viruses - 0; Other Eukaryotes - 0 (source: NCBI	6951.3	5705.9	8196.69	1.43653	0.522587	3.42e-13	3.83e-11	0	0	1	1776;	0	0	0	0
AT4G14560	indole-3-acetic acid inducible	204.84	168.275	241.404	1.43459	0.520634	0.00106694	0.0132915	0	0	0	0	0	0	0	0
AT2G15970	cold regulated 413 plasma membrane 1	11664.2	9582.17	13746.1	1.43455	0.520603	6.48e-12	6.28e-10	1	1977;	1	1936;	0	0	0	0
AT1G20650	Protein kinase superfamily protein	845.852	695.194	996.51	1.43343	0.519468	1.27e-08	7.16e-07	0	0	1	1857;	0	0	0	0
AT1G22570	Major facilitator superfamily protein	198.399	163.181	233.618	1.43165	0.517675	0.00588408	0.0490112	0	0	2	1654;1867;	0	0	0	0
AT1G75190	unknown protein; FUNCTIONS IN: molecular_function unknown; INVOLVED IN: biological_process unknown; EXPRESSED IN: 22 plant structures; EXPRESSED DURING: 13 growth stages; Has 678 Blast hits to 539 proteins in 82 species: Archae - 0; Bacteria - 8; Metazoa	313.517	257.897	369.136	1.43133	0.517355	2.77e-05	0.000665282	0	0	1	1250;	0	0	0	0
AT3G18490	Eukaryotic aspartyl protease family protein	8075.2	6643.04	9507.37	1.43118	0.517203	1.04e-12	1.11e-10	0	0	3	208;782;1268;	1	1579;	0	0
AT3G21870	cyclin p2;1	253.148	208.265	298.031	1.43102	0.517043	0.000707334	0.00970082	1	661;	1	319;	0	0	0	0
AT3G55510	Noc2p family	809.586	666.892	952.28	1.42794	0.513933	0.00137884	0.0162497	0	0	1	972;	0	0	0	0
AT3G51920	calmodulin 9	1124.5	926.374	1322.62	1.42774	0.513733	2.71e-10	2.06e-08	0	0	1	1972;	0	0	0	0
AT1G41830	SKU5-similar 6	4066.31	3350.85	4781.77	1.42703	0.513017	1.42e-11	1.32e-09	0	0	1	1163;	0	0	0	0
AT1G29940	nuclear RNA polymerase A2	1708.76	1408.21	2009.3	1.42685	0.51283	0.000221626	0.0038395	0	0	2	29;1814;	2	378;843;	0	0
AT2G25900	Zinc finger C-x8-C-x5-C-x3-H type family protein	677.012	558	796.023	1.42656	0.512545	7.49e-07	2.85e-05	0	0	1	709;	1	601;	0	0
AT2G27840	histone deacetylase-related / HD-related	1563.46	1288.79	1838.14	1.42625	0.512223	0.000381302	0.00590102	0	0	0	0	0	0	0	0
AT4G12900	Gamma interferon responsive lysosomal thiol (GILT) reductase family protein	679.971	560.513	799.428	1.42624	0.512221	1.94e-05	0.000496801	0	0	1	1928;	0	0	0	0
AT1G17460	TRF-like 3	265.345	218.881	311.809	1.42456	0.510514	0.000856044	0.0112836	0	0	2	421;533;	0	0	0	0
AT5G18245	other RNA	197.886	163.235	232.536	1.42454	0.510498	0.00194268	0.0211945	0	0	0	0	0	0	0	0
AT2G02100	low-molecular-weight cysteine-rich 69	4152.48	3427.48	4877.48	1.42305	0.508987	1.92e-05	0.000493501	0	0	2	1081;1908;	0	0	0	0
AT2G46330	arabinogalactan protein 16	1888.97	1559.78	2218.17	1.4221	0.508028	3.37e-05	0.000780814	0	0	0	0	0	0	0	0
AT2G16990	Major facilitator superfamily protein	313.355	258.829	367.88	1.42132	0.507235	0.00048326	0.00712371	0	0	0	0	0	0	0	0
AT1G01420	UDP-glucosyl transferase 72B3	279.124	230.661	327.587	1.42021	0.506104	0.00396344	0.0365644	0	0	0	0	0	0	0	0
AT2G03730	ACT domain repeat 5	599.272	495.543	703.001	1.41865	0.504516	6.22e-06	0.000184677	0	0	0	0	0	0	0	0
AT3G49420	Got1/Sft2-like vescicle transport protein family	148.8	123.068	174.531	1.41817	0.504031	0.00544024	0.0461938	0	0	0	0	0	0	0	0
AT4G11600	glutathione peroxidase 6	5919.66	4898.8	6940.52	1.41678	0.502616	5.85e-07	2.27e-05	0	0	0	0	0	0	1	1931;
AT1G07620	GTP-binding protein Obg/CgtA	92.1661	76.2731	108.059	1.41674	0.502573	0.00394576	0.0364419	0	0	1	1618;	0	0	1	739;
AT1G24340	FAD/NAD(P)-binding oxidoreductase family protein	610.34	505.344	715.337	1.41554	0.501357	1.79e-07	7.83e-06	0	0	0	0	1	1908;	0	0
AT1G79060	unknown protein; BEST Arabidopsis thaliana protein match is: unknown protein (TAIR:AT1G56020.1); Has 3399 Blast hits to 980 proteins in 195 species: Archae - 0; Bacteria - 839; Metazoa - 390; Fungi - 256; Plants - 154; Viruses - 9; Other Eukaryotes - 1751	117.653	97.5047	137.802	1.41328	0.49905	0.00277065	0.0277143	0	0	0	0	0	0	0	0
AT5G24460	unknown protein; INVOLVED IN: biological_process unknown; LOCATED IN: cell wall; EXPRESSED IN: 24 plant structures; EXPRESSED DURING: 15 growth stages; Has 1807 Blast hits to 1807 proteins in 277 species: Archae - 0; Bacteria - 0; Metazoa - 736; Fungi - 3	920.907	763.328	1078.49	1.41287	0.498633	4.74e-06	0.000145306	0	0	0	0	0	0	0	0
AT1G75900	GDSL-like Lipase/Acylhydrolase superfamily protein	950.533	787.921	1113.15	1.41276	0.498519	2.47e-05	0.00060693	0	0	2	429;1341;	0	0	0	0
AT1G20060	ATP binding microtubule motor family protein	245.708	203.684	287.731	1.41264	0.498392	0.00069432	0.00957361	0	0	1	1636;	0	0	0	0
AT5G13630	magnesium-chelatase subunit chlH, chloroplast, putative / Mg-protoporphyrin IX chelatase, putative (CHLH)	46372.8	38446.3	54299.3	1.41234	0.498089	1.6e-12	1.67e-10	0	0	1	1594;	0	0	1	1941;
AT4G21215	unknown protein; Has 35333 Blast hits to 34131 proteins in 2444 species: Archae - 798; Bacteria - 22429; Metazoa - 974; Fungi - 991; Plants - 531; Viruses - 0; Other Eukaryotes - 9610 (source: NCBI BLink).	849.605	704.661	994.548	1.41138	0.49711	4.9e-06	0.000150036	0	0	2	281;499;	1	1378;	0	0
AT1G54740	Protein of unknown function (DUF3049)	269.578	223.679	315.476	1.4104	0.496099	0.00494512	0.0431202	0	0	2	1356;1599;	0	0	0	0
AT2G30040	mitogen-activated protein kinase kinase kinase 14	94.3757	78.3078	110.444	1.41038	0.496083	0.00374105	0.0350634	0	0	1	1971;	0	0	0	0
AT1G69530	expansin A1	2759.56	2289.77	3229.35	1.41034	0.496042	4.03e-06	0.000127055	0	0	0	0	0	0	0	0
AT4G34220	Leucine-rich repeat protein kinase family protein	1493.98	1239.74	1748.23	1.41016	0.49586	1.05e-08	6.04e-07	0	0	0	0	0	0	0	0
AT1G28230	purine permease 1	742.278	616.312	868.245	1.40878	0.494442	2.56e-05	0.000626251	0	0	1	1994;	0	0	0	0
AT1G44000	unknown protein; BEST Arabidopsis thaliana protein match is: unknown protein (TAIR:AT4G11911.1); Has 216 Blast hits to 212 proteins in 76 species: Archae - 0; Bacteria - 96; Metazoa - 0; Fungi - 0; Plants - 118; Viruses - 0; Other Eukaryotes - 2 (source:	3159.31	2623.69	3694.92	1.40829	0.493946	9.77e-11	8.07e-09	0	0	0	0	0	0	0	0
AT4G16780	homeobox protein 2	158.977	132.038	185.916	1.40805	0.493699	0.00288917	0.0285966	0	0	0	0	0	0	0	0
AT4G10770	oligopeptide transporter 7	1455.98	1209.91	1702.04	1.40675	0.492363	7.31e-06	0.000212924	0	0	1	1713;	0	0	0	0
AT1G71040	Cupredoxin superfamily protein	1059.71	880.774	1238.64	1.4063	0.491909	5.2e-08	2.54e-06	0	0	1	1522;	1	462;	1	472;
AT2G47300	ribonuclease Ps	163.578	135.969	191.186	1.40611	0.491707	0.00469493	0.0416536	0	0	0	0	0	0	0	0
AT1G23030	ARM repeat superfamily protein	584.392	486.005	682.778	1.40488	0.490445	2.9e-07	1.19e-05	0	0	0	0	0	0	0	0
AT3G50750	BES1/BZR1 homolog 1	415.191	345.37	485.013	1.40433	0.489883	0.000218013	0.00379369	0	0	0	0	0	0	0	0
AT3G17830	Molecular chaperone Hsp40/DnaJ family protein	512.734	426.595	598.873	1.40384	0.489382	0.004415	0.0397883	0	0	0	0	1	1873;	0	0
AT1G27030	unknown protein; BEST Arabidopsis thaliana protein match is: unknown protein (TAIR:AT1G27020.1); Has 504 Blast hits to 502 proteins in 169 species: Archae - 0; Bacteria - 299; Metazoa - 0; Fungi - 0; Plants - 67; Viruses - 0; Other Eukaryotes - 138 (sourc	1447.01	1204.03	1690	1.40362	0.489152	1.02e-07	4.69e-06	0	0	1	1164;	0	0	0	0
AT5G57560	Xyloglucan endotransglucosylase/hydrolase family protein	232.609	193.562	271.656	1.40346	0.488983	3.46e-06	0.000110775	0	0	1	976;	0	0	0	0
AT5G03230	Protein of unknown function, DUF584	259.324	215.813	302.835	1.40323	0.488754	0.00119653	0.0145804	0	0	0	0	1	1193;	0	0
AT4G12600	Ribosomal protein L7Ae/L30e/S12e/Gadd45 family protein	2268.61	1887.99	2649.23	1.40321	0.488726	0.000260824	0.00436533	0	0	2	547;1920;	0	0	0	0
AT2G32530	cellulose synthase-like B3	947.995	789.099	1106.89	1.40273	0.488235	3.38e-07	1.38e-05	0	0	1	917;	0	0	0	0
AT3G50760	galacturonosyltransferase-like 2	182.486	151.973	212.999	1.40155	0.487028	0.00522307	0.0448388	0	0	1	1521;	0	0	0	0
AT5G11420	Protein of unknown function, DUF642	4536.73	3779.02	5294.44	1.40101	0.486467	4.44e-11	3.97e-09	0	0	0	0	0	0	0	0
AT4G13495	other RNA	6198.88	5164.68	7233.08	1.40049	0.485931	2.14e-09	1.44e-07	0	0	1	1184;	1	446;	0	0
AT1G18460	alpha/beta-Hydrolases superfamily protein	773.064	644.243	901.886	1.39992	0.485341	3.59e-08	1.83e-06	0	0	0	0	0	0	1	1930;
AT3G16520	UDP-glucosyl transferase 88A1	2129.72	1774.99	2484.44	1.39969	0.485108	5.02e-10	3.75e-08	0	0	1	1360;	0	0	0	0
AT3G05800	AtBS1(activation-tagged BRI1 suppressor 1)-interacting factor 1	626.844	522.499	731.189	1.39941	0.484816	0.00291754	0.0288137	0	0	2	1707;1719;	0	0	0	0
AT5G23870	Pectinacetylesterase family protein	155.091	129.315	180.866	1.39864	0.484029	0.00300835	0.0295964	0	0	2	1201;1648;	0	0	0	0
AT2G23130	arabinogalactan protein 17	702.52	585.812	819.228	1.39845	0.483827	0.00180949	0.0200465	0	0	1	419;	1	1159;	0	0
AT5G44568	unknown protein; FUNCTIONS IN: molecular_function unknown; INVOLVED IN: biological_process unknown; LOCATED IN: endomembrane system; Has 19 Blast hits to 19 proteins in 2 species: Archae - 0; Bacteria - 0; Metazoa - 0; Fungi - 0; Plants - 19; Viruses - 0;	506.397	422.473	590.321	1.3973	0.482641	0.00325168	0.0314382	0	0	1	101;	0	0	0	0
AT3G08730	protein-serine kinase 1	2165.93	1807.65	2524.21	1.3964	0.481713	3.42e-10	2.59e-08	0	0	0	0	0	0	0	0
AT1G80270	PENTATRICOPEPTIDE REPEAT 596	930.206	776.692	1083.72	1.3953	0.480579	0.00229447	0.0241081	0	0	0	0	0	0	0	0
AT1G32190	alpha/beta-Hydrolases superfamily protein	143.706	119.998	167.414	1.39513	0.480404	0.0013729	0.0161903	0	0	0	0	0	0	0	0
AT2G41370	Ankyrin repeat family protein / BTB/POZ domain-containing protein	205.074	171.245	238.902	1.39509	0.480361	0.00082871	0.0110488	0	0	4	510;958;1875;1935;	1	627;	0	0
AT3G45600	tetraspanin3	679.841	567.781	791.902	1.39473	0.479988	9.29e-07	3.45e-05	0	0	1	1646;	0	0	0	0
AT3G09720	P-loop containing nucleoside triphosphate hydrolases superfamily protein	468.623	391.41	545.836	1.39454	0.479787	0.000171241	0.00312258	0	0	0	0	0	0	0	0
AT1G12710	phloem protein 2-A12	599.27	500.951	697.59	1.39253	0.477709	8.7e-06	0.000249257	0	0	2	1033;1044;	1	1004;	0	0
AT4G23750	cytokinin response factor 2	433.134	362.152	504.116	1.392	0.477161	0.00111634	0.0137624	0	0	1	1859;	0	0	0	0
AT1G61490	S-locus lectin protein kinase family protein	191.899	160.473	223.324	1.39166	0.476802	0.00065634	0.00913423	0	0	0	0	0	0	0	0
AT4G05440	temperature sensing protein-related	345.588	289.089	402.087	1.39088	0.475995	0.00251352	0.0258936	0	0	2	391;1800;	0	0	0	0
AT4G16860	Disease resistance protein (TIR-NBS-LRR class) family	3772.96	3156.73	4389.18	1.39042	0.47552	9.83e-05	0.00196337	0	0	5	376;503;1396;1732;1862;	0	0	0	0
AT1G67900	Phototropic-responsive NPH3 family protein	1155.93	968.045	1343.81	1.38817	0.473188	3.88e-08	1.96e-06	0	0	0	0	1	237;	0	0
AT1G03130	photosystem I subunit D-2	15168.1	12702.7	17633.5	1.38817	0.473185	1.07e-10	8.74e-09	0	0	0	0	0	0	0	0
AT1G49720	abscisic acid responsive element-binding factor 1	774.78	648.852	900.707	1.38815	0.473168	6.62e-06	0.000194861	0	0	2	1112;1915;	0	0	0	0
AT3G23000	CBL-interacting protein kinase 7	2039.02	1707.79	2370.25	1.38791	0.472909	2.9e-06	9.41e-05	0	0	1	1070;	0	0	0	0
AT5G53920	ribosomal protein L11 methyltransferase-related	237.546	199.035	276.057	1.38698	0.471943	0.00116683	0.014267	0	0	1	1897;	0	0	0	0
AT2G23770	protein kinase family protein / peptidoglycan-binding LysM domain-containing protein	211.109	176.891	245.327	1.38688	0.471845	0.00598222	0.0496441	0	0	0	0	0	0	0	0
AT5G54960	pyruvate decarboxylase-2	1829.84	1533.4	2126.28	1.38665	0.471604	1.52e-05	0.000403773	0	0	2	1885;1901;	0	0	0	0
AT5G63800	Glycosyl hydrolase family 35 protein	1710.06	1433.21	1986.91	1.38633	0.471275	2.43e-07	1.02e-05	1	82;	0	0	0	0	0	0
AT5G24030	SLAC1 homologue 3	135.954	113.959	157.949	1.38602	0.470943	0.00345897	0.0329623	0	0	0	0	1	611;	0	0
AT1G15820	light harvesting complex photosystem II subunit 6	65958.9	55332	76585.7	1.38411	0.468961	2.23e-06	7.47e-05	0	0	0	0	0	0	1	1855;
AT3G57040	response regulator 9	623.123	522.786	723.46	1.38385	0.468692	6.07e-06	0.000181356	0	0	1	172;	0	0	0	0
AT2G28470	beta-galactosidase 8	3713.33	3115.89	4310.77	1.38348	0.468299	3.29e-09	2.13e-07	0	0	1	228;	0	0	1	1972;
AT3G23080	Polyketide cyclase/dehydrase and lipid transport superfamily protein	1333.07	1118.65	1547.49	1.38336	0.468178	1.78e-06	6.03e-05	0	0	0	0	2	965;1529;	0	0
AT4G15850	RNA helicase 1	202.719	170.113	235.324	1.38334	0.468155	0.000908375	0.0117819	0	0	2	1229;1669;	1	93;	0	0
AT1G15570	CYCLIN A2;3	546.804	458.924	634.684	1.38298	0.467785	8.8e-06	0.000251485	0	0	2	234;1150;	0	0	0	0
AT3G15770	unknown protein; BEST Arabidopsis thaliana protein match is: unknown protein (TAIR:AT1G15350.1); Has 35333 Blast hits to 34131 proteins in 2444 species: Archae - 798; Bacteria - 22429; Metazoa - 974; Fungi - 991; Plants - 531; Viruses - 0; Other Eukaryote	184.471	154.853	214.089	1.38253	0.467313	0.000145594	0.00273526	0	0	0	0	2	610;1859;	0	0
AT3G63090	Ubiquitin carboxyl-terminal hydrolase family protein	260.861	218.987	302.734	1.38243	0.467207	0.00282348	0.0281016	0	0	1	1908;	0	0	0	0
AT5G54260	DNA repair and meiosis protein (Mre11)	270.285	226.961	313.608	1.38177	0.466518	0.000152403	0.00282797	0	0	0	0	0	0	0	0
AT4G32020	unknown protein; FUNCTIONS IN: molecular_function unknown; INVOLVED IN: biological_process unknown; LOCATED IN: chloroplast; EXPRESSED IN: 24 plant structures; EXPRESSED DURING: 15 growth stages; BEST Arabidopsis thaliana protein match is: unknown protein	5934.73	4985.36	6884.11	1.38087	0.465574	5.06e-07	1.99e-05	0	0	1	488;	0	0	0	0
AT3G11964	RNA binding;RNA binding	2983.24	2506.2	3460.29	1.38069	0.465392	0.000617983	0.00868811	0	0	0	0	0	0	0	0
AT5G04490	vitamin E pathway gene 5	486.546	408.773	564.32	1.38052	0.465213	2.6e-06	8.51e-05	0	0	0	0	0	0	0	0
AT5G49730	ferric reduction oxidase 6	2737.08	2299.57	3174.6	1.38051	0.465206	3.96e-10	2.98e-08	0	0	0	0	0	0	0	0
AT3G29760	Haloacid dehalogenase-like hydrolase (HAD) superfamily protein	956.315	803.575	1109.05	1.38015	0.464826	5.03e-05	0.00109923	0	0	1	834;	0	0	0	0
AT1G58280	Phosphoglycerate mutase family protein	213.331	179.278	247.385	1.3799	0.464562	0.00126165	0.0151474	0	0	0	0	0	0	0	0
AT1G73920	alpha/beta-Hydrolases superfamily protein	1248.05	1049.03	1447.08	1.37945	0.46409	1.37e-08	7.68e-07	0	0	0	0	0	0	1	1919;
AT1G06720	P-loop containing nucleoside triphosphate hydrolases superfamily protein	1776.1	1493.95	2058.25	1.37772	0.462288	0.00475971	0.04189	0	0	0	0	0	0	0	0
AT5G11240	transducin family protein / WD-40 repeat family protein	857.114	721.388	992.84	1.37629	0.460787	0.00190822	0.0208693	0	0	0	0	0	0	0	0
AT2G04570	GDSL-like Lipase/Acylhydrolase superfamily protein	667.461	561.839	773.084	1.37599	0.460468	3.36e-06	0.000108089	0	0	1	1272;	1	728;	0	0
AT3G17040	high chlorophyll fluorescent 107	2472.86	2081.74	2863.98	1.37576	0.460231	1.38e-09	9.56e-08	0	0	0	0	0	0	1	1810;
AT5G46460	Pentatricopeptide repeat (PPR) superfamily protein	195.911	164.975	226.847	1.37504	0.459472	0.00394609	0.0364419	0	0	0	0	0	0	0	0
AT5G17460	unknown protein; FUNCTIONS IN: molecular_function unknown; INVOLVED IN: response to salt stress.	387.546	326.392	448.7	1.37473	0.459147	0.000886671	0.0115758	0	0	3	664;1302;1957;	0	0	1	1840;
AT4G17460	Homeobox-leucine zipper protein 4 (HB-4) / HD-ZIP protein	257.408	216.809	298.006	1.37451	0.458919	0.000453111	0.0067853	0	0	0	0	0	0	0	0
AT4G33220	pectin methylesterase 44	1373.04	1156.59	1589.5	1.3743	0.458701	1.34e-07	6e-06	0	0	1	1845;	0	0	0	0
AT2G23120	Late embryogenesis abundant protein, group 6	1778.45	1498.34	2058.57	1.3739	0.458276	0.00159212	0.0180969	0	0	0	0	0	0	0	0
AT1G27930	Protein of unknown function (DUF579)	1260.7	1062.24	1459.16	1.37366	0.458022	6.08e-07	2.35e-05	0	0	1	1852;	0	0	0	0
AT5G44780	unknown protein; BEST Arabidopsis thaliana protein match is: unknown protein (TAIR:AT4G20020.2); Has 9661 Blast hits to 6233 proteins in 635 species: Archae - 4; Bacteria - 1116; Metazoa - 4251; Fungi - 1510; Plants - 1359; Viruses - 43; Other Eukaryotes	218.408	184.091	252.724	1.37282	0.45714	0.0036371	0.0342411	0	0	0	0	0	0	0	0
AT4G37980	elicitor-activated gene 3-1	3312.68	2792.23	3833.12	1.37278	0.457101	1.78e-06	6.03e-05	0	0	0	0	0	0	0	0
AT3G04770	40s ribosomal protein SA B	319.294	269.165	369.422	1.37247	0.456778	0.0047072	0.041676	0	0	0	0	0	0	0	0
AT1G13360	unknown protein; FUNCTIONS IN: molecular_function unknown; INVOLVED IN: biological_process unknown; LOCATED IN: cellular_component unknown; BEST Arabidopsis thaliana protein match is: unknown protein (TAIR:AT3G25870.1).	1563.61	1318.31	1808.91	1.37214	0.456427	0.00415786	0.0379286	0	0	1	1731;	0	0	0	0
AT3G12340	FKBP-like peptidyl-prolyl cis-trans isomerase family protein	398.026	335.633	460.418	1.37179	0.456058	0.000125203	0.00240029	0	0	1	1647;	0	0	0	0
AT1G71850	Ubiquitin carboxyl-terminal hydrolase family protein	408.63	344.698	472.562	1.37094	0.45517	0.00121279	0.0147228	0	0	0	0	0	0	0	0
AT3G53530	Chloroplast-targeted copper chaperone protein	367.005	309.634	424.376	1.37057	0.454779	8.69e-05	0.0017641	0	0	1	1866;	0	0	0	0
AT1G73390	Endosomal targeting BRO1-like domain-containing protein	828.376	699.007	957.746	1.37015	0.454335	1.54e-06	5.35e-05	0	0	2	293;1007;	0	0	0	0
AT2G33793	unknown protein; Has 35333 Blast hits to 34131 proteins in 2444 species: Archae - 798; Bacteria - 22429; Metazoa - 974; Fungi - 991; Plants - 531; Viruses - 0; Other Eukaryotes - 9610 (source: NCBI BLink).	197.796	166.937	228.654	1.3697	0.453861	0.00332466	0.0320392	0	0	1	803;	0	0	0	0
AT5G51540	Zincin-like metalloproteases family protein	315.216	266.099	364.333	1.36916	0.453294	0.00158848	0.0180784	0	0	0	0	0	0	0	0
AT5G65380	MATE efflux family protein	796.411	672.356	920.467	1.36902	0.453141	7.22e-07	2.76e-05	0	0	0	0	0	0	0	0
AT1G55870	Polynucleotidyl transferase, ribonuclease H-like superfamily protein	340.21	287.238	393.181	1.36883	0.452944	0.000289242	0.00475221	0	0	0	0	1	882;	0	0
AT3G50840	Phototropic-responsive NPH3 family protein	263.154	222.184	304.124	1.36879	0.452903	0.0039627	0.0365644	0	0	1	1386;	0	0	0	0
AT1G48630	receptor for activated C kinase 1B	5240.51	4425.82	6055.19	1.36815	0.452226	5.85e-06	0.00017599	0	0	0	0	0	0	0	0
AT1G02870	FUNCTIONS IN: molecular_function unknown; INVOLVED IN: biological_process unknown; EXPRESSED IN: 23 plant structures; EXPRESSED DURING: 13 growth stages; CONTAINS InterPro DOMAIN/s: Ribosome biogenesis protein Nop16 (InterPro:IPR019002); Has 104 Blast hit	607.569	513.137	702.001	1.36806	0.452129	0.000358296	0.00559448	0	0	0	0	0	0	0	0
AT1G03220	Eukaryotic aspartyl protease family protein	929.346	784.933	1073.76	1.36796	0.452031	1.59e-06	5.51e-05	0	0	0	0	1	565;	0	0
AT5G48120	ARM repeat superfamily protein	865.743	731.352	1000.13	1.36752	0.451557	1.46e-06	5.12e-05	0	0	1	158;	0	0	0	0
AT5G20830	sucrose synthase 1	2716.77	2295.53	3138.01	1.36701	0.451022	1.77e-08	9.65e-07	0	0	0	0	0	0	0	0
AT1G08650	phosphoenolpyruvate carboxylase kinase 1	1240.07	1048.13	1432.01	1.36625	0.450217	0.00085394	0.0112716	0	0	0	0	1	1191;	0	0
AT4G10450	Ribosomal protein L6 family	3059.84	2586.45	3533.24	1.36606	0.450016	0.000512096	0.0074568	0	0	1	433;	0	0	0	0
AT2G05790	O-Glycosyl hydrolases family 17 protein	3135.5	2650.55	3620.46	1.36593	0.449879	4.29e-09	2.7e-07	0	0	0	0	0	0	0	0
AT3G07340	basic helix-loop-helix (bHLH) DNA-binding superfamily protein	232.527	196.687	268.367	1.36443	0.448303	0.00133874	0.015892	0	0	1	625;	0	0	0	0
AT2G44740	cyclin p4;1	176.793	149.588	203.999	1.36374	0.447566	0.00367104	0.0344701	0	0	1	141;	2	53;1898;	0	0
AT5G55920	S-adenosyl-L-methionine-dependent methyltransferases superfamily protein	2163.89	1831.02	2496.76	1.36359	0.447409	0.00249022	0.0257275	0	0	1	724;	0	0	0	0
AT5G62130	Per1-like family protein	786.899	666.043	907.755	1.36291	0.446687	6.88e-07	2.65e-05	0	0	0	0	0	0	0	0
AT1G10900	Phosphatidylinositol-4-phosphate 5-kinase family protein	1215.04	1028.46	1401.61	1.36283	0.4466	4.19e-07	1.68e-05	0	0	0	0	0	0	0	0
AT1G67400	ELMO/CED-12 family protein	199.78	169.216	230.345	1.36125	0.444932	0.00476039	0.04189	0	0	1	1730;	0	0	0	0
AT5G12940	Leucine-rich repeat (LRR) family protein	260.299	220.496	300.101	1.36102	0.44469	0.00582048	0.0486851	0	0	0	0	0	0	0	0
AT2G17250	CCAAT-binding factor	1008.27	854.227	1162.31	1.36066	0.444309	0.000396774	0.0060892	0	0	0	0	1	669;	0	0
AT5G46330	Leucine-rich receptor-like protein kinase family protein	307.52	260.594	354.445	1.36014	0.443758	0.000202133	0.00359804	0	0	0	0	0	0	0	0
AT3G20820	Leucine-rich repeat (LRR) family protein	3049.8	2584.53	3515.07	1.36004	0.443654	4.97e-09	3.08e-07	1	1391;	0	0	0	0	0	0
AT3G07060	NHL domain-containing protein	516.99	438.304	595.676	1.35905	0.442594	3e-05	0.00070675	0	0	1	1232;	0	0	0	0
AT1G63810	CONTAINS InterPro DOMAIN/s: Nrap protein (InterPro:IPR005554); Has 396 Blast hits to 382 proteins in 182 species: Archae - 3; Bacteria - 2; Metazoa - 142; Fungi - 146; Plants - 43; Viruses - 0; Other Eukaryotes - 60 (source: NCBI BLink).	1266.04	1073.63	1458.44	1.35842	0.441931	0.00150221	0.0172943	0	0	0	0	0	0	0	0
AT5G28030	L-cysteine desulfhydrase 1	198.05	167.992	228.108	1.35786	0.441331	0.00180657	0.0200265	0	0	1	642;	0	0	0	0
AT2G28550	related to AP2.7	2783.93	2362.04	3205.82	1.35723	0.440664	8.32e-07	3.13e-05	0	0	0	0	0	0	0	0
AT3G16180	Major facilitator superfamily protein	581.114	493.086	669.142	1.35705	0.440472	4.88e-05	0.0010744	0	0	1	1674;	1	337;	0	0
AT4G39770	Haloacid dehalogenase-like hydrolase (HAD) superfamily protein	346.045	293.687	398.403	1.35656	0.439952	0.000229023	0.00395164	2	1168;1743;	0	0	0	0	0	0
AT5G61940	Ubiquitin carboxyl-terminal hydrolase-related protein	216.399	183.749	249.049	1.35537	0.43869	0.00235821	0.0246191	0	0	0	0	0	0	0	0
AT1G28210	DNAJ heat shock family protein	196.995	167.338	226.652	1.35445	0.437709	0.00243119	0.0252048	0	0	1	140;	0	0	0	0
AT5G43440	2-oxoglutarate (2OG) and Fe(II)-dependent oxygenase superfamily protein	1365.92	1160.54	1571.31	1.35395	0.437175	0.000455407	0.00679236	0	0	1	1929;	0	0	0	0
AT1G48920	nucleolin like 1	17019.7	14460.6	19578.8	1.35394	0.437161	0.000204474	0.0036289	0	0	0	0	0	0	0	0
AT1G66140	zinc finger protein 4	413.029	351.093	474.966	1.35282	0.435971	0.000100177	0.00199519	0	0	0	0	0	0	0	0
AT4G04840	methionine sulfoxide reductase B6	3340.59	2839.96	3841.22	1.35256	0.435698	2.83e-08	1.48e-06	0	0	1	1778;	0	0	0	0
AT5G13090	unknown protein; BEST Arabidopsis thaliana protein match is: unknown protein (TAIR:AT1G24270.1); Has 30201 Blast hits to 17322 proteins in 780 species: Archae - 12; Bacteria - 1396; Metazoa - 17338; Fungi - 3422; Plants - 5037; Viruses - 0; Other Eukaryot	276.296	234.891	317.702	1.35255	0.435682	0.000890142	0.0116127	1	105;	1	722;	0	0	0	0
AT3G01060	unknown protein; Has 35333 Blast hits to 34131 proteins in 2444 species: Archae - 798; Bacteria - 22429; Metazoa - 974; Fungi - 991; Plants - 531; Viruses - 0; Other Eukaryotes - 9610 (source: NCBI BLink).	1223.47	1040.27	1406.67	1.35221	0.435324	2.1e-07	8.96e-06	0	0	1	1933;	0	0	1	1953;
AT2G30600	BTB/POZ domain-containing protein	1471.55	1251.42	1691.68	1.3518	0.434886	0.00263011	0.0266204	0	0	1	1925;	0	0	0	0
AT1G76360	Protein kinase superfamily protein	636.6	541.5	731.699	1.35124	0.434288	3.75e-05	0.000859313	0	0	1	1049;	0	0	0	0
AT3G08030	Protein of unknown function, DUF642	3012.87	2563.18	3462.57	1.35089	0.433907	1.9e-08	1.04e-06	0	0	1	1854;	1	842;	0	0
AT4G31210	DNA topoisomerase, type IA, core	3121.84	2656.04	3587.63	1.35074	0.433754	0.00260699	0.026464	0	0	0	0	0	0	0	0
AT5G23690	Polynucleotide adenylyltransferase family protein	405.345	344.963	465.726	1.35007	0.433037	0.00030516	0.00498178	0	0	0	0	0	0	1	735;
AT5G35370	S-locus lectin protein kinase family protein	164.897	140.367	189.426	1.34951	0.432434	0.00581441	0.048657	0	0	1	1468;	0	0	0	0
AT4G16950	Disease resistance protein (TIR-NBS-LRR class) family	6061.6	5159.94	6963.26	1.34948	0.432408	6.63e-05	0.00139095	0	0	3	1120;1743;1873;	2	263;578;	0	0
AT1G08280	Glycosyltransferase family 29 (sialyltransferase) family protein	265.918	226.413	305.422	1.34896	0.431849	0.00168023	0.0189185	0	0	0	0	0	0	0	0
AT5G63810	beta-galactosidase 10	2039.15	1736.33	2341.96	1.3488	0.431676	3.05e-07	1.25e-05	0	0	0	0	0	0	0	0
AT1G28530	unknown protein; INVOLVED IN: biological_process unknown; LOCATED IN: chloroplast; EXPRESSED IN: 19 plant structures; EXPRESSED DURING: 10 growth stages; Has 20 Blast hits to 20 proteins in 6 species: Archae - 0; Bacteria - 0; Metazoa - 0; Fungi - 0; Plan	518.404	441.616	595.191	1.34776	0.43056	0.000241794	0.00411601	1	1900;	1	1417;	1	1153;	0	0
AT5G66590	CAP (Cysteine-rich secretory proteins, Antigen 5, and Pathogenesis-related 1 protein) superfamily protein	184.538	157.221	211.854	1.3475	0.430282	0.00555988	0.0470542	1	203;	0	0	0	0	0	0
AT1G72130	Major facilitator superfamily protein	626.345	533.642	719.048	1.34743	0.430215	9.2e-06	0.000260604	0	0	1	1182;	0	0	0	0
AT3G59820	LETM1-like protein	2239.04	1908.27	2569.82	1.34668	0.429405	4.18e-05	0.000941854	0	0	1	1917;	1	285;	0	0
AT4G36030	armadillo repeat only 3	231.749	197.62	265.878	1.3454	0.428034	0.00407037	0.0372252	0	0	2	882;1267;	0	0	0	0
AT5G15550	Transducin/WD40 repeat-like superfamily protein	973.09	830.371	1115.81	1.34375	0.426261	0.00503025	0.0436434	0	0	2	1417;1529;	0	0	1	524;
AT5G03670	unknown protein; BEST Arabidopsis thaliana protein match is: unknown protein (TAIR:AT2G36420.1); Has 700 Blast hits to 624 proteins in 104 species: Archae - 0; Bacteria - 18; Metazoa - 333; Fungi - 60; Plants - 73; Viruses - 24; Other Eukaryotes - 192 (so	244.107	208.463	279.751	1.34197	0.424357	0.00192236	0.0210112	0	0	0	0	0	0	0	0
AT1G50280	Phototropic-responsive NPH3 family protein	292.558	249.884	335.233	1.34155	0.423905	0.000478915	0.00707244	0	0	0	0	0	0	0	0
AT4G23010	UDP-galactose transporter 2	758.977	648.277	869.677	1.34152	0.42387	3.22e-05	0.000750644	0	0	3	262;466;834;	0	0	0	0
AT5G53450	OBP3-responsive gene 1	3500.52	2990.06	4010.98	1.34144	0.42378	1.52e-05	0.000404593	0	0	1	1244;	0	0	0	0
AT3G26280	cytochrome P450, family 71, subfamily B, polypeptide 4	282.335	241.208	323.463	1.34102	0.423326	0.00263005	0.0266204	0	0	0	0	0	0	0	0
AT3G59670	unknown protein; BEST Arabidopsis thaliana protein match is: unknown protein (TAIR:AT4G37440.2); Has 77 Blast hits to 77 proteins in 14 species: Archae - 0; Bacteria - 0; Metazoa - 0; Fungi - 0; Plants - 73; Viruses - 0; Other Eukaryotes - 4 (source: NCBI	634.118	541.747	726.488	1.34101	0.42332	0.00248578	0.0256964	0	0	0	0	0	0	0	0
AT5G58600	Plant protein of unknown function (DUF828)	455.866	389.525	522.206	1.34062	0.422903	0.000543062	0.00782507	0	0	0	0	0	0	0	0
AT5G18820	TCP-1/cpn60 chaperonin family protein	618.03	528.116	707.943	1.34051	0.422778	0.00264898	0.0267361	0	0	0	0	0	0	0	0
AT5G55400	Actin binding Calponin homology (CH) domain-containing protein	664.708	568.05	761.366	1.34031	0.422572	3.38e-05	0.000781662	0	0	2	1186;1206;	0	0	0	0
AT3G45780	phototropin 1	6917.47	5914.82	7920.12	1.33903	0.421187	6.78e-09	4.09e-07	0	0	1	1221;	1	321;	0	0
AT2G38110	glycerol-3-phosphate acyltransferase 6	327.658	280.192	375.124	1.33881	0.420956	0.00149504	0.017256	0	0	0	0	0	0	0	0
AT5G20180	Ribosomal protein L36	543.744	465.081	622.407	1.33828	0.420375	8.35e-05	0.00169966	0	0	1	1319;	0	0	0	0
AT2G01120	origin recognition complex subunit 4	303.394	259.557	347.23	1.33778	0.419841	0.00125515	0.0150895	0	0	0	0	1	1654;	0	0
AT3G21300	RNA methyltransferase family protein	1296.16	1110.05	1482.26	1.33531	0.417176	0.000789153	0.0106518	0	0	1	1776;	0	0	0	0
AT3G28200	Peroxidase superfamily protein	624.289	534.85	713.728	1.33444	0.41624	2.77e-05	0.000665282	0	0	0	0	0	0	0	0
AT5G48240	unknown protein; FUNCTIONS IN: molecular_function unknown; INVOLVED IN: biological_process unknown; CONTAINS InterPro DOMAIN/s: Protein of unknown function DUF1665 (InterPro:IPR012459); Has 286 Blast hits to 283 proteins in 145 species: Archae - 0; Bacter	709.427	607.796	811.058	1.33443	0.416219	0.000775601	0.0105005	0	0	1	1251;	0	0	0	0
AT3G17800	Protein of unknown function (DUF760)	1287.29	1102.93	1471.66	1.33432	0.416109	4.36e-07	1.74e-05	0	0	1	1963;	0	0	0	0
AT3G60980	Tetratricopeptide repeat (TPR)-like superfamily protein	201.844	172.948	230.74	1.33416	0.415926	0.000878019	0.0114993	0	0	0	0	0	0	0	0
AT1G74470	Pyridine nucleotide-disulphide oxidoreductase family protein	38693.3	33163.5	44223.1	1.33349	0.415203	4.68e-08	2.31e-06	0	0	2	1074;1652;	0	0	0	0
AT5G62470	myb domain protein 96	282.908	242.51	323.307	1.33317	0.414861	0.000999847	0.0126302	0	0	1	1805;	0	0	0	0
AT2G42750	DNAJ heat shock N-terminal domain-containing protein	1766.55	1514.37	2018.72	1.33305	0.414728	1.23e-07	5.59e-06	0	0	0	0	0	0	0	0
AT1G64860	sigma factor A	3680.8	3155.64	4205.96	1.33284	0.414501	1.11e-08	6.33e-07	0	0	0	0	1	1668;	0	0
AT5G07180	ERECTA-like 2	369.515	316.812	422.217	1.33271	0.414359	0.000487518	0.0071688	0	0	0	0	0	0	0	0
AT5G26670	Pectinacetylesterase family protein	514.527	441.207	587.847	1.33236	0.413985	0.000100136	0.00199519	0	0	2	1502;1690;	0	0	0	0
AT2G33590	NAD(P)-binding Rossmann-fold superfamily protein	661.268	567.124	755.412	1.33201	0.413601	2.17e-05	0.000547254	0	0	0	0	0	0	0	0
AT5G19240	Glycoprotein membrane precursor GPI-anchored	1770.99	1518.91	2023.07	1.33193	0.413516	0.00103599	0.012977	0	0	0	0	0	0	0	0
AT5G06970	Protein of unknown function (DUF810)	1564.91	1342.49	1787.32	1.33135	0.412886	5.09e-07	2e-05	0	0	0	0	1	1247;	1	928;
AT4G15560	Deoxyxylulose-5-phosphate synthase	12276.4	10531.6	14021.2	1.33134	0.412884	3.93e-08	1.97e-06	0	0	1	705;	0	0	0	0
AT3G61420	BSD domain (BTF2-like transcription factors, Synapse-associated proteins and DOS2-like proteins)	611.896	525.066	698.726	1.33074	0.412229	2.13e-05	0.000539676	1	1909;	1	2;	0	0	0	0
AT2G39010	plasma membrane intrinsic protein 2E	6498.08	5576.91	7419.25	1.33035	0.411806	8.62e-09	5.1e-07	0	0	0	0	0	0	0	0
AT5G61670	Encodes a close homolog of the Cauliflower OR (Orange) protein. The function of OR is to induce the differentiation of proplastids or other noncolored plastids into chromoplasts for carotenoid accumulation. Both proteins contain a Cysteine-rich zinc fin	1273.45	1092.98	1453.92	1.33023	0.411676	1.24e-06	4.44e-05	0	0	2	150;510;	0	0	0	0
AT5G45750	RAB GTPase homolog A1C	1076.28	923.776	1228.78	1.33017	0.411612	0.000273216	0.00452625	0	0	0	0	0	0	0	0
AT3G26410	methyltransferases;nucleic acid binding	394.145	338.326	449.964	1.32997	0.411398	0.000422665	0.00640971	0	0	0	0	0	0	0	0
AT1G79460	Terpenoid cyclases/Protein prenyltransferases superfamily protein	904.05	776.279	1031.82	1.32919	0.410546	8.03e-05	0.00164963	0	0	0	0	0	0	0	0
AT5G67440	Phototropic-responsive NPH3 family protein	396.811	340.82	452.802	1.32857	0.409871	7.55e-05	0.00156539	0	0	0	0	0	0	0	0
AT1G10682	other RNA	530.856	455.985	605.728	1.3284	0.409685	0.00100646	0.0126959	0	0	0	0	0	0	0	0
AT1G16300	glyceraldehyde-3-phosphate dehydrogenase of plastid 2	226.62	194.701	258.539	1.32788	0.409122	0.00232177	0.0242971	0	0	1	1368;	0	0	0	0
AT3G57660	nuclear RNA polymerase A1	1681.37	1444.62	1918.13	1.32778	0.409016	0.00231919	0.0242966	0	0	0	0	0	0	0	0
AT5G42150	Glutathione S-transferase family protein	679.561	584.355	774.767	1.32585	0.406916	0.000258807	0.00433563	0	0	0	0	0	0	0	0
AT3G56060	Glucose-methanol-choline (GMC) oxidoreductase family protein	918.13	789.975	1046.28	1.32445	0.405397	0.000214094	0.00373674	0	0	0	0	0	0	0	0
AT1G14700	purple acid phosphatase 3	593.251	510.469	676.034	1.32434	0.405271	0.000657188	0.00913894	0	0	3	107;1736;1853;	0	0	0	0
AT5G24850	cryptochrome 3	544.767	468.946	620.589	1.32337	0.404217	5.79e-05	0.00124062	0	0	1	846;	0	0	0	0
AT2G43150	Proline-rich extensin-like family protein	1503.65	1294.4	1712.9	1.32332	0.404163	0.000454904	0.00679236	0	0	0	0	0	0	0	0
AT5G03380	Heavy metal transport/detoxification superfamily protein	783.344	674.454	892.235	1.3229	0.403704	1.25e-05	0.000342353	0	0	0	0	0	0	0	0
AT1G61520	photosystem I light harvesting complex gene 3	76075.5	65523.8	86627.2	1.32207	0.4028	9.55e-09	5.56e-07	0	0	0	0	0	0	0	0
AT4G16990	disease resistance protein (TIR-NBS class), putative	9164.42	7895.51	10433.3	1.32143	0.402095	2.14e-08	1.14e-06	0	0	0	0	0	0	0	0
AT3G55605	Mitochondrial glycoprotein family protein	418.651	360.722	476.58	1.32119	0.401833	0.0017204	0.0192498	0	0	0	0	0	0	0	0
AT3G55130	white-brown complex homolog 19	1202.64	1036.25	1369.04	1.32116	0.401801	7.05e-06	0.00020578	0	0	0	0	1	862;	0	0
AT5G27350	Major facilitator superfamily protein	952.077	820.37	1083.78	1.32109	0.401728	8.48e-05	0.00172402	0	0	0	0	0	0	0	0
AT2G20570	GBF's pro-rich region-interacting factor 1	7005.6	6036.51	7974.68	1.32108	0.401714	6.28e-08	3.02e-06	0	0	2	1607;1718;	0	0	0	0
AT1G22330	RNA-binding (RRM/RBD/RNP motifs) family protein	309.212	266.579	351.845	1.31985	0.400376	0.00144738	0.0168608	0	0	1	267;	0	0	0	0
AT2G20940	Protein of unknown function (DUF1279)	265.149	228.696	301.602	1.31879	0.399217	0.00393459	0.0363731	0	0	0	0	0	0	0	0
AT1G64670	alpha/beta-Hydrolases superfamily protein	490.721	423.279	558.162	1.31866	0.399076	0.000218096	0.00379369	0	0	0	0	0	0	0	0
AT1G20190	expansin 11	1178.1	1016.37	1339.82	1.31824	0.398612	2.03e-05	0.000517834	0	0	2	792;1520;	0	0	0	0
AT5G24160	squalene monoxygenase 6	420.481	362.966	477.996	1.31692	0.397165	0.000431791	0.00653152	0	0	0	0	1	1354;	0	0
AT2G04530	Metallo-hydrolase/oxidoreductase superfamily protein	1167.14	1007.84	1326.43	1.31611	0.396276	8.06e-05	0.00165249	0	0	0	0	0	0	0	0
AT4G17550	Major facilitator superfamily protein	831.125	717.777	944.474	1.31583	0.395975	4.6e-05	0.00102	0	0	2	696;1588;	0	0	0	0
AT1G20816	unknown protein; BEST Arabidopsis thaliana protein match is: unknown protein (TAIR:AT1G76405.2); Has 52 Blast hits to 52 proteins in 19 species: Archae - 0; Bacteria - 0; Metazoa - 0; Fungi - 0; Plants - 50; Viruses - 0; Other Eukaryotes - 2 (source: NCBI	274.502	237.109	311.896	1.31541	0.395516	0.00155555	0.0178054	0	0	0	0	0	0	0	0
AT4G31120	SHK1 binding protein 1	1355.17	1170.58	1539.76	1.31539	0.395487	6.4e-05	0.00135329	0	0	0	0	0	0	0	0
AT1G08840	DNA replication helicase, putative	427.545	369.46	485.629	1.31443	0.394435	0.000549822	0.00790975	0	0	0	0	0	0	0	0
AT1G68490	unknown protein; FUNCTIONS IN: molecular_function unknown; INVOLVED IN: biological_process unknown; LOCATED IN: chloroplast; EXPRESSED IN: 22 plant structures; EXPRESSED DURING: 13 growth stages; BEST Arabidopsis thaliana protein match is: unknown protein	1395.94	1206.63	1585.25	1.31378	0.393721	1.69e-06	5.76e-05	0	0	1	1343;	0	0	0	0
AT1G15960	NRAMP metal ion transporter 6	464.88	401.856	527.905	1.31367	0.393601	0.000146005	0.00273526	0	0	0	0	0	0	0	0
AT1G33080	MATE efflux family protein	341.4	295.117	387.682	1.31366	0.393587	0.00135499	0.016053	0	0	0	0	0	0	0	0
AT5G64940	ABC2 homolog 13	5777.76	4996.02	6559.5	1.31295	0.392808	2.75e-08	1.44e-06	0	0	1	1528;	0	0	1	1919;
AT4G34000	abscisic acid responsive elements-binding factor 3	877.094	758.494	995.694	1.31273	0.392566	0.000226851	0.00392121	1	1219;	0	0	0	0	0	0
AT3G15450	Aluminium induced protein with YGL and LRDR motifs	352.338	304.748	399.927	1.31232	0.392117	0.00010654	0.0020986	0	0	5	830;1628;1654;1706;1812;	0	0	0	0
AT1G78830	Curculin-like (mannose-binding) lectin family protein	1160.1	1003.62	1316.58	1.31183	0.391586	0.00324006	0.0313427	0	0	0	0	0	0	0	0
AT3G55160	unknown protein; EXPRESSED IN: 11 plant structures; EXPRESSED DURING: 4 anthesis, F mature embryo stage, petal differentiation and expansion stage, E expanded cotyledon stage, D bilateral stage; CONTAINS InterPro DOMAIN/s: Protein of unknown function DUF2	820.331	709.818	930.843	1.31138	0.391088	0.00322251	0.0312235	0	0	0	0	0	0	0	0
AT4G01280	Homeodomain-like superfamily protein	379.554	328.461	430.647	1.31111	0.390784	0.00028496	0.00469476	0	0	0	0	0	0	0	0
AT4G15233	ABC-2 and Plant PDR ABC-type transporter family protein	358.169	310.001	406.336	1.31076	0.3904	0.00183766	0.0202459	0	0	0	0	0	0	0	0
AT4G12750	Homeodomain-like transcriptional regulator	806.335	697.962	914.709	1.31054	0.390164	0.00147813	0.0171381	0	0	0	0	0	0	0	0
AT1G03230	Eukaryotic aspartyl protease family protein	607.891	526.304	689.478	1.31004	0.389607	0.000372823	0.00578101	0	0	2	605;1003;	0	0	0	0
AT2G45560	cytochrome P450, family 76, subfamily C, polypeptide 1	1914.84	1658.03	2171.65	1.30978	0.389325	9.01e-06	0.000256731	0	0	3	901;1620;1882;	0	0	0	0
AT1G20720	RAD3-like DNA-binding helicase protein	308.54	267.161	349.919	1.30977	0.38931	0.00383225	0.0356662	0	0	0	0	0	0	0	0
AT3G07360	plant U-box 9	1143.57	990.24	1296.9	1.30969	0.389221	4.49e-06	0.000138814	0	0	0	0	1	1487;	0	0
AT4G17610	tRNA/rRNA methyltransferase (SpoU) family protein	725.287	628.13	822.444	1.30935	0.388854	0.000203992	0.00362753	0	0	0	0	0	0	1	1388;
AT1G48460	unknown protein; FUNCTIONS IN: molecular_function unknown; INVOLVED IN: biological_process unknown; LOCATED IN: chloroplast envelope; EXPRESSED IN: 21 plant structures; EXPRESSED DURING: 13 growth stages; BEST Arabidopsis thaliana protein match is: unknow	860.232	745.225	975.239	1.30865	0.38808	0.00419184	0.0381608	0	0	1	929;	0	0	0	0
AT5G13740	zinc induced facilitator 1	1827.39	1583.38	2071.39	1.30821	0.387595	2.11e-05	0.000535431	0	0	0	0	1	9;	0	0
AT1G55020	lipoxygenase 1	851.067	737.511	964.622	1.30794	0.387298	0.000186362	0.00335733	0	0	0	0	0	0	0	0
AT3G05060	NOP56-like pre RNA processing ribonucleoprotein	2505.11	2171.34	2838.87	1.30743	0.386735	0.00102195	0.0128526	0	0	1	1873;	0	0	0	0
AT1G65790	receptor kinase 1	447.398	387.996	506.799	1.3062	0.385372	0.0047545	0.04189	0	0	1	1847;	0	0	0	0
AT5G28020	cysteine synthase D2	697.495	605.07	789.92	1.3055	0.384604	2.77e-05	0.000665282	0	0	0	0	0	0	0	0
AT4G26540	Leucine-rich repeat receptor-like protein kinase family protein	1855.73	1610.36	2101.11	1.30475	0.38377	7.76e-06	0.000224755	0	0	0	0	0	0	0	0
AT3G04290	Li-tolerant lipase 1	3005.05	2607.97	3402.12	1.30451	0.38351	1.12e-05	0.000309468	0	0	1	962;	0	0	0	0
AT5G53070	Ribosomal protein L9/RNase H1	498.29	432.542	564.038	1.30401	0.382951	0.00096074	0.0122553	0	0	0	0	0	0	0	0
AT3G52140	tetratricopeptide repeat (TPR)-containing protein	4036.58	3504.4	4568.77	1.30373	0.38264	4.26e-05	0.00095577	0	0	0	0	0	0	0	0
AT3G14120	FUNCTIONS IN: molecular_function unknown; INVOLVED IN: transport; LOCATED IN: nuclear pore; EXPRESSED IN: 22 plant structures; EXPRESSED DURING: 13 growth stages; CONTAINS InterPro DOMAIN/s: Nuclear pore protein 84/107 (InterPro:IPR007252).	1002.58	870.413	1134.75	1.30369	0.382605	4.98e-05	0.00109085	0	0	0	0	0	0	0	0
AT4G34610	BEL1-like homeodomain 6	1053.51	914.815	1192.2	1.30322	0.382076	2.69e-05	0.000651385	0	0	1	1093;	0	0	0	0
AT5G57345	unknown protein; Has 30201 Blast hits to 17322 proteins in 780 species: Archae - 12; Bacteria - 1396; Metazoa - 17338; Fungi - 3422; Plants - 5037; Viruses - 0; Other Eukaryotes - 2996 (source: NCBI BLink).	1435.77	1246.85	1624.7	1.30304	0.381885	1.26e-06	4.48e-05	1	1935;	1	1788;	0	0	0	0
AT3G54900	CAX interacting protein 1	2679.88	2327.4	3032.37	1.3029	0.381727	5.33e-07	2.08e-05	0	0	0	0	0	0	0	0
AT4G34260	1,2-alpha-L-fucosidases	1502.21	1304.62	1699.79	1.3029	0.381723	4.37e-06	0.000135632	0	0	2	165;792;	0	0	0	0
AT1G02660	alpha/beta-Hydrolases superfamily protein	94.0136	81.6717	106.356	1.30223	0.380986	0.00571475	0.0480473	0	0	1	1893;	0	0	1	1322;
AT5G35460	unknown protein; CONTAINS InterPro DOMAIN/s: Protein of unknown function DUF2838 (InterPro:IPR021261); Has 1807 Blast hits to 1807 proteins in 277 species: Archae - 0; Bacteria - 0; Metazoa - 736; Fungi - 347; Plants - 385; Viruses - 0; Other Eukaryotes -	832.975	723.785	942.166	1.30172	0.38042	3.04e-05	0.000713351	1	1695;	1	1973;	0	0	0	0
AT4G04340	ERD (early-responsive to dehydration stress) family protein	3873.07	3365.87	4380.27	1.30138	0.380042	9.76e-07	3.58e-05	0	0	1	1817;	2	1630;1700;	0	0
AT1G74300	alpha/beta-Hydrolases superfamily protein	331.079	287.742	374.416	1.30122	0.379867	0.00448164	0.0402826	0	0	0	0	1	1034;	0	0
AT5G60850	OBF binding protein 4	583.451	507.452	659.45	1.29953	0.377992	0.000114143	0.00222392	0	0	1	1920;	0	0	0	0
AT3G10720	Plant invertase/pectin methylesterase inhibitor superfamily	1054.96	917.576	1192.35	1.29946	0.37791	0.00212093	0.0226003	0	0	0	0	0	0	0	0
AT2G37990	ribosome biogenesis regulatory protein (RRS1) family protein	1594.04	1386.84	1801.24	1.2988	0.377183	0.000124154	0.00238783	0	0	0	0	0	0	0	0
AT1G22630	unknown protein; LOCATED IN: chloroplast; EXPRESSED IN: 21 plant structures; EXPRESSED DURING: 13 growth stages; Has 87 Blast hits to 86 proteins in 34 species: Archae - 0; Bacteria - 13; Metazoa - 27; Fungi - 0; Plants - 40; Viruses - 0; Other Eukaryotes	2145.97	1867.34	2424.59	1.29842	0.376753	1.5e-06	5.23e-05	0	0	0	0	1	1680;	0	0
AT3G03630	cysteine synthase 26	1704.45	1483.38	1925.52	1.29807	0.376366	2.51e-06	8.3e-05	0	0	0	0	0	0	0	0
AT1G58520	lipases;hydrolases, acting on ester bonds	1579.77	1374.88	1784.66	1.29805	0.376344	1.32e-05	0.000360023	0	0	0	0	0	0	0	0
AT2G17820	histidine kinase 1	1363.43	1187.12	1539.74	1.29704	0.375225	1.29e-05	0.000354014	0	0	0	0	0	0	0	0
AT1G23480	cellulose synthase-like A3	605.927	527.62	684.233	1.29683	0.374987	0.000151811	0.00282346	0	0	0	0	0	0	0	0
AT3G05880	Low temperature and salt responsive protein family	9667.04	8418.05	10916	1.29674	0.37489	2.77e-05	0.000665282	0	0	3	503;1801;1915;	0	0	0	0
AT2G29320	NAD(P)-binding Rossmann-fold superfamily protein	562.662	490.119	635.205	1.29602	0.374089	0.000356754	0.00557525	0	0	0	0	1	1770;	0	0
AT4G18670	Leucine-rich repeat (LRR) family protein	1432.67	1247.97	1617.38	1.29601	0.374078	0.000575089	0.00817407	0	0	0	0	0	0	0	0
AT3G50700	indeterminate(ID)-domain 2	769.156	670.249	868.064	1.29514	0.373104	0.000335435	0.00534936	0	0	1	1971;	1	1707;	0	0
AT5G19940	Plastid-lipid associated protein PAP / fibrillin family protein	10313.8	8989.15	11638.4	1.29472	0.372637	1.43e-07	6.37e-06	0	0	0	0	0	0	0	0
AT4G28240	Wound-responsive family protein	338.403	294.968	381.838	1.29451	0.372401	0.00457165	0.0409529	0	0	0	0	0	0	0	0
AT1G20010	tubulin beta-5 chain	7426.05	6473.02	8379.07	1.29446	0.372351	3.52e-07	1.43e-05	0	0	0	0	0	0	0	0
AT5G13400	Major facilitator superfamily protein	654.182	570.491	737.874	1.2934	0.37117	0.000327058	0.0052528	0	0	0	0	0	0	0	0
AT1G59540	P-loop containing nucleoside triphosphate hydrolases superfamily protein	485.024	423.083	546.965	1.29281	0.370509	0.00140909	0.016548	0	0	0	0	0	0	0	0
AT5G43260	chaperone protein dnaJ-related	740.352	646.036	834.668	1.29198	0.369587	0.000188157	0.00337947	0	0	0	0	0	0	1	1859;
AT1G72440	CCAAT-binding factor	2135.14	1863.66	2406.62	1.29135	0.368876	0.00231409	0.0242715	0	0	0	0	0	0	0	0
AT4G21750	Homeobox-leucine zipper family protein / lipid-binding START domain-containing protein	2654.49	2317.05	2991.94	1.29127	0.368793	2.26e-06	7.53e-05	0	0	0	0	0	0	0	0
AT1G30280	Chaperone DnaJ-domain superfamily protein	665.073	580.551	749.595	1.29118	0.368688	0.000973499	0.0123671	0	0	1	1346;	0	0	0	0
AT1G18900	Pentatricopeptide repeat (PPR) superfamily protein	639.333	558.168	720.498	1.29083	0.368295	0.000321617	0.00518434	0	0	0	0	1	500;	1	1562;
AT5G67280	receptor-like kinase	1672.77	1460.46	1885.07	1.29074	0.368199	3.89e-05	0.000885402	0	0	0	0	0	0	0	0
AT3G54720	Peptidase M28 family protein	817.802	714.109	921.494	1.29041	0.367831	0.000128308	0.00244672	0	0	0	0	0	0	0	0
AT1G28010	P-glycoprotein 14	217.425	189.932	244.917	1.2895	0.366808	0.00543753	0.0461938	0	0	0	0	0	0	0	0
AT2G47370	Calcium-dependent phosphotriesterase superfamily protein	284.989	249.195	320.784	1.28728	0.36433	0.00335397	0.0322186	0	0	0	0	0	0	0	0
AT2G18220	Noc2p family	1200.5	1049.77	1351.24	1.28717	0.364207	0.00089186	0.0116266	0	0	3	969;1029;1206;	0	0	0	0
AT1G76570	Chlorophyll A-B binding family protein	447.915	391.679	504.15	1.28715	0.364184	0.000383158	0.00592078	1	1848;	0	0	1	985;	0	0
AT1G51310	transferases;tRNA (5-methylaminomethyl-2-thiouridylate)-methyltransferases	967.46	846.129	1088.79	1.28679	0.363778	0.000293781	0.00482237	0	0	0	0	1	465;	0	0
AT2G42280	basic helix-loop-helix (bHLH) DNA-binding superfamily protein	332.995	291.274	374.715	1.28647	0.363415	0.004045	0.0371068	0	0	0	0	0	0	0	0
AT1G60080	3'-5'-exoribonuclease family protein	289.585	253.355	325.815	1.286	0.362892	0.00460793	0.0411849	0	0	0	0	0	0	0	0
AT3G56070	rotamase cyclophilin 2	1917.92	1678.24	2157.6	1.28564	0.362481	0.00378724	0.0353574	0	0	0	0	2	513;563;	0	0
AT2G21590	Glucose-1-phosphate adenylyltransferase family protein	358.6	313.814	403.385	1.28542	0.362244	0.00282344	0.0281016	0	0	0	0	0	0	0	0
AT5G61810	Mitochondrial substrate carrier family protein	1317.07	1152.58	1481.56	1.28542	0.362244	0.000400064	0.00612395	0	0	0	0	0	0	0	0
AT4G37180	Homeodomain-like superfamily protein	539.21	471.996	606.424	1.28481	0.361555	0.000415727	0.00632052	0	0	0	0	0	0	0	0
AT5G25900	GA requiring 3	668.151	584.878	751.424	1.28475	0.361492	0.000153038	0.00283683	0	0	0	0	0	0	0	0
AT3G23030	indole-3-acetic acid inducible 2	796.907	697.612	896.202	1.28467	0.361399	0.000526891	0.00761041	0	0	1	6;	0	0	0	0
AT1G61580	R-protein L3 B	1320.23	1155.77	1484.68	1.28458	0.361302	4.28e-05	0.000957754	0	0	0	0	0	0	0	0
AT5G49740	ferric reduction oxidase 7	2411.62	2111.39	2711.85	1.28439	0.36108	0.000122961	0.00236997	0	0	0	0	0	0	0	0
AT5G60840	unknown protein; Has 361 Blast hits to 333 proteins in 92 species: Archae - 2; Bacteria - 55; Metazoa - 145; Fungi - 36; Plants - 42; Viruses - 19; Other Eukaryotes - 62 (source: NCBI BLink).	309.095	270.618	347.572	1.28436	0.361055	0.00480679	0.0422154	0	0	1	133;	0	0	0	0
AT2G31360	16:0delta9 desaturase 2	5697.87	4988.87	6406.87	1.28423	0.360909	1.3e-06	4.6e-05	0	0	1	1901;	0	0	0	0
AT4G30400	RING/U-box superfamily protein	395.545	346.416	444.674	1.28364	0.360243	0.00398255	0.0366871	0	0	0	0	0	0	0	0
AT2G38630	Transducin/WD40 repeat-like superfamily protein	564.525	494.697	634.353	1.28231	0.35874	0.00111785	0.0137714	0	0	0	0	0	0	0	0
AT4G22690	cytochrome P450, family 706, subfamily A, polypeptide 1	4485.69	3931.09	5040.28	1.28216	0.358573	0.00275443	0.0275674	0	0	1	639;	1	1807;	0	0
AT4G10340	light harvesting complex of photosystem II 5	127276	111551	143001	1.28193	0.358313	4e-06	0.000126491	0	0	1	397;	1	1960;	0	0
AT4G27370	P-loop containing nucleoside triphosphate hydrolases superfamily protein	319.883	280.455	359.31	1.28117	0.357459	0.00272139	0.0273282	0	0	0	0	1	1610;	0	0
AT2G40930	ubiquitin-specific protease 5	785.774	688.937	882.611	1.28112	0.357405	0.000190799	0.00342008	0	0	0	0	0	0	0	0
AT1G31540	Disease resistance protein (TIR-NBS-LRR class) family	1590.18	1394.62	1785.74	1.28045	0.356651	0.00109516	0.0135571	0	0	1	152;	1	1604;	0	0
AT3G11670	UDP-Glycosyltransferase superfamily protein	1496.41	1312.38	1680.44	1.28045	0.356647	1.79e-05	0.000467135	0	0	0	0	0	0	1	1888;
AT1G22650	Plant neutral invertase family protein	485.39	425.702	545.078	1.28042	0.356618	0.00144454	0.0168576	0	0	0	0	0	0	0	0
AT3G49650	P-loop containing nucleoside triphosphate hydrolases superfamily protein	328.675	288.309	369.042	1.28002	0.35617	0.0052655	0.0451383	0	0	1	1530;	0	0	0	0
AT4G30110	heavy metal atpase 2	756.278	663.442	849.114	1.27986	0.355987	0.000837234	0.0111069	0	0	0	0	0	0	0	0
AT4G26850	mannose-1-phosphate guanylyltransferase (GDP)s;GDP-galactose:mannose-1-phosphate guanylyltransferases;GDP-galactose:glucose-1-phosphate guanylyltransferases;GDP-galactose:myoinositol-1-phosphate guanylyltransferases;glucose-1-phosphate guanylyltransferase	12305.6	10796.2	13815	1.27961	0.355703	8.44e-06	0.000242525	0	0	0	0	1	1496;	0	0
AT5G57110	autoinhibited Ca2+ -ATPase, isoform 8	5327.93	4677.9	5977.95	1.27791	0.353788	5.02e-06	0.000152903	0	0	1	142;	0	0	0	0
AT2G34357	ARM repeat superfamily protein	2352.2	2065.95	2638.46	1.27712	0.352893	0.00253724	0.0260481	0	0	0	0	0	0	0	0
AT5G64420	DNA polymerase V family	1622.02	1424.69	1819.34	1.277	0.352761	0.000242344	0.00411754	0	0	4	39;293;1194;1922;	0	0	0	0
AT5G15310	myb domain protein 16	617.189	542.134	692.244	1.27689	0.352631	0.000848313	0.0112139	0	0	0	0	0	0	0	0
AT1G63850	BTB/POZ domain-containing protein	779.79	685.06	874.519	1.27656	0.352258	0.000245099	0.00415256	0	0	1	1375;	0	0	0	0
AT4G26110	nucleosome assembly protein1;1	3092.55	2717.07	3468.03	1.27638	0.352062	7.6e-05	0.00157501	0	0	0	0	0	0	0	0
AT3G02468	conserved peptide upstream open reading frame 9	23877.7	20982	26773.4	1.27602	0.351646	5.96e-07	2.31e-05	0	0	0	0	0	0	0	0
AT1G25520	Uncharacterized protein family (UPF0016)	540.693	475.126	606.26	1.276	0.351627	0.000572867	0.00815619	1	38;	0	0	0	0	0	0
AT2G46340	SPA (suppressor of phyA-105) protein family	2973.53	2613.88	3333.18	1.27518	0.350706	5.62e-06	0.000169648	0	0	1	1586;	0	0	0	0
AT2G27360	GDSL-like Lipase/Acylhydrolase superfamily protein	270.326	237.688	302.964	1.27463	0.350079	0.00405882	0.0371648	0	0	0	0	0	0	0	0
AT4G30060	Core-2/I-branching beta-1,6-N-acetylglucosaminyltransferase family protein	346.246	304.443	388.049	1.27462	0.350066	0.00491084	0.0428771	0	0	0	0	1	1286;	0	0
AT1G71020	ARM repeat superfamily protein	630.296	554.287	706.304	1.27426	0.349658	0.000233802	0.00401812	0	0	0	0	0	0	0	0
AT3G54400	Eukaryotic aspartyl protease family protein	1803.37	1585.92	2020.81	1.27422	0.349612	1.56e-05	0.000413287	0	0	0	0	0	0	0	0
AT1G23080	Auxin efflux carrier family protein	2129.39	1872.84	2385.93	1.27396	0.349322	2.54e-05	0.000623464	0	0	0	0	0	0	0	0
AT4G35850	Pentatricopeptide repeat (PPR) superfamily protein	1306.57	1149.39	1463.75	1.27351	0.348807	0.000283638	0.00468159	1	1768;	0	0	0	0	0	0
AT5G08180	Ribosomal protein L7Ae/L30e/S12e/Gadd45 family protein	1903.49	1674.65	2132.33	1.2733	0.348574	0.00077374	0.0104832	0	0	0	0	1	1203;	0	0
AT5G15530	biotin carboxyl carrier protein 2	547.586	481.866	613.306	1.27277	0.347973	0.00141864	0.0166095	0	0	1	364;	0	0	0	0
AT4G05520	EPS15 homology domain 2	764.042	672.622	855.462	1.27183	0.346908	0.000528132	0.00762219	0	0	0	0	0	0	0	0
AT1G12990	beta-1,4-N-acetylglucosaminyltransferase family protein	974.053	858.038	1090.07	1.27042	0.345304	0.000315621	0.00511529	0	0	0	0	0	0	1	1741;
AT3G59350	Protein kinase superfamily protein	887.801	782.293	993.309	1.26974	0.344533	0.000514172	0.00746278	0	0	1	1898;	0	0	0	0
AT5G48480	Lactoylglutathione lyase / glyoxalase I family protein	1069.84	943.575	1196.11	1.26764	0.342144	0.000186645	0.00335904	0	0	0	0	0	0	0	0
AT3G48460	GDSL-like Lipase/Acylhydrolase superfamily protein	634.758	559.95	709.565	1.26719	0.341637	0.000494225	0.00723773	0	0	1	888;	0	0	0	0
AT5G62710	Leucine-rich repeat protein kinase family protein	540.733	477.032	604.434	1.26707	0.341499	0.00141419	0.0165791	0	0	0	0	0	0	0	0
AT2G16365	F-box family protein	1795.77	1584.31	2007.23	1.26694	0.341349	3.56e-05	0.000819682	0	0	1	1705;	0	0	0	0
AT4G29510	arginine methyltransferase 11	1699.91	1499.81	1900	1.26683	0.34122	0.000771864	0.0104736	0	0	1	1944;	0	0	0	0
AT4G18700	CBL-interacting protein kinase 12	2143.49	1891.51	2395.47	1.26643	0.340773	8.34e-06	0.000240277	0	0	0	0	0	0	1	1058;
AT1G32860	Glycosyl hydrolase superfamily protein	495.981	437.796	554.165	1.26581	0.340056	0.00586822	0.0489473	0	0	3	1315;1344;1941;	0	0	0	0
AT1G17690	FUNCTIONS IN: molecular_function unknown; INVOLVED IN: biological_process unknown; LOCATED IN: nucleus; EXPRESSED IN: 24 plant structures; EXPRESSED DURING: 13 growth stages; CONTAINS InterPro DOMAIN/s: Digestive organ expansion factor, predicted (InterPr	1084.09	957.068	1211.11	1.26544	0.33964	0.000232744	0.00400762	0	0	0	0	0	0	0	0
AT5G11390	WPP domain-interacting protein 1	384.439	339.568	429.31	1.26429	0.338322	0.00292093	0.0288313	0	0	0	0	0	0	0	0
AT4G36220	ferulic acid 5-hydroxylase 1	4726.34	4174.88	5277.8	1.26418	0.3382	7.35e-06	0.000213914	0	0	1	27;	0	0	0	0
AT1G64530	Plant regulator RWP-RK family protein	300.393	265.429	335.358	1.26346	0.337377	0.00172738	0.0193038	0	0	0	0	0	0	0	0
AT2G45970	cytochrome P450, family 86, subfamily A, polypeptide 8	1235.13	1091.55	1378.71	1.26308	0.336942	0.00201106	0.0217551	0	0	0	0	0	0	0	0
AT3G04140	Ankyrin repeat family protein	547.807	484.265	611.35	1.26243	0.336202	0.00230531	0.0241936	0	0	0	0	0	0	0	0
AT4G32190	Myosin heavy chain-related protein	1338.13	1182.94	1493.31	1.26237	0.336133	2.53e-05	0.000622246	0	0	0	0	0	0	0	0
AT5G49630	amino acid permease 6	1366.64	1208.36	1524.92	1.26197	0.335681	0.00258601	0.0263326	0	0	1	1347;	0	0	0	0
AT1G10740	alpha/beta-Hydrolases superfamily protein	789.713	698.466	880.96	1.26128	0.334888	8.8e-05	0.00178211	0	0	0	0	1	1740;	0	0
AT2G05120	Nucleoporin, Nup133/Nup155-like	722.663	639.217	806.109	1.26109	0.334669	0.000837743	0.0111069	0	0	0	0	0	0	0	0
AT5G03555	permease, cytosine/purines, uracil, thiamine, allantoin family protein	497.497	440.072	554.922	1.26098	0.334547	0.000355603	0.00556697	0	0	0	0	0	0	0	0
AT4G21270	kinesin 1	568.546	502.98	634.112	1.26071	0.334236	0.00224873	0.0237248	1	1862;	0	0	0	0	1	1833;
AT1G16720	high chlorophyll fluorescence phenotype 173	4153.45	3674.94	4631.96	1.26042	0.333903	0.000386311	0.00595574	0	0	0	0	0	0	0	0
AT1G17360	BEST Arabidopsis thaliana protein match is: COP1-interacting protein-related (TAIR:AT1G72410.1); Has 9949 Blast hits to 7480 proteins in 576 species: Archae - 12; Bacteria - 1007; Metazoa - 3636; Fungi - 982; Plants - 444; Viruses - 50; Other Eukaryotes -	1616.92	1431.28	1802.55	1.2594	0.332735	0.000151337	0.00282346	0	0	1	563;	1	1294;	0	0
AT1G14580	C2H2-like zinc finger protein	702.758	622.196	783.32	1.25896	0.332233	0.00351835	0.0334392	0	0	1	740;	0	0	0	0
AT4G02060	Minichromosome maintenance (MCM2/3/5) family protein	1288.27	1140.62	1435.93	1.25891	0.332173	0.000171181	0.00312258	0	0	0	0	0	0	0	0
AT1G54385	ARM repeat superfamily protein	582.849	516.086	649.611	1.25873	0.331965	0.0019811	0.0215219	0	0	0	0	0	0	0	0
AT1G14300	ARM repeat superfamily protein	422.515	374.147	470.883	1.25855	0.331764	0.00318315	0.0309657	0	0	0	0	0	0	0	0
AT3G57030	Calcium-dependent phosphotriesterase superfamily protein	599.141	530.59	667.693	1.2584	0.331587	0.000362798	0.00565492	0	0	2	742;1604;	0	0	0	0
AT3G47800	Galactose mutarotase-like superfamily protein	2543.78	2252.74	2834.82	1.25838	0.331571	0.000355267	0.00556697	0	0	1	1954;	0	0	0	0
AT2G46220	Uncharacterized conserved protein (DUF2358)	1950.63	1727.55	2173.71	1.25826	0.331431	0.0012366	0.0148966	0	0	0	0	1	34;	1	326;
AT1G29720	Leucine-rich repeat transmembrane protein kinase	1874.47	1660.13	2088.82	1.25822	0.331386	0.000166491	0.00305148	0	0	0	0	0	0	0	0
AT4G04850	K+ efflux antiporter 3	3062.86	2712.79	3412.93	1.25809	0.331233	1.51e-05	0.000402747	0	0	1	279;	0	0	0	0
AT5G64330	Phototropic-responsive NPH3 family protein	1401.63	1241.57	1561.69	1.25783	0.330939	0.000250172	0.00421856	0	0	0	0	0	0	0	0
AT5G54630	zinc finger protein-related	989.351	876.372	1102.33	1.25783	0.330939	0.000162535	0.00299429	0	0	0	0	0	0	0	0
AT5G07580	Integrase-type DNA-binding superfamily protein	1798	1592.69	2003.32	1.25782	0.330929	6.63e-05	0.00139075	0	0	0	0	0	0	0	0
AT4G23500	Pectin lyase-like superfamily protein	697.078	617.584	776.572	1.25743	0.330483	0.00149993	0.0172813	0	0	1	245;	0	0	0	0
AT2G31270	homolog of yeast CDT1 A	514.976	456.285	573.667	1.25725	0.330277	0.00254571	0.0261051	0	0	1	1455;	0	0	0	0
AT4G09760	Protein kinase superfamily protein	839.159	743.827	934.491	1.25633	0.329215	0.00500352	0.0434535	0	0	1	625;	0	0	0	0
AT3G27180	S-adenosyl-L-methionine-dependent methyltransferases superfamily protein	1459.18	1293.49	1624.87	1.25618	0.329047	0.000306768	0.00500347	0	0	1	1717;	0	0	0	0
AT3G28900	Ribosomal protein L34e superfamily protein	3414.93	3027.65	3802.21	1.25583	0.328641	0.000267034	0.00444024	0	0	0	0	0	0	0	0
AT2G30990	Protein of unknown function (DUF688)	1009.85	895.368	1124.33	1.25572	0.328515	0.00152089	0.0174756	0	0	0	0	0	0	0	0
AT1G19650	Sec14p-like phosphatidylinositol transfer family protein	760.77	674.742	846.798	1.25499	0.327681	0.000583527	0.00827509	0	0	1	1584;	0	0	1	1955;
AT3G15850	fatty acid desaturase 5	7427.79	6588.56	8267.01	1.25475	0.327402	4.25e-06	0.000132979	0	0	2	1517;1579;	0	0	0	0
AT5G22700	F-box/RNI-like/FBD-like domains-containing protein	505.301	448.294	562.309	1.25433	0.326917	0.00264537	0.0267296	0	0	0	0	0	0	0	0
AT5G54510	Auxin-responsive GH3 family protein	533.925	473.691	594.158	1.25431	0.3269	0.00441921	0.0398062	0	0	1	450;	0	0	0	0
AT1G79190	ARM repeat superfamily protein	606.816	538.424	675.208	1.25405	0.32659	0.00169411	0.0190507	0	0	0	0	0	0	0	0
AT2G32010	CVP2 like 1	569.949	505.721	634.177	1.25401	0.326546	0.000999675	0.0126302	0	0	0	0	0	0	0	0
AT3G61210	S-adenosyl-L-methionine-dependent methyltransferases superfamily protein	851.016	755.123	946.908	1.25398	0.326512	0.000388398	0.00598113	0	0	0	0	0	0	0	0
AT1G78230	Outer arm dynein light chain 1 protein	536.875	476.388	597.362	1.25394	0.326469	0.00131733	0.0156899	0	0	1	1643;	0	0	0	0
AT2G18170	MAP kinase 7	741.788	658.35	825.225	1.25348	0.325933	0.0017291	0.019308	0	0	2	1702;1882;	0	0	1	1589;
AT1G17050	solanesyl diphosphate synthase 2	1459.08	1295.18	1622.98	1.25308	0.325484	3.9e-05	0.000886461	0	0	0	0	0	0	0	0
AT3G06610	DNA-binding enhancer protein-related	853.179	757.992	948.365	1.25115	0.323259	0.000829042	0.0110488	0	0	0	0	1	157;	0	0
AT1G15180	MATE efflux family protein	866.034	769.539	962.529	1.25079	0.322835	0.000263168	0.00439226	0	0	0	0	0	0	0	0
AT2G02450	NAC domain containing protein 35	507.825	451.26	564.39	1.2507	0.322733	0.00462662	0.0412544	0	0	0	0	0	0	0	0
AT1G13730	Nuclear transport factor 2 (NTF2) family protein with RNA binding (RRM-RBD-RNP motifs) domain	1103.02	980.583	1225.46	1.24973	0.321616	0.000185205	0.0033432	0	0	2	223;958;	0	0	0	0
AT2G28720	Histone superfamily protein	2072.22	1842.24	2302.21	1.24968	0.32156	0.00174021	0.0193791	0	0	1	537;	0	0	0	0
AT5G05560	E3 ubiquitin ligase, putative	889.331	790.737	987.924	1.24937	0.321202	0.00255719	0.0261622	0	0	0	0	0	0	0	0
AT1G73660	protein tyrosine kinase family protein	1124.3	1000.01	1248.59	1.24857	0.320281	0.000122307	0.00236245	0	0	0	0	0	0	0	0
AT5G63700	zinc ion binding;DNA binding	606.872	539.908	673.837	1.24806	0.319686	0.00179641	0.0199385	0	0	1	1575;	0	0	0	0
AT5G65730	xyloglucan endotransglucosylase/hydrolase 6	1683.99	1498.48	1869.5	1.2476	0.319159	0.00242121	0.0251158	0	0	0	0	0	0	0	0
AT5G37360	unknown protein; FUNCTIONS IN: molecular_function unknown; INVOLVED IN: biological_process unknown; LOCATED IN: chloroplast thylakoid membrane, chloroplast; EXPRESSED IN: 23 plant structures; EXPRESSED DURING: 13 growth stages; Has 1807 Blast hits to 1807	3995.41	3555.54	4435.27	1.24743	0.318953	2.01e-05	0.000512897	0	0	0	0	1	484;	0	0
AT5G41140	Myosin heavy chain-related protein	2023.62	1800.91	2246.33	1.24733	0.318844	0.000190215	0.00341302	0	0	0	0	0	0	0	0
AT3G02170	longifolia2	787.109	700.722	873.497	1.24657	0.317961	0.00122724	0.0148405	0	0	1	550;	0	0	0	0
AT1G72930	toll/interleukin-1 receptor-like	6433.12	5729.19	7137.06	1.24573	0.316997	0.000899125	0.0117043	0	0	2	429;1973;	0	0	0	0
AT5G44020	HAD superfamily, subfamily IIIB acid phosphatase	5821.99	5185.87	6458.1	1.24532	0.316522	0.00311525	0.0303813	0	0	0	0	2	1066;1582;	0	0
AT2G16270	unknown protein; FUNCTIONS IN: molecular_function unknown; INVOLVED IN: biological_process unknown; LOCATED IN: chloroplast; EXPRESSED IN: 16 plant structures; EXPRESSED DURING: 9 growth stages; BEST Arabidopsis thaliana protein match is: unknown protein	515.145	458.861	571.43	1.24532	0.316519	0.00333944	0.0321307	0	0	1	754;	0	0	0	0
AT1G10450	SIN3-like 6	854.814	761.646	947.983	1.24465	0.315741	0.000577089	0.00819028	0	0	0	0	0	0	0	0
AT2G23890	HAD-superfamily hydrolase, subfamily IG, 5'-nucleotidase	574.846	512.279	637.412	1.24427	0.315296	0.00215686	0.0228903	0	0	1	379;	0	0	0	0
AT5G19260	Protein of unknown function (DUF3049)	506.7	451.581	561.819	1.24412	0.315122	0.00490003	0.0428454	0	0	0	0	0	0	0	0
AT1G73670	MAP kinase 15	851.82	759.25	944.389	1.24384	0.314805	0.000525669	0.00759888	0	0	1	1969;	0	0	0	0
AT2G20450	Ribosomal protein L14	3883.06	3461.27	4304.85	1.24372	0.314663	0.000435621	0.00657032	0	0	0	0	1	1643;	0	0
AT2G43910	HARMLESS TO OZONE LAYER 1	4087.85	3643.92	4531.79	1.24366	0.314588	1.89e-05	0.000487596	0	0	2	224;372;	2	451;1474;	0	0
AT4G30610	alpha/beta-Hydrolases superfamily protein	562.949	501.832	624.067	1.24358	0.314497	0.00151169	0.0173922	0	0	0	0	0	0	0	0
AT1G01430	TRICHOME BIREFRINGENCE-LIKE 25	1295.09	1154.57	1435.6	1.24341	0.314297	0.000212312	0.00371614	0	0	0	0	1	971;	0	0
AT4G19120	S-adenosyl-L-methionine-dependent methyltransferases superfamily protein	5475.08	4881.63	6068.53	1.24314	0.313985	0.00204801	0.0219824	0	0	1	1661;	0	0	0	0
AT1G13270	methionine aminopeptidase 1B	4299.55	3833.72	4765.38	1.24302	0.313845	2.77e-05	0.000665282	0	0	2	1827;1970;	0	0	0	0
AT3G53990	Adenine nucleotide alpha hydrolases-like superfamily protein	2268.33	2022.82	2513.83	1.24273	0.313516	0.000126421	0.00241847	0	0	0	0	0	0	0	0
AT2G16070	plastid division2	692.307	617.469	767.146	1.2424	0.313134	0.000916772	0.0118565	0	0	0	0	0	0	0	0
AT1G13030	sphere organelles protein-related	517.104	461.353	572.855	1.24168	0.312297	0.00424853	0.0386181	0	0	0	0	0	0	0	0
AT1G07700	Thioredoxin superfamily protein	1180.32	1053.21	1307.44	1.24139	0.311955	0.000160204	0.00296047	0	0	1	1671;	0	0	0	0
AT4G03190	GRR1-like protein 1	625.582	558.308	692.855	1.24099	0.311491	0.00211841	0.0225892	0	0	0	0	0	0	0	0
AT1G27460	no pollen germination related 1	1047.05	934.792	1159.32	1.24019	0.310556	0.000794341	0.0106988	0	0	0	0	0	0	0	0
AT5G08330	TCP family transcription factor	1673.13	1493.8	1852.47	1.24011	0.310465	0.000229052	0.00395164	0	0	0	0	0	0	0	0
AT5G02840	LHY/CCA1-like 1	964.496	861.169	1067.82	1.23997	0.310304	0.00517315	0.0444742	0	0	0	0	0	0	0	0
AT1G10360	glutathione S-transferase TAU 18	1483.68	1324.88	1642.48	1.23972	0.310018	0.00187047	0.0205191	0	0	0	0	0	0	1	1898;
AT3G16840	P-loop containing nucleoside triphosphate hydrolases superfamily protein	1564.86	1397.49	1732.22	1.23952	0.309783	0.00437282	0.0394875	0	0	1	221;	1	522;	0	0
AT3G12650	unknown protein; FUNCTIONS IN: molecular_function unknown; INVOLVED IN: biological_process unknown; LOCATED IN: mitochondrion; EXPRESSED IN: 23 plant structures; EXPRESSED DURING: 15 growth stages; Has 31 Blast hits to 31 proteins in 12 species: Archae -	412.511	368.472	456.55	1.23904	0.309221	0.00512122	0.0441548	0	0	0	0	0	0	0	0
AT1G27120	Galactosyltransferase family protein	904.303	807.783	1000.82	1.23898	0.309147	0.000806445	0.0107958	0	0	1	1972;	0	0	0	0
AT3G23580	ribonucleotide reductase 2A	1224.22	1093.6	1354.85	1.23889	0.309047	0.000344849	0.00546544	0	0	1	302;	0	0	0	0
AT3G20240	Mitochondrial substrate carrier family protein	841.14	751.449	930.831	1.23871	0.308844	0.00270079	0.0271823	0	0	0	0	0	0	0	0
AT1G67195	MIR414 (MICRORNA 414)	700.173	625.635	774.71	1.23828	0.308335	0.000702936	0.00965527	0	0	0	0	0	0	0	0
AT4G37910	mitochondrial heat shock protein 70-1	5023.52	4488.82	5558.23	1.23824	0.30829	0.00401767	0.0369613	0	0	0	0	1	1431;	0	0
AT1G67620	Lojap-related protein	494.919	442.292	547.545	1.23797	0.307979	0.00429708	0.0390001	0	0	0	0	0	0	0	0
AT2G43780	unknown protein; FUNCTIONS IN: molecular_function unknown; INVOLVED IN: biological_process unknown; LOCATED IN: mitochondrion; EXPRESSED IN: 23 plant structures; EXPRESSED DURING: 13 growth stages; Has 30 Blast hits to 30 proteins in 11 species: Archae -	603.76	539.813	667.707	1.23692	0.306756	0.00265006	0.0267361	0	0	0	0	0	0	0	0
AT5G26110	Protein kinase superfamily protein	434.057	388.102	480.012	1.23682	0.306634	0.00585492	0.0489005	0	0	0	0	1	1903;	0	0
AT1G04040	HAD superfamily, subfamily IIIB acid phosphatase	2576.15	2303.55	2848.76	1.23668	0.306476	0.00170424	0.0191406	0	0	0	0	0	0	0	0
AT4G21380	receptor kinase 3	2067.93	1849.29	2286.57	1.23645	0.30621	0.00328638	0.0316882	0	0	2	971;1020;	0	0	0	0
AT3G04820	Pseudouridine synthase family protein	629.16	562.754	695.566	1.236	0.305683	0.00355168	0.0337024	0	0	1	1910;	0	0	0	0
AT2G44230	Plant protein of unknown function (DUF946)	1043.81	933.652	1153.98	1.23598	0.305655	0.000953343	0.0121975	0	0	1	1317;	0	0	0	0
AT1G70250	receptor serine/threonine kinase, putative	582.742	521.286	644.197	1.23578	0.305427	0.00504949	0.0437679	0	0	0	0	0	0	0	0
AT5G66530	Galactose mutarotase-like superfamily protein	4637.98	4149.42	5126.55	1.23549	0.305079	3.75e-05	0.000859313	0	0	0	0	0	0	0	0
AT1G66180	Eukaryotic aspartyl protease family protein	345.465	309.19	381.74	1.23465	0.304097	0.00424851	0.0386181	0	0	1	1552;	0	0	0	0
AT2G36200	P-loop containing nucleoside triphosphate hydrolases superfamily protein	946.845	847.456	1046.23	1.23456	0.303994	0.00193708	0.0211592	0	0	0	0	0	0	0	0
AT4G20010	plastid transcriptionally active 9	1211.47	1084.63	1338.31	1.23388	0.303203	0.000511529	0.00745459	0	0	0	0	0	0	0	0
AT5G43870	Plant protein of unknown function (DUF828) with plant pleckstrin homology-like region	755.77	676.794	834.746	1.23338	0.302621	0.00131042	0.0156282	0	0	0	0	0	0	1	1850;
AT3G17170	Translation elongation factor EF1B/ribosomal protein S6 family protein	4318.84	3867.83	4769.86	1.23321	0.302419	0.000208511	0.00367147	0	0	0	0	0	0	0	0
AT3G17770	Dihydroxyacetone kinase	1012.08	906.427	1117.74	1.23313	0.302322	0.00130298	0.0155498	0	0	1	799;	0	0	0	0
AT1G15740	Leucine-rich repeat family protein	1070.24	958.911	1181.56	1.23219	0.301227	0.000214769	0.00374488	0	0	0	0	0	0	0	0
AT5G65660	hydroxyproline-rich glycoprotein family protein	432.332	387.422	477.242	1.23184	0.300812	0.00258094	0.0263009	0	0	1	721;	1	716;	0	0
AT5G38480	general regulatory factor 3	5864.45	5256.14	6472.75	1.23146	0.300375	2.64e-05	0.000641711	0	0	0	0	0	0	0	0
AT1G57610	Protein of unknown function (DUF607)	1208.52	1083.19	1333.85	1.23141	0.300315	0.000369967	0.0057417	0	0	0	0	0	0	0	0
AT2G39250	Integrase-type DNA-binding superfamily protein	841.861	754.656	929.067	1.23111	0.299962	0.00341214	0.0326201	0	0	0	0	0	0	0	0
AT1G70210	CYCLIN D1;1	1070.71	959.832	1181.58	1.23103	0.299865	0.00121055	0.0147213	0	0	0	0	0	0	0	0
AT5G63960	DNA binding;nucleotide binding;nucleic acid binding;DNA-directed DNA polymerases;DNA-directed DNA polymerases	622.616	558.166	687.066	1.23093	0.299754	0.0059017	0.0491154	0	0	0	0	0	0	0	0
AT5G08580	Calcium-binding EF hand family protein	830.466	744.608	916.325	1.23061	0.299377	0.00263956	0.0266877	0	0	0	0	1	473;	0	0
AT1G49430	long-chain acyl-CoA synthetase 2	1156.93	1037.32	1276.53	1.2306	0.299363	0.000827514	0.0110448	0	0	2	1114;1319;	0	0	0	0
AT2G26330	Leucine-rich receptor-like protein kinase family protein	3596.05	3224.57	3967.52	1.2304	0.299128	0.000109465	0.00215149	0	0	0	0	0	0	0	0
AT1G33410	SUPPRESSOR OF AUXIN RESISTANCE1	1853.03	1661.92	2044.15	1.22999	0.298652	0.000571293	0.00814024	0	0	1	225;	0	0	0	0
AT3G26310	cytochrome P450, family 71, subfamily B, polypeptide 35	390.647	350.368	430.927	1.22993	0.298574	0.00558546	0.0472261	0	0	0	0	0	0	0	0
AT3G55220	Cleavage and polyadenylation specificity factor (CPSF) A subunit protein	1446.52	1297.89	1595.16	1.22904	0.297529	0.000599532	0.00847525	0	0	0	0	0	0	0	0
AT4G38890	FMN-linked oxidoreductases superfamily protein	1399.82	1256.04	1543.6	1.22894	0.297415	0.000861426	0.0113287	0	0	0	0	0	0	0	0
AT1G44835	YbaK/aminoacyl-tRNA synthetase-associated domain	834.969	749.214	920.723	1.22892	0.297389	0.00190242	0.0208186	0	0	1	1753;	0	0	0	0
AT1G52230	photosystem I subunit H2	30900.8	27727.5	34074.1	1.22889	0.297357	2.1e-05	0.000533516	2	1896;1951;	0	0	0	0	0	0
AT5G45950	GDSL-like Lipase/Acylhydrolase superfamily protein	1953.24	1752.95	2153.53	1.22852	0.296918	0.000590037	0.0083608	0	0	0	0	0	0	0	0
AT1G12860	basic helix-loop-helix (bHLH) DNA-binding superfamily protein	1500.42	1346.68	1654.16	1.22832	0.296691	0.000418116	0.00635147	0	0	0	0	1	907;	0	0
AT2G22190	Haloacid dehalogenase-like hydrolase (HAD) superfamily protein	784.438	704.183	864.693	1.22794	0.296238	0.00340047	0.0325432	1	1806;	2	755;1760;	1	748;	0	0
AT5G27990	Pre-rRNA-processing protein TSR2, conserved region	750.501	673.896	827.105	1.22735	0.295544	0.00386347	0.0359381	0	0	0	0	0	0	0	0
AT3G17609	HY5-homolog	297.578	267.239	327.918	1.22706	0.295203	0.00377346	0.035284	0	0	0	0	0	0	0	0
AT1G09200	Histone superfamily protein	2807.8	2521.76	3093.84	1.22686	0.294966	0.0047557	0.04189	0	0	2	485;1971;	0	0	0	0
AT4G36730	G-box binding factor 1	1112.92	999.99	1225.85	1.22586	0.2938	0.000341508	0.0054233	0	0	0	0	1	271;	0	0
AT2G45180	Bifunctional inhibitor/lipid-transfer protein/seed storage 2S albumin superfamily protein	18183.6	16339.3	20027.8	1.22574	0.293658	0.000523403	0.00757223	0	0	0	0	1	1508;	0	0
AT2G23760	BEL1-like homeodomain 4	1442.43	1296.7	1588.15	1.22476	0.292502	0.000965656	0.0122936	0	0	0	0	0	0	0	0
AT2G38770	P-loop containing nucleoside triphosphate hydrolases superfamily protein	1810.39	1627.53	1993.24	1.2247	0.292431	0.000445582	0.00668933	0	0	0	0	0	0	0	0
AT1G22750	unknown protein; CONTAINS InterPro DOMAIN/s: Protein of unknown function DUF1475 (InterPro:IPR009943); Has 186 Blast hits to 155 proteins in 21 species: Archae - 0; Bacteria - 8; Metazoa - 3; Fungi - 0; Plants - 65; Viruses - 0; Other Eukaryotes - 110 (so	1163.98	1046.86	1281.1	1.22375	0.29131	0.00063015	0.00883146	0	0	2	523;1913;	0	0	0	0
AT3G08943	ARM repeat superfamily protein	1479.79	1331.5	1628.09	1.22275	0.290125	0.00195894	0.021307	0	0	0	0	0	0	0	0
AT3G18130	receptor for activated C kinase 1C	3945.88	3550.91	4340.85	1.22246	0.289786	0.00532712	0.0455142	0	0	0	0	0	0	0	0
AT3G55620	Translation initiation factor IF6	2087.43	1878.68	2296.18	1.22223	0.289521	0.000351557	0.00553415	0	0	1	164;	0	0	0	0
AT4G02800	unknown protein; FUNCTIONS IN: molecular_function unknown; INVOLVED IN: biological_process unknown; LOCATED IN: chloroplast; EXPRESSED IN: 16 plant structures; EXPRESSED DURING: 9 growth stages; BEST Arabidopsis thaliana protein match is: unknown protein	1063.54	957.219	1169.85	1.22214	0.289404	0.00151618	0.0174326	0	0	0	0	1	1598;	0	0
AT5G64850	FUNCTIONS IN: molecular_function unknown; INVOLVED IN: biological_process unknown; LOCATED IN: plasma membrane; EXPRESSED IN: 22 plant structures; EXPRESSED DURING: 13 growth stages; CONTAINS InterPro DOMAIN/s: RPM1-interacting protein 4, defence response	412.167	370.97	453.363	1.2221	0.289367	0.00417976	0.0381089	0	0	0	0	0	0	1	1065;
AT1G06460	alpha-crystallin domain 32.1	7789.31	7011.35	8567.28	1.22192	0.289146	0.00157428	0.0179738	0	0	0	0	0	0	0	0
AT4G35470	plant intracellular ras group-related LRR 4	870.817	784.026	957.607	1.2214	0.288533	0.00113023	0.0138858	0	0	1	793;	0	0	0	0
AT1G34418	other RNA	898.373	808.975	987.77	1.22101	0.288079	0.00183036	0.0201902	0	0	0	0	0	0	0	0
AT2G44490	Glycosyl hydrolase superfamily protein	4630.77	4169.98	5091.56	1.221	0.288068	0.000115634	0.00225053	0	0	1	536;	0	0	0	0
AT1G75370	Sec14p-like phosphatidylinositol transfer family protein	1836.39	1653.67	2019.11	1.22099	0.288049	0.000500234	0.00731154	0	0	2	923;1265;	0	0	0	0
AT2G42220	Rhodanese/Cell cycle control phosphatase superfamily protein	8534.24	7685.13	9383.35	1.22097	0.288033	4.65e-05	0.00103021	0	0	0	0	0	0	0	0
AT5G19750	Peroxisomal membrane 22 kDa (Mpv17/PMP22) family protein	3423.08	3082.51	3763.64	1.22097	0.288024	0.000162426	0.00299429	0	0	2	862;892;	0	0	0	0
AT5G45050	Disease resistance protein (TIR-NBS-LRR class)	990.319	891.795	1088.84	1.22096	0.288012	0.00233791	0.0244213	0	0	0	0	0	0	0	0
AT4G01560	Ribosomal RNA processing Brix domain protein	1601.18	1442.25	1760.11	1.22039	0.287342	0.00146332	0.0170325	0	0	1	1455;	0	0	0	0
AT1G80620	S15/NS1, RNA-binding protein	994.653	895.931	1093.37	1.22038	0.287328	0.00136086	0.0161012	0	0	0	0	0	0	0	0
AT5G19250	Glycoprotein membrane precursor GPI-anchored	5306.77	4780.69	5832.84	1.22008	0.28698	0.000104243	0.00206016	0	0	0	0	0	0	0	0
AT2G16440	Minichromosome maintenance (MCM2/3/5) family protein	949.946	855.869	1044.02	1.21984	0.286692	0.00262405	0.0266076	0	0	0	0	0	0	0	0
AT1G33170	S-adenosyl-L-methionine-dependent methyltransferases superfamily protein	1756.94	1583.32	1930.57	1.21932	0.286073	0.000807814	0.010806	0	0	0	0	0	0	0	0
AT2G03440	nodulin-related protein 1	2402.32	2166.55	2638.09	1.21765	0.284097	0.00033046	0.00528883	0	0	1	1971;	1	1989;	0	0
AT5G08570	Pyruvate kinase family protein	3215.57	2900.18	3530.95	1.21749	0.283913	0.000321909	0.00518438	1	1989;	0	0	0	0	0	0
AT5G14060	Aspartate kinase family protein	3466.08	3126.66	3805.51	1.21712	0.283469	8.03e-05	0.00164963	0	0	0	0	0	0	0	0
AT3G18750	with no lysine (K) kinase 6	649.251	585.755	712.748	1.2168	0.283094	0.00282244	0.0281016	0	0	0	0	0	0	1	1830;
AT5G56890	Protein kinase superfamily protein	1529.33	1380.25	1678.4	1.21602	0.282162	0.00121314	0.0147228	0	0	0	0	0	0	0	0
AT4G23820	Pectin lyase-like superfamily protein	3281.96	2962.65	3601.27	1.21556	0.281621	0.000266451	0.00443467	0	0	0	0	0	0	0	0
AT2G27385	Pollen Ole e 1 allergen and extensin family protein	2524.31	2278.95	2769.68	1.21533	0.281348	0.00035258	0.00553415	0	0	1	985;	0	0	0	0
AT3G13690	Protein kinase protein with adenine nucleotide alpha hydrolases-like domain	1688.59	1524.61	1852.57	1.21511	0.281093	0.000607822	0.00855354	0	0	0	0	0	0	0	0
AT1G31970	DEA(D/H)-box RNA helicase family protein	3359.53	3034.47	3684.58	1.21424	0.280053	0.00303201	0.0297638	0	0	0	0	0	0	0	0
AT2G01570	GRAS family transcription factor family protein	2094.87	1892.48	2297.26	1.21389	0.279638	0.000393473	0.00604371	0	0	3	728;1670;1893;	0	0	0	0
AT5G62720	Integral membrane HPP family protein	4527.91	4090.84	4964.98	1.21368	0.279392	0.000386417	0.00595574	0	0	0	0	0	0	0	0
AT4G39730	Lipase/lipooxygenase, PLAT/LH2 family protein	4732.71	4275.89	5189.52	1.21367	0.279377	0.00123793	0.0149026	0	0	1	1013;	0	0	0	0
AT1G29930	chlorophyll A/B binding protein 1	395032	356982	433082	1.21317	0.278787	0.000697688	0.0095979	0	0	1	309;	0	0	0	0
AT4G16500	Cystatin/monellin superfamily protein	882.753	797.939	967.568	1.21258	0.278085	0.00199861	0.0216594	0	0	0	0	0	0	0	0
AT5G14570	high affinity nitrate transporter 2.7	845.453	764.232	926.674	1.21256	0.278052	0.00353827	0.0336107	0	0	0	0	0	0	0	0
AT5G04160	Nucleotide-sugar transporter family protein	921.248	832.853	1009.64	1.21227	0.277713	0.00392371	0.0363442	0	0	1	1830;	0	0	0	0
AT1G04870	protein arginine methyltransferase 10	910.777	823.398	998.156	1.21224	0.277676	0.00188428	0.0206327	1	79;	0	0	0	0	0	0
AT4G28860	casein kinase I-like 4	782.872	707.874	857.871	1.2119	0.27727	0.00295083	0.0290944	0	0	0	0	0	0	0	0
AT1G33230	TMPIT-like protein	801.422	724.791	878.052	1.21145	0.276741	0.00463059	0.0412544	0	0	0	0	0	0	0	0
AT1G56430	nicotianamine synthase 4	698.883	632.135	765.63	1.21118	0.276414	0.0043887	0.0395911	0	0	1	504;	0	0	0	0
AT1G49730	Protein kinase superfamily protein	1132.69	1024.54	1240.85	1.21114	0.276363	0.00123585	0.0148966	0	0	0	0	0	0	0	0
AT3G59210	F-box/RNI-like superfamily protein	561.725	508.117	615.334	1.21101	0.276211	0.00600895	0.0497738	0	0	1	1849;	0	0	0	0
AT2G34900	Transcription factor GTE6	604.767	547.074	662.459	1.21091	0.276095	0.00508425	0.0439643	0	0	0	0	0	0	0	0
AT5G52060	BCL-2-associated athanogene 1	2602.65	2354.82	2850.47	1.21049	0.275587	0.000317712	0.00513062	0	0	0	0	0	0	0	0
AT4G28590	FUNCTIONS IN: molecular_function unknown; INVOLVED IN: biological_process unknown; LOCATED IN: chloroplast; EXPRESSED IN: 21 plant structures; EXPRESSED DURING: 10 growth stages; BEST Arabidopsis thaliana protein match is: Thioredoxin superfamily protein	731.156	661.574	800.738	1.21035	0.275426	0.00462744	0.0412544	0	0	0	0	1	1058;	1	794;
AT3G63110	isopentenyltransferase 3	740.449	670.014	810.885	1.21025	0.275306	0.00369621	0.0346882	0	0	1	821;	0	0	0	0
AT1G14030	Rubisco methyltransferase family protein	2520.83	2281.35	2760.3	1.20994	0.274934	0.000479896	0.00707994	0	0	0	0	0	0	0	0
AT4G27710	cytochrome P450, family 709, subfamily B, polypeptide 3	1126.55	1019.59	1233.5	1.2098	0.274766	0.00208592	0.0223225	0	0	1	1811;	0	0	0	0
AT3G18240	Ribosomal protein S24/S35, mitochondrial	692.567	626.859	758.276	1.20964	0.274582	0.00517736	0.0444891	0	0	0	0	0	0	0	0
AT1G65590	beta-hexosaminidase 3	809.989	733.153	886.825	1.2096	0.274535	0.00203295	0.021939	0	0	1	571;	1	1119;	0	0
AT5G23575	Transmembrane CLPTM1 family protein	2687.77	2432.9	2942.63	1.20952	0.274429	0.000910978	0.0118071	0	0	1	1923;	1	252;	0	0
AT5G67100	DNA-directed DNA polymerases	1042.6	943.915	1141.29	1.2091	0.273933	0.00511494	0.0441218	0	0	1	1632;	0	0	0	0
AT3G14930	Uroporphyrinogen decarboxylase	9131.95	8267.63	9996.26	1.20908	0.273914	0.000220315	0.00382299	0	0	0	0	0	0	0	0
AT4G36130	Ribosomal protein L2 family	5076.24	4595.92	5556.56	1.20902	0.273839	0.000199469	0.00355769	0	0	0	0	0	0	0	0
AT2G15620	nitrite reductase 1	11129.6	10077.9	12181.2	1.20871	0.273464	0.000121075	0.0023437	0	0	1	1444;	1	353;	0	0
AT2G35660	FAD/NAD(P)-binding oxidoreductase family protein	598.315	541.857	654.774	1.20839	0.273086	0.0035578	0.0337425	0	0	0	0	0	0	0	0
AT1G66150	transmembrane kinase 1	3046.94	2760.11	3333.77	1.20784	0.27243	0.000295422	0.00484487	0	0	0	0	0	0	0	0
AT1G68780	RNI-like superfamily protein	623.593	564.899	682.287	1.20781	0.272388	0.00534774	0.0456685	0	0	0	0	0	0	0	0
AT1G64090	Reticulan like protein B3	2326.21	2107.36	2545.07	1.2077	0.272267	0.000478993	0.00707244	0	0	0	0	1	593;	0	0
AT1G73760	RING/U-box superfamily protein	948.836	859.681	1037.99	1.20742	0.271922	0.00307244	0.030062	0	0	2	1553;1834;	0	0	0	0
AT1G79600	Protein kinase superfamily protein	4344.19	3936.29	4752.08	1.20725	0.271722	0.000351426	0.00553415	0	0	0	0	0	0	0	0
AT4G27030	fatty acid desaturase A	871.708	789.903	953.513	1.20713	0.271577	0.00263973	0.0266877	0	0	2	784;958;	0	0	0	0
AT3G54460	SNF2 domain-containing protein / helicase domain-containing protein / F-box family protein	1269.3	1150.35	1388.24	1.20679	0.271179	0.00184621	0.0203276	0	0	0	0	0	0	0	0
AT1G54570	Esterase/lipase/thioesterase family protein	1143.62	1036.56	1250.68	1.20657	0.270908	0.00488873	0.0427675	0	0	0	0	0	0	0	0
AT5G52650	RNA binding Plectin/S10 domain-containing protein	6562.87	5949.96	7175.79	1.20602	0.270258	0.0020352	0.0219396	0	0	0	0	1	26;	0	0
AT2G24270	aldehyde dehydrogenase 11A3	6867.77	6226.47	7509.06	1.20599	0.270217	0.000151469	0.00282346	0	0	0	0	0	0	0	0
AT4G32570	TIFY domain protein 8	1540.33	1396.73	1683.93	1.20562	0.26978	0.00277665	0.0277588	0	0	0	0	0	0	0	0
AT3G17970	translocon at the outer membrane of chloroplasts 64-III	1325.73	1202.2	1449.27	1.20552	0.269651	0.00356439	0.0337694	0	0	1	102;	0	0	1	746;
AT3G26000	Ribonuclease inhibitor	1312.41	1190.21	1434.61	1.20534	0.269444	0.00204	0.0219621	0	0	2	49;1707;	1	1271;	0	0
AT1G49510	embryo defective 1273	1459.32	1323.79	1594.84	1.20475	0.268739	0.000968125	0.0123163	0	0	1	103;	0	0	0	0
AT1G80750	Ribosomal protein L30/L7 family protein	1473.63	1336.81	1610.45	1.20469	0.268666	0.00418339	0.0381226	0	0	1	866;	0	0	0	0
AT5G49760	Leucine-rich repeat protein kinase family protein	3784.89	3433.95	4135.83	1.20439	0.268305	0.00255004	0.0261197	0	0	0	0	0	0	0	0
AT5G59850	Ribosomal protein S8 family protein	6833.01	6200.3	7465.72	1.20409	0.267944	0.0040766	0.0372632	0	0	0	0	0	0	0	0
AT1G21590	Protein kinase protein with adenine nucleotide alpha hydrolases-like domain	3628.59	3293.22	3963.96	1.20367	0.267443	0.000446846	0.00670269	0	0	1	1044;	0	0	0	0
AT1G13110	cytochrome P450, family 71 subfamily B, polypeptide 7	2784.08	2527.36	3040.8	1.20315	0.266817	0.0012292	0.0148473	0	0	0	0	0	0	0	0
AT4G02420	Concanavalin A-like lectin protein kinase family protein	1432.56	1300.5	1564.61	1.20309	0.266745	0.00221022	0.0233873	0	0	0	0	0	0	0	0
AT4G16141	GATA type zinc finger transcription factor family protein	1124.54	1021.48	1227.59	1.20178	0.26517	0.00531799	0.0455012	0	0	1	1620;	0	0	0	0
AT4G34760	SAUR-like auxin-responsive protein family	927.411	842.428	1012.39	1.20176	0.265146	0.00317406	0.0309044	0	0	1	515;	0	0	0	0
AT3G59600	RNA polymerase Rpb8	951.455	864.303	1038.61	1.20167	0.265042	0.00337974	0.0323967	0	0	0	0	0	0	0	0
AT1G51510	RNA-binding (RRM/RBD/RNP motifs) family protein	2177.25	1978.05	2376.45	1.20141	0.264731	0.0009285	0.0119736	0	0	1	1991;	1	437;	0	0
AT1G13160	ARM repeat superfamily protein	1302.51	1183.37	1421.65	1.20136	0.264674	0.00225149	0.0237399	0	0	0	0	0	0	0	0
AT3G03250	UDP-GLUCOSE PYROPHOSPHORYLASE 1	5652.55	5135.9	6169.2	1.20119	0.264465	0.000356294	0.00557293	0	0	0	0	0	0	0	0
AT3G27090	DCD (Development and Cell Death) domain protein	3352.6	3046.37	3658.82	1.20104	0.26429	0.000279374	0.00461547	0	0	2	1138;1200;	1	962;	0	0
AT2G20060	Ribosomal protein L4/L1 family	1333.12	1211.48	1454.76	1.20081	0.264009	0.00250581	0.0258439	0	0	1	1507;	0	0	0	0
AT4G30720	FAD/NAD(P)-binding oxidoreductase family protein	3244.29	2949.16	3539.43	1.20015	0.263216	0.000645216	0.0090074	0	0	0	0	0	0	0	0
AT1G75220	Major facilitator superfamily protein	1695.91	1541.84	1849.99	1.19986	0.262863	0.00122761	0.0148405	0	0	0	0	0	0	0	0
AT1G71730	unknown protein; Has 52 Blast hits to 52 proteins in 24 species: Archae - 0; Bacteria - 0; Metazoa - 4; Fungi - 0; Plants - 41; Viruses - 0; Other Eukaryotes - 7 (source: NCBI BLink).	805.664	732.576	878.751	1.19954	0.262476	0.00403078	0.0370332	0	0	0	0	0	0	0	0
AT3G44630	Disease resistance protein (TIR-NBS-LRR class) family	2181.32	1984.31	2378.32	1.19857	0.261309	0.00479328	0.0421381	0	0	0	0	0	0	0	0
AT3G02560	Ribosomal protein S7e family protein	5252.4	4781.72	5723.08	1.19687	0.259261	0.000296897	0.00486461	0	0	0	0	1	1339;	0	0
AT1G64390	glycosyl hydrolase 9C2	6141.61	5591.62	6691.6	1.19672	0.259085	0.00532515	0.0455142	0	0	1	1028;	0	0	0	0
AT2G28890	poltergeist like 4	1043.39	950.414	1136.37	1.19566	0.25781	0.00469647	0.0416536	1	762;	0	0	0	0	0	0
AT2G35650	cellulose synthase like	867.785	790.652	944.919	1.19511	0.257147	0.0053628	0.0457753	0	0	0	0	0	0	0	0
AT1G76900	tubby like protein 1	1087.27	990.694	1183.85	1.19497	0.25697	0.00459762	0.041124	0	0	1	195;	1	423;	0	0
AT1G49760	poly(A) binding protein 8	5426.82	4946.8	5906.84	1.19407	0.255892	0.000800599	0.0107496	0	0	0	0	0	0	0	0
AT3G61770	Acid phosphatase/vanadium-dependent haloperoxidase-related protein	1468.62	1338.74	1598.5	1.19403	0.255842	0.00206646	0.0221671	0	0	0	0	0	0	0	0
AT1G18620	unknown protein; FUNCTIONS IN: molecular_function unknown; INVOLVED IN: biological_process unknown; LOCATED IN: cellular_component unknown; EXPRESSED IN: 22 plant structures; EXPRESSED DURING: 13 growth stages; BEST Arabidopsis thaliana protein match is:	1036.05	944.425	1127.67	1.19403	0.255835	0.00283393	0.0281587	0	0	0	0	0	0	0	0
AT1G07210	Ribosomal protein S18	1287.76	1174.11	1401.42	1.1936	0.255322	0.00249684	0.025781	0	0	0	0	0	0	1	1090;
AT1G69200	fructokinase-like 2	4094.44	3733.62	4455.26	1.19328	0.254935	0.00300247	0.0295548	0	0	2	853;1330;	0	0	0	0
AT5G57990	ubiquitin-specific protease 23	3109.45	2835.52	3383.37	1.19321	0.254845	0.00107327	0.0133507	0	0	0	0	1	221;	0	0
AT5G44680	DNA glycosylase superfamily protein	2345.33	2138.73	2551.94	1.1932	0.254836	0.00405372	0.0371487	0	0	0	0	0	0	0	0
AT5G46110	Glucose-6-phosphate/phosphate translocator-related	41298.6	37675.2	44922	1.19235	0.253808	0.000321369	0.00518434	0	0	0	0	0	0	0	0
AT2G28600	P-loop containing nucleoside triphosphate hydrolases superfamily protein	839.908	766.302	913.514	1.19211	0.253513	0.0054425	0.0461938	0	0	0	0	1	818;	0	0
AT3G46290	hercules receptor kinase 1	1406.89	1283.73	1530.05	1.19188	0.253238	0.00310268	0.0302917	0	0	2	941;1710;	0	0	0	0
AT1G28600	GDSL-like Lipase/Acylhydrolase superfamily protein	2903.33	2649.88	3156.78	1.19129	0.252526	0.00143685	0.0167788	0	0	0	0	0	0	0	0
AT1G51805	Leucine-rich repeat protein kinase family protein	4268.65	3896.07	4641.23	1.19126	0.252486	0.00106703	0.0132915	0	0	1	1376;	0	0	0	0
AT4G19710	aspartate kinase-homoserine dehydrogenase ii	3640.17	3322.56	3957.79	1.19119	0.2524	0.000969733	0.012328	1	1976;	0	0	1	16;	0	0
AT3G45930	Histone superfamily protein	1559.69	1423.63	1695.75	1.19115	0.252349	0.00464241	0.0413183	0	0	0	0	0	0	0	0
AT2G41310	response regulator 3	989.853	903.613	1076.09	1.19088	0.252025	0.00388534	0.0360853	0	0	0	0	0	0	0	0
AT5G04600	RNA-binding (RRM/RBD/RNP motifs) family protein	1657.02	1512.81	1801.23	1.19065	0.251746	0.00186232	0.0204673	0	0	0	0	2	383;824;	0	0
AT1G51940	protein kinase family protein / peptidoglycan-binding LysM domain-containing protein	1539.04	1405.19	1672.89	1.19051	0.251582	0.00342894	0.0327458	0	0	0	0	0	0	0	0
AT5G07290	MEI2-like 4	1317.73	1203.18	1432.29	1.19042	0.251469	0.00509417	0.0439779	0	0	1	1358;	0	0	0	0
AT3G18080	B-S glucosidase 44	10658.8	9732.88	11584.6	1.19026	0.251274	0.000502168	0.0073301	0	0	1	1975;	0	0	0	0
AT1G69040	ACT domain repeat 4	1369.18	1250.4	1487.96	1.18999	0.250947	0.00539263	0.0459424	0	0	2	14;908;	0	0	0	0
AT4G36500	unknown protein; FUNCTIONS IN: molecular_function unknown; INVOLVED IN: biological_process unknown; LOCATED IN: mitochondrion; EXPRESSED IN: 22 plant structures; EXPRESSED DURING: 13 growth stages; BEST Arabidopsis thaliana protein match is: unknown prote	1144	1044.94	1243.07	1.1896	0.25048	0.00526123	0.0451232	0	0	3	663;1116;1250;	1	352;	0	0
AT1G75820	Leucine-rich receptor-like protein kinase family protein	2201.05	2010.48	2391.62	1.18957	0.250445	0.00220673	0.0233781	0	0	0	0	0	0	0	0
AT2G39990	eukaryotic translation initiation factor 2	2192.69	2003.33	2382.06	1.18905	0.249809	0.00186424	0.0204758	0	0	0	0	0	0	0	0
AT4G26690	PLC-like phosphodiesterase family protein	1720.46	1571.96	1868.96	1.18894	0.249673	0.00299656	0.0295129	0	0	1	482;	0	0	1	1051;
AT5G11200	DEAD/DEAH box RNA helicase family protein	3669.95	3354.16	3985.74	1.1883	0.248895	0.00102394	0.012862	0	0	1	1764;	0	0	0	0
AT2G39730	rubisco activase	200459	183254	217664	1.18777	0.24826	0.000261467	0.00437201	0	0	1	69;	0	0	0	0
AT5G14270	bromodomain and extraterminal domain protein 9	2505.71	2290.67	2720.76	1.18776	0.248243	0.00255351	0.0261403	0	0	1	1965;	0	0	0	0
AT1G07650	Leucine-rich repeat transmembrane protein kinase	2267.88	2073.47	2462.3	1.18753	0.247959	0.00212307	0.0226003	1	64;	0	0	0	0	1	108;
AT1G23180	ARM repeat superfamily protein	2007.17	1835.39	2178.94	1.18718	0.24754	0.00345675	0.0329586	0	0	0	0	0	0	0	0
AT2G22400	S-adenosyl-L-methionine-dependent methyltransferases superfamily protein	2390.87	2186.7	2595.04	1.18674	0.246998	0.00220353	0.0233579	0	0	1	897;	0	0	0	0
AT5G27770	Ribosomal L22e protein family	4759.86	4353.48	5166.24	1.18669	0.246945	0.00259992	0.0264492	0	0	1	895;	0	0	0	0
AT2G16430	purple acid phosphatase 10	2124.9	1943.49	2306.3	1.18668	0.246933	0.00277854	0.0277621	0	0	2	94;1777;	0	0	0	0
AT3G53460	chloroplast RNA-binding protein 29	57922.1	52977.7	62866.4	1.18666	0.246906	0.00156737	0.0179088	1	839;	1	1987;	1	1927;	0	0
AT1G72320	pumilio 23	1082.64	990.336	1174.95	1.18641	0.246605	0.00513745	0.0442309	0	0	1	23;	0	0	0	0
AT3G02250	O-fucosyltransferase family protein	2524.71	2309.58	2739.84	1.18629	0.246459	0.00253839	0.0260481	0	0	1	1317;	0	0	0	0
AT4G24800	MA3 domain-containing protein	2104.08	1924.93	2283.24	1.18615	0.246281	0.00187197	0.020523	0	0	0	0	2	1871;1923;	0	0
AT4G34740	GLN phosphoribosyl pyrophosphate amidotransferase 2	2203.04	2015.78	2390.3	1.18579	0.24585	0.00238551	0.0248542	0	0	2	410;1858;	0	0	0	0
AT5G51660	cleavage and polyadenylation specificity factor 160	1649.8	1509.74	1789.87	1.18555	0.245553	0.00538956	0.0459381	0	0	0	0	0	0	0	0
AT5G22440	Ribosomal protein L1p/L10e family	4561.12	4173.97	4948.27	1.18551	0.245504	0.000915664	0.0118507	0	0	0	0	1	1536;	0	0
AT5G63420	RNA-metabolising metallo-beta-lactamase family protein	5475.43	5011.62	5939.25	1.1851	0.245003	0.00121242	0.0147228	0	0	1	981;	0	0	0	0
AT1G33240	GT-2-like 1	2333.08	2135.55	2530.6	1.18498	0.244868	0.00476014	0.04189	0	0	0	0	0	0	0	0
AT1G78510	solanesyl diphosphate synthase 1	1386.55	1269.99	1503.11	1.18356	0.243138	0.00222525	0.0235325	0	0	0	0	1	1875;	0	0
AT5G62190	DEAD box RNA helicase (PRH75)	6813.09	6242.52	7383.66	1.1828	0.242207	0.000794424	0.0106988	0	0	0	0	0	0	0	0
AT4G02790	GTP-binding family protein	3089.27	2830.99	3347.55	1.18247	0.241802	0.00147376	0.0171095	0	0	0	0	0	0	0	0
AT1G61870	pentatricopeptide repeat 336	1483.88	1359.91	1607.84	1.18231	0.241607	0.00460903	0.0411849	0	0	0	0	0	0	0	0
AT1G09795	ATP phosphoribosyl transferase 2	5311.29	4867.98	5754.6	1.18213	0.241391	0.00110498	0.0136598	0	0	0	0	0	0	1	1963;
AT3G12610	Leucine-rich repeat (LRR) family protein	1693.43	1552.16	1834.7	1.18203	0.241262	0.00573791	0.0481725	0	0	0	0	1	504;	0	0
AT1G15500	TLC ATP/ADP transporter	6086.02	5579.37	6592.67	1.18161	0.240759	0.00131223	0.0156394	0	0	1	246;	0	0	0	0
AT3G48500	Nucleic acid-binding, OB-fold-like protein	5154.56	4726.29	5582.82	1.18123	0.240288	0.00354367	0.0336443	0	0	0	0	1	1913;	0	0
AT2G25310	Protein of unknown function (DUF2012)	913.208	837.341	989.075	1.18121	0.240265	0.00557609	0.0471691	0	0	0	0	0	0	0	0
AT3G04920	Ribosomal protein S24e family protein	6203.1	5688.54	6717.65	1.18091	0.239898	0.000834194	0.0110765	0	0	0	0	0	0	0	0
AT1G12120	Plant protein of unknown function (DUF863)	1275.82	1170.39	1381.25	1.18017	0.238991	0.00380196	0.0354395	0	0	0	0	0	0	0	0
AT1G12500	Nucleotide-sugar transporter family protein	1045.48	959.85	1131.11	1.17842	0.236859	0.00430159	0.0390212	0	0	0	0	0	0	0	0
AT4G00370	Major facilitator superfamily protein	5843.73	5365.19	6322.27	1.17839	0.236813	0.00123295	0.0148826	0	0	0	0	1	546;	0	0
AT5G56950	nucleosome assembly protein 1;3	2219.01	2038.52	2399.49	1.17708	0.235209	0.00262439	0.0266076	0	0	0	0	0	0	0	0
AT5G03760	Nucleotide-diphospho-sugar transferases superfamily protein	2999.6	2755.72	3243.49	1.177	0.235118	0.00514485	0.0442522	0	0	1	218;	1	122;	0	0
AT3G62750	beta glucosidase 8	4135.49	3800.49	4470.5	1.1763	0.234253	0.00224244	0.0236974	0	0	0	0	0	0	0	0
AT4G27700	Rhodanese/Cell cycle control phosphatase superfamily protein	4902.48	4506.98	5297.98	1.1755	0.23328	0.00164778	0.0186115	0	0	2	590;1067;	2	772;1389;	0	0
AT4G07410	Transducin family protein / WD-40 repeat family protein	2427.76	2232.04	2623.48	1.17537	0.233117	0.00355967	0.0337425	0	0	0	0	0	0	0	0
AT3G13040	myb-like HTH transcriptional regulator family protein	1506.41	1385.21	1627.61	1.17499	0.232652	0.00367039	0.0344701	0	0	0	0	0	0	0	0
AT1G62960	ACC synthase 10	1098.16	1009.83	1186.48	1.17493	0.232574	0.00596912	0.04959	0	0	0	0	0	0	0	0
AT5G11170	DEAD/DEAH box RNA helicase family protein	5276.72	4852.6	5700.84	1.1748	0.232415	0.0015862	0.0180639	0	0	2	1597;1738;	1	1516;	0	0
AT3G16850	Pectin lyase-like superfamily protein	1933.57	1778.24	2088.9	1.1747	0.232289	0.00363152	0.0342065	0	0	0	0	0	0	0	0
AT1G31330	photosystem I subunit F	100052	92049.7	108053	1.17386	0.231259	0.000801268	0.0107505	0	0	1	102;	0	0	0	0
AT4G16490	ARM repeat superfamily protein	2777.51	2555.95	2999.06	1.17337	0.230653	0.0024045	0.0249762	1	1565;	0	0	0	0	2	1719;1895;
AT2G24790	CONSTANS-like 3	3869.27	3560.93	4177.61	1.17318	0.230426	0.00239832	0.0249361	0	0	0	0	0	0	0	0
AT4G30220	small nuclear ribonucleoprotein F	1706.82	1571.48	1842.17	1.17225	0.229279	0.00518474	0.0445311	0	0	0	0	0	0	0	0
AT5G16130	Ribosomal protein S7e family protein	9483.05	8731.59	10234.5	1.17212	0.229124	0.00102611	0.0128803	0	0	0	0	1	1591;	0	0
AT3G14240	Subtilase family protein	2592.69	2387.78	2797.6	1.17163	0.228518	0.00565536	0.0476374	0	0	2	1450;1679;	0	0	0	0
AT5G09590	mitochondrial HSO70 2	3483.03	3207.85	3758.21	1.17156	0.228437	0.00316063	0.0307904	1	1923;	0	0	0	0	0	0
AT3G13920	eukaryotic translation initiation factor 4A1	12725.7	11721.3	13730	1.17138	0.228205	0.00144719	0.0168608	0	0	0	0	0	0	0	0
AT2G21790	ribonucleotide reductase 1	3589.08	3306.04	3872.13	1.17123	0.228021	0.00405962	0.0371648	0	0	1	588;	0	0	0	0
AT1G54780	thylakoid lumen 18.3 kDa protein	14524.5	13385.4	15663.6	1.17021	0.226762	0.00109261	0.013535	0	0	0	0	0	0	0	0
AT4G24780	Pectin lyase-like superfamily protein	3248.14	2994.72	3501.57	1.16925	0.225581	0.00304297	0.0298551	0	0	2	1147;1208;	0	0	0	0
AT3G16000	MAR binding filament-like protein 1	8481.68	7820.19	9143.16	1.16917	0.225488	0.00165969	0.0187168	0	0	0	0	1	1429;	0	0
AT5G35620	Eukaryotic initiation factor 4E protein	2103.8	1939.92	2267.67	1.16895	0.225213	0.00322076	0.0312235	0	0	1	1608;	0	0	0	0
AT1G17290	alanine aminotransferas	4794.17	4421.02	5167.32	1.16881	0.225035	0.00308488	0.0301672	0	0	1	1686;	0	0	0	0
AT3G51800	metallopeptidase M24 family protein	5525.26	5096.46	5954.06	1.16827	0.224379	0.00506382	0.0438497	0	0	0	0	0	0	0	0
AT3G05910	Pectinacetylesterase family protein	2208.18	2037.12	2379.24	1.16795	0.223973	0.00403814	0.0370751	0	0	2	1571;1875;	0	0	0	0
AT1G69830	alpha-amylase-like 3	14154.8	13060.5	15249	1.16756	0.223501	0.00232576	0.0243228	0	0	0	0	0	0	0	0
AT1G72040	P-loop containing nucleoside triphosphate hydrolases superfamily protein	3293.7	3040.65	3546.76	1.16645	0.222121	0.00457888	0.0409972	0	0	0	0	0	0	0	0
AT3G04730	indoleacetic acid-induced protein 16	2118.38	1957.29	2279.48	1.16461	0.219849	0.00325551	0.0314582	0	0	0	0	1	1771;	0	0
AT2G21580	Ribosomal protein S25 family protein	5688.85	5256.24	6121.46	1.16461	0.219844	0.00247661	0.0256312	0	0	2	225;1702;	2	964;975;	0	0
AT3G07430	YGGT family protein	4931.78	4557.27	5306.3	1.16436	0.219535	0.00496405	0.0432365	0	0	0	0	0	0	0	0
AT4G35830	aconitase 1	10911.7	10089.6	11733.9	1.16297	0.217815	0.00374205	0.0350634	0	0	0	0	1	1880;	0	0
AT5G54160	O-methyltransferase 1	3232.26	2989.84	3474.67	1.16216	0.216807	0.00509334	0.0439779	0	0	0	0	0	0	0	0
AT5G64040	photosystem I reaction center subunit PSI-N, chloroplast, putative / PSI-N, putative (PSAN)	35621.6	32976.6	38266.7	1.16042	0.214651	0.00272855	0.0273695	0	0	0	0	0	0	0	0
AT4G32720	La protein 1	2532.52	2344.7	2720.34	1.16021	0.214387	0.00374413	0.0350645	0	0	0	0	0	0	0	0
AT4G00360	cytochrome P450, family 86, subfamily A, polypeptide 2	3895.04	3606.31	4183.78	1.16013	0.214285	0.00378603	0.0353574	0	0	1	1351;	0	0	0	0
AT2G36390	starch branching enzyme 2.1	8851.1	8196.05	9506.14	1.15984	0.213931	0.00365997	0.0344203	1	1846;	1	1828;	0	0	0	0
AT2G25870	haloacid dehalogenase-like hydrolase family protein	3850.7	3566.81	4134.6	1.15919	0.213113	0.00452266	0.0405749	0	0	1	1607;	0	0	0	0
AT3G04260	plastid transcriptionally active 3	5809.31	5382.81	6235.8	1.15847	0.212216	0.0044503	0.0400259	0	0	0	0	0	0	0	0
AT5G09900	26S proteasome regulatory subunit, putative (RPN5)	3045.6	2822.07	3269.14	1.15842	0.212158	0.00443023	0.0398854	0	0	1	33;	0	0	0	0
AT2G07050	cycloartenol synthase 1	3302.81	3062.56	3543.07	1.1569	0.21026	0.00598503	0.0496445	0	0	0	0	0	0	0	0
AT3G26570	phosphate transporter 2;1	7638.34	7091.58	8185.1	1.1542	0.206894	0.00497865	0.0432794	0	0	2	999;1075;	1	1466;	0	0
AT3G48930	Nucleic acid-binding, OB-fold-like protein	8298.01	7709.35	8886.67	1.15271	0.205032	0.00302239	0.0296857	0	0	0	0	0	0	0	0
AT1G23310	glutamate:glyoxylate aminotransferase	39911.5	37086.4	42736.7	1.15235	0.204584	0.00256934	0.0262275	0	0	0	0	0	0	0	0
AT1G68560	alpha-xylosidase 1	9751.29	9072.43	10430.1	1.14965	0.201199	0.00471688	0.0416977	0	0	0	0	0	0	0	0
AT3G50820	photosystem II subunit O-2	36710.6	34169.6	39251.5	1.14873	0.200036	0.00349279	0.0332492	1	1952;	0	0	0	0	0	0
AT5G45775	Ribosomal L5P family protein	6391.91	5955.86	6827.96	1.14643	0.197146	0.00435206	0.0393632	0	0	0	0	0	0	0	0
AT1G13440	glyceraldehyde-3-phosphate dehydrogenase C2	32982	30742.1	35222	1.14573	0.196263	0.00379949	0.0354395	0	0	1	402;	0	0	0	0
AT5G19220	ADP glucose pyrophosphorylase large subunit 1	10440.9	9734.37	11147.4	1.14516	0.195545	0.00585772	0.0489005	0	0	1	641;	0	0	0	0
AT4G18730	ribosomal protein L16B	7312.32	6825.78	7798.87	1.14256	0.192272	0.00600163	0.0497591	0	0	0	0	0	0	0	0
AT5G62670	H(+)-ATPase 11	6620.26	7063.2	6177.32	0.874577	-0.193342	0.0047554	0.04189	0	0	0	0	0	0	0	0
AT5G53170	FTSH protease 11	5979.22	6385.17	5573.28	0.872847	-0.196199	0.0056218	0.0474439	0	0	0	0	1	1911;	0	0
AT4G13430	isopropyl malate isomerase large subunit 1	15220.7	16269.2	14172.2	0.87111	-0.199074	0.00484825	0.0424963	0	0	1	1632;	0	0	0	0
AT4G01050	thylakoid rhodanese-like	18487.3	19778.1	17196.6	0.869474	-0.201786	0.00265049	0.0267361	0	0	0	0	0	0	1	1916;
AT1G59900	pyruvate dehydrogenase complex E1 alpha subunit	4642.32	4971.7	4312.94	0.867498	-0.205068	0.00585987	0.0489005	0	0	0	0	0	0	0	0
AT1G79230	mercaptopyruvate sulfurtransferase 1	3868.68	4147.16	3590.19	0.865698	-0.208064	0.0050844	0.0439643	0	0	2	821;1874;	0	0	0	0
AT4G34700	LYR family of Fe/S cluster biogenesis protein	3576.47	3837.45	3315.48	0.863982	-0.210927	0.00574308	0.0481725	0	0	0	0	1	769;	0	0
AT5G43750	NAD(P)H dehydrogenase 18	4858.16	5215.48	4500.83	0.862974	-0.212612	0.00487387	0.0426791	0	0	0	0	1	1050;	0	0
AT5G05580	fatty acid desaturase 8	4876.42	5235.28	4517.55	0.862905	-0.212727	0.00341165	0.0326201	0	0	0	0	0	0	0	0
AT3G52750	Tubulin/FtsZ family protein	4354.54	4676.65	4032.43	0.862247	-0.213827	0.0043563	0.0393781	0	0	0	0	0	0	0	0
AT5G58950	Protein kinase superfamily protein	5616.53	6032.27	5200.8	0.862162	-0.213969	0.00319778	0.0310342	0	0	0	0	0	0	0	0
AT2G13360	alanine:glyoxylate aminotransferase	55182	59268.3	51095.7	0.862107	-0.214061	0.00213252	0.0226588	0	0	2	346;917;	0	0	0	0
AT1G53910	related to AP2 12	2663.87	2862.22	2465.52	0.861402	-0.215242	0.00575736	0.0482472	0	0	1	1622;	1	107;	0	0
AT4G29840	Pyridoxal-5'-phosphate-dependent enzyme family protein	5919.15	6367.79	5470.51	0.859092	-0.219116	0.00310152	0.0302917	0	0	1	1870;	0	0	0	0
AT1G13020	eukaryotic initiation factor 4B2	2197	2363.76	2030.24	0.858904	-0.219432	0.00582546	0.048704	0	0	0	0	0	0	0	0
AT2G42520	P-loop containing nucleoside triphosphate hydrolases superfamily protein	2172.74	2337.99	2007.49	0.858637	-0.21988	0.00468067	0.0415557	0	0	1	1950;	0	0	0	0
AT1G09210	calreticulin 1b	7138.49	7681.92	6595.05	0.858516	-0.220083	0.00271996	0.0273282	0	0	0	0	0	0	0	0
AT2G31790	UDP-Glycosyltransferase superfamily protein	4758.38	5120.68	4396.07	0.858494	-0.22012	0.00344396	0.0328541	0	0	0	0	0	0	0	0
AT1G21065	unknown protein; INVOLVED IN: biological_process unknown; LOCATED IN: chloroplast; EXPRESSED IN: 22 plant structures; EXPRESSED DURING: 13 growth stages; CONTAINS InterPro DOMAIN/s: Uncharacterised protein family UPF0047 (InterPro:IPR001602); Has 3800 Bla	3337.06	3592.16	3081.96	0.857969	-0.221003	0.00336543	0.0323029	0	0	0	0	1	913;	0	0
AT3G24503	aldehyde dehydrogenase 2C4	5273.01	5676.64	4869.37	0.857792	-0.221301	0.00336635	0.0323029	0	0	1	1313;	0	0	0	0
AT5G20280	sucrose phosphate synthase 1F	8671.74	9343.47	8000.01	0.856213	-0.223958	0.00256721	0.0262206	0	0	0	0	0	0	0	0
AT3G52850	vacuolar sorting receptor homolog 1	3993.61	4305.35	3681.86	0.855184	-0.225693	0.00283802	0.0281837	0	0	0	0	1	717;	0	0
AT2G37050	Leucine-rich repeat protein kinase family protein	1652.72	1781.94	1523.49	0.854961	-0.22607	0.00495413	0.043171	0	0	0	0	0	0	0	0
AT3G48690	alpha/beta-Hydrolases superfamily protein	2912.38	3140.53	2684.23	0.854708	-0.226497	0.00357067	0.033811	0	0	0	0	0	0	0	0
AT1G01800	NAD(P)-binding Rossmann-fold superfamily protein	1970.44	2124.89	1815.99	0.854626	-0.226635	0.00579698	0.0485338	0	0	0	0	0	0	0	0
AT2G22360	DNAJ heat shock family protein	2627.97	2834.08	2421.86	0.854552	-0.226761	0.00463062	0.0412544	0	0	0	0	0	0	0	0
AT4G01070	UDP-Glycosyltransferase superfamily protein	3409.2	3677.1	3141.3	0.854287	-0.227208	0.00440413	0.0397103	0	0	0	0	0	0	0	0
AT1G67230	little nuclei1	3850.89	4153.67	3548.1	0.854207	-0.227342	0.0039025	0.0362072	0	0	0	0	1	1207;	0	0
AT2G20820	unknown protein; Has 36 Blast hits to 36 proteins in 10 species: Archae - 0; Bacteria - 0; Metazoa - 0; Fungi - 0; Plants - 36; Viruses - 0; Other Eukaryotes - 0 (source: NCBI BLink).	4512.71	4868.03	4157.39	0.854017	-0.227662	0.00278165	0.0277777	0	0	0	0	0	0	0	0
AT2G24280	alpha/beta-Hydrolases superfamily protein	3467.18	3741.97	3192.39	0.853131	-0.229161	0.00209148	0.0223686	0	0	0	0	0	0	0	0
AT5G40370	Glutaredoxin family protein	4092.03	4417.37	3766.7	0.852702	-0.229887	0.00587603	0.0489669	0	0	2	454;1436;	0	0	0	0
AT1G11720	starch synthase 3	3073.3	3317.77	2828.84	0.852632	-0.230004	0.00174061	0.0193791	1	1507;	0	0	0	0	0	0
AT4G14880	O-acetylserine (thiol) lyase (OAS-TL) isoform A1	13128	14172.4	12083.5	0.852606	-0.230049	0.00149083	0.0172321	0	0	0	0	0	0	0	0
AT3G15095	unknown protein; FUNCTIONS IN: molecular_function unknown; INVOLVED IN: biological_process unknown; EXPRESSED IN: 22 plant structures; EXPRESSED DURING: 13 growth stages; Has 30201 Blast hits to 17322 proteins in 780 species: Archae - 12; Bacteria - 1396;	2936.34	3171.31	2701.37	0.851812	-0.231392	0.00288516	0.0285726	0	0	3	12;1326;1633;	1	157;	0	0
AT5G10450	G-box regulating factor 6	6865.06	7415.14	6314.98	0.851633	-0.231696	0.00343731	0.0328082	0	0	2	60;1234;	0	0	0	0
AT4G16760	acyl-CoA oxidase 1	2530.38	2733.81	2326.96	0.851176	-0.23247	0.00257964	0.0263009	0	0	1	1708;	0	0	0	0
AT1G78140	S-adenosyl-L-methionine-dependent methyltransferases superfamily protein	1589.84	1718	1461.68	0.850799	-0.233109	0.00360291	0.0340264	0	0	0	0	0	0	1	1161;
AT1G70730	Phosphoglucomutase/phosphomannomutase family protein	7588.22	8200.58	6975.86	0.850654	-0.233355	0.000956251	0.0122172	0	0	0	0	0	0	0	0
AT5G01020	Protein kinase superfamily protein	1850.19	1999.51	1700.87	0.850646	-0.233368	0.00320636	0.0311006	0	0	0	0	1	1017;	0	0
AT4G22220	SufE/NifU family protein	3980.94	4302.37	3659.51	0.850581	-0.23348	0.00210158	0.0224231	0	0	1	1914;	0	0	1	1940;
AT2G05920	Subtilase family protein	7017.9	7585.29	6450.5	0.850396	-0.233794	0.00090414	0.011744	0	0	0	0	0	0	0	0
AT1G78040	Pollen Ole e 1 allergen and extensin family protein	15526.3	16782	14270.5	0.850342	-0.233884	0.00136879	0.0161525	1	1221;	2	688;793;	0	0	0	0
AT2G35370	glycine decarboxylase complex H	25800.2	27903.2	23697.1	0.849262	-0.235718	0.0009079	0.0117819	0	0	0	0	0	0	0	0
AT3G54360	zinc ion binding	3053.09	3302.67	2803.51	0.84886	-0.236402	0.00225457	0.0237585	0	0	1	49;	0	0	0	0
AT2G18940	Tetratricopeptide repeat (TPR)-like superfamily protein	3038.22	3287	2789.43	0.848625	-0.2368	0.00149003	0.0172321	0	0	0	0	0	0	0	0
AT5G64130	cAMP-regulated phosphoprotein 19-related protein	2444.15	2645.13	2243.18	0.848041	-0.237793	0.0028338	0.0281587	0	0	0	0	0	0	0	0
AT3G12050	Aha1 domain-containing protein	2618.91	2834.77	2403.04	0.847703	-0.23837	0.00272794	0.0273695	0	0	0	0	0	0	0	0
AT1G53210	sodium/calcium exchanger family protein / calcium-binding EF hand family protein	6378.5	6905.65	5851.35	0.847329	-0.239006	0.000913571	0.0118322	0	0	1	1518;	0	0	0	0
AT2G03680	spiral1	3509.14	3799.32	3218.96	0.847246	-0.239146	0.00209407	0.0223786	0	0	1	1622;	0	0	0	0
AT4G31390	Protein kinase superfamily protein	2485.19	2690.79	2279.58	0.847179	-0.239262	0.00111093	0.0137221	0	0	0	0	1	1008;	0	0
AT5G53560	cytochrome B5 isoform E	4309.77	4667.67	3951.87	0.846646	-0.240169	0.00173052	0.019308	0	0	1	1972;	0	0	0	0
AT5G54250	cyclic nucleotide-gated cation channel 4	2026.96	2195.6	1858.33	0.846387	-0.24061	0.00280572	0.0280025	0	0	0	0	0	0	0	0
AT3G61700	Plant protein 1589 of unknown function	1635.82	1771.93	1499.71	0.846366	-0.240647	0.00233206	0.0243745	0	0	0	0	0	0	0	0
AT2G22780	peroxisomal NAD-malate dehydrogenase 1	2563.52	2777.37	2349.68	0.846008	-0.241257	0.00212854	0.0226433	0	0	4	485;1179;1599;1879;	0	0	0	0
AT4G18810	NAD(P)-binding Rossmann-fold superfamily protein	4583.11	4966.9	4199.32	0.845461	-0.24219	0.000831381	0.0110635	0	0	0	0	0	0	2	1410;1977;
AT5G02940	Protein of unknown function (DUF1012)	8271.77	8964.49	7579.06	0.845453	-0.242203	0.00113443	0.0139279	1	1019;	0	0	1	424;	0	0
AT4G31500	cytochrome P450, family 83, subfamily B, polypeptide 1	7542.54	8174.46	6910.62	0.845392	-0.242308	0.000868448	0.011396	0	0	0	0	0	0	0	0
AT4G13350	NSP (nuclear shuttle protein)-interacting GTPase	1942.93	2106.23	1779.64	0.844942	-0.243077	0.0016467	0.018611	0	0	3	1666;1702;1860;	0	0	0	0
AT4G38220	Peptidase M20/M25/M40 family protein	1673.55	1814.26	1532.84	0.844883	-0.243177	0.00232195	0.0242971	1	1961;	0	0	0	0	1	1541;
AT3G06510	Glycosyl hydrolase superfamily protein	4777.76	5179.99	4375.52	0.844698	-0.243493	0.000902422	0.0117302	0	0	0	0	0	0	0	0
AT1G49600	RNA-binding protein 47A	3249.29	3522.89	2975.69	0.844674	-0.243533	0.00101643	0.0128045	0	0	1	854;	0	0	0	0
AT3G14650	cytochrome P450, family 72, subfamily A, polypeptide 11	4350	4716.42	3983.58	0.844621	-0.243624	0.00361114	0.0340683	0	0	0	0	0	0	0	0
AT1G48760	delta-adaptin	954.341	1034.86	873.823	0.844389	-0.24402	0.00514004	0.044232	0	0	1	1719;	0	0	0	0
AT3G25690	Hydroxyproline-rich glycoprotein family protein	18052.9	19577.7	16528.1	0.844232	-0.244288	0.000962604	0.0122635	0	0	0	0	0	0	0	0
AT3G06720	importin alpha isoform 1	2289.23	2482.77	2095.69	0.844096	-0.244521	0.00177809	0.0197485	0	0	0	0	1	865;	0	0
AT3G13200	Cwf15 / Cwc15 cell cycle control family protein	2653.84	2878.25	2429.43	0.844063	-0.244577	0.00371489	0.0348453	0	0	1	169;	0	0	0	0
AT2G41530	S-formylglutathione hydrolase	3587.98	3892.36	3283.6	0.843601	-0.245368	0.00085661	0.0112836	0	0	0	0	0	0	0	0
AT4G34190	stress enhanced protein 1	13035.9	14142.9	11928.9	0.843451	-0.245624	0.00301477	0.0296417	0	0	0	0	0	0	0	0
AT3G14660	cytochrome P450, family 72, subfamily A, polypeptide 13	2985.91	3239.95	2731.87	0.843185	-0.246079	0.000847013	0.011208	0	0	0	0	0	0	0	0
AT1G48480	receptor-like kinase 1	2022.6	2194.73	1850.46	0.843136	-0.246163	0.00152452	0.0175061	0	0	0	0	0	0	0	0
AT1G09850	xylem bark cysteine peptidase 3	1422.13	1543.63	1300.63	0.842576	-0.247121	0.00550882	0.0466662	0	0	1	633;	1	1809;	0	0
AT3G01440	PsbQ-like 1	3649.71	3961.54	3337.88	0.842571	-0.24713	0.00161363	0.0182834	0	0	1	850;	0	0	0	0
AT1G20840	tonoplast monosaccharide transporter1	2127.3	2309.08	1945.51	0.842545	-0.247174	0.00378699	0.0353574	0	0	0	0	0	0	0	0
AT2G17265	homoserine kinase	1837.69	1994.82	1680.56	0.842464	-0.247312	0.00224354	0.0236974	0	0	0	0	0	0	0	0
AT3G21190	O-fucosyltransferase family protein	1437.34	1560.38	1314.29	0.84229	-0.247612	0.00405207	0.0371487	0	0	0	0	0	0	0	0
AT3G25530	glyoxylate reductase 1	6280.03	6818.41	5741.64	0.842079	-0.247972	0.000800249	0.0107496	1	1894;	0	0	0	0	0	0
AT3G26600	armadillo repeat only 4	1359.55	1476.17	1242.92	0.84199	-0.248125	0.00591032	0.0491612	0	0	0	0	0	0	0	0
AT5G47570	unknown protein; Has 30201 Blast hits to 17322 proteins in 780 species: Archae - 12; Bacteria - 1396; Metazoa - 17338; Fungi - 3422; Plants - 5037; Viruses - 0; Other Eukaryotes - 2996 (source: NCBI BLink).	3141.26	3410.78	2871.75	0.841962	-0.248174	0.0034981	0.0332821	0	0	0	0	0	0	0	0
AT5G20360	Octicosapeptide/Phox/Bem1p (PB1) domain-containing protein / tetratricopeptide repeat (TPR)-containing protein	1030.38	1118.87	941.888	0.841821	-0.248415	0.00481338	0.0422527	0	0	0	0	0	0	0	0
AT4G31820	Phototropic-responsive NPH3 family protein	1698.68	1844.62	1552.74	0.841767	-0.248506	0.00240496	0.0249762	0	0	0	0	0	0	0	0
AT1G14400	ubiquitin carrier protein 1	2790.7	3031.03	2550.36	0.841414	-0.249112	0.000816741	0.0109092	0	0	1	1140;	0	0	0	0
AT5G19780	tubulin alpha-5	10426	11324.8	9527.25	0.841275	-0.24935	0.000405221	0.00618178	0	0	0	0	1	271;	0	0
AT4G25640	detoxifying efflux carrier 35	4524.66	4915.22	4134.1	0.841081	-0.249683	0.00220827	0.0233806	0	0	2	1096;1149;	0	0	0	0
AT2G31820	Ankyrin repeat family protein	1004.93	1091.71	918.157	0.84103	-0.249771	0.00548584	0.0464935	0	0	1	1286;	0	0	0	0
AT5G62680	Major facilitator superfamily protein	2105.35	2287.7	1923.01	0.840585	-0.250534	0.00204372	0.0219626	0	0	1	38;	0	0	0	0
AT5G17310	UDP-glucose pyrophosphorylase 2	1867.25	2029.19	1705.31	0.840391	-0.250867	0.00130151	0.0155427	0	0	1	1574;	0	0	0	0
AT1G63290	Aldolase-type TIM barrel family protein	1105.79	1201.78	1009.8	0.840252	-0.251106	0.00559787	0.0472642	0	0	1	861;	0	0	0	0
AT5G42020	Heat shock protein 70 (Hsp 70) family protein	17105.4	18591.9	15618.9	0.840093	-0.251379	0.000556261	0.00795769	0	0	0	0	0	0	0	0
AT2G04039	unknown protein; FUNCTIONS IN: molecular_function unknown; LOCATED IN: chloroplast; EXPRESSED IN: 21 plant structures; EXPRESSED DURING: 13 growth stages; CONTAINS InterPro DOMAIN/s: Protein of unknown function DUF2996 (InterPro:IPR021374); Has 38 Blast h	1917.51	2084.2	1750.82	0.840045	-0.251462	0.00160765	0.0182272	0	0	0	0	0	0	0	0
AT3G07270	GTP cyclohydrolase I	2051.38	2229.79	1872.96	0.839971	-0.251588	0.00135409	0.016053	0	0	0	0	1	1781;	0	0
AT2G47970	Nuclear pore localisation protein NPL4	1063.74	1156.43	971.042	0.83969	-0.252072	0.00338722	0.0324337	0	0	0	0	0	0	0	0
AT1G18260	HCP-like superfamily protein	1531.29	1664.91	1397.66	0.839481	-0.252431	0.00252441	0.0259759	0	0	1	789;	0	0	0	0
AT5G62740	SPFH/Band 7/PHB domain-containing membrane-associated protein family	1229.24	1336.51	1121.96	0.839468	-0.252452	0.00462543	0.0412544	0	0	1	1994;	1	1592;	0	0
AT3G13560	O-Glycosyl hydrolases family 17 protein	1310.02	1424.46	1195.58	0.839319	-0.252708	0.00425498	0.0386571	0	0	0	0	0	0	0	0
AT5G37310	Endomembrane protein 70 protein family	1615.82	1757.42	1474.21	0.838849	-0.253517	0.0024172	0.0250888	0	0	1	1836;	1	397;	0	0
AT5G63980	Inositol monophosphatase family protein	3619.44	3936.92	3301.95	0.838715	-0.253747	0.000946481	0.0121531	0	0	0	0	0	0	0	0
AT3G07090	PPPDE putative thiol peptidase family protein	1359.77	1479.29	1240.26	0.838418	-0.254259	0.00539848	0.0459704	0	0	0	0	1	1355;	0	0
AT4G32920	glycine-rich protein	1303.54	1418.43	1188.65	0.838004	-0.254971	0.00443331	0.0398931	0	0	2	1331;1590;	0	0	0	0
AT3G01690	alpha/beta-Hydrolases superfamily protein	2423.98	2637.89	2210.07	0.837817	-0.255292	0.00448334	0.0402826	0	0	0	0	0	0	0	0
AT3G04830	Protein prenylyltransferase superfamily protein	1804.71	1964.16	1645.27	0.837648	-0.255584	0.00208484	0.0223225	0	0	0	0	0	0	0	0
AT5G20700	Protein of unknown function (DUF581)	16725.8	18204.1	15247.6	0.837595	-0.255676	0.00490612	0.0428771	0	0	0	0	1	1688;	0	0
AT5G43060	Granulin repeat cysteine protease family protein	2007.81	2185.82	1829.8	0.837121	-0.256492	0.0010165	0.0128045	0	0	0	0	0	0	0	0
AT1G79340	metacaspase 4	3240.07	3527.39	2952.75	0.837093	-0.25654	0.00100602	0.0126959	0	0	1	251;	0	0	0	0
AT3G16500	phytochrome-associated protein 1	1276.88	1390.41	1163.36	0.836701	-0.257216	0.00497186	0.0432688	0	0	0	0	2	235;1396;	0	0
AT5G24300	Glycogen/starch synthases, ADP-glucose type	7119.66	7753.35	6485.97	0.836537	-0.257498	0.000315407	0.00511529	1	1621;	2	1734;1920;	0	0	0	0
AT2G24820	translocon at the inner envelope membrane of chloroplasts 55-II	4943.26	5384.38	4502.14	0.836149	-0.258168	0.000409553	0.00623724	0	0	0	0	0	0	0	0
AT2G34470	urease accessory protein G	1800.31	1960.97	1639.65	0.83614	-0.258184	0.00204287	0.0219626	0	0	0	0	0	0	0	0
AT4G26500	chloroplast sulfur E	1462.64	1593.63	1331.65	0.835609	-0.2591	0.00268616	0.0270654	0	0	1	596;	1	131;	0	0
AT1G09970	Leucine-rich receptor-like protein kinase family protein	2282.3	2486.74	2077.87	0.835579	-0.259151	0.00172015	0.0192498	0	0	0	0	0	0	0	0
AT1G01650	SIGNAL PEPTIDE PEPTIDASE-LIKE 4	1506.55	1641.88	1371.21	0.835148	-0.259896	0.00257634	0.026284	0	0	1	1837;	0	0	0	0
AT2G36460	Aldolase superfamily protein	4385.12	4779.2	3991.04	0.835085	-0.260006	0.000925002	0.0119371	0	0	1	1715;	0	0	0	0
AT2G25830	YebC-related	3646.02	3974.06	3317.99	0.834913	-0.260302	0.000595743	0.00843498	0	0	0	0	0	0	0	0
AT1G60010	unknown protein; FUNCTIONS IN: molecular_function unknown; INVOLVED IN: N-terminal protein myristoylation; LOCATED IN: cellular_component unknown; EXPRESSED IN: 22 plant structures; EXPRESSED DURING: 13 growth stages; BEST Arabidopsis thaliana protein mat	1803.08	1965.85	1640.31	0.8344	-0.261189	0.00194237	0.0211945	0	0	1	1215;	1	318;	0	0
AT3G08610	unknown protein; Has 40 Blast hits to 40 proteins in 15 species: Archae - 0; Bacteria - 0; Metazoa - 0; Fungi - 0; Plants - 40; Viruses - 0; Other Eukaryotes - 0 (source: NCBI BLink).	4715.93	5141.77	4290.1	0.834363	-0.261252	0.00466665	0.0414518	0	0	1	1577;	0	0	0	0
AT5G45130	RAB homolog 1	1510.95	1647.73	1374.18	0.833983	-0.26191	0.00213013	0.0226469	0	0	1	1526;	0	0	0	0
AT4G40045	unknown protein; Has 30201 Blast hits to 17322 proteins in 780 species: Archae - 12; Bacteria - 1396; Metazoa - 17338; Fungi - 3422; Plants - 5037; Viruses - 0; Other Eukaryotes - 2996 (source: NCBI BLink).	658.918	718.585	599.252	0.833934	-0.261995	0.00603645	0.0499554	0	0	0	0	0	0	0	0
AT1G07110	fructose-2,6-bisphosphatase	6888.59	7512.94	6264.24	0.833794	-0.262237	0.000184853	0.00334021	0	0	2	91;1541;	0	0	0	0
AT5G20900	jasmonate-zim-domain protein 12	1955.78	2133.38	1778.18	0.833506	-0.262736	0.00157956	0.0180112	0	0	0	0	0	0	0	0
AT3G06380	tubby-like protein 9	727.312	793.39	661.233	0.833427	-0.262872	0.0049459	0.0431202	0	0	0	0	1	1886;	0	0
AT1G74920	aldehyde dehydrogenase 10A8	3980.9	4343.14	3618.65	0.833187	-0.263288	0.000551154	0.0079119	1	710;	0	0	1	507;	0	0
AT4G17870	Polyketide cyclase/dehydrase and lipid transport superfamily protein	814.772	889.127	740.417	0.832746	-0.264052	0.00391425	0.036285	0	0	0	0	0	0	0	0
AT3G26400	eukaryotic translation initiation factor 4B1	1125.11	1227.92	1022.3	0.83254	-0.264408	0.002365	0.0246755	0	0	1	644;	0	0	0	0
AT2G39770	Glucose-1-phosphate adenylyltransferase family protein	4885.96	5332.55	4439.38	0.832505	-0.264469	0.000518952	0.00751998	0	0	0	0	0	0	0	0
AT3G48780	serine palmitoyltransferase 1	838.736	915.591	761.882	0.832121	-0.265135	0.00291705	0.0288137	0	0	0	0	0	0	0	0
AT3G15480	Protein of unknown function (DUF1218)	1605.15	1752.67	1457.63	0.831666	-0.265925	0.00239366	0.0249021	0	0	1	1630;	0	0	0	0
AT4G21810	DERLIN-2.1	1024.06	1118.38	929.739	0.83133	-0.266507	0.00198726	0.0215627	0	0	0	0	0	0	0	0
AT4G19840	phloem protein 2-A1	4355.01	4756.4	3953.62	0.831221	-0.266696	0.000459234	0.00684257	0	0	1	37;	0	0	0	0
AT1G24040	Acyl-CoA N-acyltransferases (NAT) superfamily protein	782.145	854.299	709.991	0.831081	-0.266939	0.00508065	0.0439643	0	0	1	1308;	0	0	0	0
AT1G68660	Ribosomal protein L12/ ATP-dependent Clp protease adaptor protein ClpS family protein	2485.83	2715.29	2256.37	0.830987	-0.267103	0.000856734	0.0112836	0	0	4	235;1186;1244;1410;	0	0	0	0
AT5G57030	Lycopene beta/epsilon cyclase protein	4481.63	4895.53	4067.73	0.830906	-0.267243	0.000240705	0.0041032	0	0	0	0	0	0	0	0
AT5G67600	unknown protein; LOCATED IN: plasma membrane; EXPRESSED IN: 22 plant structures; EXPRESSED DURING: 13 growth stages; BEST Arabidopsis thaliana protein match is: unknown protein (TAIR:AT3G49845.1); Has 30201 Blast hits to 17322 proteins in 780 species: Arc	777.092	848.873	705.311	0.830879	-0.26729	0.00322694	0.0312327	0	0	0	0	1	1450;	0	0
AT2G32240	FUNCTIONS IN: molecular_function unknown; INVOLVED IN: response to cadmium ion; LOCATED IN: plasma membrane; EXPRESSED IN: 25 plant structures; EXPRESSED DURING: 13 growth stages; CONTAINS InterPro DOMAIN/s: Prefoldin (InterPro:IPR009053); BEST Arabidopsi	3292.47	3596.95	2987.99	0.830701	-0.2676	0.00274657	0.0275194	0	0	0	0	0	0	0	0
AT3G58110	unknown protein; FUNCTIONS IN: molecular_function unknown; INVOLVED IN: biological_process unknown; LOCATED IN: cellular_component unknown; BEST Arabidopsis thaliana protein match is: unknown protein (TAIR:AT2G42370.1).	1702.27	1859.87	1544.67	0.830526	-0.267903	0.00112818	0.0138701	0	0	0	0	0	0	0	0
AT1G76460	RNA-binding (RRM/RBD/RNP motifs) family protein	578.076	631.598	524.554	0.830519	-0.267915	0.00590207	0.0491154	0	0	0	0	0	0	0	0
AT2G20920	Protein of unknown function (DUF3353)	1536	1678.37	1393.64	0.830352	-0.268205	0.000881977	0.0115313	0	0	2	1702;1726;	0	0	0	0
AT3G17240	lipoamide dehydrogenase 2	3272.49	3576.46	2968.53	0.830018	-0.268785	0.000352564	0.00553415	0	0	0	0	0	0	0	0
AT5G52190	Sugar isomerase (SIS) family protein	916.874	1002.57	831.181	0.829053	-0.270464	0.00318875	0.0309802	0	0	0	0	0	0	0	0
AT1G26560	beta glucosidase 40	916.728	1002.43	831.023	0.829005	-0.270548	0.00387294	0.0360075	0	0	1	1756;	0	0	0	0
AT1G56200	embryo defective 1303	3954.69	4325.51	3583.86	0.82854	-0.271356	0.0049726	0.0432688	0	0	0	0	0	0	0	0
AT2G33490	hydroxyproline-rich glycoprotein family protein	712.816	779.659	645.974	0.828534	-0.271368	0.00475565	0.04189	0	0	1	857;	1	281;	0	0
AT2G21250	NAD(P)-linked oxidoreductase superfamily protein	4682.32	5121.61	4243.04	0.828457	-0.271502	0.00482768	0.0423367	0	0	0	0	0	0	0	0
AT5G54290	cytochrome c biogenesis protein family	3608.58	3947.17	3270	0.828442	-0.271527	0.00038155	0.00590102	0	0	1	1724;	1	1415;	0	0
AT4G30010	unknown protein; FUNCTIONS IN: molecular_function unknown; INVOLVED IN: biological_process unknown; LOCATED IN: mitochondrion, plastid; EXPRESSED IN: 26 plant structures; EXPRESSED DURING: 15 growth stages; Has 39 Blast hits to 39 proteins in 18 species:	3819.99	4179.64	3460.33	0.827902	-0.272468	0.00036557	0.00568823	0	0	0	0	1	1921;	0	0
AT4G19020	chromomethylase 2	1423.32	1557.39	1289.26	0.827837	-0.272581	0.000379188	0.00587462	0	0	0	0	0	0	0	0
AT4G13250	NAD(P)-binding Rossmann-fold superfamily protein	16916.8	18512.5	15321.2	0.827613	-0.272972	0.00473039	0.0417902	0	0	1	1860;	0	0	0	0
AT5G67250	SKP1/ASK1-interacting protein 2	1172.75	1283.38	1062.13	0.8276	-0.272994	0.00173343	0.0193233	0	0	0	0	0	0	0	0
AT5G49940	NIFU-like protein 2	2355.95	2578.43	2133.47	0.827429	-0.273293	0.000865219	0.0113619	0	0	1	1442;	1	363;	0	0
AT1G48030	mitochondrial lipoamide dehydrogenase 1	20547.7	22488.5	18606.8	0.827393	-0.273355	0.00105375	0.0131627	0	0	0	0	0	0	0	0
AT1G04640	lipoyltransferase 2	2000.38	2189.57	1811.19	0.827188	-0.273713	0.00111184	0.0137221	0	0	0	0	0	0	0	0
AT4G27500	proton pump interactor 1	6199.78	6786.58	5612.98	0.827071	-0.273917	0.000237805	0.0040752	0	0	0	0	0	0	0	0
AT4G04750	Major facilitator superfamily protein	1154.89	1264.38	1045.4	0.826809	-0.274374	0.00572103	0.048055	0	0	2	860;892;	0	0	0	0
AT4G17940	Tetratricopeptide repeat (TPR)-like superfamily protein	1150.67	1259.97	1041.37	0.826503	-0.274908	0.00198992	0.0215786	0	0	1	1377;	0	0	0	0
AT5G28500	unknown protein; BEST Arabidopsis thaliana protein match is: unknown protein (TAIR:AT3G04550.1).	17295.6	18940.6	15650.7	0.826304	-0.275255	0.000277283	0.00458938	0	0	0	0	0	0	1	1026;
AT3G16230	Predicted eukaryotic LigT	1157.01	1267.2	1046.83	0.826094	-0.275622	0.00147283	0.0171095	0	0	0	0	0	0	0	0
AT5G56790	Protein kinase superfamily protein	744.673	815.652	673.694	0.825959	-0.275859	0.0028219	0.0281016	0	0	0	0	0	0	0	0
AT3G06410	Zinc finger C-x8-C-x5-C-x3-H type family protein	846.226	926.96	765.491	0.825808	-0.276121	0.002392	0.0248993	0	0	1	1698;	0	0	0	0
AT3G09050	unknown protein; FUNCTIONS IN: molecular_function unknown; INVOLVED IN: biological_process unknown; LOCATED IN: chloroplast thylakoid membrane, chloroplast; EXPRESSED IN: 21 plant structures; EXPRESSED DURING: 13 growth stages; Has 120 Blast hits to 120 p	1392.63	1525.66	1259.6	0.825613	-0.276463	0.00171298	0.0192118	0	0	0	0	0	0	0	0
AT2G30010	TRICHOME BIREFRINGENCE-LIKE 45	1302.63	1427.06	1178.2	0.82561	-0.276467	0.000667694	0.00925632	0	0	0	0	0	0	0	0
AT1G50360	P-loop containing nucleoside triphosphate hydrolases superfamily protein	1003.13	1098.98	907.288	0.825575	-0.276529	0.00362709	0.0341828	0	0	1	34;	0	0	0	0
AT4G16830	Hyaluronan / mRNA binding family	4116.73	4510.33	3723.13	0.825467	-0.276717	0.000268513	0.00445658	0	0	0	0	0	0	0	0
AT3G10940	dual specificity protein phosphatase (DsPTP1) family protein	1954.77	2141.94	1767.6	0.825236	-0.277121	0.00128824	0.0154048	0	0	0	0	0	0	0	0
AT1G69295	plasmodesmata callose-binding protein 4	1205.43	1321.29	1089.56	0.824614	-0.278209	0.00135778	0.0160754	0	0	1	131;	1	157;	0	0
AT5G45410	unknown protein; FUNCTIONS IN: molecular_function unknown; INVOLVED IN: biological_process unknown; LOCATED IN: cellular_component unknown; EXPRESSED IN: 24 plant structures; EXPRESSED DURING: 15 growth stages; BEST Arabidopsis thaliana protein match is:	1883.24	2064.3	1702.18	0.824577	-0.278274	0.000709046	0.00970943	0	0	0	0	0	0	0	0
AT5G38420	Ribulose bisphosphate carboxylase (small chain) family protein	173188	189841	156534	0.824553	-0.278316	0.00270294	0.0271887	0	0	0	0	0	0	0	0
AT1G07350	RNA-binding (RRM/RBD/RNP motifs) family protein	1419.98	1556.67	1283.28	0.824378	-0.278622	0.00187959	0.0205939	0	0	1	1546;	1	1825;	0	0
AT3G29180	Protein of unknown function (DUF1336)	898.306	984.828	811.783	0.824289	-0.278779	0.00127886	0.0153335	0	0	0	0	0	0	0	0
AT4G36400	FAD-linked oxidases family protein	895.57	981.967	809.173	0.824033	-0.279227	0.00285271	0.0282825	0	0	0	0	0	0	0	0
AT2G01290	ribose-5-phosphate isomerase 2	3478.67	3814.27	3143.07	0.824028	-0.279234	0.000311112	0.00506971	1	1151;	1	154;	0	0	0	0
AT1G60890	Phosphatidylinositol-4-phosphate 5-kinase family protein	951.402	1043.21	859.593	0.823988	-0.279304	0.00203225	0.021939	0	0	0	0	0	0	0	0
AT4G16360	5'-AMP-activated protein kinase beta-2 subunit protein	1953.47	2141.98	1764.96	0.823984	-0.279312	0.000795253	0.0107019	0	0	1	1742;	0	0	0	0
AT3G13750	beta galactosidase 1	8462.34	9280.1	7644.58	0.82376	-0.279704	6.36e-05	0.00134504	0	0	0	0	0	0	0	0
AT2G03070	mediator subunit 8	542.44	594.869	490.012	0.82373	-0.279757	0.0058398	0.0488011	0	0	0	0	0	0	0	0
AT2G45990	unknown protein; FUNCTIONS IN: molecular_function unknown; INVOLVED IN: biological_process unknown; LOCATED IN: chloroplast; EXPRESSED IN: 22 plant structures; EXPRESSED DURING: 13 growth stages; Has 35333 Blast hits to 34131 proteins in 2444 species: Arc	2528.23	2772.66	2283.8	0.823684	-0.279838	0.000474463	0.00702292	1	1975;	1	1567;	0	0	0	0
AT1G62500	Bifunctional inhibitor/lipid-transfer protein/seed storage 2S albumin superfamily protein	992.229	1088.19	896.264	0.823625	-0.279941	0.00114894	0.0140771	0	0	0	0	1	1025;	0	0
AT5G61520	Major facilitator superfamily protein	681.79	747.817	615.764	0.823415	-0.280308	0.00569145	0.0478964	0	0	1	1659;	0	0	1	1334;
AT1G16880	uridylyltransferase-related	21029.3	23067.2	18991.5	0.82331	-0.280493	6.12e-05	0.00129881	0	0	0	0	0	0	0	0
AT4G30600	signal recognition particle receptor alpha subunit family protein	3365.82	3692.07	3039.58	0.823274	-0.280556	0.000142813	0.00268899	0	0	0	0	0	0	0	0
AT4G00340	receptor-like protein kinase 4	1845.54	2024.62	1666.46	0.823094	-0.28087	0.000493969	0.00723773	0	0	0	0	0	0	0	0
AT1G67830	alpha-fucosidase 1	703.657	771.958	635.355	0.823043	-0.28096	0.00251892	0.0259344	0	0	0	0	1	262;	0	0
AT5G53150	DNAJ heat shock N-terminal domain-containing protein	1049.75	1151.83	947.674	0.822758	-0.28146	0.00195385	0.0212646	0	0	0	0	0	0	0	0
AT2G23360	Plant protein of unknown function (DUF869)	511.05	560.756	461.344	0.822719	-0.281528	0.0040209	0.0369613	0	0	0	0	1	1168;	0	0
AT1G18060	unknown protein; INVOLVED IN: biological_process unknown; LOCATED IN: chloroplast; EXPRESSED IN: 22 plant structures; EXPRESSED DURING: 13 growth stages; Has 74 Blast hits to 74 proteins in 29 species: Archae - 0; Bacteria - 19; Metazoa - 0; Fungi - 0; Pl	2658.06	2918.02	2398.11	0.821826	-0.283095	0.000206426	0.0036563	0	0	0	0	0	0	0	0
AT1G26640	Amino acid kinase family protein	852.209	935.558	768.86	0.82182	-0.283106	0.00559602	0.0472642	0	0	0	0	0	0	0	0
AT5G17230	PHYTOENE SYNTHASE	9647.09	10591.3	8702.87	0.821699	-0.283318	9.75e-05	0.00195191	1	697;	2	1216;1632;	0	0	0	0
AT4G35580	NAC transcription factor-like 9	871.922	957.419	786.425	0.8214	-0.283843	0.00198263	0.0215256	0	0	0	0	0	0	0	0
AT3G13360	WPP domain interacting protein 3	1577.98	1732.75	1423.21	0.821359	-0.283915	0.0015485	0.017736	0	0	0	0	0	0	0	0
AT1G27480	alpha/beta-Hydrolases superfamily protein	2170.99	2384.12	1957.85	0.821203	-0.284189	0.000472811	0.00700425	0	0	0	0	0	0	0	0
AT4G08685	Pollen Ole e 1 allergen and extensin family protein	1417.46	1556.63	1278.3	0.821196	-0.284201	0.00148388	0.0171825	0	0	3	45;583;629;	0	0	0	0
AT3G02510	Regulator of chromosome condensation (RCC1) family protein	746.816	820.418	673.213	0.820573	-0.285296	0.00504909	0.0437679	0	0	0	0	0	0	0	0
AT4G38460	geranylgeranyl reductase	1753.49	1926.38	1580.59	0.820499	-0.285427	0.000485136	0.00714549	0	0	0	0	1	241;	0	0
AT4G22310	Uncharacterised protein family (UPF0041)	3425.68	3764	3087.35	0.820231	-0.285897	0.00466472	0.0414518	0	0	0	0	0	0	0	0
AT3G62790	NADH-ubiquinone oxidoreductase-related	1586.44	1743.17	1429.71	0.820179	-0.285989	0.00166023	0.0187168	0	0	0	0	0	0	0	0
AT3G07760	Sterile alpha motif (SAM) domain-containing protein	663.86	729.479	598.242	0.820094	-0.286138	0.00392537	0.0363442	0	0	0	0	0	0	0	0
AT5G04920	EAP30/Vps36 family protein	1831.67	2013.07	1650.28	0.819785	-0.286682	0.000645762	0.009008	0	0	0	0	0	0	0	0
AT1G25390	Protein kinase superfamily protein	615.838	677.09	554.585	0.819071	-0.287939	0.00475239	0.04189	0	0	0	0	0	0	0	0
AT2G47730	glutathione S-transferase phi 8	6844.65	7527.6	6161.7	0.818548	-0.288862	0.00031433	0.00510442	0	0	0	0	1	320;	0	0
AT3G09970	Calcineurin-like metallo-phosphoesterase superfamily protein	1391.4	1530.61	1252.18	0.818095	-0.28966	0.00157622	0.0179846	0	0	0	0	0	0	0	0
AT1G69510	cAMP-regulated phosphoprotein 19-related protein	1944.92	2139.56	1750.28	0.818054	-0.289731	0.000420106	0.00637629	0	0	1	519;	0	0	0	0
AT1G60940	SNF1-related protein kinase 2.10	1598.97	1759.2	1438.73	0.817831	-0.290125	0.000334725	0.00534278	1	463;	2	554;1883;	0	0	0	0
AT4G19640	Ras-related small GTP-binding family protein	1245.91	1370.94	1120.89	0.81761	-0.290515	0.000722289	0.00986065	0	0	0	0	0	0	0	0
AT5G04850	SNF7 family protein	531.947	585.408	478.485	0.817353	-0.290968	0.0047176	0.0416977	0	0	0	0	0	0	0	0
AT1G55840	Sec14p-like phosphatidylinositol transfer family protein	2445.94	2692.79	2199.09	0.816657	-0.292197	0.000289001	0.00475221	0	0	0	0	0	0	0	0
AT1G78890	unknown protein; BEST Arabidopsis thaliana protein match is: unknown protein (TAIR:AT1G16840.1); Has 30201 Blast hits to 17322 proteins in 780 species: Archae - 12; Bacteria - 1396; Metazoa - 17338; Fungi - 3422; Plants - 5037; Viruses - 0; Other Eukaryot	870.512	958.492	782.533	0.816421	-0.292615	0.00256403	0.026203	0	0	0	0	0	0	0	0
AT4G00165	Bifunctional inhibitor/lipid-transfer protein/seed storage 2S albumin superfamily protein	2682.02	2953.83	2410.21	0.81596	-0.293429	0.00375414	0.0351399	0	0	0	0	0	0	0	0
AT5G55850	RPM1-interacting protein 4 (RIN4) family protein	1494.03	1645.6	1342.46	0.815789	-0.293733	0.00181224	0.0200645	0	0	0	0	0	0	0	0
AT1G59710	Protein of unknown function (DUF569)	812.697	895.156	730.237	0.815766	-0.293773	0.0042765	0.038833	0	0	0	0	0	0	0	0
AT3G62650	unknown protein; BEST Arabidopsis thaliana protein match is: unknown protein (TAIR:AT2G47485.1); Has 35333 Blast hits to 34131 proteins in 2444 species: Archae - 798; Bacteria - 22429; Metazoa - 974; Fungi - 991; Plants - 531; Viruses - 0; Other Eukaryote	1474.72	1624.65	1324.8	0.815438	-0.294353	0.00604365	0.04997	0	0	0	0	0	0	0	0
AT5G01720	RNI-like superfamily protein	696.271	767.057	625.485	0.815435	-0.294358	0.00304528	0.0298614	0	0	0	0	0	0	0	0
AT1G68300	Adenine nucleotide alpha hydrolases-like superfamily protein	741.597	817.151	666.042	0.815079	-0.294989	0.00470764	0.041676	0	0	0	0	0	0	0	0
AT5G64480	unknown protein; Has 35333 Blast hits to 34131 proteins in 2444 species: Archae - 798; Bacteria - 22429; Metazoa - 974; Fungi - 991; Plants - 531; Viruses - 0; Other Eukaryotes - 9610 (source: NCBI BLink).	884.477	974.718	794.236	0.814838	-0.295416	0.00604379	0.04997	0	0	2	404;1792;	0	0	0	0
AT1G50575	Putative lysine decarboxylase family protein	1035.22	1140.9	929.535	0.814738	-0.295592	0.00158074	0.0180132	0	0	0	0	1	1096;	1	1919;
AT5G11730	Core-2/I-branching beta-1,6-N-acetylglucosaminyltransferase family protein	550.754	606.982	494.526	0.814729	-0.295607	0.00544532	0.0461938	0	0	0	0	0	0	0	0
AT1G79870	D-isomer specific 2-hydroxyacid dehydrogenase family protein	1635.66	1802.65	1468.67	0.814729	-0.295607	0.000434985	0.00656875	0	0	0	0	0	0	0	0
AT1G27000	Protein of unknown function (DUF1664)	1717.85	1893.31	1542.4	0.814657	-0.295736	0.000339299	0.00540136	1	1889;	0	0	0	0	0	0
AT5G17380	Thiamine pyrophosphate dependent pyruvate decarboxylase family protein	1654.43	1823.47	1485.39	0.814594	-0.295848	0.000311531	0.00507062	0	0	0	0	0	0	0	0
AT5G64350	FK506-binding protein 12	3657.02	4030.73	3283.32	0.814573	-0.295885	0.000111617	0.00218883	0	0	0	0	1	176;	0	0
AT1G27340	Galactose oxidase/kelch repeat superfamily protein	1357.31	1496.48	1218.14	0.813999	-0.296901	0.000500489	0.00731154	0	0	0	0	0	0	0	0
AT1G08820	vamp/synaptobrevin-associated protein 27-2	879.17	969.456	788.884	0.813739	-0.297361	0.00229848	0.0241361	0	0	1	473;	2	335;1386;	0	0
AT5G21274	calmodulin 6	1810.94	1997.08	1624.79	0.813585	-0.297635	0.000454237	0.00679082	0	0	1	1662;	0	0	0	0
AT5G53470	acyl-CoA binding protein 1	617.486	681.027	553.945	0.813396	-0.29797	0.00306851	0.0300399	0	0	0	0	0	0	0	0
AT2G40800	unknown protein; BEST Arabidopsis thaliana protein match is: unknown protein (TAIR:AT3G56430.1); Has 43 Blast hits to 43 proteins in 15 species: Archae - 0; Bacteria - 0; Metazoa - 0; Fungi - 0; Plants - 41; Viruses - 0; Other Eukaryotes - 2 (source: NCBI	1011.81	1116.07	907.559	0.813176	-0.298361	0.00083421	0.0110765	0	0	0	0	0	0	0	0
AT5G66190	ferredoxin-NADP(+)-oxidoreductase 1	47222.2	52093.3	42351.1	0.812985	-0.2987	0.000182998	0.00331672	0	0	0	0	0	0	0	0
AT4G21280	photosystem II subunit QA	56404.9	62231.9	50577.9	0.812732	-0.299148	0.00069038	0.00952661	1	1868;	0	0	0	0	0	0
AT3G50550	unknown protein; Has 7 Blast hits to 7 proteins in 2 species: Archae - 0; Bacteria - 0; Metazoa - 0; Fungi - 0; Plants - 5; Viruses - 0; Other Eukaryotes - 2 (source: NCBI BLink).	666.411	735.283	597.538	0.812663	-0.29927	0.00597153	0.04959	0	0	0	0	0	0	0	0
AT5G54380	protein kinase family protein	1151.34	1270.42	1032.26	0.812538	-0.299494	0.000503082	0.00733747	0	0	1	487;	0	0	0	0
AT5G51400	PLAC8 family protein	1610.95	1777.56	1444.33	0.812536	-0.299497	0.000210465	0.00368776	0	0	0	0	1	508;	0	0
AT3G27830	ribosomal protein L12-A	19625.2	21658.5	17591.9	0.81224	-0.300022	2.08e-05	0.00053025	0	0	0	0	0	0	0	0
AT2G46800	zinc transporter of Arabidopsis thaliana	831.896	918.1	745.693	0.812214	-0.300069	0.000685137	0.00946884	0	0	0	0	2	597;790;	1	1916;
AT1G35220	unknown protein; FUNCTIONS IN: molecular_function unknown; INVOLVED IN: biological_process unknown; LOCATED IN: cellular_component unknown; EXPRESSED IN: 22 plant structures; EXPRESSED DURING: 13 growth stages; Has 313 Blast hits to 185 proteins in 75 spe	1141.16	1259.45	1022.87	0.812152	-0.300179	0.00246285	0.0255183	0	0	1	413;	0	0	0	0
AT4G01150	unknown protein; FUNCTIONS IN: molecular_function unknown; INVOLVED IN: biological_process unknown; LOCATED IN: chloroplast thylakoid membrane, chloroplast, plastoglobule; EXPRESSED IN: 22 plant structures; EXPRESSED DURING: 14 growth stages; Has 30201 Bl	38117.2	42076	34158.5	0.811829	-0.300752	1.73e-05	0.000454404	0	0	0	0	0	0	0	0
AT2G40940	ethylene response sensor 1	872.071	962.83	781.311	0.811473	-0.301384	0.000937564	0.0120558	0	0	0	0	0	0	0	0
AT3G54600	Class I glutamine amidotransferase-like superfamily protein	4568.31	5044	4092.61	0.811382	-0.301547	0.000804021	0.0107744	0	0	0	0	0	0	0	0
AT2G46500	phosphoinositide 4-kinase gamma 4	1418.97	1566.78	1271.16	0.811321	-0.301656	0.000401125	0.00612973	0	0	0	0	0	0	0	0
AT4G26455	WPP domain interacting protein 1	1131.63	1249.54	1013.72	0.811274	-0.301739	0.00133099	0.015821	0	0	0	0	0	0	0	0
AT3G63080	glutathione peroxidase 5	974.071	1075.66	872.479	0.811108	-0.302033	0.00141417	0.0165791	0	0	0	0	0	0	0	0
AT5G19440	NAD(P)-binding Rossmann-fold superfamily protein	1784.65	1971.06	1598.24	0.810852	-0.30249	0.00152893	0.0175455	0	0	1	1961;	0	0	0	0
AT3G16250	NDH-dependent cyclic electron flow 1	5588.03	6172.44	5003.61	0.810637	-0.302871	5.2e-05	0.00113049	0	0	0	0	1	1958;	0	0
AT5G13760	Plasma-membrane choline transporter family protein	536.766	592.915	480.617	0.810599	-0.302939	0.00229169	0.0241007	0	0	0	0	0	0	0	0
AT1G80300	nucleotide transporter 1	2566.57	2835.08	2298.05	0.810577	-0.302979	7.72e-05	0.00159451	0	0	1	216;	0	0	0	0
AT1G07440	NAD(P)-binding Rossmann-fold superfamily protein	2251.38	2486.93	2015.83	0.810571	-0.302989	0.00381911	0.0355808	0	0	0	0	0	0	0	0
AT1G44790	ChaC-like family protein	1486.2	1641.72	1330.67	0.810535	-0.303054	0.000499951	0.00731154	0	0	0	0	0	0	0	0
AT4G21445	unknown protein; FUNCTIONS IN: molecular_function unknown; INVOLVED IN: biological_process unknown; LOCATED IN: chloroplast, chloroplast stroma; Has 30201 Blast hits to 17322 proteins in 780 species: Archae - 12; Bacteria - 1396; Metazoa - 17338; Fungi -	1083	1196.47	969.521	0.810317	-0.303442	0.00057451	0.00817309	0	0	0	0	0	0	1	134;
AT1G32360	Zinc finger (CCCH-type) family protein	1235.88	1365.44	1106.32	0.810225	-0.303606	0.00454321	0.0407186	0	0	0	0	0	0	0	0
AT5G07460	peptidemethionine sulfoxide reductase 2	1666.11	1840.98	1491.23	0.810015	-0.303979	0.00203886	0.0219621	0	0	0	0	0	0	0	0
AT4G15940	Fumarylacetoacetate (FAA) hydrolase family	812.063	897.312	726.814	0.80999	-0.304024	0.00132098	0.0157229	0	0	0	0	1	1008;	0	0
AT1G63800	ubiquitin-conjugating enzyme 5	569.576	629.409	509.744	0.809876	-0.304226	0.00155858	0.0178287	0	0	1	1390;	0	0	0	0
AT5G22950	SNF7 family protein	863.118	953.994	772.241	0.809482	-0.304929	0.00162245	0.0183717	0	0	0	0	1	958;	0	0
AT5G45550	Mob1/phocein family protein	1303.32	1440.75	1165.9	0.80923	-0.305377	0.000651055	0.00906773	0	0	0	0	1	1001;	0	0
AT5G06100	myb domain protein 33	509.585	563.366	455.805	0.809074	-0.305656	0.00322453	0.0312262	0	0	1	1298;	0	0	0	0
AT2G37250	adenosine kinase	2078.74	2298.88	1858.61	0.808485	-0.306707	0.00011054	0.00217023	0	0	1	294;	0	0	0	0
AT2G46540	unknown protein; FUNCTIONS IN: molecular_function unknown; INVOLVED IN: biological_process unknown; LOCATED IN: mitochondrion, membrane; EXPRESSED IN: 25 plant structures; EXPRESSED DURING: 16 growth stages; Has 42 Blast hits to 42 proteins in 11 species:	1476.65	1633.05	1320.25	0.808457	-0.306757	0.0011027	0.0136411	0	0	0	0	0	0	0	0
AT5G40080	Mitochondrial ribosomal protein L27	400.138	442.522	357.753	0.808442	-0.306784	0.00574231	0.0481725	0	0	0	0	0	0	0	0
AT1G80940	unknown protein; Has 35333 Blast hits to 34131 proteins in 2444 species: Archae - 798; Bacteria - 22429; Metazoa - 974; Fungi - 991; Plants - 531; Viruses - 0; Other Eukaryotes - 9610 (source: NCBI BLink).	1375.42	1521.24	1229.59	0.808285	-0.307064	0.000562797	0.00802817	0	0	0	0	0	0	0	0
AT5G06130	chaperone protein dnaJ-related	2161.52	2391.07	1931.97	0.807994	-0.307584	0.000109039	0.00214546	0	0	1	604;	0	0	0	0
AT3G08590	Phosphoglycerate mutase, 2,3-bisphosphoglycerate-independent	4569.37	5055.36	4083.39	0.807735	-0.308047	3.73e-05	0.000857137	0	0	0	0	0	0	0	0
AT3G62580	Late embryogenesis abundant protein (LEA) family protein	2035.51	2252	1819.01	0.807729	-0.308056	0.000218203	0.00379369	0	0	0	0	1	1873;	0	0
AT5G19900	PRLI-interacting factor, putative	1530.26	1693.45	1367.08	0.807272	-0.308874	0.000389365	0.00599088	0	0	0	0	0	0	0	0
AT1G49740	PLC-like phosphodiesterases superfamily protein	1124.23	1244.29	1004.16	0.807015	-0.309332	0.000808821	0.0108114	0	0	0	0	0	0	0	0
AT1G53070	Legume lectin family protein	546.224	604.601	487.847	0.806891	-0.309555	0.00547981	0.0464643	0	0	0	0	0	0	0	0
AT3G46830	RAB GTPase homolog A2C	1127.88	1248.45	1007.31	0.806851	-0.309626	0.000832473	0.0110698	0	0	0	0	0	0	0	0
AT3G50530	CDPK-related kinase	1536.28	1700.7	1371.86	0.806646	-0.309993	0.000204462	0.0036289	0	0	0	0	0	0	0	0
AT5G10490	MSCS-like 2	1574.07	1742.92	1405.21	0.806242	-0.310714	0.000172969	0.00314872	0	0	0	0	0	0	0	0
AT2G23460	extra-large G-protein 1	1669.99	1849.3	1490.69	0.806083	-0.311	6.47e-05	0.00136256	0	0	0	0	0	0	0	0
AT1G08830	copper/zinc superoxide dismutase 1	13920.5	15416.1	12424.8	0.805964	-0.311212	1.11e-05	0.00030643	0	0	2	669;1439;	0	0	0	0
AT3G10210	SEC14 cytosolic factor family protein / phosphoglyceride transfer family protein	565.943	627.047	504.838	0.805104	-0.312753	0.00319124	0.0309876	0	0	0	0	0	0	0	0
AT2G47690	NADH-ubiquinone oxidoreductase-related	1809.96	2005.7	1614.23	0.804823	-0.313257	0.00056298	0.00802817	0	0	0	0	1	206;	0	0
AT3G05970	long-chain acyl-CoA synthetase 6	4094.65	4538.12	3651.18	0.804557	-0.313734	4.3e-05	0.000961657	0	0	0	0	0	0	0	0
AT3G01520	Adenine nucleotide alpha hydrolases-like superfamily protein	947.431	1050.18	844.679	0.804316	-0.314166	0.00104257	0.0130321	0	0	0	0	0	0	0	0
AT3G13000	Protein of unknown function, DUF547	569.384	631.24	507.528	0.804018	-0.3147	0.00227013	0.0238943	0	0	0	0	0	0	0	0
AT5G48810	cytochrome B5 isoform D	3784.81	4196.11	3373.5	0.803959	-0.314806	3.42e-05	0.000789768	0	0	2	1070;1077;	0	0	0	0
AT4G08980	F-BOX WITH WD-40 2	1913.96	2122	1705.93	0.803928	-0.314863	0.000105387	0.00208046	0	0	1	1101;	0	0	0	0
AT2G43120	RmlC-like cupins superfamily protein	530.203	587.872	472.535	0.803805	-0.315082	0.00470817	0.041676	0	0	0	0	0	0	0	0
AT5G52430	hydroxyproline-rich glycoprotein family protein	483.548	536.187	430.91	0.803656	-0.315351	0.00306647	0.0300363	0	0	0	0	1	661;	0	0
AT1G24100	UDP-glucosyl transferase 74B1	4101.58	4548.3	3654.87	0.803569	-0.315506	0.00115047	0.0140862	0	0	0	0	0	0	0	0
AT4G02640	bZIP transcription factor family protein	981.733	1088.66	874.802	0.803555	-0.315531	0.000407993	0.00621876	0	0	0	0	0	0	0	0
AT3G13190	Plant protein of unknown function (DUF827)	500.899	555.55	446.248	0.803254	-0.316071	0.00528564	0.0452676	0	0	0	0	0	0	0	0
AT4G05530	indole-3-butyric acid response 1	1221.99	1355.45	1088.53	0.80308	-0.316385	0.000934105	0.01202	0	0	0	0	0	0	0	0
AT3G43670	Copper amine oxidase family protein	1675.1	1858.69	1491.52	0.802458	-0.317503	7.43e-05	0.00154601	0	0	0	0	0	0	0	0
AT4G34215	Domain of unknown function (DUF303)	843.167	935.624	750.709	0.802362	-0.317675	0.00104002	0.0130094	0	0	1	150;	0	0	0	0
AT5G46800	Mitochondrial substrate carrier family protein	3920.26	4350.21	3490.31	0.802332	-0.31773	1.59e-05	0.000419708	0	0	0	0	0	0	0	0
AT5G23060	calcium sensing receptor	8161.57	9057.58	7265.56	0.802152	-0.318052	5.86e-05	0.00125116	0	0	0	0	0	0	0	0
AT5G48412	other_rna	562.113	623.965	500.26	0.801742	-0.318789	0.00238628	0.0248542	0	0	0	0	2	618;1569;	0	0
AT2G25270	unknown protein; LOCATED IN: plasma membrane; EXPRESSED IN: 18 plant structures; EXPRESSED DURING: 13 growth stages; BEST Arabidopsis thaliana protein match is: unknown protein (TAIR:AT2G12400.1); Has 35333 Blast hits to 34131 proteins in 2444 species: Ar	588.118	652.845	523.39	0.801706	-0.318855	0.00171503	0.0192137	0	0	0	0	0	0	0	0
AT3G17000	ubiquitin-conjugating enzyme 32	781.887	867.987	695.788	0.801611	-0.319027	0.000669751	0.00927049	0	0	0	0	0	0	0	0
AT5G58220	transthyretin-like protein	1248.17	1385.68	1110.66	0.80153	-0.319172	0.000208096	0.00366777	0	0	0	0	1	1311;	0	0
AT3G57520	seed imbibition 2	2495.87	2770.84	2220.89	0.801521	-0.319187	0.000240696	0.0041032	1	1928;	1	1868;	0	0	0	0
AT4G30350	Double Clp-N motif-containing P-loop nucleoside triphosphate hydrolases superfamily protein	1175.88	1305.43	1046.33	0.801516	-0.319196	0.000201388	0.00358834	0	0	0	0	0	0	0	0
AT4G14430	indole-3-butyric acid response 10	1548.41	1719.22	1377.6	0.801294	-0.319596	0.000951282	0.0121798	0	0	0	0	0	0	0	0
AT5G29000	Homeodomain-like superfamily protein	322.518	358.128	286.909	0.801135	-0.319882	0.00486124	0.0425893	0	0	1	1068;	0	0	0	0
AT5G07860	HXXXD-type acyl-transferase family protein	982.302	1090.76	873.841	0.801127	-0.319897	0.000623506	0.00875203	0	0	0	0	0	0	0	0
AT3G54366	Unknown gene	632.426	702.365	562.487	0.800847	-0.320401	0.000605891	0.00854492	0	0	0	0	0	0	0	0
AT1G77990	STAS domain / Sulfate transporter family	594.242	659.996	528.488	0.800745	-0.320585	0.000561982	0.00802672	0	0	1	1840;	0	0	0	0
AT3G13870	Root hair defective 3 GTP-binding protein (RHD3)	3727.89	4140.54	3315.24	0.800679	-0.320705	1.35e-05	0.000366121	0	0	0	0	0	0	1	1479;
AT2G18730	diacylglycerol kinase 3	1542.55	1713.88	1371.23	0.800071	-0.321801	0.000207575	0.0036627	0	0	2	809;1448;	0	0	0	0
AT3G06035	Glycoprotein membrane precursor GPI-anchored	1160.76	1289.73	1031.79	0.800003	-0.321922	0.00285239	0.0282825	0	0	0	0	0	0	0	0
AT5G52450	MATE efflux family protein	742.788	825.322	660.253	0.799995	-0.321938	0.00359691	0.0339877	0	0	0	0	0	0	0	0
AT1G14820	Sec14p-like phosphatidylinositol transfer family protein	567.357	630.414	504.299	0.799949	-0.322019	0.00342547	0.0327301	0	0	0	0	1	885;	0	0
AT4G19200	proline-rich family protein	3689.93	4100.66	3279.2	0.799677	-0.322511	1.89e-05	0.000487596	0	0	0	0	0	0	0	0
AT3G57870	sumo conjugation enzyme 1	4099.52	4558.07	3640.97	0.798797	-0.3241	0.000435822	0.00657032	0	0	1	1068;	0	0	0	0
AT5G17990	tryptophan biosynthesis 1	3811.18	4237.72	3384.64	0.798695	-0.324284	1.92e-05	0.000494189	0	0	0	0	0	0	0	0
AT5G04140	glutamate synthase 1	50088.2	55696.1	44480.3	0.798625	-0.324411	1.65e-06	5.67e-05	0	0	0	0	0	0	0	0
AT1G80360	Pyridoxal phosphate (PLP)-dependent transferases superfamily protein	1810.76	2013.61	1607.91	0.79852	-0.324599	6.47e-05	0.00136256	0	0	0	0	0	0	0	0
AT2G25650	DNA-binding storekeeper protein-related transcriptional regulator	774.454	861.301	687.608	0.798336	-0.324931	0.00231556	0.0242727	0	0	1	1060;	0	0	0	0
AT3G15580	Ubiquitin-like superfamily protein	803.142	893.239	713.046	0.79827	-0.325051	0.00088262	0.0115313	0	0	0	0	0	0	0	0
AT4G39870	TLD-domain containing nucleolar protein	481.011	535.054	426.969	0.797992	-0.325554	0.00212323	0.0226003	0	0	0	0	0	0	0	0
AT1G11440	BEST Arabidopsis thaliana protein match is: glycine-rich protein (TAIR:AT3G29075.1); Has 19337 Blast hits to 8589 proteins in 488 species: Archae - 26; Bacteria - 641; Metazoa - 7852; Fungi - 2167; Plants - 955; Viruses - 616; Other Eukaryotes - 7080 (sou	532.648	592.542	472.754	0.79784	-0.325829	0.00359213	0.0339748	0	0	0	0	0	0	0	0
AT4G27040	EAP30/Vps36 family protein	1045.75	1163.36	928.145	0.797816	-0.325872	0.0002466	0.0041701	0	0	0	0	0	0	0	0
AT5G05860	UDP-glucosyl transferase 76C2	368.687	410.16	327.213	0.79777	-0.325956	0.00160528	0.0182118	0	0	0	0	1	1942;	0	0
AT3G46590	TRF-like 1	3033.35	3375.75	2690.94	0.79714	-0.327094	2.66e-05	0.000645786	0	0	0	0	0	0	1	1817;
AT1G66240	homolog of anti-oxidant 1	2608.1	2902.69	2313.51	0.797022	-0.327309	0.000631601	0.00884489	0	0	0	0	0	0	0	0
AT5G20580	BEST Arabidopsis thaliana protein match is: FRIGIDA interacting protein 1 (TAIR:AT2G06005.1); Has 35333 Blast hits to 34131 proteins in 2444 species: Archae - 798; Bacteria - 22429; Metazoa - 974; Fungi - 991; Plants - 531; Viruses - 0; Other Eukaryotes -	477.635	531.659	423.61	0.79677	-0.327765	0.00360631	0.0340406	0	0	0	0	0	0	0	0
AT5G23440	ferredoxin/thioredoxin reductase subunit A (variable subunit) 1	1167.95	1300.14	1035.76	0.79665	-0.327983	0.000246247	0.00416807	0	0	0	0	1	38;	0	0
AT2G03550	alpha/beta-Hydrolases superfamily protein	1888.6	2102.9	1674.31	0.796188	-0.328819	0.000352481	0.00553415	0	0	1	1087;	0	0	0	0
AT3G48880	RNI-like superfamily protein	622.926	693.635	552.216	0.796119	-0.328944	0.000799946	0.0107496	0	0	0	0	0	0	0	0
AT1G33520	D111/G-patch domain-containing protein	1539.56	1714.95	1364.17	0.79546	-0.330139	0.0018698	0.0205191	0	0	0	0	1	1835;	0	0
AT1G24050	RNA-processing, Lsm domain	2169.82	2417.53	1922.12	0.795077	-0.330834	0.000186148	0.00335684	0	0	0	0	1	1820;	0	0
AT3G09070	Protein of unknown function (DUF740)	798.439	889.614	707.265	0.795024	-0.330929	0.000355489	0.00556697	0	0	1	199;	0	0	0	0
AT1G10640	Pectin lyase-like superfamily protein	692.345	771.534	613.156	0.794724	-0.331474	0.00103807	0.012994	0	0	0	0	1	1784;	0	0
AT1G74230	glycine-rich RNA-binding protein 5	3606.4	4019.06	3193.74	0.794648	-0.331612	0.00148094	0.0171596	0	0	0	0	0	0	0	0
AT5G42750	BRI1 kinase inhibitor 1	522.071	581.817	462.325	0.794622	-0.33166	0.00136364	0.0161129	0	0	0	0	0	0	0	0
AT3G15790	methyl-CPG-binding domain 11	973.646	1085.17	862.127	0.794466	-0.331942	0.00450515	0.040438	0	0	0	0	0	0	0	0
AT5G53280	plastid division1	854.591	952.538	756.644	0.794345	-0.332162	0.000513585	0.00746074	0	0	0	0	0	0	1	1772;
AT5G64250	Aldolase-type TIM barrel family protein	859.767	958.416	761.118	0.794142	-0.332532	0.000522726	0.00756855	0	0	0	0	0	0	0	0
AT5G62950	RNA polymerase II, Rpb4, core protein	461.344	514.364	408.323	0.793841	-0.333079	0.00267591	0.0269773	0	0	0	0	0	0	0	0
AT1G74090	desulfo-glucosinolate sulfotransferase 18	3499.91	3902.48	3097.35	0.793688	-0.333356	0.000207604	0.0036627	0	0	0	0	0	0	0	0
AT3G18930	RING/U-box superfamily protein	512.87	571.936	453.805	0.793453	-0.333784	0.00159421	0.0181091	0	0	1	970;	0	0	0	0
AT5G46760	Basic helix-loop-helix (bHLH) DNA-binding family protein	2160.77	2409.76	1911.77	0.793342	-0.333985	3.1e-05	0.000727217	0	0	1	1969;	0	0	0	0
AT5G11500	unknown protein; FUNCTIONS IN: molecular_function unknown; INVOLVED IN: biological_process unknown; LOCATED IN: cellular_component unknown; EXPRESSED IN: 24 plant structures; EXPRESSED DURING: 15 growth stages; CONTAINS InterPro DOMAIN/s: Protein of unkno	5322.98	5936.93	4709.02	0.793174	-0.334291	0.000146033	0.00273526	1	331;	0	0	0	0	0	0
AT1G33360	ATP-dependent Clp protease	593.489	661.966	525.012	0.79311	-0.334407	0.000761139	0.0103411	0	0	0	0	1	1946;	0	0
AT5G23660	homolog of Medicago truncatula MTN3	3082.23	3438.31	2726.14	0.79287	-0.334843	2.28e-05	0.000566884	0	0	0	0	0	0	0	0
AT3G27380	succinate dehydrogenase 2-1	2083.17	2323.92	1842.42	0.792806	-0.33496	2.92e-05	0.000691508	0	0	3	281;1724;1783;	0	0	1	1744;
AT4G04960	Concanavalin A-like lectin protein kinase family protein	468.121	522.289	413.954	0.792578	-0.335375	0.00282141	0.0281016	0	0	2	363;1224;	0	0	0	0
AT4G27840	SNARE-like superfamily protein	538.062	600.323	475.802	0.792577	-0.335378	0.00260504	0.026464	0	0	0	0	0	0	1	1846;
AT5G60360	aleurain-like protease	11721.9	13081	10362.7	0.792193	-0.336076	3.61e-06	0.000115158	0	0	0	0	0	0	1	1990;
AT2G01870	unknown protein; FUNCTIONS IN: molecular_function unknown; INVOLVED IN: biological_process unknown; LOCATED IN: chloroplast thylakoid membrane, chloroplast; EXPRESSED IN: 22 plant structures; EXPRESSED DURING: 13 growth stages; Has 11 Blast hits to 11 pro	772.134	861.728	682.54	0.792059	-0.33632	0.000662231	0.00919481	0	0	2	193;1541;	0	0	0	0
AT5G10460	Haloacid dehalogenase-like hydrolase (HAD) superfamily protein	832.647	929.288	736.006	0.792011	-0.336407	0.000239629	0.0040947	0	0	1	1767;	0	0	0	0
AT1G52760	lysophospholipase 2	1216.31	1357.65	1074.96	0.791775	-0.336837	0.000165179	0.00303676	0	0	0	0	1	1375;	0	0
AT3G13670	Protein kinase family protein	4534.39	5061.95	4006.83	0.791558	-0.337232	6.11e-06	0.000182245	0	0	1	1958;	0	0	0	0
AT3G09690	alpha/beta-Hydrolases superfamily protein	570.662	637.101	504.224	0.791434	-0.337458	0.000550277	0.00790996	0	0	0	0	0	0	0	0
AT5G51120	polyadenylate-binding protein 1	1439.99	1607.9	1272.07	0.791137	-0.338001	0.00017686	0.00321198	0	0	0	0	0	0	0	0
AT3G11770	Polynucleotidyl transferase, ribonuclease H-like superfamily protein	479.453	535.389	423.517	0.791046	-0.338166	0.00314814	0.0306854	0	0	0	0	0	0	0	0
AT3G61150	homeodomain GLABROUS 1	1109.79	1239.3	980.278	0.790996	-0.338257	0.000101953	0.00202158	0	0	0	0	0	0	0	0
AT1G26665	Mediator complex, subunit Med10	758.649	847.246	670.052	0.790859	-0.338508	0.000492967	0.00723113	0	0	1	1970;	0	0	0	0
AT1G76620	Protein of unknown function, DUF547	955.567	1067.22	843.909	0.790751	-0.338705	0.000635984	0.0088993	0	0	1	394;	0	0	0	0
AT1G29850	double-stranded DNA-binding family protein	2579.31	2881.18	2277.44	0.790454	-0.339247	0.00509412	0.0439779	0	0	0	0	0	0	0	0
AT3G25030	RING/U-box superfamily protein	370.487	413.867	327.108	0.790369	-0.339401	0.00432797	0.039201	0	0	1	9;	0	0	0	0
AT3G03150	unknown protein; FUNCTIONS IN: molecular_function unknown; INVOLVED IN: biological_process unknown; LOCATED IN: mitochondrion; EXPRESSED IN: 22 plant structures; EXPRESSED DURING: 13 growth stages; BEST Arabidopsis thaliana protein match is: unknown prote	2803.24	3131.48	2475.01	0.790364	-0.339411	0.00128373	0.015361	1	1751;	0	0	0	0	0	0
AT1G68540	NAD(P)-binding Rossmann-fold superfamily protein	371.527	415.077	327.978	0.790161	-0.339782	0.00463686	0.0412895	0	0	2	1727;1759;	0	0	0	0
AT1G44170	aldehyde dehydrogenase 3H1	974.594	1088.97	860.216	0.789933	-0.340197	0.000198238	0.00354278	0	0	1	1478;	0	0	0	0
AT2G46650	cytochrome B5 isoform C	3234.29	3613.87	2854.7	0.789929	-0.340205	0.00177312	0.0197166	1	457;	0	0	0	0	0	0
AT1G18210	Calcium-binding EF-hand family protein	1296.4	1448.72	1144.07	0.789705	-0.340614	0.00010101	0.00200623	0	0	0	0	0	0	0	0
AT3G12587	Oligosaccaryltransferase	499.343	558.026	440.66	0.789678	-0.340664	0.00203546	0.0219396	0	0	1	898;	0	0	0	0
AT5G38410	Ribulose bisphosphate carboxylase (small chain) family protein	214306	239496	189116	0.78964	-0.340732	2.89e-05	0.00068896	1	1894;	2	1611;1635;	0	0	0	0
AT5G55120	galactose-1-phosphate guanylyltransferase (GDP)s;GDP-D-glucose phosphorylases;quercetin 4'-O-glucosyltransferases	1586.22	1772.76	1399.68	0.78955	-0.340898	7.62e-05	0.00157591	0	0	0	0	0	0	0	0
AT3G56480	myosin heavy chain-related	1505.91	1683.28	1328.55	0.789266	-0.341417	4.79e-05	0.0010573	0	0	2	737;968;	3	505;1021;1456;	0	0
AT2G38710	AMMECR1 family	796.565	890.529	702.601	0.78897	-0.341958	0.000316303	0.00512171	0	0	0	0	0	0	0	0
AT3G01980	NAD(P)-binding Rossmann-fold superfamily protein	643.298	719.184	567.411	0.788964	-0.341968	0.00080425	0.0107744	0	0	0	0	0	0	0	0
AT1G54460	TPX2 (targeting protein for Xklp2) protein family	969.472	1083.85	855.096	0.788944	-0.342005	0.000136641	0.0025891	0	0	1	385;	2	1543;1778;	0	0
AT4G38620	myb domain protein 4	626.53	700.762	552.298	0.78814	-0.343476	0.00077245	0.0104737	0	0	1	800;	0	0	0	0
AT3G44020	thylakoid lumenal P17.1 protein	1002.23	1121.01	883.459	0.788096	-0.343557	0.000131986	0.00251153	0	0	1	1207;	0	0	0	0
AT1G55210	Disease resistance-responsive (dirigent-like protein) family protein	2158.9	2415.11	1902.68	0.787821	-0.344061	4e-05	0.000906571	0	0	0	0	0	0	0	0
AT1G21440	Phosphoenolpyruvate carboxylase family protein	2244.6	2511.08	1978.12	0.787758	-0.344176	4.08e-05	0.00092426	0	0	1	12;	0	0	0	0
AT1G09415	NIM1-interacting 3	487.132	545.05	429.215	0.78748	-0.344685	0.00114426	0.0140294	0	0	0	0	0	0	0	0
AT3G17020	Adenine nucleotide alpha hydrolases-like superfamily protein	4042.43	4523.31	3561.55	0.787377	-0.344873	0.00579611	0.0485338	0	0	2	989;1368;	1	1079;	0	0
AT4G02710	Kinase interacting (KIP1-like) family protein	698.876	782.059	615.692	0.787271	-0.345068	0.000949493	0.0121753	0	0	1	1899;	0	0	0	0
AT5G03630	Pyridine nucleotide-disulphide oxidoreductase family protein	2781.19	3112.4	2449.97	0.787164	-0.345263	5.82e-05	0.0012441	0	0	0	0	0	0	0	0
AT5G24810	ABC1 family protein	2349.15	2629.08	2069.22	0.78705	-0.345472	0.000919863	0.0118879	0	0	1	159;	0	0	0	0
AT1G02170	metacaspase 1	766.318	857.654	674.982	0.787009	-0.345547	0.00015201	0.0028236	0	0	0	0	0	0	0	0
AT5G27760	Hypoxia-responsive family protein	866.056	969.284	762.828	0.787001	-0.345562	0.000400432	0.00612435	0	0	0	0	0	0	0	0
AT1G48350	Ribosomal L18p/L5e family protein	15468.3	17312.4	13624.2	0.786963	-0.345632	0.000713538	0.00975603	0	0	0	0	0	0	0	0
AT4G34230	cinnamyl alcohol dehydrogenase 5	566.793	634.437	499.15	0.786761	-0.346003	0.00332636	0.0320392	1	1482;	0	0	2	330;350;	0	0
AT1G32330	heat shock transcription factor A1D	386.898	433.129	340.667	0.786525	-0.346436	0.0026277	0.0266204	0	0	0	0	1	355;	0	0
AT1G15370	SNARE-like superfamily protein	1059.62	1186.34	932.893	0.786361	-0.346737	0.00154259	0.0176796	0	0	0	0	0	0	0	0
AT3G12560	TRF-like 9	1311.67	1468.74	1154.6	0.786115	-0.347189	5.02e-05	0.00109923	0	0	0	0	0	0	0	0
AT4G02720	unknown protein; FUNCTIONS IN: molecular_function unknown; INVOLVED IN: biological_process unknown; EXPRESSED IN: 25 plant structures; EXPRESSED DURING: 14 growth stages; CONTAINS InterPro DOMAIN/s: Protein of unknown function DUF926 (InterPro:IPR009269);	1419.21	1589.33	1249.09	0.785922	-0.347542	0.00150013	0.0172813	0	0	1	600;	0	0	0	0
AT5G13800	pheophytinase	1854.65	2077.1	1632.2	0.785809	-0.34775	0.000551295	0.0079119	0	0	1	397;	0	0	0	0
AT4G10300	RmlC-like cupins superfamily protein	4967.68	5563.83	4371.53	0.785705	-0.347941	6.42e-05	0.00135529	0	0	0	0	3	520;1536;1759;	0	0
AT1G78660	gamma-glutamyl hydrolase 1	1267.02	1419.23	1114.82	0.78551	-0.348298	0.00060267	0.00850619	0	0	0	0	1	666;	0	0
AT5G62620	Galactosyltransferase family protein	527.035	590.406	463.665	0.785332	-0.348625	0.00102111	0.0128526	0	0	0	0	0	0	0	0
AT1G75560	zinc knuckle (CCHC-type) family protein	1537.71	1722.76	1352.65	0.785167	-0.348928	9.42e-05	0.00189433	0	0	1	1861;	0	0	0	0
AT1G12530	unknown protein; BEST Arabidopsis thaliana protein match is: unknown protein (TAIR:AT1G56420.1); Has 54 Blast hits to 53 proteins in 13 species: Archae - 0; Bacteria - 0; Metazoa - 0; Fungi - 0; Plants - 54; Viruses - 0; Other Eukaryotes - 0 (source: NCBI	438.701	491.595	385.806	0.784804	-0.349596	0.00377302	0.035284	0	0	0	0	0	0	0	0
AT1G11860	Glycine cleavage T-protein family	63717.9	71409.2	56026.5	0.784585	-0.349999	4.96e-07	1.96e-05	0	0	0	0	1	1925;	0	0
AT3G53720	cation/H+ exchanger 20	798.038	894.375	701.701	0.784571	-0.350024	0.000278723	0.00460896	0	0	1	1834;	0	0	0	0
AT3G19450	GroES-like zinc-binding alcohol dehydrogenase family protein	3118.5	3495.13	2741.88	0.784485	-0.350182	4.74e-06	0.000145306	0	0	0	0	0	0	0	0
AT1G18730	NDH dependent flow 6	6172.19	6918.32	5426.06	0.784304	-0.350515	0.000112998	0.00220881	0	0	2	1474;1713;	2	1061;1118;	0	0
AT3G02360	6-phosphogluconate dehydrogenase family protein	3480.61	3901.85	3059.36	0.784078	-0.350931	3.43e-06	0.000109871	0	0	0	0	0	0	0	0
AT1G12310	Calcium-binding EF-hand family protein	2287.96	2565.34	2010.58	0.783746	-0.351543	9.75e-06	0.000274496	0	0	0	0	0	0	0	0
AT4G00900	ER-type Ca2+-ATPase 2	1411.73	1583.26	1240.2	0.783321	-0.352324	2.46e-05	0.000606548	0	0	1	977;	0	0	0	0
AT2G47910	chlororespiratory reduction 6	1697.54	1903.95	1491.13	0.783178	-0.352588	2.28e-05	0.000567607	0	0	0	0	0	0	0	0
AT3G59010	pectin methylesterase 61	831.669	932.858	730.479	0.783055	-0.352814	0.00147106	0.0171004	0	0	1	463;	0	0	0	0
AT5G47180	Plant VAMP (vesicle-associated membrane protein) family protein	374.617	420.276	328.959	0.782723	-0.353427	0.00269143	0.0271033	0	0	1	1833;	0	0	0	0
AT1G17100	SOUL heme-binding family protein	5305.78	5952.49	4659.07	0.782709	-0.353452	1.41e-05	0.000379762	0	0	0	0	1	701;	0	0
AT5G58070	temperature-induced lipocalin	2299.45	2579.9	2019	0.782591	-0.35367	0.000992107	0.0125767	1	1914;	0	0	0	0	0	0
AT2G30890	Cytochrome b561/ferric reductase transmembrane protein family	283.635	318.298	248.972	0.782197	-0.354396	0.00555032	0.0469955	0	0	0	0	0	0	0	0
AT1G70750	Protein of unknown function, DUF593	654.082	734.019	574.144	0.782193	-0.354404	0.000442882	0.00666555	1	1212;	1	810;	0	0	0	0
AT5G13730	sigma factor 4	2656.15	2980.81	2331.5	0.782168	-0.35445	0.00136822	0.0161525	0	0	0	0	1	1039;	0	0
AT1G31170	sulfiredoxin	889.287	998.072	780.503	0.782011	-0.354739	0.00133243	0.0158276	0	0	2	769;874;	1	1689;	0	0
AT5G24760	GroES-like zinc-binding dehydrogenase family protein	473.192	531.175	415.21	0.781683	-0.355345	0.00158957	0.0180793	0	0	0	0	0	0	0	0
AT3G63540	Mog1/PsbP/DUF1795-like photosystem II reaction center PsbP family protein	5034.19	5651.7	4416.67	0.781477	-0.355724	0.000124791	0.00239495	0	0	0	0	0	0	0	0
AT2G01680	Ankyrin repeat family protein	1452.1	1630.29	1273.91	0.7814	-0.355867	3.95e-05	0.000897496	0	0	1	342;	1	692;	0	0
AT1G19140	FUNCTIONS IN: molecular_function unknown; INVOLVED IN: ubiquinone biosynthetic process; LOCATED IN: mitochondrion; EXPRESSED IN: 24 plant structures; EXPRESSED DURING: 15 growth stages; CONTAINS InterPro DOMAIN/s: COQ9 (InterPro:IPR013718), Ubiquinone bio	844.36	948.052	740.667	0.781251	-0.356142	0.000125739	0.00240798	0	0	0	0	1	1663;	0	0
AT3G14310	pectin methylesterase 3	10102.9	11343.7	8862.05	0.78123	-0.356181	7.12e-07	2.73e-05	0	0	0	0	0	0	0	0
AT3G07720	Galactose oxidase/kelch repeat superfamily protein	1113.89	1250.72	977.071	0.781209	-0.35622	0.000440384	0.00663352	0	0	0	0	0	0	0	0
AT1G31830	Amino acid permease family protein	750.371	842.547	658.195	0.781196	-0.356243	0.000400053	0.00612395	0	0	0	0	0	0	0	0
AT3G05000	Transport protein particle (TRAPP) component	1107.42	1243.48	971.368	0.78117	-0.356291	0.00209491	0.0223786	0	0	0	0	0	0	0	0
AT2G16900	Arabidopsis phospholipase-like protein (PEARLI 4) family	601.827	676.002	527.652	0.780548	-0.357441	0.000552459	0.00792226	0	0	1	908;	1	1154;	0	0
AT5G22060	DNAJ homologue 2	4331.71	4865.84	3797.57	0.780456	-0.357612	3.6e-06	0.000115044	0	0	0	0	0	0	0	0
AT2G32720	cytochrome B5 isoform B	1064.13	1195.52	932.746	0.780204	-0.358077	4.19e-05	0.000942573	0	0	0	0	0	0	0	0
AT5G66920	SKU5 similar 17	629.698	707.464	551.933	0.780157	-0.358163	0.000167548	0.00306772	0	0	0	0	1	1749;	0	0
AT5G27920	F-box family protein	196.211	220.463	171.959	0.779989	-0.358474	0.0057558	0.0482472	0	0	0	0	1	1820;	0	0
AT3G05490	ralf-like 22	460.859	517.839	403.879	0.779931	-0.358581	0.00140158	0.0164905	0	0	1	93;	0	0	0	0
AT4G35230	BR-signaling kinase 1	1968.68	2212.28	1725.07	0.779773	-0.358873	0.000239533	0.0040947	0	0	2	676;1377;	0	0	0	0
AT1G78010	tRNA modification GTPase, putative	1111.89	1249.5	974.283	0.77974	-0.358936	4.92e-05	0.00108005	0	0	0	0	0	0	0	0
AT2G29730	UDP-glucosyl transferase 71D1	344.302	386.921	301.684	0.779704	-0.359001	0.00397269	0.0366309	0	0	1	494;	0	0	0	0
AT1G08460	histone deacetylase 8	535.322	601.593	469.052	0.779683	-0.35904	0.00062857	0.0088162	0	0	1	598;	0	0	0	0
AT5G13550	sulfate transporter 4.1	1020.92	1147.51	894.334	0.779372	-0.359615	4.26e-05	0.00095577	0	0	0	0	0	0	0	0
AT1G49140	Complex I subunit NDUFS6	2255.66	2535.53	1975.8	0.779247	-0.359847	0.00116194	0.0142169	0	0	0	0	0	0	0	0
AT3G54080	Concanavalin A-like lectin family protein	1124.89	1264.72	985.055	0.778873	-0.36054	5.67e-05	0.00121744	0	0	2	531;892;	1	1482;	0	0
AT5G38980	unknown protein; FUNCTIONS IN: molecular_function unknown; INVOLVED IN: biological_process unknown; LOCATED IN: endomembrane system; EXPRESSED IN: 22 plant structures; EXPRESSED DURING: 13 growth stages; Has 3 Blast hits to 3 proteins in 1 species: Archae	6292.2	7075.2	5509.2	0.778664	-0.360927	7.42e-06	0.000215599	0	0	0	0	0	0	0	0
AT3G51040	RTE1-homolog	413.072	464.687	361.458	0.777853	-0.362431	0.00156758	0.0179088	0	0	0	0	0	0	0	0
AT3G14100	RNA-binding (RRM/RBD/RNP motifs) family protein	2330.34	2621.63	2039.04	0.777776	-0.362574	4.38e-06	0.000135912	0	0	0	0	0	0	0	0
AT5G23290	prefoldin 5	923.716	1039.33	808.103	0.777524	-0.363042	0.00541273	0.0460699	0	0	0	0	0	0	0	0
AT5G09960	FUNCTIONS IN: molecular_function unknown; INVOLVED IN: biological_process unknown; LOCATED IN: plasma membrane; EXPRESSED IN: 22 plant structures; EXPRESSED DURING: 13 growth stages; CONTAINS InterPro DOMAIN/s: RPM1-interacting protein 4, defence response	549.697	618.509	480.885	0.77749	-0.363104	0.000687593	0.00949546	0	0	1	127;	0	0	0	0
AT3G02830	zinc finger protein 1	5175.43	5823.59	4527.28	0.777405	-0.363263	8.54e-07	3.2e-05	0	0	0	0	2	148;1321;	0	0
AT5G26600	Pyridoxal phosphate (PLP)-dependent transferases superfamily protein	1505.74	1694.38	1317.09	0.777329	-0.363403	2.63e-05	0.000641212	0	0	0	0	0	0	0	0
AT5G63940	Protein kinase protein with adenine nucleotide alpha hydrolases-like domain	1091.74	1228.52	954.953	0.777319	-0.363421	2.43e-05	0.000599851	0	0	0	0	0	0	0	0
AT1G47860	transposable element gene	314.099	353.484	274.715	0.777163	-0.363711	0.00419023	0.0381608	0	0	1	54;	1	696;	0	0
AT2G40300	ferritin 4	1566.93	1763.53	1370.34	0.777048	-0.363925	0.000644357	0.00900241	0	0	1	510;	0	0	0	0
AT4G13345	Serinc-domain containing serine and sphingolipid biosynthesis protein	572.063	643.896	500.229	0.776879	-0.364239	0.00102247	0.0128526	0	0	1	383;	0	0	0	0
AT1G05205	unknown protein; Has 44 Blast hits to 44 proteins in 16 species: Archae - 0; Bacteria - 0; Metazoa - 0; Fungi - 0; Plants - 44; Viruses - 0; Other Eukaryotes - 0 (source: NCBI BLink).	494.703	556.895	432.511	0.776647	-0.36467	0.000864407	0.0113596	0	0	0	0	0	0	0	0
AT4G36970	Remorin family protein	999.347	1125.04	873.654	0.776553	-0.364843	7.44e-05	0.0015472	0	0	1	1565;	0	0	0	0
AT2G45720	ARM repeat superfamily protein	475.973	535.851	416.095	0.776513	-0.364918	0.00127976	0.015334	0	0	0	0	0	0	0	0
AT3G53120	Modifier of rudimentary (Mod(r)) protein	416.014	468.357	363.671	0.776482	-0.364976	0.00143172	0.0167408	0	0	0	0	2	1354;1837;	0	0
AT3G55450	PBS1-like 1	1526.19	1718.33	1334.05	0.776362	-0.365198	3.48e-05	0.000801083	0	0	1	1590;	0	0	0	0
AT1G10660	unknown protein; LOCATED IN: endomembrane system; EXPRESSED IN: 24 plant structures; EXPRESSED DURING: 15 growth stages; BEST Arabidopsis thaliana protein match is: unknown protein (TAIR:AT5G62960.1); Has 35333 Blast hits to 34131 proteins in 2444 species	655.942	738.675	573.209	0.775996	-0.365879	0.000397344	0.00609273	0	0	1	85;	0	0	0	0
AT1G55080	MED9; BEST Arabidopsis thaliana protein match is: unknown protein (TAIR:AT1G29580.1); Has 67203 Blast hits to 25757 proteins in 1293 species: Archae - 12; Bacteria - 4374; Metazoa - 24340; Fungi - 7940; Plants - 5927; Viruses - 273; Other Eukaryotes - 243	254.441	286.54	222.341	0.775952	-0.365961	0.00563304	0.0474877	0	0	1	994;	0	0	0	0
AT3G44820	Phototropic-responsive NPH3 family protein	393.352	443	343.704	0.775855	-0.366141	0.00182611	0.0201682	0	0	0	0	0	0	0	0
AT5G53020	Ribonuclease P protein subunit P38-related	798.826	899.75	697.901	0.775661	-0.366501	0.000170825	0.00312135	0	0	0	0	0	0	0	0
AT2G36885	unknown protein; FUNCTIONS IN: molecular_function unknown; LOCATED IN: chloroplast; EXPRESSED IN: 22 plant structures; EXPRESSED DURING: 13 growth stages; Has 35333 Blast hits to 34131 proteins in 2444 species: Archae - 798; Bacteria - 22429; Metazoa - 97	1970.99	2220.25	1721.73	0.775465	-0.366867	4.73e-06	0.000145297	0	0	0	0	0	0	0	0
AT5G56270	WRKY DNA-binding protein 2	513.1	578.278	447.922	0.774579	-0.368515	0.000444291	0.00668114	1	1916;	2	769;1033;	0	0	0	0
AT3G21760	UDP-Glycosyltransferase superfamily protein	2224.48	2507.21	1941.76	0.774469	-0.368721	7.66e-06	0.00022228	1	880;	1	222;	0	0	0	0
AT3G52800	A20/AN1-like zinc finger family protein	823.639	928.359	718.918	0.774397	-0.368856	0.000723805	0.00987382	0	0	0	0	0	0	0	0
AT3G13510	Protein of Unknown Function (DUF239)	1440.14	1623.28	1257.01	0.774364	-0.368917	4.63e-06	0.000142736	0	0	0	0	0	0	0	0
AT5G47730	Sec14p-like phosphatidylinositol transfer family protein	690.314	778.29	602.339	0.773926	-0.369732	0.000243996	0.00413778	0	0	0	0	0	0	0	0
AT5G47620	RNA-binding (RRM/RBD/RNP motifs) family protein	1691.04	1906.57	1475.5	0.773903	-0.369776	6.8e-06	0.000199068	0	0	0	0	0	0	0	0
AT4G27880	Protein with RING/U-box and TRAF-like domains	502.524	566.583	438.466	0.773878	-0.369821	0.000283947	0.00468239	0	0	0	0	0	0	0	0
AT4G12130	Glycine cleavage T-protein family	374.128	421.835	326.42	0.77381	-0.369948	0.00143309	0.0167459	1	1946;	0	0	0	0	0	0
AT5G21020	unknown protein; FUNCTIONS IN: molecular_function unknown; INVOLVED IN: biological_process unknown; LOCATED IN: endomembrane system; Has 35333 Blast hits to 34131 proteins in 2444 species: Archae - 798; Bacteria - 22429; Metazoa - 974; Fungi - 991; Plants	2538.75	2862.5	2215	0.773799	-0.369969	1.28e-06	4.56e-05	0	0	0	0	0	0	0	0
AT2G41430	dehydration-induced protein (ERD15)	8425.12	9500.06	7350.18	0.773698	-0.370157	0.000847241	0.011208	0	0	0	0	2	414;444;	0	0
AT2G39360	Protein kinase superfamily protein	457.7	516.132	399.268	0.773577	-0.370383	0.000976335	0.0123856	0	0	0	0	0	0	0	0
AT2G30350	Excinuclease ABC, C subunit, N-terminal	350.509	395.366	305.652	0.773086	-0.371299	0.0014774	0.0171381	0	0	0	0	0	0	0	0
AT4G01897	unknown protein; CONTAINS InterPro DOMAIN/s: Protein of unknown function DUF952 (InterPro:IPR009297); Has 763 Blast hits to 763 proteins in 180 species: Archae - 0; Bacteria - 351; Metazoa - 0; Fungi - 0; Plants - 29; Viruses - 0; Other Eukaryotes - 383 (	624.923	704.936	544.909	0.772991	-0.371476	0.000349096	0.00551325	0	0	0	0	1	1216;	0	0
AT1G16750	Protein of unknown function, DUF547	371.127	418.709	323.545	0.772721	-0.371981	0.00305681	0.0299581	0	0	0	0	0	0	0	0
AT5G60800	Heavy metal transport/detoxification superfamily protein	528.218	596.044	460.393	0.772413	-0.372555	0.00108224	0.0134436	0	0	1	1324;	0	0	0	0
AT4G29080	phytochrome-associated protein 2	1250.08	1410.65	1089.51	0.772348	-0.372676	2.68e-05	0.000650758	0	0	1	1208;	0	0	0	0
AT1G68570	Major facilitator superfamily protein	1150.92	1298.8	1003.04	0.772284	-0.372797	1.59e-05	0.000420351	0	0	1	673;	0	0	0	0
AT2G05632	unknown protein; FUNCTIONS IN: molecular_function unknown; INVOLVED IN: biological_process unknown; LOCATED IN: cellular_component unknown; Has 30201 Blast hits to 17322 proteins in 780 species: Archae - 12; Bacteria - 1396; Metazoa - 17338; Fungi - 3422;	289.967	327.269	252.665	0.77204	-0.373252	0.00359105	0.0339748	0	0	0	0	0	0	0	0
AT5G41560	FUNCTIONS IN: molecular_function unknown; INVOLVED IN: biological_process unknown; LOCATED IN: chloroplast; EXPRESSED IN: 24 plant structures; EXPRESSED DURING: 15 growth stages; CONTAINS InterPro DOMAIN/s: Ubiquitin ligase, Det1/DDB1-complexing (InterPro	338.1	381.648	294.553	0.771793	-0.373713	0.00105726	0.0131973	0	0	1	767;	0	0	0	0
AT3G02910	AIG2-like (avirulence induced gene) family protein	967.31	1091.95	842.672	0.771715	-0.37386	0.000478474	0.00707244	0	0	0	0	1	119;	0	0
AT3G21560	UDP-Glycosyltransferase superfamily protein	2352.11	2655.75	2048.46	0.77133	-0.37458	9.26e-06	0.00026175	0	0	1	1259;	0	0	0	0
AT4G36710	GRAS family transcription factor	627.975	709.1	546.851	0.77119	-0.374842	0.000347694	0.00550082	0	0	0	0	0	0	0	0
AT3G13480	unknown protein; FUNCTIONS IN: molecular_function unknown; INVOLVED IN: biological_process unknown; LOCATED IN: endomembrane system; EXPRESSED IN: 23 plant structures; EXPRESSED DURING: 13 growth stages; BEST Arabidopsis thaliana protein match is: unknown	789.846	891.911	687.78	0.771131	-0.374951	0.000485855	0.00715021	0	0	0	0	0	0	0	0
AT4G35630	phosphoserine aminotransferase	3108.18	3509.83	2706.54	0.771131	-0.374953	1.69e-06	5.77e-05	0	0	0	0	0	0	0	0
AT5G25890	indole-3-acetic acid inducible 28	369.926	417.827	322.024	0.770712	-0.375737	0.00146941	0.0170923	0	0	1	149;	0	0	0	0
AT5G63030	Thioredoxin superfamily protein	778.545	879.371	677.72	0.770687	-0.375783	0.00013775	0.00260736	0	0	0	0	0	0	0	0
AT3G20300	Protein of unknown function (DUF3537)	442.676	500.039	385.313	0.770564	-0.376012	0.00121049	0.0147213	0	0	1	1773;	0	0	0	0
AT5G14710	CONTAINS InterPro DOMAIN/s: Proteasome assembly chaperone 3 (InterPro:IPR018788); Has 120 Blast hits to 120 proteins in 47 species: Archae - 0; Bacteria - 0; Metazoa - 62; Fungi - 2; Plants - 49; Viruses - 0; Other Eukaryotes - 7 (source: NCBI BLink).	395.095	446.301	343.889	0.770531	-0.376075	0.00195181	0.0212553	0	0	0	0	0	0	0	0
AT3G17210	heat stable protein 1	3176.74	3588.8	2764.67	0.770361	-0.376393	7.78e-07	2.94e-05	0	0	1	533;	0	0	0	0
AT1G15410	aspartate-glutamate racemase family	523.856	591.835	455.876	0.770276	-0.376552	0.000922689	0.0119159	0	0	0	0	0	0	0	0
AT5G41920	GRAS family transcription factor	523.712	591.708	455.716	0.77017	-0.376752	0.000874973	0.0114732	0	0	0	0	0	0	0	0
AT2G40020	Nucleolar histone methyltransferase-related protein	648.438	732.792	564.084	0.769774	-0.377494	0.000960742	0.0122553	0	0	0	0	0	0	0	0
AT1G70100	unknown protein; FUNCTIONS IN: molecular_function unknown; INVOLVED IN: biological_process unknown; LOCATED IN: cellular_component unknown; EXPRESSED IN: 22 plant structures; EXPRESSED DURING: 13 growth stages; BEST Arabidopsis thaliana protein match is:	1102.87	1246.55	959.193	0.769477	-0.37805	1.03e-05	0.000288061	0	0	0	0	0	0	0	0
AT5G63000	Mitochondrial import inner membrane translocase subunit Tim17/Tim22/Tim23 family protein	589.947	666.849	513.044	0.769356	-0.378278	0.002013	0.021763	0	0	0	0	1	1612;	0	0
AT1G26260	cryptochrome-interacting basic-helix-loop-helix 5	279.608	316.104	243.111	0.769086	-0.378784	0.00168558	0.0189667	0	0	1	508;	0	0	0	0
AT5G51010	Rubredoxin-like superfamily protein	4083.6	4616.7	3550.5	0.769056	-0.37884	8.66e-07	3.24e-05	0	0	0	0	1	990;	0	0
AT3G50630	KIP-related protein 2	401.315	453.722	348.908	0.768992	-0.37896	0.00121896	0.0147734	0	0	0	0	1	132;	0	0
AT4G32530	ATPase, F0/V0 complex, subunit C protein	2917.51	3300.62	2534.39	0.767852	-0.381099	5.32e-05	0.00115151	0	0	0	0	0	0	0	0
AT3G63240	DNAse I-like superfamily protein	349.852	395.832	303.872	0.767678	-0.381427	0.000600285	0.0084792	0	0	0	0	0	0	0	0
AT5G08290	mRNA splicing factor, thioredoxin-like U5 snRNP	3321.61	3759.1	2884.13	0.76724	-0.38225	0.000173026	0.00314872	0	0	0	0	0	0	0	0
AT1G74950	TIFY domain/Divergent CCT motif family protein	834.82	944.798	724.843	0.767193	-0.382339	0.000141632	0.00266955	0	0	1	1578;	0	0	0	0
AT5G64410	oligopeptide transporter 4	663.907	751.379	576.436	0.767171	-0.38238	6.86e-05	0.00143564	0	0	0	0	0	0	0	0
AT5G21170	5'-AMP-activated protein kinase beta-2 subunit protein	380.672	430.9	330.443	0.766866	-0.382953	0.00209653	0.0223825	0	0	1	660;	1	1884;	0	0
AT5G64620	cell wall / vacuolar inhibitor of fructosidase 2	1630.36	1845.82	1414.9	0.766543	-0.383561	5.18e-05	0.00112894	0	0	1	1685;	0	0	0	0
AT1G72510	Protein of unknown function (DUF1677)	1546.87	1751.69	1342.05	0.766145	-0.38431	0.00181507	0.0200829	0	0	1	147;	0	0	0	0
AT1G55360	Protein of Unknown Function (DUF239)	3666.61	4152.29	3180.92	0.766065	-0.384462	2.8e-07	1.16e-05	0	0	0	0	0	0	0	0
AT3G54390	sequence-specific DNA binding transcription factors	414.045	468.916	359.175	0.765968	-0.384645	0.00107176	0.0133412	0	0	0	0	0	0	0	0
AT1G05560	UDP-glucosyltransferase 75B1	1597.26	1809.46	1385.06	0.765455	-0.38561	3.04e-05	0.000713351	0	0	0	0	0	0	0	0
AT4G36520	Chaperone DnaJ-domain superfamily protein	1705.42	1932.23	1478.61	0.765234	-0.386027	0.000664091	0.00921349	0	0	1	868;	1	645;	0	0
AT1G02305	Cysteine proteinases superfamily protein	1989.97	2255.09	1724.85	0.764872	-0.386709	1.19e-06	4.27e-05	0	0	0	0	0	0	0	0
AT5G45350	proline-rich family protein	2474.31	2804.14	2144.49	0.764757	-0.386926	0.00117633	0.014344	0	0	0	0	0	0	0	0
AT2G42500	protein phosphatase 2A-3	2120.75	2403.76	1837.74	0.764527	-0.38736	2.96e-05	0.000701048	0	0	0	0	0	0	0	0
AT5G02380	metallothionein 2B	29087	32969.4	25204.6	0.764486	-0.387439	1.44e-05	0.000387113	0	0	1	1970;	0	0	0	0
AT1G13960	WRKY DNA-binding protein 4	404.941	459.031	350.852	0.764332	-0.387728	0.000434478	0.00656663	0	0	0	0	0	0	0	0
AT2G43540	unknown protein; FUNCTIONS IN: molecular_function unknown; INVOLVED IN: N-terminal protein myristoylation; LOCATED IN: cellular_component unknown; EXPRESSED IN: 22 plant structures; EXPRESSED DURING: 13 growth stages; Has 27 Blast hits to 27 proteins in 1	422.377	478.813	365.94	0.764266	-0.387854	0.0028978	0.0286503	0	0	0	0	0	0	0	0
AT5G11550	ARM repeat superfamily protein	908.444	1029.83	787.054	0.764252	-0.387879	0.00469867	0.0416536	0	0	0	0	0	0	0	0
AT5G39950	thioredoxin 2	1944.13	2204.44	1683.83	0.763837	-0.388663	0.00318408	0.0309657	0	0	0	0	0	0	0	0
AT4G31420	Zinc finger protein 622	908.697	1030.41	786.979	0.76375	-0.388828	2.15e-05	0.000541544	0	0	0	0	0	0	0	0
AT1G12380	unknown protein; BEST Arabidopsis thaliana protein match is: unknown protein (TAIR:AT1G62870.1); Has 173 Blast hits to 170 proteins in 34 species: Archae - 0; Bacteria - 4; Metazoa - 25; Fungi - 8; Plants - 123; Viruses - 7; Other Eukaryotes - 6 (source:	597.111	677.104	517.118	0.763721	-0.388883	0.000212499	0.00371614	0	0	0	0	0	0	0	0
AT1G05385	photosystem II 11 kDa protein-related	991.895	1124.96	858.834	0.763438	-0.389417	2.03e-05	0.000517834	0	0	0	0	0	0	0	0
AT1G70782	conserved peptide upstream open reading frame 28	1489.44	1689.41	1289.47	0.763264	-0.389747	1.12e-05	0.00030919	0	0	1	664;	0	0	0	0
AT5G14700	NAD(P)-binding Rossmann-fold superfamily protein	397.114	450.532	343.696	0.762866	-0.390498	0.00169993	0.0191042	0	0	1	1970;	0	0	0	0
AT4G00270	DNA-binding storekeeper protein-related transcriptional regulator	1150.55	1305.58	995.526	0.762517	-0.391158	1.37e-05	0.000370668	0	0	0	0	1	1749;	0	0
AT4G38490	unknown protein; Has 30201 Blast hits to 17322 proteins in 780 species: Archae - 12; Bacteria - 1396; Metazoa - 17338; Fungi - 3422; Plants - 5037; Viruses - 0; Other Eukaryotes - 2996 (source: NCBI BLink).	669.031	759.208	578.853	0.762443	-0.391298	0.000157896	0.00292083	0	0	0	0	0	0	0	0
AT5G61190	putative endonuclease or glycosyl hydrolase with C2H2-type zinc finger domain	1340.84	1521.61	1160.07	0.762399	-0.391382	1.03e-05	0.000287625	0	0	0	0	1	1070;	0	0
AT5G01890	Leucine-rich receptor-like protein kinase family protein	1143.01	1297.47	988.562	0.761918	-0.392292	0.000133776	0.00254287	0	0	0	0	1	940;	0	0
AT4G30080	auxin response factor 16	587.605	667.235	507.975	0.761313	-0.393438	0.000209905	0.00368515	0	0	1	1471;	0	0	0	0
AT3G51750	unknown protein; FUNCTIONS IN: molecular_function unknown; INVOLVED IN: biological_process unknown; LOCATED IN: cellular_component unknown; EXPRESSED IN: 12 plant structures; EXPRESSED DURING: 9 growth stages.	387.997	440.657	335.337	0.760994	-0.394043	0.00453361	0.0406528	0	0	0	0	0	0	0	0
AT5G51040	unknown protein; FUNCTIONS IN: molecular_function unknown; INVOLVED IN: biological_process unknown; LOCATED IN: cellular_component unknown; EXPRESSED IN: 24 plant structures; EXPRESSED DURING: 15 growth stages; CONTAINS InterPro DOMAIN/s: Protein of unkno	877.946	997.138	758.755	0.760932	-0.39416	3.28e-05	0.000762713	0	0	1	1749;	1	1610;	0	0
AT3G11660	NDR1/HIN1-like 1	1407.73	1598.86	1216.59	0.76091	-0.394202	7.98e-06	0.000230703	0	0	1	997;	1	1394;	0	0
AT1G42480	unknown protein; FUNCTIONS IN: molecular_function unknown; INVOLVED IN: biological_process unknown; LOCATED IN: endomembrane system; EXPRESSED IN: 24 plant structures; EXPRESSED DURING: 13 growth stages; CONTAINS InterPro DOMAIN/s: Protein of unknown func	768.644	873.018	664.271	0.76089	-0.39424	0.00075675	0.0102919	0	0	0	0	0	0	0	0
AT2G20724	pseudogene of unknown protein	1122.84	1275.55	970.135	0.760562	-0.394863	1.28e-05	0.000351544	0	0	0	0	0	0	1	1925;
AT1G54260	winged-helix DNA-binding transcription factor family protein	511.502	581.072	441.933	0.760548	-0.394889	0.0014932	0.0172459	0	0	0	0	0	0	0	0
AT5G12890	UDP-Glycosyltransferase superfamily protein	667.575	758.447	576.703	0.760373	-0.39522	0.000180799	0.00328019	0	0	0	0	0	0	0	0
AT3G52720	alpha carbonic anhydrase 1	979.546	1113	846.086	0.760182	-0.395583	1.04e-05	0.000288335	0	0	0	0	1	1876;	0	0
AT1G22930	T-complex protein 11	3071.86	3490.48	2653.23	0.760132	-0.395678	5.84e-05	0.00124858	0	0	1	446;	1	749;	0	0
AT4G30845	unknown protein; FUNCTIONS IN: molecular_function unknown; INVOLVED IN: biological_process unknown; LOCATED IN: chloroplast; Has 16 Blast hits to 16 proteins in 8 species: Archae - 0; Bacteria - 0; Metazoa - 0; Fungi - 0; Plants - 16; Viruses - 0; Other E	292.714	332.618	252.809	0.760059	-0.395816	0.00383107	0.0356662	0	0	0	0	0	0	0	0
AT2G37650	GRAS family transcription factor	348.194	395.779	300.609	0.759536	-0.396809	0.00127821	0.0153335	1	1727;	0	0	0	0	0	0
AT5G17170	rubredoxin family protein	9374.55	10658.9	8090.17	0.759004	-0.39782	5.95e-08	2.88e-06	0	0	0	0	0	0	0	0
AT5G19380	CRT (chloroquine-resistance transporter)-like transporter 1	446.553	507.939	385.168	0.758296	-0.399166	0.000961282	0.0122553	0	0	0	0	0	0	0	0
AT4G22820	A20/AN1-like zinc finger family protein	344.202	391.588	296.815	0.757978	-0.399772	0.00129128	0.0154308	0	0	0	0	1	1692;	0	0
AT2G25930	hydroxyproline-rich glycoprotein family protein	3015.9	3431.77	2600.03	0.757633	-0.400429	0.00380098	0.0354395	0	0	0	0	0	0	0	0
AT5G24000	Protein of unknown function (DUF819)	557.753	634.698	480.809	0.75754	-0.400607	8.03e-05	0.00164963	0	0	0	0	0	0	0	0
AT4G02630	Protein kinase superfamily protein	1056.68	1202.73	910.63	0.757138	-0.401372	1.4e-05	0.000379234	0	0	0	0	0	0	0	0
AT3G12950	Trypsin family protein	984.851	1121.07	848.636	0.75699	-0.401653	1.5e-05	0.000401175	0	0	0	0	1	787;	0	0
AT5G42860	unknown protein; FUNCTIONS IN: molecular_function unknown; INVOLVED IN: biological_process unknown; LOCATED IN: plasma membrane; EXPRESSED IN: 19 plant structures; EXPRESSED DURING: 11 growth stages; BEST Arabidopsis thaliana protein match is: unknown pro	453.559	516.541	390.578	0.756141	-0.403272	0.00591725	0.049196	0	0	1	1822;	0	0	0	0
AT5G11950	Putative lysine decarboxylase family protein	1414.6	1611.79	1217.41	0.755315	-0.40485	0.000264864	0.00441645	0	0	0	0	0	0	0	0
AT4G29350	profilin 2	7026.25	8006.26	6046.23	0.755188	-0.405092	0.000464293	0.00690087	0	0	0	0	0	0	0	0
AT4G21650	Subtilase family protein	1266.14	1443.1	1089.18	0.754753	-0.405924	0.00172551	0.0192949	0	0	0	0	0	0	0	0
AT5G25980	glucoside glucohydrolase 2	35876.1	40907	30845.3	0.754036	-0.407295	0.00293823	0.0289861	0	0	1	542;	1	1062;	0	0
AT2G46700	CDPK-related kinase 3	375.972	428.956	322.988	0.752963	-0.409349	0.00032896	0.00526954	0	0	0	0	0	0	0	0
AT3G62060	Pectinacetylesterase family protein	431.199	491.97	370.429	0.752951	-0.409372	0.000261771	0.00437302	0	0	0	0	0	0	0	0
AT5G17050	UDP-glucosyl transferase 78D2	1966.55	2244.21	1688.89	0.752552	-0.410137	0.000358613	0.00559455	0	0	1	1856;	0	0	0	0
AT4G24350	Phosphorylase superfamily protein	2315.2	2642.22	1988.18	0.752464	-0.410306	4.2e-06	0.00013181	0	0	0	0	1	1278;	0	0
AT1G49480	related to vernalization1 1	1554.81	1774.81	1334.8	0.752082	-0.411037	9.1e-07	3.39e-05	0	0	1	1356;	0	0	0	0
AT2G22660	Protein of unknown function (duplicated DUF1399)	1683.37	1921.73	1445	0.751923	-0.411342	2.55e-05	0.000624825	0	0	0	0	0	0	0	0
AT1G78895	Reticulon family protein	220.208	251.467	188.95	0.751389	-0.412369	0.00298039	0.0293697	0	0	1	968;	0	0	0	0
AT1G15260	unknown protein; BEST Arabidopsis thaliana protein match is: unknown protein (TAIR:AT3G16070.1); Has 28 Blast hits to 28 proteins in 7 species: Archae - 0; Bacteria - 0; Metazoa - 0; Fungi - 0; Plants - 28; Viruses - 0; Other Eukaryotes - 0 (source: NCBI	1258.35	1437.25	1079.44	0.751044	-0.413031	1.61e-06	5.54e-05	0	0	0	0	1	1429;	0	0
AT1G11950	Transcription factor jumonji (jmjC) domain-containing protein	276.958	316.39	237.527	0.750739	-0.413616	0.00173099	0.019308	0	0	1	755;	0	0	0	0
AT5G52410	INVOLVED IN: biological_process unknown; LOCATED IN: chloroplast; EXPRESSED IN: 13 plant structures; EXPRESSED DURING: 6 growth stages; CONTAINS InterPro DOMAIN/s: S-layer homology domain (InterPro:IPR001119); BEST Arabidopsis thaliana protein match is: u	487.932	557.524	418.34	0.750353	-0.414359	0.000118092	0.00229091	1	951;	0	0	0	0	0	0
AT2G35820	ureidoglycolate hydrolases	757.059	865.126	648.992	0.750171	-0.414709	0.000155337	0.00287645	0	0	0	0	0	0	0	0
AT1G12420	ACT domain repeat 8	399.413	456.467	342.359	0.750018	-0.415002	0.000166102	0.00304747	1	1317;	0	0	0	0	0	0
AT3G51130	unknown protein; CONTAINS InterPro DOMAIN/s: Uncharacterised protein family UPF0183 (InterPro:IPR005373); Has 269 Blast hits to 265 proteins in 123 species: Archae - 0; Bacteria - 0; Metazoa - 131; Fungi - 82; Plants - 37; Viruses - 0; Other Eukaryotes -	677.567	774.376	580.758	0.74997	-0.415096	2.86e-05	0.000683308	0	0	0	0	0	0	0	0
AT3G51630	with no lysine (K) kinase 5	1251.12	1430.01	1072.23	0.74981	-0.415404	0.00251113	0.0258838	0	0	0	0	0	0	0	0
AT2G03710	K-box region and MADS-box transcription factor family protein	443.728	507.264	380.192	0.749495	-0.416009	0.00025364	0.004269	0	0	0	0	1	461;	0	0
AT3G14410	Nucleotide/sugar transporter family protein	631.189	721.839	540.538	0.748835	-0.41728	2.24e-05	0.00055871	0	0	1	1655;	0	0	0	0
AT5G54855	Pollen Ole e 1 allergen and extensin family protein	749.874	857.657	642.092	0.748658	-0.41762	0.000838886	0.0111138	0	0	0	0	0	0	0	0
AT5G63190	MA3 domain-containing protein	867.672	992.392	742.951	0.748646	-0.417644	0.000151535	0.00282346	1	8;	1	1828;	1	1318;	0	0
AT1G24070	cellulose synthase-like A10	529.939	606.182	453.695	0.748446	-0.418031	0.00327375	0.0315927	0	0	0	0	0	0	0	0
AT5G47250	LRR and NB-ARC domains-containing disease resistance protein	373.486	427.258	319.715	0.748295	-0.418321	0.00020929	0.00368105	0	0	0	0	0	0	0	0
AT2G19790	SNARE-like superfamily protein	1292.08	1478.24	1105.91	0.748127	-0.418645	0.000424478	0.00643175	0	0	0	0	0	0	0	0
AT5G19740	Peptidase M28 family protein	457.064	522.924	391.205	0.748111	-0.418675	9.03e-05	0.00182097	0	0	0	0	0	0	0	0
AT3G16990	Haem oxygenase-like, multi-helical	476.766	545.604	407.929	0.747665	-0.419536	0.00464754	0.0413435	0	0	0	0	2	426;855;	0	0
AT2G34620	Mitochondrial transcription termination factor family protein	1877.79	2148.97	1606.6	0.747615	-0.419633	7.83e-05	0.00161589	0	0	0	0	0	0	1	1848;
AT1G12810	proline-rich family protein	453.437	519.04	387.834	0.747214	-0.420407	0.000140786	0.00265641	0	0	2	435;697;	0	0	0	0
AT1G06645	2-oxoglutarate (2OG) and Fe(II)-dependent oxygenase superfamily protein	487.913	558.573	417.253	0.746999	-0.420821	0.000364686	0.0056794	0	0	0	0	0	0	0	0
AT1G20225	Thioredoxin superfamily protein	823.845	943.799	703.892	0.745807	-0.423126	0.000348157	0.00550327	0	0	0	0	0	0	0	0
AT4G14680	Pseudouridine synthase/archaeosine transglycosylase-like family protein	1735.48	1988.3	1482.65	0.74569	-0.423353	5.32e-05	0.00115151	0	0	1	1523;	1	1882;	0	0
AT5G18310	unknown protein; FUNCTIONS IN: molecular_function unknown; INVOLVED IN: biological_process unknown; LOCATED IN: plasma membrane; EXPRESSED IN: 22 plant structures; EXPRESSED DURING: 13 growth stages; Has 60 Blast hits to 60 proteins in 14 species: Archae	386.68	443.058	330.302	0.745505	-0.423711	0.0014097	0.016548	0	0	0	0	0	0	0	0
AT3G22550	Protein of unknown function (DUF581)	633.457	725.853	541.062	0.745415	-0.423885	0.00333182	0.0320746	0	0	0	0	1	1160;	0	0
AT1G05835	PHD finger protein	250.866	287.471	214.26	0.745328	-0.424052	0.0022448	0.0236974	0	0	0	0	0	0	0	0
AT3G12145	Leucine-rich repeat (LRR) family protein	780.903	894.882	666.925	0.745266	-0.424172	4.72e-05	0.00104469	0	0	1	185;	0	0	0	0
AT5G10290	leucine-rich repeat transmembrane protein kinase family protein	1225.43	1404.52	1046.33	0.744978	-0.424731	8.31e-07	3.13e-05	0	0	0	0	0	0	0	0
AT4G14710	RmlC-like cupins superfamily protein	2646.58	3033.42	2259.74	0.74495	-0.424785	0.000256332	0.00430623	0	0	1	705;	0	0	0	0
AT2G44290	Bifunctional inhibitor/lipid-transfer protein/seed storage 2S albumin superfamily protein	613.981	703.991	523.972	0.744288	-0.426068	0.00199979	0.0216594	0	0	1	1194;	0	0	1	93;
AT5G25940	early nodulin-related	642.092	736.392	547.793	0.743889	-0.426841	4.27e-05	0.00095577	0	0	1	1536;	0	0	0	0
AT1G51140	basic helix-loop-helix (bHLH) DNA-binding superfamily protein	1903.04	2183.19	1622.88	0.743351	-0.427885	1.34e-06	4.76e-05	1	1859;	0	0	1	1102;	0	0
AT4G32750	unknown protein; Has 30201 Blast hits to 17322 proteins in 780 species: Archae - 12; Bacteria - 1396; Metazoa - 17338; Fungi - 3422; Plants - 5037; Viruses - 0; Other Eukaryotes - 2996 (source: NCBI BLink).	275.892	316.623	235.161	0.742718	-0.429113	0.0017082	0.0191731	0	0	1	568;	0	0	1	1224;
AT1G12400	Nucleotide excision repair, TFIIH, subunit TTDA	238.822	274.122	203.522	0.742449	-0.429637	0.00409337	0.0373974	0	0	0	0	0	0	0	0
AT1G23205	Plant invertase/pectin methylesterase inhibitor superfamily protein	1080.92	1240.77	921.062	0.742331	-0.429865	1.87e-05	0.000484399	0	0	1	95;	0	0	0	0
AT1G26270	Phosphatidylinositol 3- and 4-kinase family protein	1719.64	1974.05	1465.23	0.742248	-0.430027	1.45e-07	6.42e-06	0	0	1	398;	0	0	0	0
AT3G56950	small and basic intrinsic protein 2;1	1023.19	1174.9	871.477	0.741747	-0.431001	2.83e-06	9.19e-05	0	0	0	0	1	136;	0	0
AT2G34585	unknown protein; FUNCTIONS IN: molecular_function unknown; INVOLVED IN: biological_process unknown; LOCATED IN: plasma membrane, vacuole; EXPRESSED IN: 24 plant structures; EXPRESSED DURING: 15 growth stages; Has 43 Blast hits to 43 proteins in 9 species:	1024.69	1176.72	872.663	0.741608	-0.431271	0.000619704	0.00870548	0	0	0	0	0	0	0	0
AT4G21534	Diacylglycerol kinase family protein	244.697	281.043	208.352	0.741352	-0.431769	0.00106459	0.0132796	0	0	0	0	0	0	0	0
AT5G11460	Protein of unknown function (DUF581)	203.606	233.873	173.338	0.741164	-0.432134	0.00318554	0.0309657	0	0	0	0	0	0	0	0
AT5G51070	Clp ATPase	3024.55	3476.44	2572.67	0.74003	-0.434343	2.42e-06	8.02e-05	0	0	0	0	0	0	0	0
AT2G37240	Thioredoxin superfamily protein	838.053	963.706	712.4	0.73923	-0.435906	1.27e-06	4.51e-05	0	0	0	0	0	0	0	0
AT2G26170	cytochrome P450, family 711, subfamily A, polypeptide 1	515.913	593.286	438.54	0.739171	-0.43602	3.15e-05	0.000737449	0	0	0	0	0	0	0	0
AT2G36590	proline transporter 3	254.925	293.179	216.67	0.739037	-0.436282	0.000341585	0.0054233	0	0	0	0	0	0	0	0
AT5G65110	acyl-CoA oxidase 2	897.733	1032.66	762.804	0.738677	-0.436984	2.3e-05	0.000569776	0	0	2	317;1251;	0	0	0	0
AT5G18850	unknown protein; FUNCTIONS IN: molecular_function unknown; INVOLVED IN: biological_process unknown; LOCATED IN: endomembrane system; EXPRESSED IN: 23 plant structures; EXPRESSED DURING: 13 growth stages; Has 1807 Blast hits to 1807 proteins in 277 species	380.279	437.606	322.952	0.737997	-0.438312	0.000314381	0.00510442	0	0	0	0	0	0	0	0
AT2G16850	plasma membrane intrinsic protein 2;8	970.04	1116.44	823.638	0.737736	-0.438824	0.000134009	0.00254461	0	0	2	169;900;	0	0	0	0
AT5G11330	FAD/NAD(P)-binding oxidoreductase family protein	2998.39	3451.3	2545.47	0.73754	-0.439207	3.08e-08	1.6e-06	0	0	0	0	0	0	0	0
AT4G36640	Sec14p-like phosphatidylinositol transfer family protein	603.085	694.332	511.837	0.737165	-0.439941	4.13e-05	0.00093312	0	0	0	0	0	0	0	0
AT1G04000	unknown protein; BEST Arabidopsis thaliana protein match is: unknown protein (TAIR:AT5G44060.1); Has 62 Blast hits to 62 proteins in 10 species: Archae - 0; Bacteria - 0; Metazoa - 0; Fungi - 0; Plants - 62; Viruses - 0; Other Eukaryotes - 0 (source: NCBI	287.274	330.739	243.809	0.737165	-0.439941	0.000761523	0.0103411	0	0	0	0	0	0	0	0
AT3G02790	zinc finger (C2H2 type) family protein	603.626	694.986	512.266	0.737088	-0.440092	0.000998763	0.0126302	0	0	0	0	1	327;	0	0
AT3G10860	Cytochrome b-c1 complex, subunit 8 protein	5744.99	6615.03	4874.94	0.736949	-0.440363	0.00086013	0.01132	0	0	0	0	0	0	0	0
AT2G34660	multidrug resistance-associated protein 2	3138.67	3615.46	2661.87	0.736246	-0.44174	0.000122952	0.00236997	0	0	0	0	0	0	0	0
AT2G28100	alpha-L-fucosidase 1	738.705	851.084	626.325	0.735914	-0.442391	4.16e-06	0.000131098	0	0	0	0	0	0	0	0
AT5G63180	Pectin lyase-like superfamily protein	3397.75	3914.69	2880.8	0.735893	-0.442431	6.19e-09	3.78e-07	0	0	1	1193;	0	0	0	0
AT4G37300	maternal effect embryo arrest 59	3993.02	4600.93	3385.12	0.735746	-0.442721	0.00273354	0.0274042	0	0	0	0	0	0	0	0
AT3G07870	F-box and associated interaction domains-containing protein	370.624	427.052	314.195	0.73573	-0.442752	0.000639686	0.00894412	0	0	0	0	0	0	0	0
AT2G46600	Calcium-binding EF-hand family protein	1353.03	1559.74	1146.32	0.734945	-0.444291	0.00175237	0.019498	0	0	0	0	0	0	0	0
AT1G63180	UDP-D-glucose/UDP-D-galactose 4-epimerase 3	201.822	232.683	170.961	0.734735	-0.444704	0.000392606	0.00603556	0	0	2	92;1842;	0	0	0	0
AT5G10150	Domain of unknown function (DUF966)	422.163	486.987	357.338	0.733773	-0.446595	1e-05	0.000279789	0	0	0	0	0	0	0	0
AT3G27960	Tetratricopeptide repeat (TPR)-like superfamily protein	618.671	713.786	523.557	0.733493	-0.447145	4.35e-06	0.000135304	1	1180;	0	0	0	0	1	941;
AT4G24540	AGAMOUS-like 24	1017.06	1173.52	860.606	0.733357	-0.447412	1.07e-06	3.87e-05	0	0	0	0	0	0	0	0
AT2G23600	acetone-cyanohydrin lyase	2899.69	3346.35	2453.04	0.733048	-0.448021	5.19e-05	0.00112894	0	0	1	1274;	0	0	0	0
AT5G56460	Protein kinase superfamily protein	292.666	337.784	247.548	0.732858	-0.448394	0.000465024	0.00690601	0	0	0	0	0	0	0	0
AT3G25610	ATPase E1-E2 type family protein / haloacid dehalogenase-like hydrolase family protein	349.503	403.492	295.513	0.732389	-0.449319	0.00283166	0.0281587	0	0	2	257;1347;	0	0	0	0
AT1G22350	pseudogene, putative UDP-glucose glucosyltransferase, similar to UDP-glucose glucosyltransferase GI:3928543 from (Arabidopsis thaliana); blastp match of 56% identity and 2.1e-151 P-value to GP|19911203|dbj|BAB86928.1||AB070753 glucosyltransferase-10 {Vign	389.699	450.098	329.299	0.731617	-0.45084	0.000256038	0.00430533	0	0	0	0	1	233;	0	0
AT5G06870	polygalacturonase inhibiting protein 2	756.802	874.125	639.479	0.731565	-0.450942	0.00122781	0.0148405	0	0	0	0	2	457;1703;	0	0
AT2G33310	auxin-induced protein 13	1066.24	1231.82	900.665	0.731165	-0.451731	6.7e-06	0.000196806	0	0	0	0	0	0	0	0
AT2G19310	HSP20-like chaperones superfamily protein	2041.66	2358.75	1724.58	0.731141	-0.451778	0.000210189	0.00368653	0	0	1	459;	0	0	1	1231;
AT4G29160	SNF7 family protein	1829.53	2113.96	1545.11	0.730908	-0.452238	1.25e-05	0.000342353	0	0	0	0	0	0	0	0
AT1G58110	Basic-leucine zipper (bZIP) transcription factor family protein	1035.69	1197.27	874.108	0.730087	-0.45386	4.18e-07	1.68e-05	0	0	1	1424;	0	0	0	0
AT4G33440	Pectin lyase-like superfamily protein	341.105	394.352	287.859	0.729954	-0.454122	0.000184221	0.00333215	0	0	0	0	0	0	0	0
AT2G31490	unknown protein; Has 55 Blast hits to 55 proteins in 15 species: Archae - 0; Bacteria - 0; Metazoa - 0; Fungi - 0; Plants - 55; Viruses - 0; Other Eukaryotes - 0 (source: NCBI BLink).	3864.96	4469.05	3260.87	0.729657	-0.45471	0.00092975	0.0119811	0	0	1	91;	0	0	0	0
AT3G06455	ubiquitin family protein	137.019	158.435	115.602	0.729653	-0.454718	0.00410891	0.0375202	0	0	1	1817;	0	0	0	0
AT5G61380	CCT motif -containing response regulator protein	4853.94	5614.03	4093.84	0.729216	-0.455582	7.4e-07	2.82e-05	0	0	2	1739;1862;	0	0	0	0
AT2G24190	NAD(P)-binding Rossmann-fold superfamily protein	181.346	209.779	152.912	0.72892	-0.456168	0.00435246	0.0393632	0	0	0	0	1	1673;	0	0
AT3G52470	Late embryogenesis abundant (LEA) hydroxyproline-rich glycoprotein family	1230.9	1424.27	1037.53	0.728463	-0.457072	1.76e-07	7.69e-06	0	0	0	0	0	0	0	0
AT5G56040	Leucine-rich receptor-like protein kinase family protein	1392.36	1611.37	1173.35	0.728171	-0.457651	0.000111731	0.00218883	0	0	1	1560;	0	0	0	0
AT2G06050	oxophytodienoate-reductase 3	2113.52	2446.26	1780.78	0.727961	-0.458066	2.06e-06	6.94e-05	0	0	4	63;604;1422;1966;	0	0	0	0
AT3G55710	UDP-Glycosyltransferase superfamily protein	334.311	387.003	281.62	0.727695	-0.458594	0.000134897	0.00255876	0	0	0	0	0	0	0	0
AT1G72470	exocyst subunit exo70 family protein D1	393.656	455.749	331.563	0.727512	-0.458957	0.000114016	0.00222387	0	0	0	0	0	0	0	0
AT3G11600	unknown protein; FUNCTIONS IN: molecular_function unknown; INVOLVED IN: response to karrikin; EXPRESSED IN: 21 plant structures; EXPRESSED DURING: 12 growth stages; BEST Arabidopsis thaliana protein match is: unknown protein (TAIR:AT5G06270.1); Has 171 Bl	125.985	145.862	106.107	0.727448	-0.459084	0.00458702	0.0410496	0	0	0	0	0	0	0	0
AT1G61740	Sulfite exporter TauE/SafE family protein	3769.69	4364.6	3174.79	0.727397	-0.459185	2.6e-06	8.51e-05	0	0	0	0	0	0	0	0
AT3G17640	Leucine-rich repeat (LRR) family protein	518.41	600.266	436.553	0.727266	-0.459444	5.1e-05	0.00111316	0	0	0	0	0	0	0	0
AT5G35740	Carbohydrate-binding X8 domain superfamily protein	526.74	609.95	443.529	0.727157	-0.459661	0.000117784	0.00228908	0	0	0	0	0	0	0	0
AT5G58260	oxidoreductases, acting on NADH or NADPH, quinone or similar compound as acceptor	3723.83	4312.65	3135.01	0.726932	-0.460107	8.82e-06	0.00025178	0	0	2	318;946;	1	89;	0	0
AT3G17185	TAS3/TASIR-ARF (TRANS-ACTING SIRNA3); other RNA	460.08	532.882	387.279	0.726763	-0.460444	5.62e-06	0.000169648	0	0	0	0	1	1505;	0	0
AT5G53370	pectin methylesterase PCR fragment F	1622.09	1878.82	1365.36	0.726709	-0.46055	2.73e-08	1.44e-06	0	0	1	1518;	0	0	0	0
AT4G34490	cyclase associated protein 1	3704.46	4292.77	3116.15	0.725905	-0.462147	1.35e-09	9.43e-08	0	0	0	0	0	0	1	1936;
AT3G14870	Plant protein of unknown function (DUF641)	221.129	256.278	185.981	0.725699	-0.462556	0.000311733	0.00507062	0	0	0	0	0	0	1	1682;
AT3G49530	NAC domain containing protein 62	584.553	677.554	491.552	0.72548	-0.462992	1.93e-05	0.000495383	0	0	0	0	0	0	1	1763;
AT3G45140	lipoxygenase 2	71955.7	83433.4	60478	0.724865	-0.464216	0.00271827	0.0273275	0	0	0	0	0	0	0	0
AT5G11110	sucrose phosphate synthase 2F	292.442	339.091	245.793	0.72486	-0.464226	0.000124528	0.00239246	0	0	1	1932;	0	0	0	0
AT3G63450	RNA-binding (RRM/RBD/RNP motifs) family protein	482.393	559.347	405.439	0.724843	-0.464259	2.83e-05	0.000677222	0	0	0	0	0	0	0	0
AT1G15430	Protein of unknown function (DUF1644)	175.615	203.712	147.518	0.72415	-0.46564	0.00179892	0.0199539	0	0	0	0	0	0	0	0
AT3G29200	chorismate mutase 1	1729.26	2005.94	1452.59	0.724144	-0.465651	7.4e-09	4.43e-07	0	0	2	920;1583;	0	0	0	0
AT1G75440	ubiquitin-conjugating enzyme 16	205.617	238.519	172.716	0.72412	-0.465699	0.00229242	0.0241007	1	1951;	2	371;784;	0	0	0	0
AT1G01090	pyruvate dehydrogenase E1 alpha	8546.28	9916.43	7176.12	0.72366	-0.466617	0.000351049	0.00553415	0	0	0	0	1	56;	0	0
AT2G36830	gamma tonoplast intrinsic protein	13591.4	15779.5	11403.4	0.722672	-0.468588	4.68e-07	1.86e-05	0	0	1	1355;	0	0	0	0
AT3G48980	Arabidopsis thaliana protein of unknown function (DUF821)	183.554	213.105	154.002	0.722655	-0.46862	0.000999164	0.0126302	0	0	1	386;	0	0	0	0
AT5G06370	NC domain-containing protein-related	515.055	598.054	432.056	0.722437	-0.469056	8.15e-05	0.00166442	0	0	0	0	2	1351;1602;	0	0
AT1G27300	unknown protein; Has 54 Blast hits to 54 proteins in 19 species: Archae - 0; Bacteria - 0; Metazoa - 11; Fungi - 6; Plants - 34; Viruses - 0; Other Eukaryotes - 3 (source: NCBI BLink).	366.846	426.055	307.638	0.722062	-0.469805	1.92e-05	0.000493501	0	0	0	0	0	0	0	0
AT3G03990	alpha/beta-Hydrolases superfamily protein	1290.86	1499.21	1082.51	0.72205	-0.469829	6.88e-06	0.000201056	0	0	0	0	1	1879;	0	0
AT1G18610	Galactose oxidase/kelch repeat superfamily protein	347.271	403.392	291.15	0.721755	-0.470419	2.18e-05	0.000547523	0	0	1	1428;	0	0	0	0
AT1G30530	UDP-glucosyl transferase 78D1	4640.75	5392.08	3889.41	0.721318	-0.471293	6.75e-08	3.22e-06	0	0	1	668;	0	0	0	0
AT2G29070	Ubiquitin fusion degradation UFD1 family protein	192.145	223.323	160.966	0.720777	-0.472374	0.00435926	0.0393849	0	0	0	0	0	0	1	1933;
AT3G50650	GRAS family transcription factor	287.606	334.409	240.804	0.720086	-0.473759	0.000575491	0.00817407	0	0	1	396;	0	0	0	0
AT3G11230	Yippee family putative zinc-binding protein	613.631	713.652	513.611	0.719693	-0.474545	6.79e-06	0.000199068	0	0	0	0	0	0	0	0
AT3G55740	proline transporter 2	517.079	601.49	432.669	0.719329	-0.475276	9.15e-06	0.000259892	0	0	1	7;	0	0	0	0
AT1G68520	B-box type zinc finger protein with CCT domain	5024.47	5845.04	4203.89	0.719223	-0.475488	1.63e-05	0.000429844	0	0	0	0	0	0	0	0
AT1G12200	Flavin-binding monooxygenase family protein	345.746	402.299	289.192	0.718847	-0.476243	0.000145895	0.00273526	0	0	0	0	0	0	0	0
AT3G22190	IQ-domain 5	1496.04	1740.96	1251.13	0.718641	-0.476657	3.55e-08	1.81e-06	0	0	2	1147;1841;	0	0	0	0
AT5G65260	RNA-binding (RRM/RBD/RNP motifs) family protein	1664.42	1937.14	1391.7	0.718434	-0.477072	0.000347227	0.00549828	0	0	1	391;	0	0	0	0
AT4G33700	CBS domain-containing protein with a domain of unknown function (DUF21)	2098.54	2443.58	1753.5	0.717592	-0.478765	1.29e-08	7.28e-07	0	0	0	0	0	0	0	0
AT5G65000	Nucleotide-sugar transporter family protein	458.015	533.386	382.645	0.71739	-0.479171	1.22e-05	0.000337154	0	0	0	0	1	1861;	0	0
AT5G01850	Protein kinase superfamily protein	464.638	541.214	388.062	0.717022	-0.479911	4.45e-05	0.000990718	0	0	0	0	0	0	0	0
AT5G15870	glycosyl hydrolase family 81 protein	505.109	588.443	421.776	0.716766	-0.480426	2.55e-06	8.36e-05	0	0	1	1449;	0	0	0	0
AT5G14350	Pentatricopeptide repeat (PPR) superfamily protein	190.824	222.437	159.211	0.715758	-0.482455	0.00183698	0.0202459	0	0	0	0	0	0	0	0
AT1G56580	Protein of unknown function, DUF538	4324.29	5043.66	3604.92	0.714743	-0.484503	1.91e-08	1.04e-06	0	0	0	0	0	0	0	0
AT5G17010	Major facilitator superfamily protein	1133.74	1322.44	945.042	0.714618	-0.484756	1.18e-06	4.25e-05	0	0	1	325;	0	0	0	0
AT1G77020	DNAJ heat shock N-terminal domain-containing protein	241.539	281.747	201.332	0.714585	-0.484823	0.000386103	0.00595574	0	0	1	1621;	0	0	0	0
AT2G22000	elicitor peptide 6 precursor	141.262	164.788	117.737	0.714475	-0.485044	0.00493181	0.0430393	0	0	1	1360;	0	0	0	0
AT3G53370	S1FA-like DNA-binding protein	196.194	228.871	163.516	0.714445	-0.485105	0.00482481	0.0423322	0	0	0	0	1	1954;	0	0
AT1G19920	Pseudouridine synthase/archaeosine transglycosylase-like family protein	5285.55	6167.7	4403.41	0.713947	-0.486111	4.45e-11	3.97e-09	0	0	2	214;1858;	1	1691;	1	1343;
AT1G71180	6-phosphogluconate dehydrogenase family protein	577.921	674.595	481.247	0.713386	-0.487244	6.13e-06	0.000182362	0	0	0	0	0	0	0	0
AT1G07300	josephin protein-related	151.59	177.037	126.143	0.712524	-0.488989	0.00415161	0.0378909	0	0	0	0	0	0	0	0
AT5G41620	FUNCTIONS IN: molecular_function unknown; INVOLVED IN: biological_process unknown; LOCATED IN: chloroplast, plasma membrane; EXPRESSED IN: 9 plant structures; EXPRESSED DURING: 6 growth stages; BEST Arabidopsis thaliana protein match is: intracellular pro	191.314	223.44	159.188	0.712442	-0.489156	0.00177819	0.0197485	0	0	0	0	0	0	1	1728;
AT1G02180	ferredoxin-related	193.091	225.54	160.642	0.712258	-0.489529	0.00140661	0.0165335	0	0	0	0	1	959;	0	0
AT1G01060	Homeodomain-like superfamily protein	66.665	77.8731	55.4569	0.712145	-0.489757	0.00203201	0.021939	0	0	1	165;	1	913;	1	1920;
AT2G17640	Trimeric LpxA-like enzymes superfamily protein	338.667	395.615	281.72	0.712106	-0.489836	1.54e-05	0.000407331	0	0	0	0	0	0	0	0
AT1G77770	Protein of unknown function (DUF1644)	541.406	632.446	450.366	0.712101	-0.489846	4.22e-06	0.000132155	0	0	0	0	1	828;	1	1112;
AT1G44350	IAA-leucine resistant (ILR)-like gene 6	194.166	226.877	161.456	0.711645	-0.490771	0.00208506	0.0223225	0	0	1	1761;	0	0	0	0
AT5G53360	TRAF-like superfamily protein	178.424	208.529	148.32	0.711271	-0.491529	0.00059698	0.00844583	0	0	0	0	1	1711;	0	0
AT2G30140	UDP-Glycosyltransferase superfamily protein	639.316	747.185	531.447	0.711266	-0.491539	2.61e-05	0.000635971	0	0	0	0	0	0	0	0
AT4G16380	Heavy metal transport/detoxification superfamily protein	2678.87	3130.98	2226.77	0.711206	-0.49166	7.16e-10	5.24e-08	0	0	0	0	0	0	0	0
AT2G42800	receptor like protein 29	250.6	292.937	208.263	0.710948	-0.492184	0.00111231	0.0137221	0	0	1	835;	0	0	0	0
AT4G27780	acyl-CoA binding protein 2	252.005	294.614	209.396	0.710745	-0.492595	0.000352396	0.00553415	0	0	2	979;1076;	1	1172;	0	0
AT2G44300	Bifunctional inhibitor/lipid-transfer protein/seed storage 2S albumin superfamily protein	428.826	501.383	356.268	0.710571	-0.492949	0.000556035	0.00795769	0	0	0	0	0	0	0	0
AT3G55120	Chalcone-flavanone isomerase family protein	1142.77	1336.37	949.163	0.710256	-0.493588	0.000207602	0.0036627	0	0	0	0	0	0	0	0
AT4G01600	GRAM domain family protein	228.315	267.192	189.438	0.708998	-0.496147	0.000272847	0.00452432	0	0	0	0	0	0	0	0
AT5G47200	RAB GTPase homolog 1A	2425.22	2839.83	2010.62	0.708006	-0.498166	2.68e-10	2.05e-08	0	0	0	0	1	699;	0	0
AT4G16520	Ubiquitin-like superfamily protein	1659.11	1942.75	1375.46	0.707994	-0.498191	1.71e-07	7.52e-06	0	0	0	0	1	1156;	0	0
AT5G59800	methyl-CPG-binding domain 7	289.165	338.634	239.696	0.707834	-0.498517	2.9e-05	0.00068989	0	0	0	0	1	1699;	0	0
AT1G17610	Disease resistance protein (TIR-NBS class)	281.225	329.35	233.099	0.707754	-0.498679	0.000340793	0.00542033	0	0	1	1072;	0	0	0	0
AT3G56270	Plant protein of unknown function (DUF827)	242.341	283.841	200.841	0.707582	-0.499031	0.000327622	0.0052528	0	0	0	0	0	0	0	0
AT3G63180	TIC-like	756.688	886.468	626.908	0.707198	-0.499815	1.05e-06	3.82e-05	1	1191;	0	0	0	0	0	0
AT1G14130	2-oxoglutarate (2OG) and Fe(II)-dependent oxygenase superfamily protein	173.561	203.341	143.781	0.707095	-0.500025	0.00310234	0.0302917	0	0	0	0	0	0	0	0
AT5G25620	Flavin-binding monooxygenase family protein	208.917	244.782	173.053	0.706966	-0.500288	0.000697288	0.0095979	0	0	1	1417;	0	0	0	0
AT1G55110	indeterminate(ID)-domain 7	613.025	718.376	507.674	0.706697	-0.500835	9.1e-07	3.39e-05	0	0	3	227;268;1994;	0	0	0	0
AT2G28080	UDP-Glycosyltransferase superfamily protein	1055.66	1237.32	873.99	0.706356	-0.501532	1.82e-07	7.94e-06	0	0	0	0	0	0	0	0
AT1G67860	unknown protein; BEST Arabidopsis thaliana protein match is: unknown protein (TAIR:AT1G67865.1); Has 13 Blast hits to 13 proteins in 2 species: Archae - 0; Bacteria - 0; Metazoa - 0; Fungi - 0; Plants - 13; Viruses - 0; Other Eukaryotes - 0 (source: NCBI	1266.98	1485.13	1048.83	0.706221	-0.501809	0.00509579	0.0439779	0	0	0	0	0	0	0	0
AT2G20830	transferases;folic acid binding	1405.75	1648.37	1163.12	0.705618	-0.50304	5.65e-06	0.000170288	0	0	1	13;	0	0	0	0
AT1G29240	Protein of unknown function (DUF688)	474.374	556.369	392.38	0.705251	-0.503791	2.27e-05	0.000566089	0	0	0	0	0	0	0	0
AT3G24100	Uncharacterised protein family SERF	479.17	562.145	396.196	0.704793	-0.504729	0.0011426	0.0140185	0	0	1	86;	0	0	0	0
AT5G15860	prenylcysteine methylesterase	278.258	326.72	229.795	0.703341	-0.507704	4.58e-05	0.00101797	0	0	0	0	2	1396;1516;	0	0
AT4G29210	gamma-glutamyl transpeptidase 4	956.52	1123.12	789.925	0.703334	-0.507719	2.08e-07	8.92e-06	0	0	0	0	0	0	0	0
AT3G47010	Glycosyl hydrolase family protein	390.031	458.216	321.847	0.702392	-0.509651	0.00327472	0.0315927	0	0	0	0	0	0	0	0
AT5G65920	ARM repeat superfamily protein	292.978	344.227	241.729	0.702236	-0.509971	6.94e-05	0.00145064	0	0	0	0	0	0	0	0
AT3G47690	microtubule end binding protein EB1A	212.664	249.924	175.404	0.701829	-0.510809	0.000322534	0.00518979	0	0	2	331;567;	0	0	0	0
AT5G10310	unknown protein; FUNCTIONS IN: molecular_function unknown; INVOLVED IN: biological_process unknown; LOCATED IN: endomembrane system; EXPRESSED IN: 17 plant structures; EXPRESSED DURING: 10 growth stages; BEST Arabidopsis thaliana protein match is: unknown	117.441	138.122	96.7605	0.700543	-0.513455	0.00587182	0.0489546	0	0	0	0	0	0	0	0
AT4G25020	D111/G-patch domain-containing protein	133.823	157.392	110.254	0.700508	-0.513526	0.00393432	0.0363731	0	0	0	0	0	0	0	0
AT3G53260	phenylalanine ammonia-lyase 2	2624.81	3088.34	2161.27	0.699817	-0.514951	2.78e-07	1.15e-05	0	0	0	0	0	0	0	0
AT1G78680	gamma-glutamyl hydrolase 2	3600.4	4236.76	2964.05	0.699603	-0.515392	2.98e-05	0.000703152	0	0	0	0	0	0	0	0
AT5G55530	Calcium-dependent lipid-binding (CaLB domain) family protein	1146.43	1349.26	943.607	0.69935	-0.515913	8.33e-10	5.97e-08	0	0	3	701;813;1535;	0	0	0	0
AT5G02970	alpha/beta-Hydrolases superfamily protein	839.258	988.058	690.458	0.698803	-0.517043	3.07e-08	1.6e-06	0	0	0	0	0	0	1	910;
AT1G61890	MATE efflux family protein	972.25	1144.86	799.638	0.698457	-0.517756	3.66e-08	1.86e-06	0	0	1	1639;	0	0	0	0
AT3G50860	Clathrin adaptor complex small chain family protein	385.074	453.454	316.694	0.698403	-0.517868	0.000782912	0.0105915	0	0	0	0	0	0	0	0
AT1G11580	methylesterase PCR A	981.909	1156.42	807.396	0.698184	-0.518321	9.56e-08	4.43e-06	0	0	0	0	1	1449;	0	0
AT1G19660	Wound-responsive family protein	2962.86	3490.99	2434.73	0.697432	-0.519875	7.74e-07	2.93e-05	1	1808;	0	0	0	0	1	1527;
AT5G49280	hydroxyproline-rich glycoprotein family protein	252.797	297.923	207.671	0.697064	-0.520638	0.000231492	0.0039899	0	0	0	0	2	1049;1760;	1	1358;
AT2G24580	FAD-dependent oxidoreductase family protein	618.412	728.856	507.968	0.696938	-0.520897	1.89e-07	8.18e-06	0	0	2	696;1173;	1	806;	0	0
AT3G09860	unknown protein; Has 34 Blast hits to 34 proteins in 12 species: Archae - 0; Bacteria - 0; Metazoa - 0; Fungi - 0; Plants - 34; Viruses - 0; Other Eukaryotes - 0 (source: NCBI BLink).	4775.9	5632.48	3919.31	0.695842	-0.523168	0.00124256	0.0149482	0	0	0	0	0	0	0	0
AT4G13400	2-oxoglutarate (2OG) and Fe(II)-dependent oxygenase superfamily protein	150.636	177.665	123.607	0.695732	-0.523396	0.00144763	0.0168608	0	0	0	0	0	0	0	0
AT3G19990	unknown protein; INVOLVED IN: biological_process unknown; LOCATED IN: chloroplast stroma, chloroplast; EXPRESSED IN: 23 plant structures; EXPRESSED DURING: 13 growth stages; Has 118 Blast hits to 118 proteins in 41 species: Archae - 0; Bacteria - 42; Meta	979.716	1156.02	803.413	0.694982	-0.524952	9.92e-06	0.00027883	0	0	0	0	0	0	0	0
AT1G62790	Bifunctional inhibitor/lipid-transfer protein/seed storage 2S albumin superfamily protein	679.082	801.298	556.866	0.694955	-0.525009	0.000236209	0.0040556	1	942;	0	0	0	0	0	0
AT2G37200	Uncharacterised protein family (UPF0497)	401.717	474.023	329.411	0.694926	-0.525068	1.86e-06	6.29e-05	0	0	1	1320;	0	0	0	0
AT3G02180	SPIRAL1-like3	1935.64	2284.65	1586.63	0.694475	-0.526005	0.000149734	0.00280166	0	0	0	0	0	0	0	0
AT5G44720	Molybdenum cofactor sulfurase family protein	3076.55	3631.48	2521.62	0.694379	-0.526206	5.36e-06	0.000162705	0	0	0	0	0	0	1	1975;
AT2G33480	NAC domain containing protein 41	928.577	1096.44	760.709	0.693796	-0.527416	4.87e-07	1.92e-05	0	0	0	0	0	0	0	0
AT3G54430	SHI-related sequence 6	229.919	271.484	188.354	0.693794	-0.52742	9.86e-05	0.00196788	0	0	0	0	0	0	1	972;
AT1G60950	2Fe-2S ferredoxin-like superfamily protein	88953	105041	72864.7	0.693676	-0.527665	1.57e-07	6.95e-06	0	0	0	0	0	0	1	1360;
AT1G80180	unknown protein; FUNCTIONS IN: molecular_function unknown; INVOLVED IN: biological_process unknown; LOCATED IN: plasma membrane; EXPRESSED IN: 21 plant structures; EXPRESSED DURING: 10 growth stages; BEST Arabidopsis thaliana protein match is: unknown pro	886.563	1047.02	726.106	0.693497	-0.528038	0.00011787	0.00228908	0	0	0	0	1	1876;	0	0
AT1G08230	Transmembrane amino acid transporter family protein	335.467	396.226	274.708	0.69331	-0.528427	0.00112529	0.0138441	0	0	0	0	0	0	0	0
AT1G74210	PLC-like phosphodiesterases superfamily protein	614.299	725.669	502.93	0.693057	-0.528954	4.55e-06	0.000140509	0	0	2	882;1013;	0	0	0	0
AT3G14620	cytochrome P450, family 72, subfamily A, polypeptide 8	1930.39	2280.65	1580.13	0.692842	-0.529403	9.5e-05	0.00190998	0	0	0	0	0	0	0	0
AT1G78970	lupeol synthase 1	346.734	409.752	283.716	0.692409	-0.530303	0.00568659	0.0478779	0	0	1	926;	0	0	0	0
AT2G26740	soluble epoxide hydrolase	1482.29	1751.78	1212.79	0.692322	-0.530485	8.68e-09	5.12e-07	0	0	0	0	1	770;	0	0
AT1G64330	myosin heavy chain-related	2014.86	2381.28	1648.44	0.692253	-0.530629	2.09e-10	1.64e-08	0	0	0	0	0	0	0	0
AT4G30470	NAD(P)-binding Rossmann-fold superfamily protein	601.293	710.663	491.922	0.692202	-0.530736	4.14e-08	2.07e-06	0	0	0	0	1	1876;	0	0
AT5G11070	unknown protein; Has 1807 Blast hits to 1807 proteins in 277 species: Archae - 0; Bacteria - 0; Metazoa - 736; Fungi - 347; Plants - 385; Viruses - 0; Other Eukaryotes - 339 (source: NCBI BLink).	944.299	1116.42	772.176	0.691653	-0.53188	0.00437836	0.0395176	0	0	0	0	0	0	0	0
AT5G14370	CCT motif family protein	1440.18	1703.38	1176.99	0.690971	-0.533302	2.14e-09	1.44e-07	0	0	0	0	0	0	0	0
AT4G32870	Polyketide cyclase/dehydrase and lipid transport superfamily protein	308.329	364.691	251.967	0.690906	-0.533438	0.000265642	0.00442531	0	0	0	0	0	0	0	0
AT4G14830	unknown protein; BEST Arabidopsis thaliana protein match is: unknown protein (TAIR:AT3G22530.1); Has 77 Blast hits to 77 proteins in 12 species: Archae - 0; Bacteria - 0; Metazoa - 0; Fungi - 0; Plants - 77; Viruses - 0; Other Eukaryotes - 0 (source: NCBI	249.005	294.568	203.442	0.690647	-0.53398	0.000253209	0.00426576	0	0	0	0	0	0	0	0
AT2G46535	unknown protein; CONTAINS InterPro DOMAIN/s: Protein of unknown function DUF688 (InterPro:IPR007789); BEST Arabidopsis thaliana protein match is: Protein of unknown function (DUF688) (TAIR:AT3G61840.1); Has 48 Blast hits to 48 proteins in 8 species: Archa	426.566	504.79	348.342	0.690074	-0.535178	4.86e-05	0.00107043	0	0	0	0	0	0	0	0
AT1G16090	wall associated kinase-like 7	169.586	200.709	138.463	0.689872	-0.535599	0.000896816	0.0116827	0	0	0	0	0	0	0	0
AT5G52882	P-loop containing nucleoside triphosphate hydrolases superfamily protein	2199.7	2604.39	1795.01	0.689224	-0.536954	7.91e-10	5.69e-08	0	0	1	1812;	0	0	0	0
AT3G15630	unknown protein; FUNCTIONS IN: molecular_function unknown; INVOLVED IN: biological_process unknown; LOCATED IN: chloroplast; EXPRESSED IN: 24 plant structures; EXPRESSED DURING: 15 growth stages; BEST Arabidopsis thaliana protein match is: unknown protein	463.768	549.408	378.128	0.688246	-0.539004	0.00128361	0.015361	0	0	3	1578;1708;1972;	0	0	0	0
AT1G25500	Plasma-membrane choline transporter family protein	219.912	260.572	179.252	0.687918	-0.539692	0.000209465	0.00368105	0	0	1	1611;	1	1498;	0	0
AT1G76780	HSP20-like chaperones superfamily protein	213.586	253.108	174.064	0.687708	-0.540132	0.000302344	0.00494031	0	0	0	0	0	0	0	0
AT1G30040	gibberellin 2-oxidase	129.423	153.423	105.423	0.687137	-0.541329	0.00543713	0.0461938	0	0	0	0	0	0	0	0
AT1G30320	Remorin family protein	336.579	399.007	274.15	0.687081	-0.541447	2.43e-05	0.000599851	0	0	0	0	1	1680;	0	0
AT5G65870	phytosulfokine 5 precursor	198.895	235.903	161.886	0.686239	-0.543218	0.000949571	0.0121753	0	0	0	0	0	0	0	0
AT1G55675	unknown protein; FUNCTIONS IN: molecular_function unknown; INVOLVED IN: biological_process unknown; LOCATED IN: endomembrane system; Has 35333 Blast hits to 34131 proteins in 2444 species: Archae - 798; Bacteria - 22429; Metazoa - 974; Fungi - 991; Plants	581.242	689.488	472.997	0.686012	-0.543694	1.1e-07	5.03e-06	0	0	0	0	0	0	0	0
AT1G77810	Galactosyltransferase family protein	338.657	401.847	275.467	0.685501	-0.544769	1.91e-05	0.000493501	0	0	1	231;	1	1626;	0	0
AT5G39730	AIG2-like (avirulence induced gene) family protein	1127.26	1337.81	916.701	0.685224	-0.545352	3.5e-08	1.79e-06	0	0	1	1327;	0	0	0	0
AT4G09970	unknown protein; Has 13 Blast hits to 13 proteins in 5 species: Archae - 0; Bacteria - 2; Metazoa - 0; Fungi - 0; Plants - 11; Viruses - 0; Other Eukaryotes - 0 (source: NCBI BLink).	468.092	555.656	380.527	0.684825	-0.546193	1e-06	3.66e-05	0	0	0	0	0	0	0	0
AT2G38170	cation exchanger 1	6080.69	7218.97	4942.4	0.684641	-0.546581	5.5e-14	6.52e-12	0	0	2	449;656;	0	0	0	0
AT5G17280	CONTAINS InterPro DOMAIN/s: Oxidoreductase-like, N-terminal (InterPro:IPR019180); Has 1807 Blast hits to 1807 proteins in 277 species: Archae - 0; Bacteria - 0; Metazoa - 736; Fungi - 347; Plants - 385; Viruses - 0; Other Eukaryotes - 339 (source: NCBI BL	485.339	576.256	394.421	0.684455	-0.546973	1.31e-07	5.9e-06	0	0	0	0	0	0	0	0
AT4G16690	methyl esterase 16	448.287	532.269	364.306	0.684439	-0.547006	2.84e-05	0.000680406	0	0	0	0	0	0	0	0
AT4G38520	Protein phosphatase 2C family protein	2482	2948.12	2015.88	0.683784	-0.548386	5.19e-12	5.09e-10	0	0	0	0	1	588;	0	0
AT2G47710	Adenine nucleotide alpha hydrolases-like superfamily protein	2017.53	2396.97	1638.09	0.683401	-0.549195	5.78e-12	5.63e-10	0	0	0	0	0	0	0	0
AT5G47640	nuclear factor Y, subunit B2	2013.48	2392.2	1634.75	0.683369	-0.549264	3.24e-11	2.93e-09	1	1816;	0	0	0	0	0	0
AT4G13540	unknown protein; INVOLVED IN: N-terminal protein myristoylation; BEST Arabidopsis thaliana protein match is: unknown protein (TAIR:AT3G23930.1); Has 4658 Blast hits to 3455 proteins in 431 species: Archae - 39; Bacteria - 387; Metazoa - 1842; Fungi - 436;	193.488	229.891	157.084	0.683299	-0.549412	0.000317061	0.00512659	0	0	0	0	1	269;	0	0
AT5G47800	Phototropic-responsive NPH3 family protein	256.589	304.976	208.201	0.682681	-0.550717	6.01e-05	0.00128136	0	0	0	0	0	0	0	0
AT1G08480	unknown protein; FUNCTIONS IN: molecular_function unknown; INVOLVED IN: biological_process unknown; LOCATED IN: mitochondrion, plasma membrane, plastid, vacuole; EXPRESSED IN: 27 plant structures; EXPRESSED DURING: 15 growth stages; Has 39 Blast hits to 3	2407.35	2862.4	1952.29	0.682048	-0.552056	1.86e-05	0.000484399	0	0	0	0	0	0	0	0
AT3G62140	CONTAINS InterPro DOMAIN/s: NEFA-interacting nuclear protein NIP30, N-terminal (InterPro:IPR019331); Has 398 Blast hits to 395 proteins in 139 species: Archae - 0; Bacteria - 6; Metazoa - 193; Fungi - 83; Plants - 36; Viruses - 0; Other Eukaryotes - 80 (s	613.055	728.988	497.122	0.681934	-0.552296	0.000788502	0.010651	0	0	0	0	0	0	0	0
AT5G27600	long-chain acyl-CoA synthetase 7	442.572	526.352	358.792	0.681657	-0.552881	7.25e-05	0.00151151	0	0	2	387;660;	0	0	0	0
AT1G78670	gamma-glutamyl hydrolase 3	1156.39	1375.41	937.378	0.681528	-0.553156	2.05e-09	1.39e-07	0	0	0	0	1	1600;	0	0
AT1G19300	Nucleotide-diphospho-sugar transferases superfamily protein	376.488	447.834	305.143	0.681374	-0.55348	1.75e-05	0.000460357	0	0	0	0	0	0	0	0
AT4G00050	basic helix-loop-helix (bHLH) DNA-binding superfamily protein	497.669	592.032	403.306	0.681223	-0.553801	7.25e-09	4.36e-07	0	0	0	0	0	0	0	0
AT4G32960	unknown protein; BEST Arabidopsis thaliana protein match is: unknown protein (TAIR:AT4G32970.1); Has 106 Blast hits to 106 proteins in 39 species: Archae - 0; Bacteria - 0; Metazoa - 62; Fungi - 0; Plants - 37; Viruses - 0; Other Eukaryotes - 7 (source: N	559.418	665.662	453.174	0.680786	-0.554726	0.000607934	0.00855354	0	0	1	300;	0	0	0	0
AT5G40970	Protein of unknown function (DUF 3339)	232.943	277.237	188.65	0.680464	-0.555409	4.91e-05	0.00107874	0	0	0	0	0	0	0	0
AT4G37925	subunit NDH-M of NAD(P)H:plastoquinone dehydrogenase complex	4879.37	5809.41	3949.33	0.679817	-0.556782	8.98e-05	0.0018157	0	0	0	0	0	0	0	0
AT3G05320	O-fucosyltransferase family protein	138.817	165.284	112.351	0.679744	-0.556937	0.000647991	0.00903206	0	0	1	685;	0	0	0	0
AT5G45660	unknown protein; FUNCTIONS IN: molecular_function unknown; INVOLVED IN: biological_process unknown; LOCATED IN: endomembrane system; Has 35333 Blast hits to 34131 proteins in 2444 species: Archae - 798; Bacteria - 22429; Metazoa - 974; Fungi - 991; Plants	213.935	254.742	173.127	0.679617	-0.557206	5.36e-05	0.00115855	0	0	0	0	1	1565;	0	0
AT1G04980	PDI-like 2-2	1665.57	1983.59	1347.55	0.679351	-0.55777	4.93e-06	0.000150322	0	0	0	0	0	0	0	0
AT2G19570	cytidine deaminase 1	507.335	604.346	410.325	0.678958	-0.558605	5.97e-06	0.000179374	0	0	1	839;	1	408;	0	0
AT5G23760	Copper transport protein family	558.751	665.824	451.678	0.678375	-0.559846	3.13e-08	1.62e-06	0	0	0	0	0	0	0	0
AT5G42570	B-cell receptor-associated 31-like	903.147	1076.33	729.964	0.678197	-0.560224	9.61e-09	5.57e-07	0	0	0	0	0	0	0	0
AT3G53760	GAMMA-TUBULIN COMPLEX PROTEIN 4	512.287	611.001	413.572	0.676875	-0.563038	1.06e-07	4.87e-06	0	0	0	0	0	0	0	0
AT1G47370	Toll-Interleukin-Resistance (TIR) domain family protein	74.241	88.5768	59.9053	0.676309	-0.564246	0.00600551	0.0497682	0	0	0	0	0	0	0	0
AT3G57320	unknown protein; FUNCTIONS IN: molecular_function unknown; INVOLVED IN: biological_process unknown; LOCATED IN: cellular_component unknown; EXPRESSED IN: 22 plant structures; EXPRESSED DURING: 13 growth stages; Has 17 Blast hits to 17 proteins in 7 specie	340.97	407.139	274.801	0.674954	-0.567138	1.53e-06	5.33e-05	0	0	1	1205;	0	0	0	0
AT2G23610	methyl esterase 3	1341.81	1602.3	1081.33	0.674859	-0.567341	2.43e-07	1.02e-05	0	0	0	0	1	366;	0	0
AT2G16640	multimeric translocon complex in the outer envelope membrane 132	3368.7	4022.81	2714.6	0.674802	-0.567463	2.9e-12	2.91e-10	0	0	0	0	0	0	0	0
AT1G69800	Cystathionine beta-synthase (CBS) protein	550.456	657.35	443.561	0.674771	-0.56753	3.92e-08	1.97e-06	0	0	1	587;	0	0	0	0
AT1G55850	cellulose synthase like E1	1141.65	1363.72	919.573	0.674312	-0.568512	9.79e-11	8.07e-09	0	0	0	0	0	0	0	0
AT4G00560	NAD(P)-binding Rossmann-fold superfamily protein	647.602	774.024	521.18	0.673338	-0.570597	0.000518931	0.00751998	0	0	0	0	0	0	0	0
AT5G65080	K-box region and MADS-box transcription factor family protein	534.749	639.192	430.306	0.673203	-0.570886	0.00182272	0.0201432	0	0	0	0	0	0	0	0
AT2G37180	Aquaporin-like superfamily protein	454.797	543.644	365.951	0.673145	-0.571011	1.26e-08	7.13e-07	0	0	0	0	1	235;	0	0
AT3G16050	pyridoxine biosynthesis 1.2	411.355	491.833	330.878	0.672746	-0.571867	6.27e-06	0.000185643	0	0	0	0	0	0	1	1936;
AT5G64970	Mitochondrial substrate carrier family protein	281.664	336.772	226.555	0.672726	-0.57191	1.8e-05	0.000470468	0	0	0	0	0	0	0	0
AT1G05540	Protein of unknown function (DUF295)	184.582	220.722	148.442	0.672531	-0.572327	0.000101067	0.00200623	1	460;	2	851;884;	0	0	0	0
AT3G51240	flavanone 3-hydroxylase	1696.29	2028.44	1364.13	0.672501	-0.572391	0.000343062	0.00544193	0	0	0	0	2	588;615;	0	0
AT5G54390	HAL2-like	3105.64	3714.58	2496.7	0.672134	-0.573179	3.36e-12	3.33e-10	0	0	1	1230;	0	0	0	0
AT4G21910	MATE efflux family protein	1865.36	2231.65	1499.07	0.671734	-0.574039	1.15e-05	0.000316439	0	0	0	0	0	0	0	0
AT2G42900	Plant basic secretory protein (BSP) family protein	166.723	199.546	133.899	0.671022	-0.575568	0.000139147	0.00263102	0	0	0	0	0	0	0	0
AT5G50915	basic helix-loop-helix (bHLH) DNA-binding superfamily protein	558.06	668.221	447.898	0.670284	-0.577155	1.28e-07	5.83e-06	0	0	1	1585;	0	0	0	0
AT4G14020	Rapid alkalinization factor (RALF) family protein	396.898	475.425	318.371	0.669656	-0.578508	1.08e-06	3.92e-05	0	0	0	0	0	0	0	0
AT2G33810	squamosa promoter binding protein-like 3	342.249	410.044	274.453	0.669324	-0.579223	0.000830423	0.0110589	0	0	1	1252;	1	1588;	0	0
AT2G28140	Protein of unknown function (DUF1635)	113.691	136.237	91.1446	0.669013	-0.579894	0.000850418	0.0112334	0	0	0	0	0	0	0	0
AT2G37630	myb-like HTH transcriptional regulator family protein	3351.95	4019.72	2684.17	0.667749	-0.582622	2.63e-07	1.1e-05	0	0	0	0	0	0	0	0
AT1G75750	GAST1 protein homolog 1	1166.2	1398.65	933.753	0.667608	-0.582926	0.00107991	0.013424	0	0	0	0	0	0	0	0
AT5G10550	global transcription factor group E2	1107.69	1328.57	886.805	0.667487	-0.583189	3.17e-09	2.06e-07	0	0	0	0	1	1952;	0	0
AT4G32150	vesicle-associated membrane protein 711	1403.16	1683.28	1123.04	0.667173	-0.583868	2.43e-12	2.46e-10	0	0	1	338;	0	0	0	0
AT1G04290	Thioesterase superfamily protein	807.62	969.218	646.022	0.66654	-0.585236	8.63e-08	4.01e-06	0	0	0	0	0	0	0	0
AT3G29240	Protein of unknown function (DUF179)	3658.51	4390.64	2926.37	0.666502	-0.585319	0.000243977	0.00413778	0	0	0	0	1	832;	0	0
AT4G37450	arabinogalactan protein 18	1333.33	1600.86	1065.8	0.66577	-0.586904	0.000413872	0.00629767	0	0	1	1470;	0	0	0	0
AT5G39785	Protein of unknown function (DUF1666)	120.238	144.42	96.0547	0.665105	-0.588346	0.00070563	0.00968485	0	0	0	0	0	0	0	0
AT1G77920	bZIP transcription factor family protein	341.111	409.746	272.476	0.664989	-0.588598	2.75e-05	0.000665282	0	0	0	0	0	0	0	0
AT2G38400	alanine:glyoxylate aminotransferase 3	402.981	484.076	321.886	0.664949	-0.588684	0.000368818	0.00572882	0	0	1	374;	1	1637;	0	0
AT4G36410	ubiquitin-conjugating enzyme 17	225.766	271.241	180.292	0.664691	-0.589244	0.00141739	0.0166057	0	0	0	0	0	0	0	0
AT2G30490	cinnamate-4-hydroxylase	4688.76	5639.24	3738.28	0.662904	-0.593128	3.46e-14	4.28e-12	0	0	1	584;	0	0	0	0
AT1G16520	unknown protein; FUNCTIONS IN: molecular_function unknown; INVOLVED IN: biological_process unknown; LOCATED IN: plasma membrane; EXPRESSED IN: 22 plant structures; EXPRESSED DURING: 13 growth stages; BEST Arabidopsis thaliana protein match is: unknown pro	663.539	798.341	528.737	0.662294	-0.594456	2.09e-09	1.41e-07	0	0	0	0	0	0	0	0
AT3G56090	ferritin 3	3427.68	4125.44	2729.91	0.661725	-0.595697	3.18e-12	3.16e-10	0	0	2	425;1853;	0	0	1	1924;
AT2G32765	small ubiquitinrelated modifier 5	186.088	224.029	148.147	0.661283	-0.59666	6.12e-05	0.00129881	0	0	0	0	0	0	0	0
AT5G24420	6-phosphogluconolactonase 5	240.284	289.394	191.175	0.660603	-0.598144	0.000113401	0.00221429	0	0	1	99;	0	0	0	0
AT1G52710	Rubredoxin-like superfamily protein	308.876	372.03	245.721	0.660486	-0.598399	0.000459607	0.00684257	0	0	2	1041;1760;	0	0	0	0
AT4G34990	myb domain protein 32	155.654	187.559	123.749	0.659785	-0.599932	0.000712646	0.00975128	0	0	1	364;	0	0	0	0
AT5G64552	conserved peptide upstream open reading frame 22	659.177	794.417	523.938	0.659525	-0.6005	0.00497695	0.0432794	0	0	1	678;	0	0	0	0
AT5G60910	AGAMOUS-like 8	47.0657	56.7358	37.3956	0.659118	-0.601391	0.0053815	0.0458912	0	0	1	1879;	0	0	0	0
AT3G20810	2-oxoglutarate (2OG) and Fe(II)-dependent oxygenase superfamily protein	4499.43	5423.9	3574.96	0.659111	-0.601406	4.54e-08	2.25e-06	0	0	2	623;1983;	0	0	0	0
AT1G78290	Protein kinase superfamily protein	255.4	307.94	202.86	0.658766	-0.602163	0.00123571	0.0148966	0	0	0	0	0	0	0	0
AT3G63010	alpha/beta-Hydrolases superfamily protein	85.2463	102.86	67.6326	0.657521	-0.604892	0.0025492	0.0261197	0	0	0	0	0	0	0	0
AT5G36910	thionin 2.2	324.474	391.876	257.071	0.656001	-0.60823	0.00543554	0.0461938	0	0	1	1182;	0	0	0	0
AT1G71050	Heavy metal transport/detoxification superfamily protein	230.228	278.105	182.352	0.655694	-0.608904	3.35e-05	0.000776978	0	0	0	0	0	0	0	0
AT5G66052	unknown protein; Has 30201 Blast hits to 17322 proteins in 780 species: Archae - 12; Bacteria - 1396; Metazoa - 17338; Fungi - 3422; Plants - 5037; Viruses - 0; Other Eukaryotes - 2996 (source: NCBI BLink).	1433.48	1731.8	1135.16	0.655481	-0.609373	9.43e-13	1.01e-10	0	0	0	0	0	0	0	0
AT2G43530	Scorpion toxin-like knottin superfamily protein	2109.31	2550.48	1668.14	0.65405	-0.612526	0.00502062	0.043581	0	0	0	0	0	0	0	0
AT4G05120	Major facilitator superfamily protein	253.532	306.628	200.435	0.653677	-0.61335	5.03e-06	0.000152903	0	0	0	0	1	837;	0	0
AT2G29720	FAD/NAD(P)-binding oxidoreductase family protein	279.554	338.354	220.753	0.652432	-0.6161	2.53e-06	8.33e-05	0	0	2	375;1908;	0	0	0	0
AT5G17760	P-loop containing nucleoside triphosphate hydrolases superfamily protein	524.45	635.124	413.777	0.651489	-0.618187	1.39e-07	6.25e-06	0	0	1	1225;	0	0	0	0
AT3G24760	Galactose oxidase/kelch repeat superfamily protein	664.193	804.474	523.913	0.65125	-0.618717	6.76e-09	4.09e-07	0	0	2	1411;1906;	0	0	0	0
AT5G53880	unknown protein; FUNCTIONS IN: molecular_function unknown; INVOLVED IN: biological_process unknown; LOCATED IN: mitochondrion, plasma membrane; EXPRESSED IN: 23 plant structures; EXPRESSED DURING: 13 growth stages; Has 30201 Blast hits to 17322 proteins i	2493.71	3022.44	1964.99	0.650133	-0.621193	9.67e-05	0.00194036	0	0	0	0	0	0	0	0
AT4G38480	Transducin/WD40 repeat-like superfamily protein	206.501	250.357	162.646	0.649656	-0.622252	3.35e-06	0.000108089	0	0	0	0	0	0	0	0
AT1G17090	unknown protein; INVOLVED IN: biological_process unknown; LOCATED IN: endomembrane system; EXPRESSED IN: 17 plant structures; EXPRESSED DURING: 7 growth stages; Has 5 Blast hits to 5 proteins in 2 species: Archae - 0; Bacteria - 0; Metazoa - 0; Fungi - 0;	227.448	275.804	179.093	0.649348	-0.622937	0.000204982	0.00363433	0	0	0	0	0	0	0	0
AT2G45440	dihydrodipicolinate synthase	2205.24	2674.67	1735.81	0.648982	-0.623749	1.58e-14	2.05e-12	0	0	0	0	0	0	0	0
AT3G02570	Mannose-6-phosphate isomerase, type I	4658.21	5654.63	3661.79	0.647574	-0.626882	1.67e-09	1.14e-07	0	0	0	0	0	0	0	0
AT5G58160	actin binding	348.974	423.706	274.242	0.647247	-0.627611	2.34e-08	1.24e-06	0	0	0	0	1	1573;	0	0
AT2G40080	Protein of unknown function (DUF1313)	2000.51	2430.53	1570.49	0.646148	-0.630063	0.000317176	0.00512659	0	0	3	1425;1710;1967;	0	0	0	0
AT1G06550	ATP-dependent caseinolytic (Clp) protease/crotonase family protein	1924.2	2337.87	1510.53	0.646114	-0.630139	2.25e-15	3.23e-13	0	0	0	0	1	2;	0	0
AT4G01525	transposable element gene	343.001	416.846	269.155	0.645694	-0.631077	2.1e-06	7.06e-05	0	0	0	0	0	0	0	0
AT1G70518	Unknown gene	102.464	124.53	80.3975	0.645609	-0.631268	0.0049091	0.0428771	0	0	2	431;1015;	0	0	0	0
AT1G09794	Cox19 family protein (CHCH motif)	118.327	143.895	92.7579	0.644621	-0.633476	0.00403948	0.0370751	0	0	0	0	0	0	0	0
AT3G04670	WRKY DNA-binding protein 39	507.613	617.934	397.293	0.642938	-0.637249	9.25e-11	7.71e-09	0	0	1	1084;	0	0	0	0
AT3G24420	alpha/beta-Hydrolases superfamily protein	1056.89	1287.28	826.509	0.64206	-0.639219	0.00166664	0.0187772	0	0	2	1079;1167;	0	0	0	0
AT1G74020	strictosidine synthase 2	320.56	390.493	250.628	0.641824	-0.63975	3.73e-06	0.000118489	0	0	0	0	0	0	0	0
AT3G24170	glutathione-disulfide reductase	2548.47	3105.91	1991.04	0.641049	-0.641493	2.94e-17	5.17e-15	0	0	0	0	0	0	0	0
AT1G06640	2-oxoglutarate (2OG) and Fe(II)-dependent oxygenase superfamily protein	2196.47	2677.86	1715.09	0.640469	-0.642798	4.84e-05	0.00106732	0	0	0	0	0	0	0	0
AT4G10390	Protein kinase superfamily protein	91.308	111.329	71.2869	0.640326	-0.643122	0.00336997	0.0323204	0	0	0	0	1	12;	0	0
AT5G14760	L-aspartate oxidase	202.488	247.092	157.883	0.638964	-0.646194	6.29e-08	3.02e-06	0	0	0	0	0	0	0	0
AT5G22020	Calcium-dependent phosphotriesterase superfamily protein	1242.92	1517.16	968.672	0.638478	-0.647292	1.45e-14	1.9e-12	0	0	0	0	0	0	0	0
AT2G18960	H(+)-ATPase 1	27890.8	34045.4	21736.2	0.638447	-0.647362	2.08e-18	4.01e-16	0	0	1	1702;	0	0	0	0
AT5G53420	CCT motif family protein	1563.55	1909.09	1218.01	0.638003	-0.648365	0.000161624	0.00298363	0	0	2	1179;1610;	0	0	0	0
AT4G11680	Zinc finger, C3HC4 type (RING finger) family protein	694.306	847.771	540.84	0.637955	-0.648472	7.95e-11	6.75e-09	0	0	0	0	0	0	0	0
AT5G20510	alfin-like 5	213.318	260.488	166.148	0.637834	-0.648746	6.13e-06	0.000182362	0	0	0	0	0	0	0	0
AT5G64910	unknown protein; FUNCTIONS IN: molecular_function unknown; INVOLVED IN: biological_process unknown; LOCATED IN: cellular_component unknown; BEST Arabidopsis thaliana protein match is: unknown protein (TAIR:AT5G10010.1).	94.2709	115.126	73.4154	0.637694	-0.649063	0.000784778	0.0106087	0	0	0	0	0	0	0	0
AT5G47810	phosphofructokinase 2	132.363	161.656	103.071	0.637591	-0.649297	0.000196791	0.00352043	0	0	0	0	0	0	0	0
AT3G54120	Reticulon family protein	146.542	179.108	113.976	0.636351	-0.652106	4.4e-05	0.000979863	0	0	0	0	0	0	0	0
AT1G67865	unknown protein; BEST Arabidopsis thaliana protein match is: unknown protein (TAIR:AT1G67860.1); Has 13 Blast hits to 13 proteins in 2 species: Archae - 0; Bacteria - 0; Metazoa - 0; Fungi - 0; Plants - 13; Viruses - 0; Other Eukaryotes - 0 (source: NCBI	3139.1	3838.51	2439.69	0.635582	-0.65385	1.2e-06	4.32e-05	0	0	0	0	0	0	0	0
AT5G01600	ferretin 1	2942.24	3597.82	2286.67	0.635571	-0.653875	0.000207314	0.0036627	0	0	1	1792;	0	0	0	0
AT1G58590	other RNA	617.107	754.662	479.552	0.635453	-0.654144	4.3e-06	0.000134184	0	0	0	0	1	1895;	0	0
AT4G36910	Cystathionine beta-synthase (CBS) family protein	809.581	990.733	628.429	0.634307	-0.656747	7.28e-12	6.98e-10	0	0	1	632;	0	0	1	1943;
AT1G66350	RGA-like 1	567.941	695.134	440.748	0.634048	-0.657335	3.2e-08	1.65e-06	0	0	1	1606;	0	0	0	0
AT1G07890	ascorbate peroxidase 1	20600.4	25220.7	15980.1	0.633609	-0.658336	6.2e-10	4.57e-08	0	0	0	0	0	0	0	0
AT1G22400	UDP-Glycosyltransferase superfamily protein	485.692	594.861	376.523	0.63296	-0.659813	7.88e-08	3.69e-06	0	0	0	0	1	915;	0	0
AT2G23560	methyl esterase 7	123.51	151.288	95.7325	0.632783	-0.660218	6.13e-05	0.00129983	0	0	0	0	0	0	0	0
AT5G51970	GroES-like zinc-binding alcohol dehydrogenase family protein	5680.34	6959.54	4401.14	0.63239	-0.661114	8.96e-05	0.0018121	0	0	1	432;	1	1534;	0	0
AT5G64550	loricrin-related	613.309	751.817	474.8	0.631537	-0.663062	0.00536797	0.0457977	0	0	1	678;	0	0	0	0
AT4G20320	CTP synthase family protein	289.238	354.586	223.89	0.631414	-0.663342	4.75e-07	1.88e-05	0	0	0	0	0	0	0	0
AT3G16620	translocon outer complex protein 120	494.499	606.33	382.667	0.631121	-0.664012	5.44e-11	4.74e-09	0	0	0	0	0	0	0	0
AT5G47650	nudix hydrolase homolog 2	367.984	451.434	284.535	0.630291	-0.665911	2.97e-09	1.95e-07	0	0	0	0	0	0	0	0
AT2G31865	poly(ADP-ribose) glycohydrolase 2	128.459	157.629	99.2898	0.629896	-0.666815	0.00255856	0.0261622	0	0	0	0	0	0	0	0
AT4G36470	S-adenosyl-L-methionine-dependent methyltransferases superfamily protein	218.228	267.861	168.596	0.629415	-0.667916	1.32e-05	0.000360115	0	0	1	1483;	0	0	0	0
AT4G18800	RAB GTPase homolog A1D	529.5	650.059	408.942	0.629084	-0.668674	9.82e-11	8.07e-09	0	0	1	1803;	0	0	0	0
AT5G01810	CBL-interacting protein kinase 15	752.217	923.748	580.685	0.628619	-0.669743	1.59e-15	2.38e-13	0	0	0	0	0	0	0	0
AT1G49010	Duplicated homeodomain-like superfamily protein	1674.24	2056.46	1292.01	0.628271	-0.670541	2.12e-06	7.11e-05	0	0	1	1564;	0	0	0	0
AT1G70700	TIFY domain/Divergent CCT motif family protein	2641.01	3244.25	2037.77	0.628117	-0.670895	1.71e-10	1.36e-08	0	0	1	1767;	0	0	0	0
AT2G23590	methyl esterase 8	105.65	129.818	81.4815	0.627661	-0.671941	0.000336219	0.00535709	1	1958;	0	0	0	0	0	0
AT3G01950	Protein of unknown function (DUF 3339)	151.631	186.341	116.921	0.627453	-0.67242	0.00558898	0.0472336	0	0	1	133;	0	0	0	0
AT1G10730	Clathrin adaptor complexes medium subunit family protein	176.414	217.25	135.579	0.62407	-0.680221	2.91e-05	0.000691508	0	0	0	0	0	0	0	0
AT2G31560	Protein of unknown function (DUF1685)	885.953	1091.45	680.458	0.623444	-0.681668	2.01e-13	2.31e-11	0	0	0	0	1	1205;	0	0
AT5G01015	unknown protein; FUNCTIONS IN: molecular_function unknown; INVOLVED IN: biological_process unknown; LOCATED IN: endomembrane system; EXPRESSED IN: 23 plant structures; EXPRESSED DURING: 13 growth stages.	794.262	978.51	610.014	0.623412	-0.681743	0.000658996	0.00915698	0	0	0	0	1	1177;	0	0
AT3G05936	unknown protein; FUNCTIONS IN: molecular_function unknown; INVOLVED IN: biological_process unknown; LOCATED IN: cellular_component unknown; Has 30201 Blast hits to 17322 proteins in 780 species: Archae - 12; Bacteria - 1396; Metazoa - 17338; Fungi - 3422;	112.977	139.184	86.769	0.623411	-0.681745	0.000123517	0.00237814	0	0	0	0	0	0	0	0
AT4G30980	LJRHL1-like 2	151.96	187.218	116.703	0.623352	-0.681881	9.78e-05	0.00195584	0	0	0	0	0	0	0	0
AT5G19151	unknown protein; FUNCTIONS IN: molecular_function unknown; INVOLVED IN: biological_process unknown; LOCATED IN: endomembrane system; Has 30201 Blast hits to 17322 proteins in 780 species: Archae - 12; Bacteria - 1396; Metazoa - 17338; Fungi - 3422; Plants	138.999	171.34	106.658	0.622493	-0.683869	0.000900895	0.0117188	0	0	0	0	0	0	0	0
AT2G39420	alpha/beta-Hydrolases superfamily protein	521.119	642.722	399.515	0.621599	-0.685944	0.000105853	0.00208737	0	0	0	0	0	0	0	0
AT2G30960	unknown protein; Has 4906 Blast hits to 2903 proteins in 334 species: Archae - 5; Bacteria - 381; Metazoa - 1639; Fungi - 509; Plants - 244; Viruses - 5; Other Eukaryotes - 2123 (source: NCBI BLink).	281.989	348.032	215.947	0.620481	-0.688541	1.56e-07	6.91e-06	0	0	0	0	0	0	0	0
AT1G05010	ethylene-forming enzyme	8312	10262.5	6361.5	0.619879	-0.689942	3.89e-14	4.78e-12	0	0	2	818;981;	1	1689;	0	0
AT3G49780	phytosulfokine 4 precursor	117.286	144.813	89.7586	0.619823	-0.690071	2.23e-05	0.00055871	0	0	2	74;111;	1	231;	0	0
AT1G31350	KAR-UP F-box 1	361.897	447.085	276.709	0.618917	-0.692181	8.46e-06	0.000242647	0	0	0	0	0	0	0	0
AT3G49160	pyruvate kinase family protein	115.594	142.91	88.2782	0.617718	-0.69498	0.00121576	0.0147446	0	0	1	497;	0	0	0	0
AT5G03720	heat shock transcription factor A3	80.9661	100.114	61.8185	0.617483	-0.695528	0.00153675	0.017624	0	0	1	1335;	0	0	0	0
AT4G27900	CCT motif family protein	528.321	653.317	403.325	0.61735	-0.69584	3.79e-06	0.000120129	0	0	2	31;1839;	0	0	0	0
AT1G11700	Protein of unknown function, DUF584	520.762	644.694	396.829	0.615531	-0.700096	2.23e-05	0.00055871	1	1436;	0	0	0	0	0	0
AT5G48485	Bifunctional inhibitor/lipid-transfer protein/seed storage 2S albumin superfamily protein	632.224	782.69	481.759	0.615517	-0.70013	0.000513021	0.00746074	0	0	0	0	1	359;	0	0
AT3G62050	Putative endonuclease or glycosyl hydrolase	92.1451	114.201	70.0888	0.613729	-0.704326	0.0020476	0.0219824	0	0	0	0	0	0	0	0
AT3G60180	P-loop containing nucleoside triphosphate hydrolases superfamily protein	203.819	252.835	154.802	0.612263	-0.707777	2.43e-06	8.05e-05	0	0	0	0	0	0	0	0
AT5G38870	transposable element gene	218.276	270.868	165.683	0.611674	-0.709166	4.73e-05	0.00104538	0	0	0	0	0	0	0	0
AT5G09300	Thiamin diphosphate-binding fold (THDP-binding) superfamily protein	397.516	493.844	301.188	0.609885	-0.713391	3.71e-09	2.38e-07	0	0	0	0	0	0	0	0
AT5G23820	MD-2-related lipid recognition domain-containing protein	3476.54	4320.26	2632.83	0.609415	-0.714503	0.000721343	0.00985524	0	0	1	1104;	0	0	0	0
AT1G49490	Leucine-rich repeat (LRR) family protein	384.788	478.501	291.076	0.608307	-0.717128	3.1e-09	2.02e-07	0	0	1	1586;	0	0	0	0
AT2G40670	response regulator 16	239.771	298.513	181.028	0.606432	-0.721582	2.55e-08	1.35e-06	0	0	2	901;1658;	0	0	0	0
AT5G13930	Chalcone and stilbene synthase family protein	9360.86	11654.5	7067.21	0.606393	-0.721675	1.84e-05	0.000478211	0	0	1	1705;	0	0	0	0
AT3G53950	glyoxal oxidase-related protein	271.906	338.719	205.094	0.605498	-0.723807	8.71e-09	5.12e-07	0	0	0	0	0	0	0	0
AT2G21970	stress enhanced protein 2	3246.77	4046.27	2447.27	0.604822	-0.725418	3.52e-19	7.16e-17	0	0	0	0	1	1820;	0	0
AT1G05640	Ankyrin repeat family protein	138.203	172.335	104.07	0.603885	-0.727653	3.8e-05	0.000867607	0	0	0	0	0	0	0	0
AT2G40110	Yippee family putative zinc-binding protein	174.371	217.546	131.197	0.603077	-0.729586	7.73e-07	2.93e-05	0	0	1	1439;	0	0	0	0
AT2G43550	Scorpion toxin-like knottin superfamily protein	5428.24	6778.09	4078.39	0.601702	-0.73288	0.00140204	0.0164905	0	0	0	0	0	0	0	0
AT5G65630	global transcription factor group E7	4866.85	6078.71	3654.99	0.601277	-0.733898	2.86e-22	7.77e-20	1	1547;	2	448;685;	1	1820;	0	0
AT1G12110	nitrate transporter 1.1	2381.95	2975.77	1788.13	0.600896	-0.734813	2.31e-10	1.8e-08	0	0	0	0	0	0	0	0
AT1G56660	unknown protein; Has 665200 Blast hits to 205811 proteins in 4684 species: Archae - 3320; Bacteria - 107592; Metazoa - 249086; Fungi - 76753; Plants - 38542; Viruses - 3008; Other Eukaryotes - 186899 (source: NCBI BLink).	935.96	1169.4	702.516	0.600747	-0.735169	1.08e-08	6.18e-07	0	0	0	0	1	1711;	0	0
AT2G45680	TCP family transcription factor	463.032	578.64	347.424	0.600414	-0.735969	1.11e-10	9e-09	0	0	0	0	0	0	0	0
AT1G17750	PEP1 receptor 2	120.092	150.125	90.0596	0.599899	-0.737209	0.000140601	0.00265572	0	0	0	0	0	0	0	0
AT4G09030	arabinogalactan protein 10	502.561	629.479	375.644	0.596753	-0.744795	1.3e-05	0.000355817	0	0	0	0	0	0	0	0
AT5G05270	Chalcone-flavanone isomerase family protein	1841.52	2310.85	1372.2	0.593809	-0.751929	1.67e-11	1.54e-09	1	1900;	0	0	0	0	0	0
AT1G28580	GDSL-like Lipase/Acylhydrolase superfamily protein	1078.68	1354.18	803.181	0.593113	-0.753622	7.45e-18	1.39e-15	0	0	1	1842;	0	0	0	0
AT3G14990	Class I glutamine amidotransferase-like superfamily protein	1098.66	1380.32	817.011	0.591901	-0.756572	1.08e-11	1.01e-09	0	0	0	0	0	0	1	1100;
AT1G48320	Thioesterase superfamily protein	101.256	127.247	75.2648	0.591487	-0.757581	0.00338175	0.0323987	0	0	0	0	0	0	0	0
AT3G21750	UDP-glucosyl transferase 71B1	2448.87	3080.84	1816.89	0.589737	-0.761856	3.52e-21	8.53e-19	0	0	0	0	0	0	0	0
[truncated: 174 more rows]

## Sheet: giEDprom
									PRR7/PRR9		Evening Element		SH2008_1		SH2008_1
id	description	baseMean	baseMeanA	baseMeanB	foldChange	log2FoldChange	pval	padj	CACGTGGC-qty	CACGTGGC-pos	AAATATC-qty	AAATATC-pos	TGGATAA-qty	TGGATAA-pos	CCACGTGT-qty	CCACGTGT-pos
AT5G35935	transposable element gene	341.211	11.726	670.696	57.1972	5.83787	2.66e-210	2.38e-206	0	0	0	0	0	0	0	0
AT4G25470	C-repeat/DRE binding factor 2	6.03267	0.67507	11.3903	16.8727	4.07662	1.15e-07	5.24e-06	1	1884;	4	1513;1593;1927;1935;	0	0	0	0
AT5G45820	CBL-interacting protein kinase 20	131.808	23.4928	240.122	10.2211	3.35348	3.95e-87	1.18e-83	0	0	1	1396;	1	680;	0	0
AT4G16740	terpene synthase 03	66.6439	12.054	121.234	10.0575	3.3302	2.94e-05	0.000696669	0	0	2	1697;1957;	0	0	0	0
AT1G73870	B-box type zinc finger protein with CCT domain	209.227	38.9787	379.475	9.73543	3.28324	1.11e-46	1.25e-43	0	0	0	0	0	0	0	0
AT1G09350	galactinol synthase 3	59.6978	11.8424	107.553	9.08206	3.18302	9.13e-15	1.22e-12	1	1725;	2	1146;1563;	1	1920;	0	0
AT5G45830	delay of germination 1	4.44191	0.902016	7.9818	8.84884	3.14549	6.71e-05	0.00140418	0	0	0	0	0	0	0	0
AT3G21890	B-box type zinc finger family protein	13.1457	2.90497	23.3865	8.05052	3.00908	6.02e-10	4.46e-08	0	0	1	1416;	0	0	1	1909;
AT2G15020	unknown protein; BEST Arabidopsis thaliana protein match is: unknown protein (TAIR:AT5G64190.1); Has 72 Blast hits to 72 proteins in 10 species: Archae - 0; Bacteria - 0; Metazoa - 0; Fungi - 0; Plants - 72; Viruses - 0; Other Eukaryotes - 0 (source: NCBI	448.12	108.085	788.155	7.29201	2.86632	1.63e-73	3.66e-70	0	0	1	1796;	0	0	0	0
AT1G66700	S-adenosyl-L-methionine-dependent methyltransferases superfamily protein	5.08801	1.27641	8.89961	6.97236	2.80165	0.000103576	0.00205149	0	0	2	497;1641;	0	0	0	0
AT4G31875	unknown protein; Has 30201 Blast hits to 17322 proteins in 780 species: Archae - 12; Bacteria - 1396; Metazoa - 17338; Fungi - 3422; Plants - 5037; Viruses - 0; Other Eukaryotes - 2996 (source: NCBI BLink).	10.4891	2.8535	18.1246	6.35172	2.66715	5.22e-08	2.54e-06	0	0	1	1206;	1	1278;	0	0
AT2G16367	Encodes a defensin-like (DEFL) family protein.	101.957	31.1455	172.769	5.54715	2.47175	1.87e-05	0.000484399	0	0	0	0	1	625;	0	0
AT2G05100	photosystem II light harvesting complex gene 2.1	13515.1	4138.81	22891.5	5.53093	2.46752	4.73e-215	8.47e-211	0	0	1	1512;	0	0	0	0
AT3G12320	unknown protein; BEST Arabidopsis thaliana protein match is: unknown protein (TAIR:AT5G06980.4); Has 102 Blast hits to 102 proteins in 16 species: Archae - 0; Bacteria - 0; Metazoa - 0; Fungi - 0; Plants - 98; Viruses - 0; Other Eukaryotes - 4 (source: NC	72.5852	22.7236	122.447	5.38852	2.42989	7.21e-32	4.4e-29	0	0	0	0	1	1569;	1	1609;
AT2G46790	pseudo-response regulator 9	29.3716	9.38297	49.3603	5.26063	2.39523	0.00122437	0.0148289	0	0	0	0	1	1111;	1	1714;
AT1G73480	alpha/beta-Hydrolases superfamily protein	480.85	160.727	800.973	4.98342	2.31714	1.03e-70	2.05e-67	0	0	0	0	1	1563;	1	971;
AT3G55580	Regulator of chromosome condensation (RCC1) family protein	60.3978	20.392	100.404	4.92368	2.29974	2.37e-18	4.53e-16	0	0	0	0	0	0	0	0
AT4G15248	B-box type zinc finger family protein	6.49827	2.25216	10.7444	4.77071	2.2542	0.000122051	0.00236005	0	0	0	0	0	0	1	1921;
AT4G27310	B-box type zinc finger family protein	87.4085	30.8149	144.002	4.67313	2.22439	1.79e-33	1.23e-30	1	1386;	1	1508;	0	0	0	0
AT2G05070	photosystem II light harvesting complex gene 2.2	14343.5	5220.46	23466.6	4.49512	2.16836	3.1e-134	1.85e-130	0	0	0	0	0	0	0	0
AT4G08093	pseudogene of unknown protein	6.48565	2.55283	10.4185	4.08115	2.02898	0.000198959	0.00355213	0	0	0	0	0	0	0	0
AT5G06980	unknown protein; FUNCTIONS IN: molecular_function unknown; INVOLVED IN: response to karrikin; LOCATED IN: cellular_component unknown; EXPRESSED IN: 21 plant structures; EXPRESSED DURING: 11 growth stages; BEST Arabidopsis thaliana protein match is: unknow	89.6874	35.309	144.066	4.08014	2.02862	6.48e-21	1.47e-18	0	0	0	0	0	0	0	0
AT5G08030	PLC-like phosphodiesterases superfamily protein	9.08482	3.76756	14.4021	3.82265	1.93457	0.000257366	0.00431551	0	0	0	0	0	0	0	0
AT3G55240	Plant protein 1589 of unknown function	100.694	41.794	159.594	3.81858	1.93304	7.16e-21	1.6e-18	0	0	0	0	0	0	0	0
AT2G21320	B-box zinc finger family protein	349.991	154.228	545.754	3.53862	1.82319	3.29e-28	1.41e-25	0	0	1	850;	0	0	0	0
AT4G36040	Chaperone DnaJ-domain superfamily protein	366.969	162.353	571.585	3.52063	1.81583	4.62e-34	3.31e-31	0	0	0	0	1	1819;	0	0
AT4G25480	dehydration response element B1A	94.8049	42.0166	147.593	3.51274	1.8126	1.36e-08	7.63e-07	0	0	3	1523;1601;1930;	0	0	0	0
AT5G54585	unknown protein; Has 30201 Blast hits to 17322 proteins in 780 species: Archae - 12; Bacteria - 1396; Metazoa - 17338; Fungi - 3422; Plants - 5037; Viruses - 0; Other Eukaryotes - 2996 (source: NCBI BLink).	79.3108	36.0636	122.558	3.39838	1.76485	1.35e-18	2.65e-16	0	0	0	0	0	0	0	0
AT5G24470	pseudo-response regulator 5	1153.13	527.686	1778.57	3.3705	1.75296	5.31e-14	6.35e-12	0	0	2	1050;1501;	1	1574;	0	0
AT5G25110	CBL-interacting protein kinase 25	46.4478	21.2724	71.6232	3.36695	1.75144	5.68e-07	2.21e-05	0	0	2	43;1355;	0	0	0	0
AT5G42250	Zinc-binding alcohol dehydrogenase family protein	554.974	255.129	854.819	3.35054	1.74439	9.73e-24	3.12e-21	0	0	1	1596;	1	1510;	0	0
AT5G15850	CONSTANS-like 1	190.065	87.8841	292.247	3.32537	1.73351	1.02e-31	5.87e-29	0	0	0	0	0	0	0	0
AT2G20670	Protein of unknown function (DUF506)	138.992	64.3042	213.679	3.32294	1.73246	8.46e-08	3.95e-06	0	0	0	0	0	0	0	0
AT3G27690	photosystem II light harvesting complex gene 2.3	3884.14	1807.87	5960.41	3.29692	1.72112	6.75e-100	2.42e-96	1	480;	0	0	0	0	0	0
AT4G19170	nine-cis-epoxycarotenoid dioxygenase 4	1477.83	697.556	2258.09	3.23715	1.69473	7.36e-32	4.4e-29	0	0	0	0	0	0	0	0
AT5G64170	dentin sialophosphoprotein-related	1024.3	486.771	1561.82	3.20854	1.68192	2.78e-39	2.62e-36	0	0	0	0	0	0	1	1921;
AT3G09600	Homeodomain-like superfamily protein	73.3376	35.1356	111.54	3.17455	1.66655	1.77e-24	6.11e-22	0	0	0	0	0	0	0	0
AT3G27250	unknown protein; BEST Arabidopsis thaliana protein match is: unknown protein (TAIR:AT5G40800.1); Has 104 Blast hits to 104 proteins in 13 species: Archae - 0; Bacteria - 0; Metazoa - 0; Fungi - 0; Plants - 104; Viruses - 0; Other Eukaryotes - 0 (source: N	88.2787	42.33	134.227	3.17098	1.66493	4.05e-05	0.000917847	1	1936;	1	715;	0	0	0	0
AT1G71030	MYB-like 2	238.283	117.098	359.467	3.06979	1.61814	1.42e-14	1.87e-12	0	0	2	1242;1659;	1	1786;	0	0
AT3G09450	CONTAINS InterPro DOMAIN/s: Fusaric acid resistance protein, conserved region (InterPro:IPR006726); BEST Arabidopsis thaliana protein match is: unknown protein (TAIR:AT2G28780.1); Has 503 Blast hits to 494 proteins in 215 species: Archae - 0; Bacteria - 4	5.67471	2.89036	8.45906	2.92664	1.54925	0.00529282	0.0453074	0	0	2	179;1708;	0	0	0	0
AT1G76240	Arabidopsis protein of unknown function (DUF241)	112.533	58.1198	166.946	2.87245	1.52228	5.07e-13	5.55e-11	0	0	3	83;380;599;	0	0	1	1437;
ATMG01360	cytochrome oxidase	42.0023	62.4828	21.5218	0.344443	-1.53766	0.00389373	0.0361445	0	0	0	0	0	0	0	0
AT5G56840	myb-like transcription factor family protein	135.399	201.427	69.3709	0.344396	-1.53786	0.00488304	0.0427385	0	0	0	0	0	0	0	0
AT1G28330	dormancy-associated protein-like 1	759.932	1144.71	375.158	0.327733	-1.60941	1.25e-21	3.1e-19	0	0	0	0	0	0	1	1012;
AT5G16410	HXXXD-type acyl-transferase family protein	17.8739	27.0594	8.68833	0.321084	-1.63898	6.06e-06	0.000181286	0	0	0	0	1	1938;	0	0
AT5G44575	unknown protein; FUNCTIONS IN: molecular_function unknown; INVOLVED IN: biological_process unknown; LOCATED IN: endomembrane system; Has 7 Blast hits to 7 proteins in 2 species: Archae - 0; Bacteria - 0; Metazoa - 0; Fungi - 0; Plants - 7; Viruses - 0; Ot	12.9087	19.5707	6.24673	0.319189	-1.64752	0.000221695	0.0038395	0	0	1	333;	0	0	0	0
AT4G14690	Chlorophyll A-B binding family protein	25.9691	39.4021	12.5361	0.318159	-1.65218	0.000268074	0.00445341	0	0	1	1545;	0	0	0	0
AT2G05914	Potential natural antisense gene, locus overlaps with AT2G05915	31.0239	47.5577	14.4901	0.304684	-1.71461	1.03e-08	5.95e-07	0	0	1	551;	1	1065;	0	0
AT1G76530	Auxin efflux carrier family protein	38.5744	59.1692	17.9797	0.303869	-1.71848	6e-06	0.000179705	0	0	0	0	0	0	0	0
AT1G80340	gibberellin 3-oxidase 2	81.7795	125.764	37.7955	0.300528	-1.73443	4.79e-11	4.25e-09	0	0	0	0	0	0	0	0
AT2G47800	multidrug resistance-associated protein 4	1540.52	2377.31	703.725	0.296017	-1.75625	8.72e-50	1.12e-46	0	0	0	0	0	0	0	0
AT5G15800	K-box region and MADS-box transcription factor family protein	7.05819	10.8933	3.22309	0.295879	-1.75692	0.00149104	0.0172321	0	0	0	0	1	829;	0	0
AT3G50770	calmodulin-like 41	36.7219	56.8158	16.628	0.292665	-1.77268	0.00525454	0.0450874	0	0	0	0	1	1391;	0	0
AT1G22770	gigantea protein (GI)	986.774	1550.4	423.143	0.272925	-1.87343	9.8e-12	9.25e-10	0	0	3	1100;1318;1909;	1	1262;	0	0
AT5G15500	Ankyrin repeat family protein	34.7737	55.2155	14.3318	0.259562	-1.94585	1.48e-05	0.000397728	0	0	1	310;	0	0	0	0
AT4G39070	B-box zinc finger family protein	68.4323	109.728	27.1364	0.247306	-2.01563	8.15e-20	1.72e-17	0	0	0	0	1	247;	0	0
AT2G34360	MATE efflux family protein	26.9951	43.3863	10.6038	0.244405	-2.03265	1.97e-07	8.47e-06	0	0	0	0	0	0	0	0
AT1G15405	other RNA	188.829	316.483	61.1749	0.193296	-2.37111	0.000186929	0.00336078	0	0	0	0	0	0	0	0
AT3G48360	BTB and TAZ domain protein 2	736.975	1287.23	186.723	0.145058	-2.78529	8.51e-29	3.91e-26	1	31;	0	0	1	634;	0	0
AT4G15210	beta-amylase 5	572.985	1004.84	141.126	0.140445	-2.83192	0.00506268	0.0438497	0	0	1	1671;	0	0	0	0
AT5G15840	B-box type zinc finger protein with CCT domain	72.5774	132.499	12.6562	0.0955196	-3.38806	9.71e-41	1.02e-37	0	0	0	0	0	0	1	1936;
AT5G59570	Homeodomain-like superfamily protein	204.648	382.743	26.5539	0.0693779	-3.84938	9.15e-86	2.34e-82	0	0	0	0	0	0	0	0
AT4G25580	CAP160 protein	10.0686	19.2108	0.926449	0.0482255	-4.37406	9.13e-11	7.65e-09	0	0	1	444;	0	0	0	0
AT5G37260	Homeodomain-like superfamily protein	921.092	1795.69	46.4974	0.0258939	-5.27124	1.58e-123	7.07e-120	0	0	2	224;284;	0	0	1	1837;
AT1G15330	Cystathionine beta-synthase (CBS) protein	6.14303	11.9942	0.291886	0.0243357	-5.36078	1.44e-06	5.08e-05	0	0	0	0	0	0	1	1862;
								Total	6		27		18		11
								Percent	9.09091		40.9091		27.2727		16.6667
								frequency %	9.23077		67.6923		27.6923		16.9231

## Sheet: giEN
									PRR7/PRR9		Evening Element		SH2008_1		SH2008_1
id	descr	baseMean	baseMeanA	baseMeanB	foldChange	log2FoldChange	pval	padj	CACGTGGC-qty	CACGTGGC-pos	AAATATC-qty	AAATATC-pos	TGGATAA-qty	TGGATAA-pos	CCACGTGT-qty	CCACGTGT-pos
AT5G35935	transposable element gene	328.975	9.14985	648.801	70.9083	6.14788	1.55e-211	2.77e-207	0	0	0	0	0	0	0	0
AT3G51400	Arabidopsis protein of unknown function (DUF241)	4.95252	1.51259	8.39244	5.54839	2.47207	0.000640059	0.00882012	1	1905;	3	1155;1169;1693;	1	1028;	0	0
AT3G62550	Adenine nucleotide alpha hydrolases-like superfamily protein	219.043	85.0278	353.057	4.15226	2.0539	1.25e-08	6.22e-07	0	0	1	1899;	0	0	0	0
AT5G43440	2-oxoglutarate (2OG) and Fe(II)-dependent oxygenase superfamily protein	120.772	56.3869	185.158	3.2837	1.71532	2.64e-24	8.47e-22	0	0	1	1929;	0	0	0	0
AT3G53800	Fes1B	233.254	111.17	355.338	3.19634	1.67642	7.43e-36	4.59e-33	0	0	1	1974;	0	0	1	1932;
AT5G60100	pseudo-response regulator 3	141.355	68.6647	214.044	3.11724	1.64027	3.33e-33	1.66e-30	0	0	0	0	0	0	0	0
AT5G11610	Exostosin family protein	60.0542	29.2026	90.9057	3.11293	1.63827	1.15e-13	1.34e-11	0	0	2	113;1961;	0	0	0	0
AT3G26740	CCR-like	1456.85	715.873	2197.83	3.07014	1.6183	1.13e-25	3.75e-23	0	0	1	1790;	1	1718;	0	0
AT4G32280	indole-3-acetic acid inducible 29	50.3344	24.9819	75.6869	3.02967	1.59916	1.57e-07	6.47e-06	0	0	1	135;	0	0	0	0
AT5G54190	protochlorophyllide oxidoreductase A	58.5176	29.1257	87.9095	3.01828	1.59373	1.54e-05	0.000369837	0	0	1	1820;	0	0	0	0
AT1G56550	RhamnoGalacturonan speci&#64257;c Xylosyltransferase 1	13.0216	6.57325	19.47	2.96201	1.56657	0.0010647	0.013605	0	0	0	0	0	0	0	0
AT2G39920	HAD superfamily, subfamily IIIB acid phosphatase	37.0138	18.8269	55.2007	2.93201	1.55189	1.39e-10	1.01e-08	1	597;	0	0	0	0	0	0
AT2G13550	unknown protein; Has 23 Blast hits to 20 proteins in 10 species: Archae - 0; Bacteria - 0; Metazoa - 10; Fungi - 0; Plants - 4; Viruses - 0; Other Eukaryotes - 9 (source: NCBI BLink).	158.229	82.4766	233.982	2.83694	1.50434	3.53e-19	7.02e-17	0	0	1	318;	0	0	0	0
AT1G31173	MIR167D; miRNA	103.017	54.0406	151.994	2.81259	1.4919	2.03e-10	1.42e-08	0	0	3	1145;1724;1804;	0	0	0	0
AT3G50120	Plant protein of unknown function (DUF247)	13.1025	6.88544	19.3195	2.80585	1.48844	0.00031645	0.00494191	0	0	1	1921;	1	1729;	0	0
AT4G27440	protochlorophyllide oxidoreductase B	16185.1	8531.11	23839	2.79436	1.48252	1.45e-91	5.21e-88	0	0	1	1860;	0	0	0	0
AT5G48090	EDM2-like protein1	8.93439	4.74242	13.1264	2.76786	1.46877	0.00249081	0.0268199	1	1097;	0	0	0	0	0	0
AT1G66700	S-adenosyl-L-methionine-dependent methyltransferases superfamily protein	11.4287	6.3792	16.4783	2.58313	1.36912	0.00377709	0.0369922	0	0	2	497;1641;	0	0	0	0
AT2G03310	unknown protein; Has 17 Blast hits to 17 proteins in 6 species: Archae - 0; Bacteria - 0; Metazoa - 0; Fungi - 0; Plants - 17; Viruses - 0; Other Eukaryotes - 0 (source: NCBI BLink).	84.9901	48.5587	121.422	2.50051	1.32222	3.88e-12	3.63e-10	0	0	0	0	0	0	0	0
AT4G12900	Gamma interferon responsive lysosomal thiol (GILT) reductase family protein	107.816	62.1433	153.488	2.46991	1.30446	1.26e-15	1.89e-13	0	0	1	1928;	0	0	0	0
AT4G34950	Major facilitator superfamily protein	1281.64	741.741	1821.54	2.45576	1.29617	1.16e-21	3.01e-19	0	0	1	1676;	0	0	0	0
AT1G20190	expansin 11	901.195	522.754	1279.64	2.44787	1.29153	1.11e-39	7.67e-37	0	0	2	792;1520;	0	0	0	0
AT4G12470	azelaic acid induced 1	144.987	85.15	204.824	2.40545	1.2663	3.87e-06	0.000110273	0	0	2	623;1907;	0	0	0	0
AT4G01130	GDSL-like Lipase/Acylhydrolase superfamily protein	178.176	105.059	251.292	2.39191	1.25816	2.55e-20	5.58e-18	0	0	2	813;1978;	0	0	0	0
AT2G28720	Histone superfamily protein	293.033	173.416	412.651	2.37955	1.25069	1.9e-23	5.78e-21	0	0	1	537;	0	0	0	0
AT3G55240	Plant protein 1589 of unknown function	90.7511	54.3362	127.166	2.34035	1.22673	1.44e-09	9.05e-08	0	0	0	0	0	0	0	0
AT5G49015	Expressed protein	39.0404	23.4995	54.5814	2.32267	1.21578	1.62e-05	0.000385246	0	0	1	1993;	1	1747;	0	0
AT2G42530	cold regulated 15b	310.021	188.187	431.855	2.29483	1.19838	0.000901424	0.0117369	0	0	2	1750;1914;	0	0	0	0
AT5G23980	ferric reduction oxidase 4	25.3319	15.3956	35.2683	2.29081	1.19586	4.87e-05	0.00101804	0	0	1	82;	0	0	0	0
AT5G22270	unknown protein; BEST Arabidopsis thaliana protein match is: unknown protein (TAIR:AT3G11600.1); Has 136 Blast hits to 136 proteins in 15 species: Archae - 0; Bacteria - 0; Metazoa - 0; Fungi - 0; Plants - 136; Viruses - 0; Other Eukaryotes - 0 (source: N	80.5042	49.4104	111.598	2.25859	1.17543	2.09e-09	1.27e-07	0	0	1	1722;	0	0	0	0
AT2G43010	phytochrome interacting factor 4	100.984	63.2147	138.753	2.19496	1.13419	3e-08	1.37e-06	0	0	0	0	0	0	1	1913;
AT5G57760	unknown protein; Has 5 Blast hits to 5 proteins in 2 species: Archae - 0; Bacteria - 0; Metazoa - 0; Fungi - 0; Plants - 5; Viruses - 0; Other Eukaryotes - 0 (source: NCBI BLink).	77.0727	48.539	105.606	2.1757	1.12148	0.000120479	0.00218398	1	1406;	0	0	0	0	0	0
AT5G65390	arabinogalactan protein 7	245.78	154.925	336.636	2.1729	1.11962	1.08e-12	1.07e-10	0	0	2	27;1168;	0	0	0	0
AT1G64170	cation/H+ exchanger 16	61.6296	39.2226	84.0366	2.14256	1.09933	1.04e-05	0.000264554	0	0	2	98;986;	0	0	0	0
AT1G70820	phosphoglucomutase, putative / glucose phosphomutase, putative	922.153	587.284	1257.02	2.1404	1.09788	1.5e-15	2.24e-13	0	0	1	1981;	0	0	0	0
AT1G31690	Copper amine oxidase family protein	990.336	631.873	1348.8	2.1346	1.09397	9.69e-35	5.26e-32	0	0	2	1302;1473;	0	0	0	0
AT5G57123	unknown protein; BEST Arabidopsis thaliana protein match is: unknown protein (TAIR:AT4G29905.1); Has 30201 Blast hits to 17322 proteins in 780 species: Archae - 12; Bacteria - 1396; Metazoa - 17338; Fungi - 3422; Plants - 5037; Viruses - 0; Other Eukaryot	39.2327	25.0348	53.4305	2.13425	1.09373	3.76e-05	0.000818039	0	0	2	1888;1992;	0	0	0	0
AT3G15570	Phototropic-responsive NPH3 family protein	675.994	433.661	918.327	2.11762	1.08244	3.59e-29	1.49e-26	0	0	2	1043;1470;	2	321;1677;	0	0
AT3G26290	cytochrome P450, family 71, subfamily B, polypeptide 26	91.5971	59.3302	123.864	2.08771	1.06192	1.58e-10	1.13e-08	0	0	1	1396;	0	0	0	0
AT4G32340	Tetratricopeptide repeat (TPR)-like superfamily protein	570.696	370.781	770.61	2.07834	1.05543	1.55e-12	1.5e-10	0	0	0	0	0	0	0	0
AT5G02760	Protein phosphatase 2C family protein	347.138	226.419	467.857	2.06633	1.04707	1.67e-06	5.27e-05	0	0	0	0	0	0	0	0
AT1G08890	Major facilitator superfamily protein	92.0162	60.0882	123.944	2.0627	1.04454	4.03e-09	2.3e-07	0	0	2	644;1897;	0	0	0	0
AT5G06690	WCRKC thioredoxin 1	825.653	540.147	1111.16	2.05714	1.04064	2.06e-28	8.22e-26	0	0	1	1988;	0	0	0	0
AT2G18650	RING/U-box superfamily protein	28.1235	18.4086	37.8384	2.05548	1.03947	0.00248218	0.0267431	0	0	0	0	0	0	0	0
AT1G35516	myb-like transcription factor family protein	416.857	273.406	560.308	2.04937	1.03518	0.00124563	0.0155405	0	0	0	0	0	0	0	0
AT4G16146	cAMP-regulated phosphoprotein 19-related protein	44.9085	29.4772	60.3398	2.047	1.03351	1.4e-07	5.8e-06	0	0	1	1892;	0	0	0	0
AT5G39410	Saccharopine dehydrogenase	382.639	252.637	512.642	2.02916	1.02088	1.37e-23	4.23e-21	0	0	1	1210;	0	0	0	0
AT1G51940	protein kinase family protein / peptidoglycan-binding LysM domain-containing protein	1057	701.996	1412.01	2.01142	1.00821	2.15e-29	9.18e-27	0	0	0	0	0	0	0	0
AT5G25210	unknown protein; BEST Arabidopsis thaliana protein match is: unknown protein (TAIR:AT4G32030.1); Has 30201 Blast hits to 17322 proteins in 780 species: Archae - 12; Bacteria - 1396; Metazoa - 17338; Fungi - 3422; Plants - 5037; Viruses - 0; Other Eukaryot	171.639	114.578	228.7	1.99603	0.99713	6.38e-11	4.89e-09	0	0	1	1958;	0	0	0	0
AT2G15090	3-ketoacyl-CoA synthase 8	553.683	371.705	735.66	1.97915	0.984883	2.06e-23	6.17e-21	0	0	2	1602;1892;	0	0	0	0
AT1G45163	unknown protein; BEST Arabidopsis thaliana protein match is: unknown protein (TAIR:AT5G55790.1).	189.992	128.122	251.862	1.9658	0.975113	0.00184765	0.0212884	0	0	2	822;1825;	0	0	0	0
AT2G43590	Chitinase family protein	455.118	308.509	601.727	1.95044	0.963798	1.35e-06	4.39e-05	0	0	2	1471;1762;	0	0	0	0
AT2G15890	maternal effect embryo arrest 14	662.626	450.077	875.174	1.9445	0.959397	2.27e-05	0.000522062	0	0	0	0	0	0	0	0
AT3G25770	allene oxide cyclase 2	733.823	500.145	967.501	1.93444	0.951917	9.53e-05	0.00179213	0	0	2	425;1667;	1	813;	0	0
AT1G69830	alpha-amylase-like 3	726.751	495.54	957.963	1.93317	0.950969	5.54e-30	2.42e-27	0	0	0	0	0	0	0	0
AT1G49130	B-box type zinc finger protein with CCT domain	382.108	263.629	500.587	1.89883	0.92511	8.71e-05	0.00167697	0	0	0	0	0	0	0	0
AT2G33830	Dormancy/auxin associated family protein	1188.14	826.321	1549.95	1.87572	0.907447	1.43e-06	4.64e-05	0	0	1	1077;	0	0	0	0
AT2G30432	Homeodomain-like superfamily protein	43.0377	29.9532	56.1223	1.87367	0.905865	0.00341977	0.0342703	0	0	0	0	0	0	0	0
AT4G03610	Metallo-hydrolase/oxidoreductase superfamily protein	30.3296	21.1397	39.5195	1.86944	0.902609	0.00455904	0.0429397	0	0	0	0	0	0	0	0
AT1G19310	RING/U-box superfamily protein	123.606	86.3277	160.884	1.86364	0.898121	1.45e-08	7.15e-07	0	0	0	0	0	0	0	0
AT1G29395	COLD REGULATED 314 INNER MEMBRANE 1	296.486	208.596	384.376	1.84268	0.881806	5.75e-06	0.000156212	0	0	0	0	0	0	0	0
AT5G51530	Ubiquitin carboxyl-terminal hydrolase-related protein	26.6596	18.8254	34.4937	1.8323	0.873654	0.0045753	0.0430356	1	1873;	0	0	0	0	0	0
AT3G50740	UDP-glucosyl transferase 72E1	662.728	473.791	851.664	1.79755	0.846032	1.13e-07	4.76e-06	0	0	1	1079;	0	0	0	0
AT2G06925	Phospholipase A2 family protein	413.459	295.713	531.205	1.79635	0.845069	2.29e-15	3.31e-13	0	0	0	0	0	0	0	0
AT1G78600	light-regulated zinc finger protein 1	87.8012	62.8204	112.782	1.79531	0.844232	4.99e-07	1.81e-05	0	0	2	1301;1843;	0	0	0	0
AT4G40065	other RNA	41.4391	29.7439	53.1343	1.78639	0.83705	0.000180794	0.00304632	0	0	0	0	1	1599;	1	999;
AT3G20410	calmodulin-domain protein kinase 9	761.264	546.849	975.679	1.78418	0.835264	2.99e-18	5.42e-16	0	0	0	0	0	0	0	0
AT4G26670	Mitochondrial import inner membrane translocase subunit Tim17/Tim22/Tim23 family protein	657.343	472.663	842.023	1.78144	0.833047	2.51e-20	5.55e-18	0	0	0	0	0	0	0	0
AT1G74940	Protein of unknown function (DUF581)	319.008	229.783	408.233	1.7766	0.82912	0.00116129	0.0146513	0	0	3	1206;1334;1712;	1	1375;	0	0
AT2G38530	lipid transfer protein 2	529.791	381.889	677.693	1.77458	0.827478	1.55e-06	4.95e-05	0	0	0	0	0	0	0	0
AT1G49230	RING/U-box superfamily protein	49.4143	35.6411	63.1874	1.77288	0.826095	0.00231599	0.0253023	0	0	1	1929;	0	0	0	0
AT1G02300	Cysteine proteinases superfamily protein	294.867	213.291	376.443	1.76493	0.819611	1.81e-05	0.00042689	0	0	1	1743;	0	0	0	0
AT3G50700	indeterminate(ID)-domain 2	381.301	276.607	485.995	1.75699	0.813107	2.64e-13	2.87e-11	0	0	1	1971;	1	1707;	0	0
AT4G23130	cysteine-rich RLK (RECEPTOR-like protein kinase) 5	54.5719	39.7074	69.4363	1.7487	0.806281	0.00267029	0.0283944	0	0	1	1685;	0	0	0	0
AT4G14270	Protein containing PAM2 motif which mediates interaction with the PABC domain of polyadenyl binding proteins.	377.192	274.736	479.648	1.74585	0.80393	3.18e-05	0.000706791	1	1928;	2	1762;1817;	0	0	0	0
AT5G04820	ovate family protein 13	201.791	147.269	256.313	1.74044	0.799452	1.18e-07	4.97e-06	0	0	1	1909;	0	0	0	0
AT4G30660	Low temperature and salt responsive protein family	99.3943	72.6703	126.118	1.73549	0.795339	0.00118952	0.0149549	0	0	3	779;1833;1919;	0	0	0	0
AT3G28300	Protein of unknown function (DUF677)	223.355	163.476	283.235	1.73258	0.792921	0.00556111	0.0499748	0	0	1	1671;	0	0	0	0
AT5G57880	multipolar spindle 1	236.477	173.92	299.034	1.71938	0.781886	0.000190118	0.00318215	0	0	0	0	0	0	0	0
AT5G66880	sucrose nonfermenting 1(SNF1)-related protein kinase 2.3	328.872	242.084	415.66	1.71701	0.779895	9.39e-13	9.4e-11	0	0	0	0	0	0	0	0
AT1G74670	Gibberellin-regulated family protein	5663.04	4172.77	7153.3	1.71428	0.777604	7.36e-08	3.21e-06	0	0	0	0	0	0	0	0
AT1G79460	Terpenoid cyclases/Protein prenyltransferases superfamily protein	333.695	246.18	421.21	1.71098	0.774826	1.25e-11	1.06e-09	0	0	0	0	0	0	0	0
AT1G23080	Auxin efflux carrier family protein	1423.56	1050.48	1796.64	1.71031	0.774259	4.69e-20	9.89e-18	0	0	0	0	0	0	0	0
AT3G29320	Glycosyl transferase, family 35	2773.08	2048.52	3497.65	1.7074	0.771799	2.27e-09	1.37e-07	1	1939;	3	1571;1605;1848;	0	0	0	0
AT1G72416	Chaperone DnaJ-domain superfamily protein	138.234	102.19	174.278	1.70543	0.770134	1.84e-07	7.38e-06	0	0	0	0	0	0	0	0
AT4G33625	FUNCTIONS IN: molecular_function unknown; INVOLVED IN: biological_process unknown; LOCATED IN: plasma membrane; EXPRESSED IN: cultured cell; CONTAINS InterPro DOMAIN/s: Golgi apparatus membrane protein TVP15 (InterPro:IPR013714); Has 30201 Blast hits to 1	484.735	359.467	610.003	1.69697	0.762957	3.22e-14	4.06e-12	0	0	1	1876;	1	1148;	0	0
AT3G53990	Adenine nucleotide alpha hydrolases-like superfamily protein	1222.89	907.759	1538.02	1.6943	0.760688	7e-19	1.36e-16	0	0	0	0	0	0	0	0
AT1G49720	abscisic acid responsive element-binding factor 1	289.541	215.063	364.019	1.69262	0.759254	1.44e-10	1.04e-08	0	0	2	1112;1915;	0	0	0	0
AT5G46330	Leucine-rich receptor-like protein kinase family protein	731.049	543.391	918.707	1.69069	0.757614	9.03e-13	9.25e-11	0	0	0	0	0	0	0	0
AT2G26560	phospholipase A 2A	86.5106	64.3924	108.629	1.68698	0.754445	0.000223388	0.00366781	0	0	0	0	0	0	0	0
AT3G29644	other RNA	118.031	87.8797	148.182	1.68619	0.75377	0.00156503	0.0186555	0	0	0	0	1	1346;	0	0
AT3G47160	RING/U-box superfamily protein	218.625	163.621	273.628	1.67233	0.741859	6.42e-05	0.00129291	0	0	0	0	0	0	1	1813;
AT3G63210	Protein of unknown function (DUF581)	201.793	151.282	252.303	1.66777	0.737917	5.63e-07	2.01e-05	1	1253;	0	0	0	0	0	0
AT1G73830	BR enhanced expression 3	144.415	108.492	180.338	1.66222	0.733115	0.00350075	0.0348674	0	0	0	0	0	0	0	0
AT2G30424	Homeodomain-like superfamily protein	142.315	106.925	177.705	1.66196	0.732882	1.78e-05	0.000420101	0	0	0	0	0	0	0	0
AT3G51660	Tautomerase/MIF superfamily protein	116.992	87.9726	146.011	1.65973	0.730951	6.2e-05	0.00125574	0	0	0	0	0	0	0	0
AT4G36670	Major facilitator superfamily protein	268.814	202.518	335.111	1.65472	0.726589	0.000182989	0.00307463	0	0	0	0	0	0	0	0
AT5G12940	Leucine-rich repeat (LRR) family protein	97.8248	73.7376	121.912	1.65332	0.725368	0.000154111	0.00267724	0	0	0	0	0	0	0	0
AT3G05800	AtBS1(activation-tagged BRI1 suppressor 1)-interacting factor 1	276.184	208.254	344.114	1.65237	0.724541	1.18e-05	0.000295904	0	0	2	1707;1719;	0	0	0	0
AT3G60200	unknown protein; BEST Arabidopsis thaliana protein match is: unknown protein (TAIR:AT2G44600.1); Has 60 Blast hits to 60 proteins in 12 species: Archae - 0; Bacteria - 0; Metazoa - 8; Fungi - 0; Plants - 51; Viruses - 0; Other Eukaryotes - 1 (source: NCBI	93.1719	70.4047	115.939	1.64675	0.719621	0.000145231	0.00255516	1	1363;	0	0	0	0	0	0
AT5G12950	Putative glycosyl hydrolase of unknown function (DUF1680)	1071.09	809.405	1332.77	1.64661	0.719496	1e-12	9.99e-11	0	0	1	331;	0	0	0	0
AT2G15960	unknown protein; Has 14 Blast hits to 14 proteins in 5 species: Archae - 0; Bacteria - 0; Metazoa - 0; Fungi - 0; Plants - 14; Viruses - 0; Other Eukaryotes - 0 (source: NCBI BLink).	1122.23	848.195	1396.27	1.64617	0.719114	0.00534668	0.0483629	0	0	2	640;1438;	1	595;	0	0
AT1G20620	catalase 3	14869.7	11244	18495.3	1.6449	0.717996	3.33e-07	1.28e-05	0	0	1	1828;	0	0	0	0
AT1G69040	ACT domain repeat 4	786.039	594.849	977.229	1.64282	0.716173	1.99e-14	2.62e-12	0	0	2	14;908;	0	0	0	0
AT5G20630	germin 3	13625.4	10313.1	16937.7	1.64234	0.715752	4.31e-15	6e-13	0	0	1	1230;	1	1678;	0	0
AT2G37130	Peroxidase superfamily protein	294.4	222.887	365.914	1.64171	0.715196	3.25e-06	9.48e-05	0	0	0	0	1	61;	0	0
AT5G50450	HCP-like superfamily protein with MYND-type zinc finger	147.207	111.805	182.608	1.63327	0.707762	0.000707267	0.00959828	0	0	3	1185;1212;1229;	0	0	0	0
AT3G49110	peroxidase CA	654.081	496.984	811.177	1.6322	0.706816	2.61e-08	1.21e-06	1	1588;	0	0	0	0	0	0
AT5G65925	unknown protein; BEST Arabidopsis thaliana protein match is: unknown protein (TAIR:AT3G49820.1); Has 45 Blast hits to 45 proteins in 6 species: Archae - 0; Bacteria - 0; Metazoa - 0; Fungi - 0; Plants - 45; Viruses - 0; Other Eukaryotes - 0 (source: NCBI	73.8431	56.1098	91.5764	1.63209	0.706723	0.00238493	0.0259763	0	0	2	224;1400;	2	988;1747;	0	0
AT1G12090	extensin-like protein	5657.1	4302.22	7011.97	1.62985	0.704737	1.98e-08	9.42e-07	0	0	1	269;	0	0	0	0
AT5G67390	unknown protein; BEST Arabidopsis thaliana protein match is: Plant protein of unknown function (DUF863) (TAIR:AT1G69360.1); Has 186 Blast hits to 186 proteins in 18 species: Archae - 0; Bacteria - 0; Metazoa - 0; Fungi - 0; Plants - 170; Viruses - 0; Othe	118.959	90.6591	147.258	1.62431	0.699823	4.77e-05	0.00100534	0	0	0	0	0	0	0	0
AT1G50040	Protein of unknown function (DUF1005)	131.99	100.716	163.265	1.62104	0.696924	5.79e-05	0.00118263	0	0	1	296;	0	0	0	0
AT2G34430	light-harvesting chlorophyll-protein complex II subunit B1	59958.9	45821.2	74096.6	1.61708	0.693391	0.000381447	0.00577584	0	0	0	0	1	460;	0	0
AT3G17998	conserved peptide upstream open reading frame 30	655.699	501.391	810.006	1.61552	0.691997	4.31e-15	6e-13	0	0	1	1329;	0	0	0	0
AT3G18000	S-adenosyl-L-methionine-dependent methyltransferases superfamily protein	642.118	493.021	791.215	1.60483	0.682419	6.29e-15	8.6e-13	0	0	1	1329;	0	0	0	0
AT1G75960	AMP-dependent synthetase and ligase family protein	174.579	134.08	215.078	1.6041	0.681764	0.00120125	0.0150918	0	0	1	1850;	1	1601;	0	0
AT2G22890	Kua-ubiquitin conjugating enzyme hybrid localisation domain	126.392	97.1086	155.675	1.60311	0.68087	0.000102338	0.00190233	0	0	0	0	0	0	0	0
AT1G22250	unknown protein; BEST Arabidopsis thaliana protein match is: unknown protein (TAIR:AT1G78170.1); Has 64 Blast hits to 64 proteins in 10 species: Archae - 0; Bacteria - 0; Metazoa - 0; Fungi - 0; Plants - 64; Viruses - 0; Other Eukaryotes - 0 (source: NCBI	112.084	86.1324	138.036	1.60261	0.68042	0.00010621	0.00196302	0	0	0	0	0	0	0	0
AT1G52700	alpha/beta-Hydrolases superfamily protein	142.206	110.067	174.346	1.584	0.66357	5.36e-05	0.00110665	0	0	0	0	0	0	0	0
AT2G38940	phosphate transporter 1;4	149.308	115.625	182.991	1.58263	0.662323	0.000127528	0.00228861	0	0	0	0	0	0	0	0
AT2G39900	GATA type zinc finger transcription factor family protein	339.306	262.82	415.793	1.58204	0.66179	7.69e-09	4.1e-07	0	0	0	0	0	0	0	0
AT2G16660	Major facilitator superfamily protein	800.588	621.088	980.088	1.57802	0.658114	1.14e-09	7.31e-08	0	0	0	0	0	0	0	0
AT4G30560	cyclic nucleotide gated channel 9	150.833	117.216	184.449	1.57358	0.654051	2.53e-05	0.000579244	0	0	0	0	0	0	0	0
AT4G34900	xanthine dehydrogenase 2	1348.11	1051.8	1644.43	1.56345	0.644732	5.85e-12	5.3e-10	0	0	1	245;	1	1989;	0	0
AT3G12610	Leucine-rich repeat (LRR) family protein	1582.11	1234.85	1929.38	1.56245	0.643811	1.49e-13	1.69e-11	0	0	0	0	1	504;	0	0
AT5G63810	beta-galactosidase 10	928.752	725.072	1132.43	1.56182	0.643229	1.6e-13	1.8e-11	0	0	0	0	0	0	0	0
AT1G20010	tubulin beta-5 chain	4163.03	3250.48	5075.57	1.56148	0.642918	6.09e-18	1.08e-15	0	0	0	0	0	0	0	0
AT4G09900	methyl esterase 12	303.531	237.387	369.676	1.55727	0.639017	9.25e-09	4.77e-07	0	0	1	1980;	0	0	0	0
AT2G22122	unknown protein; Has 35333 Blast hits to 34131 proteins in 2444 species: Archae - 798; Bacteria - 22429; Metazoa - 974; Fungi - 991; Plants - 531; Viruses - 0; Other Eukaryotes - 9610 (source: NCBI BLink).	80.6257	63.089	98.1624	1.55594	0.637783	0.00196797	0.0223869	0	0	3	642;689;1783;	0	0	0	0
AT1G73620	Pathogenesis-related thaumatin superfamily protein	201.718	158.289	245.146	1.54873	0.631082	0.000106622	0.00196861	0	0	2	376;1935;	0	0	0	0
AT2G21130	Cyclophilin-like peptidyl-prolyl cis-trans isomerase family protein	98.7218	77.5554	119.888	1.54584	0.628389	0.000488382	0.00706106	0	0	0	0	0	0	0	0
AT4G16780	homeobox protein 2	188.832	148.48	229.184	1.54353	0.626233	0.000128217	0.00229638	0	0	0	0	0	0	0	0
AT1G10200	GATA type zinc finger transcription factor family protein	1362.47	1072.8	1652.15	1.54004	0.622965	1.08e-12	1.07e-10	0	0	1	1629;	0	0	0	0
AT5G45750	RAB GTPase homolog A1C	404.402	318.56	490.244	1.53894	0.621935	2.25e-07	8.98e-06	0	0	0	0	0	0	0	0
AT1G27630	cyclin T 1;3	377.147	297.739	456.555	1.53341	0.616739	4.5e-09	2.52e-07	0	0	0	0	1	1542;	1	596;
AT2G36050	ovate family protein 15	212.793	168.033	257.552	1.53275	0.61612	5.58e-05	0.00114661	0	0	1	1603;	0	0	0	0
AT2G22430	homeobox protein 6	2262.68	1788.38	2736.98	1.53043	0.613933	8.89e-09	4.65e-07	0	0	1	1489;	0	0	0	0
AT5G47060	Protein of unknown function (DUF581)	142.2	112.41	171.991	1.53003	0.613562	3.53e-05	0.00077638	0	0	1	523;	0	0	0	0
AT3G15358	unknown protein; FUNCTIONS IN: molecular_function unknown; INVOLVED IN: biological_process unknown; LOCATED IN: endomembrane system; BEST Arabidopsis thaliana protein match is: unknown protein (TAIR:AT1G53035.1); Has 35333 Blast hits to 34131 proteins in	81.6885	64.6332	98.7437	1.52776	0.611414	0.00503108	0.0462535	0	0	1	1882;	1	1690;	0	0
AT3G53670	unknown protein; FUNCTIONS IN: molecular_function unknown; INVOLVED IN: biological_process unknown; LOCATED IN: cellular_component unknown; EXPRESSED IN: sperm cell, male gametophyte, pollen tube; EXPRESSED DURING: L mature pollen stage, M germinated poll	796.919	630.611	963.227	1.52745	0.611126	0.000236194	0.00382888	0	0	0	0	1	408;	0	0
AT2G28630	3-ketoacyl-CoA synthase 12	1425.41	1128.24	1722.57	1.52678	0.610488	2.9e-05	0.000655963	0	0	1	904;	0	0	0	0
AT4G14230	CBS domain-containing protein with a domain of unknown function (DUF21)	472.11	373.72	570.499	1.52654	0.610267	1.76e-10	1.24e-08	0	0	0	0	0	0	0	0
AT5G58600	Plant protein of unknown function (DUF828)	249.42	197.879	300.961	1.52094	0.604962	3.68e-06	0.000106242	0	0	0	0	0	0	0	0
AT1G50280	Phototropic-responsive NPH3 family protein	169.763	134.699	204.828	1.52064	0.604675	1.45e-05	0.000351356	0	0	0	0	0	0	0	0
AT5G61660	glycine-rich protein	2236.24	1776.81	2695.66	1.51713	0.601344	5.26e-07	1.9e-05	0	0	0	0	1	605;	0	0
AT1G51610	Cation efflux family protein	381.724	303.538	459.911	1.51517	0.599476	4.98e-09	2.76e-07	0	0	2	1570;1617;	0	0	0	0
AT3G18440	aluminum-activated malate transporter 9	212.601	169.08	256.122	1.5148	0.599124	2.34e-06	7.11e-05	0	0	0	0	0	0	0	0
AT3G12710	DNA glycosylase superfamily protein	241.992	192.604	291.38	1.51284	0.597262	6.49e-05	0.00130408	0	0	0	0	0	0	0	0
AT2G45560	cytochrome P450, family 76, subfamily C, polypeptide 1	346.716	276.051	417.38	1.51197	0.596428	9.31e-09	4.78e-07	0	0	3	901;1620;1882;	0	0	0	0
AT1G09750	Eukaryotic aspartyl protease family protein	4519.29	3601.02	5437.56	1.51001	0.594554	1.81e-15	2.68e-13	0	0	0	0	1	839;	0	0
AT1G79440	aldehyde dehydrogenase 5F1	1675.21	1335.49	2014.93	1.50875	0.593357	9.69e-14	1.16e-11	0	0	0	0	0	0	0	0
AT5G02860	Pentatricopeptide repeat (PPR) superfamily protein	664.008	529.366	798.649	1.50869	0.593295	9.14e-09	4.73e-07	0	0	1	1918;	0	0	0	0
AT2G05380	glycine-rich protein 3 short isoform	3357.13	2679.45	4034.8	1.50583	0.590558	0.00464975	0.0436215	0	0	1	1381;	0	0	0	0
AT1G05780	Vacuolar ATPase assembly integral membrane protein VMA21-like domain	106.268	84.8759	127.659	1.50407	0.588871	0.00280583	0.029431	0	0	0	0	0	0	0	0
AT5G10790	ubiquitin-specific protease 22	332.956	266.048	399.863	1.50297	0.58782	6.45e-07	2.27e-05	0	0	0	0	1	1487;	0	0
AT4G24040	trehalase 1	127.625	101.987	153.264	1.50278	0.587632	0.000820527	0.0108324	0	0	2	686;1164;	0	0	0	0
AT1G66080	unknown protein; CONTAINS InterPro DOMAIN/s: Protein of unknown function DUF775 (InterPro:IPR008493); Has 285 Blast hits to 283 proteins in 133 species: Archae - 0; Bacteria - 0; Metazoa - 120; Fungi - 88; Plants - 50; Viruses - 0; Other Eukaryotes - 27 (	112.162	89.7575	134.567	1.49922	0.584215	0.000655884	0.00903126	0	0	0	0	0	0	0	0
AT3G18080	B-S glucosidase 44	3374.43	2700.77	4048.09	1.49887	0.583873	5.34e-15	7.36e-13	0	0	1	1975;	0	0	0	0
AT5G12050	unknown protein; BEST Arabidopsis thaliana protein match is: unknown protein (TAIR:AT3G13980.1); Has 1807 Blast hits to 1807 proteins in 277 species: Archae - 0; Bacteria - 0; Metazoa - 736; Fungi - 347; Plants - 385; Viruses - 0; Other Eukaryotes - 339 (	319.769	256.034	383.504	1.49786	0.582905	4.38e-06	0.000122495	0	0	0	0	0	0	0	0
AT5G03995	unknown protein; FUNCTIONS IN: molecular_function unknown; INVOLVED IN: biological_process unknown; LOCATED IN: cellular_component unknown; Has 30201 Blast hits to 17322 proteins in 780 species: Archae - 12; Bacteria - 1396; Metazoa - 17338; Fungi - 3422;	117.509	94.1514	140.867	1.49618	0.581284	0.00381512	0.0372941	0	0	0	0	1	182;	0	0
AT1G64380	Integrase-type DNA-binding superfamily protein	253.75	203.356	304.144	1.49562	0.580747	3.81e-05	0.000827702	0	0	1	1568;	1	1057;	0	0
AT2G22500	uncoupling protein 5	378.379	303.249	453.51	1.4955	0.580632	1.46e-05	0.000353055	0	0	0	0	0	0	0	0
AT4G18270	translocase 11	114.697	91.9915	137.403	1.49365	0.57884	9.68e-05	0.00181705	0	0	0	0	0	0	0	0
AT5G05090	Homeodomain-like superfamily protein	87.3723	70.1152	104.629	1.49225	0.577489	0.00158826	0.0189134	0	0	0	0	0	0	0	0
AT3G04910	with no lysine (K) kinase 1	2635.19	2117.08	3153.3	1.48946	0.574791	6.15e-14	7.56e-12	1	567;	0	0	1	210;	0	0
AT1G25320	Leucine-rich repeat protein kinase family protein	201.539	162.325	240.754	1.48316	0.568671	5.1e-05	0.00106135	0	0	0	0	0	0	0	0
AT4G30710	Family of unknown function (DUF566)	252.101	203.241	300.961	1.48081	0.56639	0.000236208	0.00382888	0	0	1	1120;	0	0	0	0
AT3G45600	tetraspanin3	528.645	426.485	630.805	1.47908	0.564701	4.43e-08	1.98e-06	0	0	1	1646;	0	0	0	0
AT2G27200	P-loop containing nucleoside triphosphate hydrolases superfamily protein	172.052	138.822	205.281	1.47873	0.564362	8.13e-05	0.00157639	0	0	1	1779;	1	872;	0	0
AT2G22830	squalene epoxidase 2	190.139	153.473	226.805	1.47782	0.56347	0.000104731	0.00193968	0	0	3	131;1105;1130;	1	1790;	0	0
AT1G48370	YELLOW STRIPE like 8	140.676	113.635	167.717	1.47593	0.561628	7.28e-05	0.00143261	0	0	0	0	0	0	0	0
AT2G44740	cyclin p4;1	259.882	210.19	309.574	1.47283	0.558589	0.000148473	0.0025969	0	0	1	141;	2	53;1898;	0	0
AT2G22450	riboflavin biosynthesis protein, putative	647.683	524.107	771.259	1.47157	0.557354	1.77e-09	1.1e-07	0	0	1	1977;	1	1027;	0	0
AT5G03230	Protein of unknown function, DUF584	416.313	336.955	495.67	1.47103	0.556824	7.89e-05	0.00153895	0	0	0	0	1	1193;	0	0
AT4G16860	Disease resistance protein (TIR-NBS-LRR class) family	1359.05	1100.88	1617.21	1.46902	0.554857	2.86e-06	8.5e-05	0	0	5	376;503;1396;1732;1862;	0	0	0	0
AT1G68550	Integrase-type DNA-binding superfamily protein	420.025	340.856	499.193	1.46453	0.550435	0.000302683	0.00475175	0	0	0	0	0	0	0	0
AT1G21130	O-methyltransferase family protein	2933.95	2381.62	3486.29	1.46383	0.549747	1.47e-06	4.74e-05	0	0	3	690;1805;1950;	0	0	0	0
AT2G39800	delta1-pyrroline-5-carboxylate synthase 1	2348.08	1906.57	2789.59	1.46315	0.549078	0.00138639	0.0169199	0	0	2	1277;1332;	0	0	0	0
AT2G26870	non-specific phospholipase C2	203.623	165.335	241.91	1.46314	0.549072	0.000345175	0.00533015	0	0	0	0	0	0	0	0
AT2G18170	MAP kinase 7	355.615	288.766	422.463	1.463	0.548925	1.2e-06	3.95e-05	0	0	2	1702;1882;	0	0	1	1589;
AT5G58670	phospholipase C1	497.658	404.625	590.691	1.45985	0.545818	5.2e-07	1.88e-05	0	0	0	0	1	1012;	0	0
AT5G05890	UDP-Glycosyltransferase superfamily protein	111.569	90.7536	132.385	1.45873	0.544712	0.00195845	0.0223114	0	0	0	0	0	0	0	0
AT1G25275	unknown protein; FUNCTIONS IN: molecular_function unknown; INVOLVED IN: response to karrikin; LOCATED IN: endomembrane system; EXPRESSED IN: 23 plant structures; EXPRESSED DURING: 13 growth stages; Has 35333 Blast hits to 34131 proteins in 2444 species: A	1882.39	1531.61	2233.18	1.45807	0.544057	2.76e-10	1.87e-08	0	0	1	1986;	0	0	0	0
AT4G09020	isoamylase 3	776.995	632.274	921.715	1.45778	0.54377	2.69e-07	1.06e-05	1	1878;	0	0	0	0	0	0
AT4G18520	Pentatricopeptide repeat (PPR) superfamily protein	366.851	298.6	435.102	1.45714	0.543141	0.000120443	0.00218398	0	0	0	0	1	282;	0	0
AT3G05880	Low temperature and salt responsive protein family	1541.82	1255.73	1827.91	1.45565	0.541668	2e-08	9.48e-07	0	0	3	503;1801;1915;	0	0	0	0
AT1G22570	Major facilitator superfamily protein	173.498	141.381	205.615	1.45433	0.540358	0.003734	0.0366009	0	0	2	1654;1867;	0	0	0	0
AT2G36470	Plant protein of unknown function (DUF868)	184.104	150.079	218.129	1.45343	0.539461	9.45e-05	0.00178123	0	0	0	0	0	0	0	0
AT1G26920	unknown protein; BEST Arabidopsis thaliana protein match is: unknown protein (TAIR:AT1G69760.1); Has 47 Blast hits to 47 proteins in 13 species: Archae - 0; Bacteria - 0; Metazoa - 0; Fungi - 7; Plants - 34; Viruses - 0; Other Eukaryotes - 6 (source: NCBI	835.361	681.071	989.65	1.45308	0.539113	2.45e-06	7.41e-05	0	0	0	0	0	0	0	0
AT5G35735	Auxin-responsive family protein	155.757	126.998	184.516	1.45291	0.538945	0.000901483	0.0117369	0	0	0	0	0	0	0	0
AT4G12750	Homeodomain-like transcriptional regulator	406.089	331.169	481.009	1.45246	0.538495	2.2e-05	0.000509575	0	0	0	0	0	0	0	0
AT3G10020	unknown protein; FUNCTIONS IN: molecular_function unknown; INVOLVED IN: response to oxidative stress, anaerobic respiration; LOCATED IN: cellular_component unknown; EXPRESSED IN: 23 plant structures; EXPRESSED DURING: 13 growth stages; Has 30201 Blast hit	552.075	450.346	653.804	1.45178	0.537825	0.00128568	0.0159183	0	0	0	0	2	1271;1853;	0	0
AT5G62350	Plant invertase/pectin methylesterase inhibitor superfamily protein	1257.85	1026.43	1489.27	1.45092	0.536969	1.37e-06	4.46e-05	0	0	0	0	0	0	0	0
AT2G16750	Protein kinase protein with adenine nucleotide alpha hydrolases-like domain	494.744	404.12	585.368	1.4485	0.534561	7.99e-07	2.73e-05	0	0	1	407;	1	546;	0	0
AT5G16380	Protein of unknown function, DUF538	106.82	87.2901	126.351	1.44748	0.533541	0.000775011	0.0103535	0	0	1	1970;	0	0	0	0
AT2G22190	Haloacid dehalogenase-like hydrolase (HAD) superfamily protein	236.135	192.971	279.299	1.44737	0.533429	1.41e-05	0.000345564	1	1806;	2	755;1760;	1	748;	0	0
AT1G33720	cytochrome P450, family 76, subfamily C, polypeptide 6	134.74	110.211	159.27	1.44514	0.531211	0.00291317	0.0303119	0	0	2	1449;1921;	1	900;	0	0
AT4G15140	unknown protein; Has 26 Blast hits to 26 proteins in 10 species: Archae - 0; Bacteria - 0; Metazoa - 0; Fungi - 0; Plants - 26; Viruses - 0; Other Eukaryotes - 0 (source: NCBI BLink).	156.34	127.934	184.745	1.44406	0.530129	0.000873524	0.0114311	0	0	0	0	0	0	0	0
AT5G11740	arabinogalactan protein 15	2788.67	2282.35	3294.98	1.44367	0.529745	0.00040013	0.00598293	0	0	1	1798;	0	0	0	0
AT3G62750	beta glucosidase 8	1648.53	1349.66	1947.4	1.44288	0.528947	4.37e-11	3.45e-09	0	0	0	0	0	0	0	0
AT3G47800	Galactose mutarotase-like superfamily protein	1905.85	1560.46	2251.24	1.44268	0.528747	1e-08	5.07e-07	0	0	1	1954;	0	0	0	0
AT3G27360	Histone superfamily protein	713.897	584.646	843.148	1.44215	0.528223	4.58e-07	1.69e-05	0	0	1	1825;	1	565;	1	1832;
AT3G45260	C2H2-like zinc finger protein	948.689	777.287	1120.09	1.44103	0.527097	4.17e-09	2.36e-07	0	0	1	1660;	0	0	0	0
AT5G07610	F-box family protein	126.466	103.643	149.288	1.4404	0.526466	0.00450855	0.0426348	0	0	0	0	0	0	0	0
AT1G22360	UDP-glucosyl transferase 85A2	691.802	567.068	816.536	1.43993	0.525995	1.67e-07	6.8e-06	0	0	0	0	0	0	0	0
AT3G07010	Pectin lyase-like superfamily protein	1541.25	1263.86	1818.63	1.43895	0.525013	1.38e-09	8.67e-08	0	0	0	0	0	0	0	0
AT4G14170	Pentatricopeptide repeat (PPR) superfamily protein	119.051	97.6405	140.461	1.43856	0.524623	0.0049733	0.0458885	0	0	0	0	0	0	0	0
AT1G71060	Tetratricopeptide repeat (TPR)-like superfamily protein	164.264	134.789	193.738	1.43734	0.523397	0.000762212	0.0102444	0	0	0	0	0	0	0	0
AT5G14920	Gibberellin-regulated family protein	861.06	706.606	1015.51	1.43717	0.523234	1.15e-08	5.75e-07	0	0	2	879;1407;	0	0	0	0
AT5G40942	pseudogene of ribonucleoside-diphosphate reductase small chain/ ribonucleotide reductase	87.9698	72.2086	103.731	1.43655	0.522606	0.0054886	0.0494719	0	0	1	1924;	1	1516;	0	0
AT3G13674	unknown protein; FUNCTIONS IN: molecular_function unknown; INVOLVED IN: biological_process unknown; LOCATED IN: chloroplast; EXPRESSED IN: 17 plant structures; EXPRESSED DURING: 11 growth stages; BEST Arabidopsis thaliana protein match is: unknown protein	171.193	140.546	201.84	1.43612	0.522172	0.00194955	0.0222621	0	0	1	255;	0	0	0	0
AT1G01500	Erythronate-4-phosphate dehydrogenase family protein	134.517	110.544	158.489	1.43372	0.519759	0.00030349	0.00476025	0	0	1	1959;	0	0	1	211;
AT3G50440	methyl esterase 10	523.05	429.928	616.171	1.4332	0.519237	2.92e-05	0.000658876	0	0	1	1718;	0	0	0	0
AT4G04330	Chaperonin-like RbcX protein	630.801	518.624	742.977	1.43259	0.518628	2.49e-08	1.16e-06	0	0	2	167;539;	0	0	0	0
AT5G27440	unknown protein; FUNCTIONS IN: molecular_function unknown; INVOLVED IN: biological_process unknown; LOCATED IN: chloroplast; EXPRESSED IN: shoot apex, shoot, flower, seed; EXPRESSED DURING: petal differentiation and expansion stage, E expanded cotyledon s	140.589	115.588	165.59	1.43258	0.51862	0.00131235	0.0161703	0	0	0	0	0	0	0	0
AT1G43670	Inositol monophosphatase family protein	6333.56	5207.84	7459.28	1.43232	0.518352	5.59e-09	3.07e-07	0	0	1	1135;	0	0	1	1946;
AT2G29320	NAD(P)-binding Rossmann-fold superfamily protein	583.877	480.435	687.319	1.43062	0.51664	2.09e-06	6.41e-05	0	0	0	0	1	1770;	0	0
AT1G75140	unknown protein; LOCATED IN: endoplasmic reticulum; EXPRESSED IN: 24 plant structures; EXPRESSED DURING: 13 growth stages; BEST Arabidopsis thaliana protein match is: unknown protein (TAIR:AT1G19370.1); Has 51 Blast hits to 49 proteins in 18 species: Arch	351.78	289.538	414.022	1.42994	0.515952	4.01e-06	0.000113652	0	0	1	1918;	1	1391;	0	0
AT5G48900	Pectin lyase-like superfamily protein	811.438	667.939	954.937	1.42968	0.515688	3.22e-07	1.24e-05	0	0	0	0	0	0	0	0
AT5G25090	early nodulin-like protein 13	272.274	224.289	320.259	1.42788	0.513878	1.33e-05	0.000326418	0	0	0	0	0	0	0	0
AT1G43620	UDP-Glycosyltransferase superfamily protein	439.198	361.974	516.422	1.42668	0.512666	7.57e-07	2.61e-05	0	0	1	1697;	0	0	0	0
AT3G56100	meristematic receptor-like kinase	220.047	181.363	258.731	1.42659	0.512574	0.000259589	0.00415157	0	0	0	0	0	0	0	0
AT3G06500	Plant neutral invertase family protein	907.107	747.981	1066.23	1.42548	0.511449	7.29e-05	0.00143261	0	0	0	0	2	502;745;	0	0
AT4G01550	NAC domain containing protein 69	121.274	100.017	142.532	1.42508	0.511039	0.00345147	0.0344916	0	0	1	1985;	0	0	1	1885;
AT3G44990	xyloglucan endo-transglycosylase-related 8	282.002	232.821	331.184	1.42248	0.508413	0.00101009	0.013	0	0	2	9;1713;	0	0	0	0
AT1G62430	CDP-diacylglycerol synthase 1	681.382	562.631	800.133	1.42213	0.50805	2.69e-08	1.24e-06	0	0	1	1978;	0	0	0	0
AT1G11160	Transducin/WD40 repeat-like superfamily protein	119.102	98.3494	139.854	1.42201	0.507931	0.00282547	0.0295709	0	0	1	1065;	1	153;	0	0
AT5G39800	Mitochondrial ribosomal protein L27	216.311	178.827	253.794	1.41922	0.505094	0.0013375	0.0164125	0	0	1	1739;	0	0	0	0
AT5G57630	CBL-interacting protein kinase 21	257.401	213.309	301.494	1.41341	0.499183	0.000149297	0.00260535	0	0	2	1380;1418;	0	0	0	0
AT3G25110	fatA acyl-ACP thioesterase	200.253	165.961	234.545	1.41326	0.499023	0.000177112	0.00300802	0	0	0	0	2	1193;1490;	0	0
AT2G28900	outer plastid envelope protein 16-1	2743.32	2273.66	3212.99	1.41314	0.498901	0.000209786	0.00347281	0	0	0	0	0	0	0	0
AT1G78080	related to AP2 4	2127.48	1764.33	2490.63	1.41166	0.497389	9.33e-08	3.99e-06	0	0	2	1297;1908;	0	0	0	0
AT1G59870	ABC-2 and Plant PDR ABC-type transporter family protein	10763.5	8932.52	12594.6	1.40997	0.495661	6.46e-05	0.00129916	0	0	1	1800;	0	0	0	0
AT1G52200	PLAC8 family protein	182.765	151.701	213.828	1.40954	0.495221	0.00496946	0.0458766	0	0	0	0	0	0	0	0
AT1G72180	Leucine-rich receptor-like protein kinase family protein	1084.98	901.042	1268.91	1.40827	0.493926	1.01e-06	3.37e-05	0	0	1	1560;	0	0	0	0
AT1G07420	sterol 4-alpha-methyl-oxidase 2-1	358.349	297.717	418.98	1.40731	0.492943	4.66e-06	0.00012926	0	0	1	1971;	0	0	0	0
AT2G02100	low-molecular-weight cysteine-rich 69	2501.25	2078.29	2924.22	1.40703	0.492656	4.75e-05	0.00100105	0	0	2	1081;1908;	0	0	0	0
AT5G46690	beta HLH protein 71	410.879	341.53	480.229	1.40611	0.491707	5.89e-06	0.000159644	0	0	0	0	0	0	0	0
AT4G20260	plasma-membrane associated cation-binding protein 1	7648.44	6358.31	8938.56	1.40581	0.491398	8.28e-07	2.8e-05	0	0	1	810;	0	0	0	0
AT1G13210	autoinhibited Ca2+/ATPase II	1114.47	927.263	1301.67	1.40378	0.489313	0.000102526	0.00190233	0	0	1	616;	0	0	0	0
AT5G01950	Leucine-rich repeat protein kinase family protein	376.64	313.477	439.803	1.40298	0.488498	6.75e-06	0.00017994	0	0	1	1972;	0	0	0	0
AT5G08520	Duplicated homeodomain-like superfamily protein	1517.32	1263.04	1771.59	1.40264	0.488143	1.63e-07	6.66e-06	0	0	1	1100;	3	193;1176;1433;	0	0
AT1G32540	lsd one like 1	1293.12	1076.46	1509.78	1.40255	0.488052	5.76e-08	2.54e-06	0	0	2	159;1005;	0	0	0	0
AT3G58120	Basic-leucine zipper (bZIP) transcription factor family protein	1407.97	1172.38	1643.55	1.40189	0.487376	6.79e-06	0.00018055	0	0	1	71;	0	0	0	0
AT1G20693	high mobility group B2	2939.48	2447.89	3431.06	1.40164	0.487117	1.26e-06	4.11e-05	0	0	0	0	0	0	0	0
AT3G46970	alpha-glucan phosphorylase 2	1437.09	1197.08	1677.11	1.40101	0.486464	0.000131683	0.00234908	0	0	0	0	0	0	0	0
AT4G02370	Protein of unknown function, DUF538	480.344	400.23	560.457	1.40033	0.485772	1.03e-06	3.42e-05	0	0	0	0	0	0	1	1935;
AT2G31010	Protein kinase superfamily protein	449.866	375.151	524.581	1.39832	0.483693	3.05e-06	8.99e-05	0	0	1	1170;	1	699;	0	0
AT5G59870	histone H2A 6	2503.17	2089.88	2916.45	1.39551	0.480791	5.24e-06	0.000143223	0	0	2	1603;1976;	0	0	0	0
AT3G28860	ATP binding cassette subfamily B19	4324.14	3610.83	5037.45	1.3951	0.480364	2.05e-10	1.42e-08	0	0	1	1491;	0	0	0	0
AT5G59540	2-oxoglutarate (2OG) and Fe(II)-dependent oxygenase superfamily protein	531.531	443.945	619.117	1.39458	0.47983	9.74e-07	3.25e-05	0	0	0	0	0	0	0	0
AT5G26040	histone deacetylase 2	93.5713	78.1649	108.978	1.3942	0.479441	0.00546524	0.049311	0	0	1	549;	0	0	0	0
AT3G61950	basic helix-loop-helix (bHLH) DNA-binding superfamily protein	159.18	132.994	185.366	1.3938	0.47902	0.000677839	0.00927085	0	0	0	0	0	0	0	0
AT5G59010	Protein kinase protein with tetratricopeptide repeat domain	438.695	367.064	510.327	1.3903	0.475392	1.89e-05	0.000442526	0	0	0	0	0	0	0	0
AT2G21380	Kinesin motor family protein	1092.42	914.111	1270.73	1.39012	0.475214	2.04e-06	6.31e-05	0	0	1	1869;	0	0	0	0
AT1G78170	unknown protein; BEST Arabidopsis thaliana protein match is: unknown protein (TAIR:AT1G22250.1); Has 66 Blast hits to 66 proteins in 11 species: Archae - 0; Bacteria - 0; Metazoa - 0; Fungi - 0; Plants - 66; Viruses - 0; Other Eukaryotes - 0 (source: NCBI	488.551	408.88	568.222	1.3897	0.474776	1.48e-05	0.000357981	0	0	1	1824;	0	0	0	0
AT1G29930	chlorophyll A/B binding protein 1	685704	573944	797464	1.38944	0.474508	8.83e-09	4.63e-07	0	0	1	309;	0	0	0	0
AT1G65900	unknown protein; FUNCTIONS IN: molecular_function unknown; INVOLVED IN: biological_process unknown; LOCATED IN: endomembrane system; EXPRESSED IN: 21 plant structures; EXPRESSED DURING: 13 growth stages; Has 306 Blast hits to 306 proteins in 119 species:	389.988	326.472	453.505	1.38911	0.47416	9.51e-06	0.000244331	0	0	1	329;	0	0	0	0
AT3G16180	Major facilitator superfamily protein	462.378	387.321	537.434	1.38757	0.472557	2.93e-05	0.00066088	0	0	1	1674;	1	337;	0	0
AT5G50160	ferric reduction oxidase 8	998.009	836.225	1159.79	1.38694	0.471903	2.52e-08	1.17e-06	0	0	1	1065;	0	0	0	0
AT1G12845	unknown protein; FUNCTIONS IN: molecular_function unknown; INVOLVED IN: biological_process unknown; LOCATED IN: endomembrane system; EXPRESSED IN: 22 plant structures; EXPRESSED DURING: 13 growth stages; Has 8 Blast hits to 8 proteins in 4 species: Archae	123.296	103.35	143.242	1.386	0.470924	0.00261824	0.0279904	1	372;	0	0	1	73;	0	0
AT4G31550	WRKY DNA-binding protein 11	373.266	312.983	433.549	1.38521	0.47011	0.000524879	0.00750402	0	0	1	1765;	0	0	0	0
AT2G31360	16:0delta9 desaturase 2	1727.63	1448.77	2006.49	1.38496	0.469847	2.88e-09	1.7e-07	0	0	1	1901;	0	0	0	0
AT2G13660	unknown protein; Has 2 Blast hits to 2 proteins in 1 species: Archae - 0; Bacteria - 0; Metazoa - 0; Fungi - 0; Plants - 2; Viruses - 0; Other Eukaryotes - 0 (source: NCBI BLink).	152.928	128.25	177.606	1.38485	0.46973	0.00242679	0.0263363	1	695;	0	0	0	0	0	0
AT5G58700	phosphatidylinositol-speciwc phospholipase C4	114.084	95.688	132.48	1.3845	0.469361	0.00352717	0.0351111	0	0	1	1674;	0	0	0	0
AT3G06840	unknown protein; BEST Arabidopsis thaliana protein match is: unknown protein (TAIR:AT5G49170.1); Has 33 Blast hits to 33 proteins in 9 species: Archae - 0; Bacteria - 0; Metazoa - 0; Fungi - 0; Plants - 33; Viruses - 0; Other Eukaryotes - 0 (source: NCBI	196.436	164.767	228.104	1.38441	0.469268	0.00126116	0.0156687	0	0	0	0	1	1406;	0	0
AT1G20840	tonoplast monosaccharide transporter1	1390.89	1167.44	1614.33	1.38279	0.467583	5.72e-07	2.03e-05	0	0	0	0	0	0	0	0
AT3G19850	Phototropic-responsive NPH3 family protein	1593.68	1338.32	1849.04	1.38161	0.466346	6.98e-05	0.00138576	0	0	0	0	1	823;	0	0
AT1G72150	PATELLIN 1	9482.57	7964.25	11000.9	1.38128	0.466009	4.99e-05	0.00104105	0	0	1	1227;	0	0	0	0
AT1G47750	peroxin 11A	243.586	204.631	282.542	1.38074	0.46544	0.00044637	0.00657021	0	0	1	1107;	0	0	0	0
AT2G44490	Glycosyl hydrolase superfamily protein	2324.38	1952.65	2696.1	1.38074	0.46544	2.09e-09	1.27e-07	0	0	1	536;	0	0	0	0
AT2G40610	expansin A8	943.153	792.931	1093.38	1.3789	0.463522	0.000368755	0.00562163	0	0	0	0	0	0	0	0
AT2G18245	alpha/beta-Hydrolases superfamily protein	282.117	237.191	327.044	1.37882	0.463438	0.000171082	0.00292668	0	0	0	0	0	0	0	0
AT2G46330	arabinogalactan protein 16	2600.45	2187.42	3013.49	1.37765	0.462206	7.16e-05	0.00141159	0	0	0	0	0	0	0	0
AT3G28130	nodulin MtN21 /EamA-like transporter family protein	474.379	399.038	549.72	1.37761	0.46217	5.14e-05	0.00106766	0	0	3	380;697;1888;	0	0	0	0
AT5G48480	Lactoylglutathione lyase / glyoxalase I family protein	770.507	648.21	892.804	1.37734	0.461883	9.89e-07	3.3e-05	0	0	0	0	0	0	0	0
AT3G58570	P-loop containing nucleoside triphosphate hydrolases superfamily protein	747.651	629.094	866.209	1.37692	0.46144	6.08e-07	2.15e-05	0	0	1	1989;	0	0	0	0
AT5G61810	Mitochondrial substrate carrier family protein	350.489	294.959	406.02	1.37653	0.461035	9.06e-05	0.00173499	0	0	0	0	0	0	0	0
AT5G42420	Nucleotide-sugar transporter family protein	504.002	424.601	583.403	1.374	0.458385	5.78e-06	0.000156801	0	0	0	0	0	0	0	0
AT5G60860	RAB GTPase homolog A1F	365.83	308.212	423.448	1.37389	0.458262	0.000190276	0.00318215	0	0	0	0	1	1922;	0	0
AT1G23790	Plant protein of unknown function (DUF936)	221.663	186.821	256.505	1.373	0.457334	0.000595618	0.00830345	0	0	1	125;	1	668;	0	0
AT5G45100	SBP (S-ribonuclease binding protein) family protein	466.453	393.206	539.7	1.37256	0.456873	2.02e-05	0.000472276	0	0	0	0	0	0	0	0
AT5G11670	NADP-malic enzyme 2	2192.22	1848.45	2536	1.37196	0.456243	5.62e-07	2.01e-05	0	0	0	0	0	0	0	0
AT5G56120	unknown protein; BEST Arabidopsis thaliana protein match is: unknown protein (TAIR:AT3G12870.1); Has 77 Blast hits to 75 proteins in 12 species: Archae - 0; Bacteria - 0; Metazoa - 0; Fungi - 0; Plants - 77; Viruses - 0; Other Eukaryotes - 0 (source: NCBI	613.899	518.021	709.777	1.37017	0.454353	3.96e-06	0.000112447	0	0	1	273;	1	1237;	0	0
AT5G57110	autoinhibited Ca2+ -ATPase, isoform 8	1733.47	1462.9	2004.03	1.3699	0.454072	9.96e-09	5.04e-07	0	0	1	142;	0	0	0	0
AT3G01310	Phosphoglycerate mutase-like family protein	1157.02	976.572	1337.47	1.36956	0.453707	4.6e-06	0.000127965	0	0	0	0	0	0	0	0
AT1G20630	catalase 1	898.477	758.56	1038.39	1.3689	0.453017	2.95e-07	1.15e-05	0	0	0	0	1	1989;	0	0
AT2G25930	hydroxyproline-rich glycoprotein family protein	1623.62	1371.48	1875.77	1.36769	0.451744	0.00170451	0.019999	0	0	0	0	0	0	0	0
AT3G45780	phototropin 1	6536.58	5522.68	7550.48	1.36718	0.451202	5.16e-10	3.41e-08	0	0	1	1221;	1	321;	0	0
AT5G36120	cofactor assembly, complex C (B6F)	929.257	785.162	1073.35	1.36705	0.451061	3.52e-07	1.33e-05	0	0	2	639;1841;	0	0	0	0
AT2G16600	rotamase CYP 3	6907.52	5837.13	7977.92	1.36676	0.450755	0.0044768	0.0424208	0	0	0	0	0	0	1	1926;
AT5G63800	Glycosyl hydrolase family 35 protein	1898.9	1606.04	2191.76	1.3647	0.44858	7.26e-07	2.52e-05	1	82;	0	0	0	0	0	0
AT3G46940	DUTP-PYROPHOSPHATASE-LIKE 1	536.375	453.888	618.862	1.36347	0.447282	7.06e-06	0.000187296	0	0	0	0	0	0	0	0
AT1G67510	Leucine-rich repeat protein kinase family protein	174.947	148.107	201.788	1.36244	0.446198	0.00135503	0.0166049	0	0	1	1432;	0	0	0	0
AT5G63880	SNF7 family protein	176.539	149.464	203.614	1.36229	0.446036	0.00172367	0.0201578	0	0	0	0	0	0	0	0
AT4G39090	Papain family cysteine protease	4580.13	3878.24	5282.03	1.36197	0.44569	6.02e-05	0.0012246	0	0	2	888;1941;	1	1906;	0	0
AT4G34590	G-box binding factor 6	245.955	208.275	283.634	1.36182	0.445538	0.000561761	0.00794082	0	0	1	1319;	0	0	0	0
AT1G27030	unknown protein; BEST Arabidopsis thaliana protein match is: unknown protein (TAIR:AT1G27020.1); Has 504 Blast hits to 502 proteins in 169 species: Archae - 0; Bacteria - 299; Metazoa - 0; Fungi - 0; Plants - 67; Viruses - 0; Other Eukaryotes - 138 (sourc	577.502	489.102	665.901	1.36148	0.445171	9.17e-06	0.000236098	0	0	1	1164;	0	0	0	0
AT1G29670	GDSL-like Lipase/Acylhydrolase superfamily protein	3338.28	2827.55	3849.01	1.36125	0.444937	7.35e-09	3.93e-07	0	0	2	1166;1499;	1	854;	0	0
AT2G46870	AP2/B3-like transcriptional factor family protein	194.504	164.759	224.249	1.36107	0.444744	0.00123474	0.0154477	0	0	0	0	0	0	0	0
AT3G11720	Polyketide cyclase/dehydrase and lipid transport superfamily protein	286.162	242.41	329.913	1.36097	0.444633	0.000437593	0.00646224	0	0	0	0	0	0	0	0
AT2G36460	Aldolase superfamily protein	2136.73	1810.11	2463.34	1.36088	0.444539	1.37e-08	6.79e-07	0	0	1	1715;	0	0	0	0
AT1G17190	glutathione S-transferase tau 26	193.407	163.856	222.958	1.3607	0.444345	0.00309687	0.031817	0	0	0	0	0	0	0	0
AT1G67050	unknown protein; BEST Arabidopsis thaliana protein match is: unknown protein (TAIR:AT5G38320.1); Has 617 Blast hits to 318 proteins in 80 species: Archae - 0; Bacteria - 16; Metazoa - 141; Fungi - 62; Plants - 128; Viruses - 2; Other Eukaryotes - 268 (sou	335.796	284.576	387.017	1.35998	0.443585	0.00500078	0.0460473	0	0	2	875;1263;	1	301;	0	0
AT3G60900	FASCICLIN-like arabinogalactan-protein 10	149.099	126.36	171.839	1.35991	0.443516	0.00492119	0.0455483	0	0	1	446;	0	0	0	0
AT3G50500	SNF1-related protein kinase 2.2	1941.36	1645.7	2237.02	1.35931	0.442879	3.49e-08	1.58e-06	0	0	1	582;	0	0	0	0
AT5G58900	Homeodomain-like transcriptional regulator	781.078	662.186	899.969	1.35909	0.44264	2.58e-06	7.75e-05	0	0	1	1733;	0	0	0	0
AT5G50740	Heavy metal transport/detoxification superfamily protein	949.175	804.824	1093.53	1.35872	0.442243	1.03e-05	0.000262448	0	0	0	0	0	0	0	0
AT1G75780	tubulin beta-1 chain	336.949	285.815	388.084	1.35782	0.441288	0.000164088	0.0028259	0	0	0	0	1	489;	0	0
AT3G20015	Eukaryotic aspartyl protease family protein	200.503	170.159	230.847	1.35665	0.440053	0.00138355	0.0168967	0	0	1	1414;	0	0	0	0
AT4G22540	OSBP(oxysterol binding protein)-related protein 2A	1703.68	1446.25	1961.12	1.35601	0.439365	1.67e-07	6.8e-06	0	0	0	0	1	4;	0	0
AT2G20590	Reticulon family protein	136.555	115.958	157.152	1.35526	0.438565	0.00355658	0.0353646	0	0	1	83;	0	0	0	0
AT1G65800	receptor kinase 2	938.276	796.92	1079.63	1.35475	0.438032	4.74e-06	0.000131251	0	0	0	0	0	0	0	0
AT2G46240	BCL-2-associated athanogene 6	172.479	146.51	198.449	1.35451	0.43777	0.00281282	0.0294557	0	0	0	0	0	0	0	0
AT5G64860	disproportionating enzyme	925.39	786.065	1064.71	1.35449	0.437747	4.81e-07	1.76e-05	0	0	1	1983;	1	1405;	0	0
AT3G51290	Protein of unknown function (DUF630) ;Protein of unknown function (DUF632)	299.407	254.341	344.474	1.35438	0.437632	0.000415187	0.00615163	0	0	0	0	0	0	0	0
AT4G39770	Haloacid dehalogenase-like hydrolase (HAD) superfamily protein	538.522	457.512	619.533	1.35413	0.437369	9.12e-05	0.00174126	2	1168;1743;	0	0	0	0	0	0
AT4G38580	farnesylated protein 6	207.636	176.477	238.796	1.35313	0.436303	0.00170376	0.019999	0	0	1	875;	0	0	0	0
AT1G52190	Major facilitator superfamily protein	2897.17	2462.44	3331.9	1.35309	0.436257	0.000166729	0.00286382	0	0	0	0	1	1390;	0	0
AT3G60160	multidrug resistance-associated protein 9	367.479	312.418	422.539	1.35248	0.435605	0.000363309	0.00555752	0	0	0	0	0	0	0	0
AT2G31800	Integrin-linked protein kinase family	1409.16	1198.85	1619.47	1.35085	0.433864	2.34e-07	9.32e-06	0	0	1	427;	0	0	0	0
AT5G18680	tubby like protein 11	366.687	312.186	421.187	1.34915	0.432056	5.68e-05	0.00116226	0	0	1	185;	0	0	0	0
AT4G31050	Biotin/lipoate A/B protein ligase family	372.364	317.08	427.648	1.3487	0.431574	0.000139761	0.00247104	0	0	1	1916;	0	0	0	0
AT3G14740	RING/FYVE/PHD zinc finger superfamily protein	271.909	231.565	312.254	1.34845	0.431304	0.000584814	0.00818466	0	0	0	0	0	0	0	0
AT1G18360	alpha/beta-Hydrolases superfamily protein	549.775	468.314	631.236	1.34789	0.430704	1.08e-05	0.000274329	0	0	0	0	0	0	0	0
AT1G61360	S-locus lectin protein kinase family protein	270.65	230.559	310.74	1.34776	0.430569	0.00186796	0.0214396	0	0	1	1035;	0	0	0	0
AT3G14210	epithiospecifier modifier 1	21206.8	18075.4	24338.3	1.34649	0.429202	2.8e-07	1.1e-05	0	0	2	826;1629;	0	0	0	0
AT3G61820	Eukaryotic aspartyl protease family protein	695.234	592.668	797.799	1.34611	0.428801	0.000281014	0.00444269	0	0	0	0	0	0	0	0
AT5G15230	GAST1 protein homolog 4	4722.41	4029.56	5415.26	1.34388	0.426407	9.16e-09	4.73e-07	0	0	1	712;	0	0	0	0
AT4G02130	galacturonosyltransferase 6	2005.31	1711.14	2299.48	1.34383	0.426351	7.95e-08	3.44e-06	0	0	0	0	1	935;	0	0
AT5G39760	homeobox protein 23	157.456	134.368	180.543	1.34365	0.426154	0.0033637	0.0338598	0	0	1	1757;	0	0	0	0
AT5G44730	Haloacid dehalogenase-like hydrolase (HAD) superfamily protein	504.248	430.361	578.135	1.34337	0.425858	6.85e-05	0.00136484	0	0	0	0	0	0	0	0
AT1G03960	Calcium-binding EF hand family protein	284.806	243.097	326.514	1.34315	0.425615	0.000566568	0.00797913	0	0	1	1971;	0	0	0	0
AT4G27870	Vacuolar iron transporter (VIT) family protein	1739.89	1485.35	1994.44	1.34274	0.425182	1.46e-07	6.03e-06	0	0	0	0	1	1058;	0	0
AT2G26440	Plant invertase/pectin methylesterase inhibitor superfamily	177.394	151.493	203.295	1.34194	0.424324	0.00167725	0.0197827	0	0	0	0	0	0	0	0
AT1G30210	TEOSINTE BRANCHED 1, cycloidea, and PCF family 24	1267.55	1083.43	1451.67	1.33988	0.4221	7.81e-07	2.68e-05	0	0	1	1400;	0	0	0	0
AT5G50580	SUMO-activating enzyme 1B	454.121	388.261	519.98	1.33926	0.421431	0.00291158	0.0303119	0	0	0	0	0	0	0	0
AT3G62660	galacturonosyltransferase-like 7	959.877	820.697	1099.06	1.33918	0.421346	4.45e-06	0.000123938	0	0	0	0	0	0	0	0
AT5G64330	Phototropic-responsive NPH3 family protein	725.398	620.52	830.277	1.33803	0.420115	8.06e-06	0.000210412	0	0	0	0	0	0	0	0
AT4G34588	conserved peptide upstream open reading frame 2	251.33	215	287.659	1.33795	0.420023	0.000389601	0.00583882	0	0	1	1319;	0	0	0	0
AT3G57430	Tetratricopeptide repeat (TPR)-like superfamily protein	340.455	291.392	389.519	1.33675	0.418732	0.00029517	0.0046501	0	0	0	0	1	518;	0	0
AT1G07280	Tetratricopeptide repeat (TPR)-like superfamily protein	1582.82	1355.1	1810.55	1.3361	0.418024	3.93e-05	0.00084874	0	0	1	352;	1	1400;	0	0
AT3G14190	unknown protein; BEST Arabidopsis thaliana protein match is: unknown protein (TAIR:AT5G12360.1); Has 18 Blast hits to 18 proteins in 5 species: Archae - 0; Bacteria - 0; Metazoa - 0; Fungi - 0; Plants - 18; Viruses - 0; Other Eukaryotes - 0 (source: NCBI	284.699	243.742	325.655	1.33606	0.417988	0.000564068	0.00795642	0	0	0	0	1	1052;	0	0
AT4G24800	MA3 domain-containing protein	2662.89	2279.94	3045.85	1.33594	0.41785	7.75e-08	3.37e-06	0	0	0	0	2	1871;1923;	0	0
AT4G09310	SPla/RYanodine receptor (SPRY) domain-containing protein	375.852	321.925	429.779	1.33503	0.416869	0.000692792	0.00945233	0	0	1	1951;	0	0	0	0
AT1G03230	Eukaryotic aspartyl protease family protein	426.439	365.265	487.614	1.33496	0.416797	0.000168131	0.00288169	0	0	2	605;1003;	0	0	0	0
AT5G05240	Uncharacterised conserved protein (UCP030365)	195.569	167.595	223.542	1.33382	0.415568	0.00432048	0.0412887	0	0	1	1535;	0	0	0	0
AT1G14580	C2H2-like zinc finger protein	556.599	476.992	636.206	1.33379	0.415529	0.000228758	0.00373514	0	0	1	740;	0	0	0	0
AT4G25600	Oxoglutarate/iron-dependent oxygenase	220.001	188.592	251.411	1.33309	0.414778	0.00361392	0.0358314	0	0	0	0	0	0	0	0
AT3G28180	Cellulose-synthase-like C4	2105.22	1805.1	2405.35	1.33253	0.41417	1.2e-05	0.000299741	0	0	0	0	1	770;	0	0
AT3G08760	Protein kinase superfamily protein	452.451	387.975	516.926	1.33237	0.413993	0.000164405	0.00282866	0	0	0	0	0	0	1	831;
AT1G21670	LOCATED IN: cell wall, plant-type cell wall; EXPRESSED IN: 23 plant structures; EXPRESSED DURING: 14 growth stages; CONTAINS InterPro DOMAIN/s: WD40-like Beta Propeller (InterPro:IPR011659), Six-bladed beta-propeller, TolB-like (InterPro:IPR011042); BEST	321.845	276.043	367.646	1.33184	0.413423	0.000910128	0.0118237	0	0	0	0	1	918;	1	1188;
AT2G38670	phosphorylethanolamine cytidylyltransferase 1	1150.15	987.371	1312.93	1.32973	0.411131	1.51e-06	4.84e-05	0	0	0	0	0	0	0	0
AT5G37780	calmodulin 1	1243.43	1067.93	1418.93	1.32867	0.40998	3.07e-05	0.000687593	0	0	0	0	0	0	0	0
AT1G21270	wall-associated kinase 2	982.602	844.236	1120.97	1.32779	0.409026	0.000534727	0.00763871	0	0	1	1788;	0	0	0	0
AT1G21750	PDI-like 1-1	1661.75	1428.03	1895.48	1.32734	0.408539	1.74e-07	7.04e-06	0	0	1	1991;	0	0	0	0
AT3G22970	Protein of unknown function (DUF506)	1010.76	868.595	1152.92	1.32734	0.408535	0.00174193	0.0203316	0	0	0	0	0	0	0	0
AT2G46550	unknown protein; FUNCTIONS IN: molecular_function unknown; INVOLVED IN: biological_process unknown; EXPRESSED IN: 23 plant structures; EXPRESSED DURING: 13 growth stages; BEST Arabidopsis thaliana protein match is: unknown protein (TAIR:AT1G01240.3).	1205.67	1036.19	1375.14	1.32711	0.408288	2.04e-06	6.31e-05	0	0	2	191;885;	0	0	1	1907;
AT2G01990	unknown protein; BEST Arabidopsis thaliana protein match is: unknown protein (TAIR:AT1G14630.1); Has 118 Blast hits to 118 proteins in 14 species: Archae - 0; Bacteria - 0; Metazoa - 0; Fungi - 0; Plants - 118; Viruses - 0; Other Eukaryotes - 0 (source: N	204.802	176.058	233.546	1.32653	0.407655	0.0047917	0.0446727	0	0	0	0	0	0	0	0
AT3G23480	Cyclopropane-fatty-acyl-phospholipid synthase	567.926	488.289	647.563	1.32619	0.407286	0.000657971	0.00905303	0	0	1	1859;	1	461;	0	0
AT1G27210	ARM repeat superfamily protein	1272.44	1094.41	1450.46	1.32533	0.406353	3.74e-06	0.000107055	0	0	1	267;	0	0	0	0
AT3G07320	O-Glycosyl hydrolases family 17 protein	687.295	591.194	783.396	1.32511	0.406111	8.73e-06	0.000226217	0	0	1	913;	0	0	0	0
AT2G33500	B-box type zinc finger protein with CCT domain	345.132	297.104	393.159	1.3233	0.404141	0.000575632	0.00808139	0	0	0	0	0	0	0	0
AT2G30990	Protein of unknown function (DUF688)	722.582	622.046	823.118	1.32324	0.404079	0.000105313	0.00194846	0	0	0	0	0	0	0	0
AT3G16000	MAR binding filament-like protein 1	7628.99	6567.54	8690.44	1.32324	0.404077	1.8e-08	8.61e-07	0	0	0	0	1	1429;	0	0
AT1G67660	Restriction endonuclease, type II-like superfamily protein	607.904	523.734	692.073	1.32142	0.402089	2.57e-05	0.000587041	0	0	0	0	1	1384;	0	0
AT1G78680	gamma-glutamyl hydrolase 2	663.322	571.751	754.893	1.32032	0.400884	0.00170054	0.0199916	0	0	0	0	0	0	0	0
AT2G35190	novel plant snare 11	492.321	424.372	560.269	1.32023	0.400789	8.72e-05	0.00167697	0	0	0	0	1	260;	0	0
AT5G44680	DNA glycosylase superfamily protein	3420.57	2949.64	3891.5	1.31931	0.399784	7.63e-06	0.000199741	0	0	0	0	0	0	0	0
AT5G60150	unknown protein; Has 1807 Blast hits to 1807 proteins in 277 species: Archae - 0; Bacteria - 0; Metazoa - 736; Fungi - 347; Plants - 385; Viruses - 0; Other Eukaryotes - 339 (source: NCBI BLink).	254.095	219.138	289.052	1.31904	0.399489	0.00293732	0.0304923	0	0	0	0	0	0	0	0
AT5G28290	NIMA-related kinase 3	563.28	485.815	640.745	1.31891	0.399344	8.62e-05	0.00166305	0	0	0	0	1	1601;	0	0
AT3G55450	PBS1-like 1	411.434	354.881	467.988	1.31872	0.399135	9.22e-05	0.0017533	0	0	1	1590;	0	0	0	0
AT5G67280	receptor-like kinase	617.937	533.262	702.611	1.31757	0.397881	2.13e-05	0.000494328	0	0	0	0	0	0	0	0
AT2G14890	arabinogalactan protein 9	2393.24	2066.05	2720.42	1.31672	0.396954	5.56e-05	0.00114224	0	0	0	0	0	0	0	0
AT4G17240	unknown protein; FUNCTIONS IN: molecular_function unknown; INVOLVED IN: biological_process unknown; LOCATED IN: chloroplast; EXPRESSED IN: 16 plant structures; EXPRESSED DURING: 8 growth stages.	423.202	365.375	481.028	1.31653	0.396743	0.000270639	0.00430525	0	0	0	0	0	0	0	0
AT4G20430	Subtilase family protein	514.692	444.444	584.941	1.31612	0.396289	0.000326218	0.00508117	0	0	1	1865;	0	0	0	0
AT4G05520	EPS15 homology domain 2	556.808	480.933	632.683	1.31553	0.395645	8.46e-05	0.00163655	0	0	0	0	0	0	0	0
AT2G28360	SIT4 phosphatase-associated family protein	393.127	339.573	446.681	1.31542	0.395523	0.000234668	0.00382119	0	0	0	0	0	0	0	0
AT2G37678	far-red elongated hypocotyl 1	278.218	240.336	316.101	1.31525	0.395335	0.00246816	0.0266593	0	0	0	0	0	0	0	0
AT1G20696	high mobility group B3	2521.58	2180.24	2862.91	1.31312	0.392996	1.91e-06	5.94e-05	0	0	1	1989;	0	0	0	0
AT2G22840	growth-regulating factor 1	371.295	321.091	421.499	1.31271	0.392546	0.000389782	0.00583882	0	0	1	1880;	0	0	0	0
AT4G33220	pectin methylesterase 44	1698.36	1469.17	1927.55	1.312	0.391773	3.96e-06	0.000112447	0	0	1	1845;	0	0	0	0
AT3G23730	xyloglucan endotransglucosylase/hydrolase 16	1149.93	995.363	1304.5	1.31058	0.390202	0.000537549	0.00766071	0	0	0	0	0	0	0	0
AT2G25250	unknown protein; FUNCTIONS IN: molecular_function unknown; INVOLVED IN: biological_process unknown; LOCATED IN: chloroplast; EXPRESSED IN: 23 plant structures; EXPRESSED DURING: 14 growth stages; BEST Arabidopsis thaliana protein match is: unknown protein	416.069	360.276	471.861	1.30972	0.389258	0.000394297	0.00590063	0	0	0	0	0	0	0	0
AT2G32880	TRAF-like family protein	926.167	801.996	1050.34	1.30966	0.389187	3.59e-05	0.000787289	0	0	0	0	0	0	0	0
AT3G54400	Eukaryotic aspartyl protease family protein	2672.76	2314.79	3030.72	1.30928	0.388778	8.67e-07	2.92e-05	0	0	0	0	0	0	0	0
AT2G40840	disproportionating enzyme 2	1969.27	1705.59	2232.94	1.30919	0.388669	0.00422682	0.0405883	0	0	0	0	0	0	0	0
AT3G06868	unknown protein; FUNCTIONS IN: molecular_function unknown; INVOLVED IN: biological_process unknown; LOCATED IN: cellular_component unknown; BEST Arabidopsis thaliana protein match is: unknown protein (TAIR:AT5G49100.1); Has 30201 Blast hits to 17322 prote	540.379	468.328	612.431	1.3077	0.387027	0.00140633	0.017105	0	0	0	0	0	0	0	0
AT5G11060	KNOTTED1-like homeobox gene 4	1312.03	1137.88	1486.18	1.30609	0.38525	4.25e-06	0.000119562	0	0	0	0	0	0	0	0
AT5G28300	Duplicated homeodomain-like superfamily protein	1163.94	1009.6	1318.29	1.30575	0.384881	1.24e-05	0.000308691	0	0	0	0	0	0	0	0
AT1G54820	Protein kinase superfamily protein	882.574	765.719	999.429	1.30522	0.384289	1.45e-05	0.000351356	0	0	1	1016;	0	0	0	0
AT1G78210	alpha/beta-Hydrolases superfamily protein	505.722	438.899	572.544	1.3045	0.383499	0.0001836	0.003082	0	0	1	1289;	0	0	0	0
AT1G44780	INVOLVED IN: biological_process unknown; LOCATED IN: cellular_component unknown; EXPRESSED IN: 20 plant structures; EXPRESSED DURING: 9 growth stages; CONTAINS InterPro DOMAIN/s: Histone chaperone domain CHZ (InterPro:IPR019098); BEST Arabidopsis thaliana	279.936	242.951	316.921	1.30446	0.383457	0.00237417	0.0258906	0	0	0	0	1	1749;	0	0
AT1G56220	Dormancy/auxin associated family protein	5936.14	5154.55	6717.72	1.30326	0.382125	0.000271445	0.00431424	1	1835;	2	1148;1853;	0	0	0	0
AT5G39790	5'-AMP-activated protein kinase-related	218.243	189.525	246.961	1.30306	0.381898	0.00334325	0.0336918	0	0	1	197;	0	0	0	0
AT4G38070	basic helix-loop-helix (bHLH) DNA-binding superfamily protein	345.428	300.057	390.8	1.30242	0.381194	0.00368169	0.0362666	1	592;	0	0	1	1135;	0	0
AT4G23270	cysteine-rich RLK (RECEPTOR-like protein kinase) 19	530.292	460.674	599.91	1.30225	0.381002	0.000177262	0.00300802	0	0	0	0	0	0	0	0
AT1G49870	unknown protein; EXPRESSED IN: 10 plant structures; EXPRESSED DURING: F mature embryo stage, petal differentiation and expansion stage, E expanded cotyledon stage, D bilateral stage; Has 30201 Blast hits to 17322 proteins in 780 species: Archae - 12; Bact	421.626	366.44	476.812	1.3012	0.379842	0.000589185	0.00823298	0	0	0	0	0	0	1	1803;
AT3G45980	Histone superfamily protein	2869.94	2496.21	3243.68	1.29944	0.377893	1.62e-05	0.000385992	0	0	0	0	0	0	0	0
AT3G02630	Plant stearoyl-acyl-carrier-protein desaturase family protein	766.151	666.47	865.832	1.29913	0.377547	3.91e-05	0.000844509	0	0	1	1901;	0	0	0	0
AT3G52500	Eukaryotic aspartyl protease family protein	2588.75	2252.52	2924.97	1.29853	0.376883	9.57e-07	3.21e-05	0	0	1	1972;	0	0	0	0
AT2G37480	unknown protein; BEST Arabidopsis thaliana protein match is: unknown protein (TAIR:AT3G53670.2); Has 35333 Blast hits to 34131 proteins in 2444 species: Archae - 798; Bacteria - 22429; Metazoa - 974; Fungi - 991; Plants - 531; Viruses - 0; Other Eukaryote	1667.28	1450.81	1883.75	1.29842	0.376757	8.11e-06	0.000211388	0	0	2	980;1873;	1	1588;	0	0
AT3G47860	chloroplastic lipocalin	2031.37	1767.74	2295.01	1.29827	0.376593	1.8e-06	5.62e-05	0	0	2	1261;1965;	0	0	0	0
AT5G64310	arabinogalactan protein 1	646.083	562.283	729.883	1.29807	0.376367	0.000695495	0.009482	0	0	0	0	0	0	0	0
AT1G04820	tubulin alpha-4 chain	8844.44	7698.72	9990.16	1.29764	0.37589	1.16e-07	4.9e-06	0	0	0	0	0	0	0	0
AT1G66980	suppressor of npr1-1 constitutive 4	1700.36	1480.46	1920.26	1.29707	0.375251	1.52e-06	4.84e-05	0	0	1	1562;	0	0	0	0
AT5G18760	RING/U-box superfamily protein	363.987	316.925	411.049	1.29699	0.375166	0.00114043	0.014439	0	0	1	1441;	1	325;	0	0
AT4G16060	unknown protein; FUNCTIONS IN: molecular_function unknown; INVOLVED IN: biological_process unknown; LOCATED IN: chloroplast, chloroplast stroma; EXPRESSED IN: 22 plant structures; EXPRESSED DURING: 13 growth stages; Has 42 Blast hits to 42 proteins in 16	629.461	548.143	710.78	1.29671	0.374851	0.000445137	0.00655745	0	0	0	0	0	0	0	0
AT1G10230	SKP1-like 18	231.402	201.554	261.251	1.29618	0.37427	0.00445675	0.0422819	0	0	0	0	0	0	0	0
AT1G13270	methionine aminopeptidase 1B	3471.05	3023.69	3918.42	1.29591	0.373965	6.26e-07	2.21e-05	0	0	2	1827;1970;	0	0	0	0
AT1G34760	general regulatory factor 11	369.413	321.837	416.989	1.29565	0.37368	0.0024348	0.0263912	0	0	0	0	0	0	0	0
AT2G36400	growth-regulating factor 3	424.836	370.14	479.532	1.29554	0.373556	0.001059	0.0135419	0	0	0	0	0	0	0	0
AT1G27930	Protein of unknown function (DUF579)	587.506	512.154	662.858	1.29426	0.372123	0.000131945	0.0023514	0	0	1	1852;	0	0	0	0
AT2G27385	Pollen Ole e 1 allergen and extensin family protein	2431.5	2119.65	2743.35	1.29424	0.37211	2.25e-06	6.87e-05	0	0	1	985;	0	0	0	0
AT1G74680	Exostosin family protein	376.914	328.586	425.241	1.29415	0.372008	0.00130869	0.0161474	0	0	0	0	0	0	0	0
AT4G13840	HXXXD-type acyl-transferase family protein	2705.36	2359.28	3051.44	1.29338	0.371145	3.15e-05	0.000702443	0	0	1	1660;	1	709;	0	0
AT4G17190	farnesyl diphosphate synthase 2	725.312	632.623	818.001	1.29303	0.370756	0.000110331	0.00202873	0	0	1	547;	1	1691;	0	0
AT2G15970	cold regulated 413 plasma membrane 1	3242.04	2828.28	3655.81	1.29259	0.370266	2.23e-06	6.81e-05	1	1977;	1	1936;	0	0	0	0
AT1G63830	PLAC8 family protein	470.74	410.683	530.796	1.29247	0.370131	0.000366991	0.00560291	0	0	0	0	0	0	0	0
AT2G25880	ataurora2	318.544	277.959	359.129	1.29202	0.369631	0.00183681	0.0211771	1	1916;	0	0	0	0	0	0
AT3G22120	cell wall-plasma membrane linker protein	15490.2	13517.1	17463.3	1.29194	0.369537	0.00242532	0.0263363	0	0	2	1093;1929;	0	0	0	0
AT4G19120	S-adenosyl-L-methionine-dependent methyltransferases superfamily protein	1116.37	974.535	1258.21	1.29109	0.368593	0.000382469	0.00578154	0	0	1	1661;	0	0	0	0
AT3G14310	pectin methylesterase 3	6690.25	5840.61	7539.89	1.29094	0.368426	3.36e-07	1.28e-05	0	0	0	0	0	0	0	0
AT5G07340	Calreticulin family protein	1334.31	1165.05	1503.56	1.29055	0.367985	1.24e-05	0.000308691	0	0	0	0	0	0	0	0
AT1G20380	Prolyl oligopeptidase family protein	211.886	185.017	238.754	1.29044	0.367866	0.00533142	0.0483056	0	0	0	0	0	0	0	0
AT2G42320	nucleolar protein gar2-related	1479.46	1291.88	1667.05	1.29041	0.367827	1.91e-05	0.000447247	0	0	0	0	0	0	0	0
AT3G09035	Concanavalin A-like lectin family protein	451.365	394.163	508.567	1.29025	0.367646	0.000835423	0.0109967	0	0	1	522;	0	0	0	0
AT1G63880	Disease resistance protein (TIR-NBS-LRR class) family	3308.73	2889.51	3727.94	1.29016	0.367554	1.28e-05	0.000316998	0	0	0	0	0	0	0	0
AT1G22070	TGA1A-related gene 3	189.085	165.141	213.028	1.28998	0.367351	0.00339377	0.0340669	0	0	1	1609;	0	0	0	0
AT5G41670	6-phosphogluconate dehydrogenase family protein	2377.14	2076.14	2678.13	1.28996	0.367322	0.000919976	0.0119258	0	0	1	1971;	0	0	0	0
AT1G68560	alpha-xylosidase 1	5841.16	5102.29	6580.03	1.28962	0.366947	4.51e-07	1.66e-05	0	0	0	0	0	0	0	0
AT5G52210	GTP-binding protein 1	296.722	259.213	334.231	1.28941	0.366709	0.00302144	0.031185	0	0	0	0	0	0	0	0
AT3G18050	unknown protein; BEST Arabidopsis thaliana protein match is: unknown protein (TAIR:AT4G28100.1); Has 67 Blast hits to 66 proteins in 12 species: Archae - 0; Bacteria - 0; Metazoa - 0; Fungi - 0; Plants - 67; Viruses - 0; Other Eukaryotes - 0 (source: NCBI	2665.72	2329	3002.44	1.28915	0.366425	2.28e-06	6.93e-05	0	0	0	0	0	0	0	0
AT3G46030	Histone superfamily protein	2645.34	2312.08	2978.61	1.28828	0.365449	0.000298497	0.00469838	0	0	0	0	0	0	0	0
AT5G27280	Zim17-type zinc finger protein	465.224	406.744	523.705	1.28755	0.364634	0.00325882	0.0329521	0	0	4	43;593;1909;1994;	0	0	0	0
AT3G05730	Encodes a defensin-like (DEFL) family protein.	11448.7	10009.8	12887.6	1.2875	0.364568	0.000626514	0.00864676	0	0	1	1011;	0	0	0	0
AT3G30180	brassinosteroid-6-oxidase 2	707.854	618.974	796.733	1.28718	0.364219	0.000182268	0.00306826	0	0	3	5;1139;1535;	0	0	0	0
AT2G36410	Family of unknown function (DUF662)	987.665	863.674	1111.66	1.28712	0.364151	4.13e-05	0.000887845	0	0	0	0	1	389;	0	0
AT3G01490	Protein kinase superfamily protein	943.515	825.265	1061.77	1.28657	0.363535	0.000195952	0.0032649	0	0	0	0	0	0	0	0
AT4G14960	Tubulin/FtsZ family protein	12890.9	11275.8	14505.9	1.28646	0.36341	2.41e-07	9.53e-06	0	0	0	0	1	89;	0	0
AT4G23800	HMG (high mobility group) box protein	1917.77	1677.87	2157.68	1.28596	0.362843	4.3e-06	0.000120782	0	0	0	0	0	0	0	0
AT1G05805	basic helix-loop-helix (bHLH) DNA-binding superfamily protein	642.799	562.392	723.207	1.28595	0.362832	0.000182454	0.00306852	0	0	0	0	0	0	0	0
AT1G72330	alanine aminotransferase 2	340.01	297.579	382.441	1.28518	0.361968	0.00156386	0.0186539	0	0	1	1984;	1	1855;	0	0
AT3G08670	unknown protein; BEST Arabidopsis thaliana protein match is: unknown protein (TAIR:AT3G51540.1); Has 48380 Blast hits to 29827 proteins in 1356 species: Archae - 46; Bacteria - 5589; Metazoa - 17361; Fungi - 13192; Plants - 2237; Viruses - 905; Other Euka	529.863	463.802	595.924	1.28487	0.36162	0.000492781	0.00710175	1	1020;	1	1219;	0	0	0	0
AT1G69330	RING/U-box superfamily protein	276.022	241.654	310.39	1.28444	0.361141	0.00450453	0.0426348	0	0	0	0	1	190;	0	0
AT2G37520	Acyl-CoA N-acyltransferase with RING/FYVE/PHD-type zinc finger domain	822.923	720.521	925.326	1.28425	0.360922	9.09e-05	0.0017391	0	0	1	1933;	0	0	0	0
AT3G59820	LETM1-like protein	692.257	606.129	778.386	1.28419	0.36086	0.000999702	0.0128755	0	0	1	1917;	1	285;	0	0
AT3G05160	Major facilitator superfamily protein	676.947	592.753	761.141	1.28408	0.360732	0.000253798	0.00406984	0	0	1	564;	1	424;	1	1977;
AT1G48920	nucleolin like 1	7254.69	6352.65	8156.74	1.28399	0.360634	0.00247464	0.0267101	0	0	0	0	0	0	0	0
AT4G13495	other RNA	10474	9173.25	11774.7	1.28359	0.360183	6.25e-06	0.000167682	0	0	1	1184;	1	446;	0	0
AT5G63780	RING/FYVE/PHD zinc finger superfamily protein	940.918	824.431	1057.4	1.28259	0.359055	8.12e-05	0.00157639	0	0	1	1459;	1	1411;	0	0
AT4G38890	FMN-linked oxidoreductases superfamily protein	940.028	823.96	1056.1	1.28173	0.358096	5.6e-05	0.00114693	0	0	0	0	0	0	0	0
AT2G03420	unknown protein; Has 38 Blast hits to 38 proteins in 17 species: Archae - 0; Bacteria - 0; Metazoa - 0; Fungi - 0; Plants - 38; Viruses - 0; Other Eukaryotes - 0 (source: NCBI BLink).	1563.18	1370.25	1756.12	1.28161	0.357957	1.04e-05	0.000263885	0	0	1	33;	0	0	0	0
AT1G69370	chorismate mutase 3	308.616	270.564	346.669	1.28128	0.357588	0.0034717	0.0346358	0	0	1	1003;	0	0	0	0
AT4G18240	starch synthase 4	4584.38	4019.49	5149.27	1.28108	0.357355	4.41e-05	0.00093808	1	1897;	0	0	0	0	0	0
AT1G07790	Histone superfamily protein	1156.96	1014.96	1298.95	1.2798	0.355921	0.00078523	0.0104511	0	0	0	0	0	0	0	0
AT1G50010	tubulin alpha-2 chain	7984.97	7005.1	8964.83	1.27976	0.355871	5.7e-07	2.03e-05	0	0	0	0	0	0	0	0
AT2G41950	unknown protein; FUNCTIONS IN: molecular_function unknown; INVOLVED IN: biological_process unknown; LOCATED IN: chloroplast, plant-type cell wall; EXPRESSED IN: 22 plant structures; EXPRESSED DURING: 13 growth stages; Has 53 Blast hits to 53 proteins in 2	987.345	866.252	1108.44	1.27958	0.35567	5.39e-05	0.00111127	0	0	0	0	0	0	0	0
AT2G28810	Dof-type zinc finger DNA-binding family protein	638.527	560.416	716.638	1.27876	0.354746	0.000496341	0.00714731	0	0	0	0	0	0	0	0
AT3G13690	Protein kinase protein with adenine nucleotide alpha hydrolases-like domain	1638.2	1437.86	1838.55	1.27867	0.354646	1.55e-05	0.00037174	0	0	0	0	0	0	0	0
AT5G08020	RPA70-kDa subunit B	290.404	254.915	325.893	1.27844	0.354381	0.00365344	0.0361074	0	0	0	0	0	0	0	0
AT2G36390	starch branching enzyme 2.1	2908.5	2553.47	3263.53	1.27808	0.353975	2.62e-06	7.85e-05	1	1846;	1	1828;	0	0	0	0
AT3G19553	Amino acid permease family protein	903.182	792.993	1013.37	1.27791	0.353781	0.000166769	0.00286382	0	0	1	904;	0	0	0	0
AT5G06150	Cyclin family protein	765.701	672.485	858.917	1.27723	0.353017	0.000179445	0.00303353	0	0	0	0	1	124;	0	0
AT1G05010	ethylene-forming enzyme	5272.96	4631.68	5914.24	1.27691	0.352657	0.00011312	0.0020694	0	0	2	818;981;	1	1689;	0	0
AT1G72160	Sec14p-like phosphatidylinositol transfer family protein	1669.75	1466.73	1872.77	1.27683	0.35257	2.2e-05	0.000509575	0	0	0	0	0	0	0	0
AT1G58200	MSCS-like 3	1314.74	1155.46	1474.02	1.2757	0.351293	2.75e-05	0.000625662	0	0	2	1006;1943;	0	0	0	0
AT3G21060	Transducin/WD40 repeat-like superfamily protein	356.362	313.324	399.4	1.27472	0.350176	0.00208158	0.0233679	0	0	0	0	0	0	1	1800;
AT4G33270	Transducin family protein / WD-40 repeat family protein	1560.86	1373.18	1748.55	1.27336	0.348638	0.000602399	0.00835252	0	0	0	0	0	0	0	0
AT4G39980	3-deoxy-D-arabino-heptulosonate 7-phosphate synthase 1	1136.65	1000.21	1273.09	1.27283	0.348036	0.000676112	0.00927085	0	0	1	1840;	0	0	0	0
AT5G14450	GDSL-like Lipase/Acylhydrolase superfamily protein	315.086	277.289	352.883	1.27262	0.347801	0.00470044	0.044028	0	0	0	0	0	0	0	0
AT3G61610	Galactose mutarotase-like superfamily protein	363.462	319.903	407.022	1.27233	0.34747	0.00255091	0.0273521	0	0	0	0	0	0	0	0
AT3G52870	IQ calmodulin-binding motif family protein	969.442	853.287	1085.6	1.27225	0.347386	0.00010244	0.00190233	0	0	0	0	0	0	0	0
AT1G18150	Protein kinase superfamily protein	771.655	679.301	864.009	1.27191	0.346996	0.000127006	0.00228152	0	0	0	0	0	0	0	0
AT2G26900	Sodium Bile acid symporter family	4686.8	4126.07	5247.54	1.2718	0.346873	1.51e-06	4.84e-05	0	0	0	0	1	1481;	0	0
AT2G28620	P-loop containing nucleoside triphosphate hydrolases superfamily protein	714.038	628.679	799.397	1.27155	0.346588	0.000288514	0.00455324	0	0	0	0	1	685;	0	0
AT4G26540	Leucine-rich repeat receptor-like protein kinase family protein	2213.68	1949.41	2477.95	1.27113	0.346109	3.55e-05	0.00077952	0	0	0	0	0	0	0	0
AT2G17840	Senescence/dehydration-associated protein-related	567.855	500.086	635.625	1.27103	0.346002	0.000788593	0.0104881	0	0	1	1975;	0	0	0	0
AT2G26200	S-adenosyl-L-methionine-dependent methyltransferases superfamily protein	523.217	460.905	585.528	1.27039	0.34527	0.000800325	0.0106204	0	0	1	1096;	0	0	0	0
AT5G59910	Histone superfamily protein	3560.76	3138.01	3983.51	1.26944	0.344189	6.77e-05	0.00135504	0	0	0	0	0	0	0	0
AT2G40475	unknown protein; BEST Arabidopsis thaliana protein match is: unknown protein (TAIR:AT3G56260.2); Has 477 Blast hits to 219 proteins in 41 species: Archae - 0; Bacteria - 4; Metazoa - 91; Fungi - 61; Plants - 144; Viruses - 0; Other Eukaryotes - 177 (sourc	287.366	253.341	321.392	1.26862	0.343257	0.003482	0.0347193	0	0	3	420;1126;1269;	0	0	0	0
AT1G32090	early-responsive to dehydration stress protein (ERD4)	697.354	614.8	779.908	1.26856	0.343188	0.000276877	0.00438503	0	0	1	1575;	1	1931;	0	0
AT4G16950	Disease resistance protein (TIR-NBS-LRR class) family	3653.75	3221.43	4086.08	1.26841	0.343017	0.00105818	0.0135411	0	0	3	1120;1743;1873;	2	263;578;	0	0
AT5G48250	B-box type zinc finger protein with CCT domain	357.46	315.182	399.738	1.26828	0.34287	0.000908286	0.0118084	0	0	2	1556;1874;	1	644;	0	0
AT3G52390	TatD related DNase	371.532	327.695	415.37	1.26755	0.342042	0.00320175	0.0325218	0	0	0	0	0	0	0	0
AT1G14440	homeobox protein 31	387.91	342.168	433.652	1.26737	0.341834	0.00198936	0.0225623	0	0	0	0	0	0	0	0
AT1G01300	Eukaryotic aspartyl protease family protein	1124.71	992.482	1256.94	1.26646	0.340806	3.1e-05	0.000693425	0	0	0	0	0	0	0	0
AT5G08330	TCP family transcription factor	1276.25	1126.21	1426.29	1.26644	0.340784	8.02e-05	0.00156316	0	0	0	0	0	0	0	0
AT5G45610	protein dimerizations	300.569	265.308	335.829	1.26581	0.340057	0.00390542	0.0379904	0	0	2	1786;1875;	0	0	0	0
AT1G78610	mechanosensitive channel of small conductance-like 6	660.552	583.097	738.008	1.26567	0.339899	0.000379819	0.00576091	0	0	0	0	0	0	0	0
AT5G23575	Transmembrane CLPTM1 family protein	1167.85	1031.01	1304.69	1.26546	0.339659	4.47e-05	0.000948533	0	0	1	1923;	1	252;	0	0
AT1G31330	photosystem I subunit F	94659.2	83598.8	105720	1.26461	0.33869	8.09e-07	2.75e-05	0	0	1	102;	0	0	0	0
AT1G63100	GRAS family transcription factor	558.829	493.541	624.116	1.26457	0.338644	0.000599898	0.00833397	0	0	1	143;	0	0	0	0
AT3G06880	Transducin/WD40 repeat-like superfamily protein	2157.61	1906.24	2408.99	1.26374	0.337698	2.55e-05	0.000582967	0	0	0	0	0	0	0	0
AT1G51100	unknown protein; FUNCTIONS IN: molecular_function unknown; INVOLVED IN: biological_process unknown; LOCATED IN: chloroplast, chloroplast stroma; EXPRESSED IN: 22 plant structures; EXPRESSED DURING: 13 growth stages; Has 26 Blast hits to 26 proteins in 9 s	1088.5	962.408	1214.6	1.26204	0.335761	0.000197431	0.00328649	0	0	1	65;	0	0	0	0
AT4G32980	homeobox gene 1	925.437	818.49	1032.38	1.26133	0.334942	0.00159837	0.0189897	0	0	0	0	0	0	0	0
AT2G35620	Leucine-rich repeat protein kinase family protein	1162.14	1028.03	1296.24	1.26089	0.334447	9.94e-05	0.00185734	0	0	1	1432;	0	0	0	0
AT5G06830	unknown protein; CONTAINS InterPro DOMAIN/s: Protein of unknown function DUF773 (InterPro:IPR008491); Has 365 Blast hits to 359 proteins in 109 species: Archae - 9; Bacteria - 13; Metazoa - 209; Fungi - 7; Plants - 47; Viruses - 0; Other Eukaryotes - 80 (	548.2	484.999	611.4	1.26062	0.334135	0.000994387	0.0128162	0	0	0	0	0	0	0	0
AT5G11580	Regulator of chromosome condensation (RCC1) family protein	2252.99	1993.55	2512.43	1.26028	0.333746	3.43e-05	0.000754686	0	0	1	200;	0	0	0	0
AT5G57700	BNR/Asp-box repeat family protein	389.543	344.763	434.323	1.25977	0.333165	0.00219573	0.0243746	0	0	0	0	0	0	0	0
AT3G28700	Protein of unknown function (DUF185)	335.218	296.721	373.714	1.25948	0.332829	0.00473121	0.0442699	0	0	2	145;719;	0	0	0	0
AT3G22200	Pyridoxal phosphate (PLP)-dependent transferases superfamily protein	1635.6	1447.82	1823.37	1.25939	0.332729	3.85e-05	0.000834316	0	0	0	0	0	0	0	0
AT1G53430	Leucine-rich repeat transmembrane protein kinase	1384.19	1225.59	1542.78	1.2588	0.332046	7.59e-05	0.00148483	0	0	2	201;795;	0	0	0	0
AT2G27060	Leucine-rich repeat protein kinase family protein	912.026	807.715	1016.34	1.25829	0.331461	0.00066141	0.00909338	0	0	0	0	3	600;608;676;	0	0
AT1G55260	Bifunctional inhibitor/lipid-transfer protein/seed storage 2S albumin superfamily protein	1049.8	930.001	1169.6	1.25763	0.330713	0.000139611	0.00247082	0	0	2	1485;1806;	0	0	0	0
AT4G22756	sterol C4-methyl oxidase 1-2	349.887	310.001	389.773	1.25733	0.330362	0.00454775	0.0428665	0	0	1	1447;	1	828;	0	0
AT1G68060	microtubule-associated proteins 70-1	1625.43	1440.71	1810.15	1.25643	0.329332	7.11e-05	0.00140595	0	0	0	0	0	0	0	0
AT2G45590	Protein kinase superfamily protein	1142.06	1012.36	1271.76	1.25623	0.329105	0.00014642	0.00257103	0	0	0	0	0	0	0	0
AT3G56430	unknown protein; FUNCTIONS IN: molecular_function unknown; INVOLVED IN: biological_process unknown; LOCATED IN: mitochondrion, vacuole; EXPRESSED IN: 22 plant structures; EXPRESSED DURING: 13 growth stages; BEST Arabidopsis thaliana protein match is: unkn	492.876	436.927	548.825	1.2561	0.328953	0.00174916	0.0203761	0	0	0	0	0	0	0	0
AT1G53440	Leucine-rich repeat transmembrane protein kinase	1859.57	1648.66	2070.47	1.25585	0.32866	6.15e-05	0.00125094	0	0	0	0	0	0	0	0
AT4G26370	antitermination NusB domain-containing protein	2307.45	2045.91	2568.98	1.25566	0.328447	2.16e-05	0.000501602	0	0	1	1789;	0	0	0	0
AT2G20960	Arabidopsis phospholipase-like protein (PEARLI 4) family	908.484	805.688	1011.28	1.25518	0.327891	0.000236038	0.00382888	0	0	0	0	0	0	0	0
AT5G13730	sigma factor 4	1076.04	954.288	1197.78	1.25516	0.327871	0.00490154	0.0454133	0	0	0	0	1	1039;	0	0
AT2G35880	TPX2 (targeting protein for Xklp2) protein family	1403.51	1244.83	1562.2	1.25495	0.327633	0.000130606	0.00233218	0	0	0	0	1	1006;	0	0
AT4G01460	basic helix-loop-helix (bHLH) DNA-binding superfamily protein	759.811	673.915	845.707	1.25492	0.327591	0.00359679	0.0357248	0	0	2	1588;1870;	1	534;	0	0
AT3G03130	unknown protein; BEST Arabidopsis thaliana protein match is: unknown protein (TAIR:AT5G17160.1); Has 7130 Blast hits to 3690 proteins in 504 species: Archae - 22; Bacteria - 2666; Metazoa - 1654; Fungi - 721; Plants - 246; Viruses - 56; Other Eukaryotes -	396.817	351.977	441.656	1.25479	0.327444	0.00308656	0.0317565	0	0	1	1970;	0	0	0	0
AT1G28100	unknown protein; FUNCTIONS IN: molecular_function unknown; INVOLVED IN: biological_process unknown; LOCATED IN: cellular_component unknown; EXPRESSED IN: 22 plant structures; EXPRESSED DURING: 13 growth stages; Has 64 Blast hits to 64 proteins in 27 speci	460.5	408.872	512.128	1.25254	0.324855	0.00346151	0.0345727	0	0	0	0	0	0	0	0
AT3G50270	HXXXD-type acyl-transferase family protein	775.628	688.871	862.385	1.25188	0.324097	0.000795423	0.0105632	0	0	2	284;1247;	0	0	0	0
AT5G55230	microtubule-associated proteins 65-1	2290.87	2035.68	2546.05	1.25072	0.322753	4.48e-05	0.000949789	0	0	0	0	1	1572;	0	0
AT5G04885	Glycosyl hydrolase family protein	717.148	637.348	796.948	1.25041	0.322403	0.000596881	0.00830814	0	0	1	1282;	0	0	0	0
AT2G42170	Actin family protein	356.273	316.63	395.917	1.25041	0.322401	0.00327523	0.0330621	0	0	0	0	0	0	0	0
AT3G55740	proline transporter 2	474.62	421.865	527.375	1.2501	0.322048	0.00268289	0.0285115	0	0	1	7;	0	0	0	0
AT1G27460	no pollen germination related 1	1271.81	1130.54	1413.08	1.24992	0.321833	0.000198589	0.0033027	0	0	0	0	0	0	0	0
AT1G63690	SIGNAL PEPTIDE PEPTIDASE-LIKE 2	3507.26	3118.01	3896.52	1.24968	0.321562	3.18e-05	0.000707043	0	0	0	0	0	0	0	0
AT1G14920	GRAS family transcription factor family protein	1126.12	1001.19	1251.04	1.24955	0.321412	0.000177347	0.00300802	0	0	1	1622;	0	0	0	0
AT4G30020	PA-domain containing subtilase family protein	1993.22	1773.03	2213.42	1.24839	0.320065	0.000583801	0.00817686	0	0	0	0	0	0	0	0
AT4G23010	UDP-galactose transporter 2	378.559	336.783	420.336	1.24809	0.319727	0.00378641	0.0370539	0	0	3	262;466;834;	0	0	0	0
AT2G27920	serine carboxypeptidase-like 51	400.55	356.544	444.555	1.24685	0.318284	0.00186416	0.0214098	0	0	3	1191;1420;1814;	1	640;	0	0
AT3G18830	polyol/monosaccharide transporter 5	704.283	626.968	781.598	1.24663	0.318034	0.00408093	0.0393985	0	0	1	584;	0	0	0	0
AT5G16000	NSP-interacting kinase 1	1123.72	1000.39	1247.05	1.24656	0.317958	0.000374012	0.0056921	0	0	0	0	0	0	0	0
AT2G02450	NAC domain containing protein 35	472.537	420.851	524.224	1.24563	0.316873	0.00383643	0.0374209	0	0	0	0	0	0	0	0
AT3G10410	SERINE CARBOXYPEPTIDASE-LIKE 49	1851.28	1649.27	2053.29	1.24497	0.316105	5.59e-05	0.00114693	1	1172;	0	0	0	0	2	677;1962;
AT5G60850	OBF binding protein 4	1132.79	1009.18	1256.39	1.24496	0.316102	0.000808511	0.0107132	0	0	1	1920;	0	0	0	0
AT3G10080	RmlC-like cupins superfamily protein	444.309	395.943	492.675	1.24431	0.315341	0.00411083	0.0396444	0	0	0	0	1	1271;	0	0
AT2G21250	NAD(P)-linked oxidoreductase superfamily protein	2178.36	1941.27	2415.44	1.24425	0.315281	0.0019861	0.0225564	0	0	0	0	0	0	0	0
AT1G19690	NAD(P)-binding Rossmann-fold superfamily protein	552.35	492.277	612.422	1.24406	0.315055	0.0013616	0.0166741	0	0	0	0	0	0	0	0
AT2G37640	Barwin-like endoglucanases superfamily protein	730.364	651.019	809.709	1.24376	0.314704	0.00105306	0.013494	0	0	0	0	0	0	0	0
AT3G05120	alpha/beta-Hydrolases superfamily protein	668.589	596.126	741.052	1.24311	0.313956	0.00204702	0.0230521	0	0	0	0	0	0	0	0
AT1G76620	Protein of unknown function, DUF547	418.166	372.936	463.397	1.24257	0.313324	0.00367738	0.0362441	0	0	1	394;	0	0	0	0
AT5G60210	ROP interactive partner 5	852.566	760.375	944.756	1.24249	0.31323	0.000517433	0.0074153	0	0	0	0	1	1461;	0	0
AT1G10090	Early-responsive to dehydration stress protein (ERD4)	552.125	492.504	611.746	1.24211	0.312796	0.0014337	0.017332	0	0	0	0	1	243;	1	1807;
AT2G17230	EXORDIUM like 5	1232.82	1099.94	1365.71	1.24162	0.312219	0.00507469	0.0464653	0	0	1	143;	0	0	0	0
AT5G14270	bromodomain and extraterminal domain protein 9	1010.06	901.296	1118.81	1.24134	0.311898	0.000236713	0.00383293	0	0	1	1965;	0	0	0	0
AT4G35730	Regulator of Vps4 activity in the MVB pathway protein	431.472	385.021	477.923	1.24129	0.311841	0.00429544	0.0410712	0	0	1	387;	0	0	0	0
AT5G35560	DENN (AEX-3) domain-containing protein	620.326	553.565	687.087	1.2412	0.311738	0.00139508	0.0169912	0	0	2	1586;1718;	0	0	0	0
AT1G14380	IQ-domain 28	1120.98	1000.37	1241.59	1.24113	0.311655	0.000419779	0.00620941	0	0	2	1406;1604;	1	1717;	0	0
AT4G38550	Arabidopsis phospholipase-like protein (PEARLI 4) family	1719.88	1535.16	1904.6	1.24065	0.311099	0.000129972	0.00232317	0	0	1	1973;	0	0	0	0
AT2G13690	PRLI-interacting factor, putative	436.587	389.736	483.439	1.24043	0.310837	0.00510426	0.0466488	0	0	0	0	0	0	0	0
AT2G32180	plastid transcriptionally active 18	1214.53	1084.28	1344.78	1.24025	0.310632	0.000352796	0.00542446	0	0	0	0	0	0	0	0
AT5G11150	vesicle-associated membrane protein 713	607.455	542.522	672.389	1.23938	0.309615	0.000919318	0.0119258	0	0	0	0	0	0	0	0
AT1G75460	ATP-dependent protease La (LON) domain protein	4120.23	3680.32	4560.15	1.23906	0.309247	5.45e-05	0.00112351	1	1829;	1	1959;	1	1856;	0	0
AT4G38020	tRNA/rRNA methyltransferase (SpoU) family protein	388.446	347.183	429.709	1.2377	0.307663	0.0054196	0.0489484	0	0	1	451;	0	0	0	0
AT2G23890	HAD-superfamily hydrolase, subfamily IG, 5'-nucleotidase	454.312	406.101	502.524	1.23743	0.307352	0.00443289	0.0421383	0	0	1	379;	0	0	0	0
AT4G02340	alpha/beta-Hydrolases superfamily protein	520.265	465.078	575.452	1.23732	0.307223	0.00249283	0.0268256	0	0	1	1941;	0	0	0	0
AT3G46320	Histone superfamily protein	1125.98	1006.58	1245.37	1.23723	0.307117	0.000571649	0.00803806	0	0	0	0	0	0	0	0
AT5G19540	unknown protein; FUNCTIONS IN: molecular_function unknown; INVOLVED IN: biological_process unknown; LOCATED IN: chloroplast; EXPRESSED IN: 22 plant structures; EXPRESSED DURING: 13 growth stages; Has 1807 Blast hits to 1807 proteins in 277 species: Archae	2528.48	2260.36	2796.59	1.23723	0.307116	4.81e-05	0.00101196	0	0	2	379;1966;	0	0	0	0
AT1G73470	unknown protein; FUNCTIONS IN: molecular_function unknown; INVOLVED IN: biological_process unknown; LOCATED IN: chloroplast; EXPRESSED IN: 22 plant structures; EXPRESSED DURING: 13 growth stages.	575.005	514.054	635.956	1.23714	0.307008	0.00170697	0.0200017	0	0	0	0	0	0	0	0
AT5G44600	S-adenosyl-L-methionine-dependent methyltransferases superfamily protein	685.757	613.131	758.383	1.2369	0.306731	0.00166111	0.0196311	0	0	0	0	0	0	0	0
AT4G33260	Transducin family protein / WD-40 repeat family protein	734.536	656.751	812.321	1.23688	0.306702	0.00501712	0.046174	0	0	0	0	0	0	0	0
AT1G08380	photosystem I subunit O	60671.2	54249.8	67092.5	1.23673	0.306532	0.000565649	0.00797245	0	0	0	0	1	556;	0	0
AT3G56080	S-adenosyl-L-methionine-dependent methyltransferases superfamily protein	534.241	477.966	590.516	1.23548	0.305068	0.00387596	0.0377263	0	0	1	1226;	0	0	0	0
AT4G34760	SAUR-like auxin-responsive protein family	1257.25	1125.03	1389.48	1.23507	0.30459	0.000603287	0.00835837	0	0	1	515;	0	0	0	0
AT5G61000	Replication factor-A protein 1-related	533.038	477.101	588.974	1.23448	0.303909	0.00197896	0.0224977	0	0	0	0	0	0	0	0
AT1G16630	unknown protein; LOCATED IN: chloroplast; BEST Arabidopsis thaliana protein match is: unknown protein (TAIR:AT2G16270.1); Has 10587 Blast hits to 5736 proteins in 617 species: Archae - 88; Bacteria - 963; Metazoa - 3686; Fungi - 820; Plants - 541; Viruses	414.45	370.997	457.904	1.23425	0.303638	0.00503785	0.0462535	0	0	1	1710;	0	0	0	0
AT1G21880	lysm domain GPI-anchored protein 1 precursor	734.035	657.119	810.952	1.2341	0.303463	0.00116516	0.0146898	0	0	0	0	0	0	0	0
AT1G18370	ATP binding microtubule motor family protein	832.647	745.411	919.882	1.23406	0.303412	0.00217388	0.0241769	0	0	1	642;	0	0	0	0
AT3G02640	unknown protein; BEST Arabidopsis thaliana protein match is: unknown protein (TAIR:AT5G16250.1); Has 96 Blast hits to 96 proteins in 16 species: Archae - 0; Bacteria - 0; Metazoa - 0; Fungi - 0; Plants - 95; Viruses - 0; Other Eukaryotes - 1 (source: NCBI	674.54	603.922	745.158	1.23386	0.303184	0.00280171	0.0294253	0	0	1	1773;	0	0	0	0
AT5G46570	BR-signaling kinase 2	465.38	416.804	513.956	1.23309	0.302276	0.0032646	0.0329734	0	0	1	1778;	1	1816;	0	0
AT3G19490	sodium:hydrogen antiporter 1	1958.31	1754.91	2161.7	1.2318	0.300768	0.000107452	0.00198189	0	0	2	495;528;	0	0	0	0
AT3G27300	glucose-6-phosphate dehydrogenase 5	1011.47	906.437	1116.51	1.23176	0.300716	0.000558865	0.00792228	0	0	1	1859;	1	919;	0	0
AT2G34510	Protein of unknown function, DUF642	1455.52	1304.52	1606.52	1.2315	0.300418	0.000330217	0.0051301	0	0	0	0	0	0	0	0
AT1G77510	PDI-like 1-2	913.383	818.899	1007.87	1.23076	0.299548	0.000409489	0.00609068	0	0	1	1849;	0	0	1	1949;
[truncated: 1,426 more rows]

## Sheet: giENprom
									PRR7/PRR9		Evening Element		SH2008_1		SH2008_1
[truncated: 65 more rows]

## Sheet: lhycca1ED
									PRR7/PRR9		Evening Element		SH2008_1		SH2008_1
[truncated: 4,452 more rows]

[truncated: 12 more sheets: lhycca1EDprom, lhycca1EN, lhycca1pENprom, prr7prr9ED, prr7prr9EDprom, prr7prr9EN, prr7prr9ENprom, toc1ED, toc1EDprom, toc1EN, toc1ENprom, ClockGenes]
