# Supplementary material for: Parallel analysis of Arabidopsis circadian clock mutants reveals different scales of transcriptome and proteome regulation
Source: Open Biol. 2017 Mar 1;7(3):160333. doi: 10.1098/rsob.160333 (PMC5376707; doi:10.1098/rsob.160333)
Supplement: Table S2 [file rsob160333supp10.xlsx]

## Sheet: readme
Proteomics >> ONE WAY ANOVA analysis
ID	AGI
mutant	gi, lhycca1,prr7prr9, toc1
COL	Col0, Ws
log2FoldChange	used for downstream analyses
pval	FDR adjusted p-value; used for downstream analyses
-qty	number of promoter element (within first 2000bp uptream of ATG)
-pos	position of promoter element (within first 2000bp uptream of ATG)

## Sheet: gi_ED
ID	descr	log2FoldChange	pval	mutant	wild-type	CACGTGGC-qty	CACGTGGC-pos	AAATATC-qty	AAATATC-pos	TGGATAA-qty	TGGATAA-pos	CCACGTGT-qty	CCACGTGT-pos
AT4G21620	glycine-rich protein	1.14388	0.00709868	gi-201|Columbia (Col-0)|ED	Wild Type|Columbia (Col-0)|ED	0	0	0	0	0	0	0	0
AT2G42530	cold regulated 15b	1.04646	0.00870962	gi-201|Columbia (Col-0)|ED	Wild Type|Columbia (Col-0)|ED	0	0	2	1750;1914;	0	0	0	0
AT5G15810	N2,N2-dimethylguanosine tRNA methyltransferase	0.832919	0.0434768	gi-201|Columbia (Col-0)|ED	Wild Type|Columbia (Col-0)|ED	0	0	0	0	0	0	0	0
AT1G68530	3-ketoacyl-CoA synthase 6	0.723762	0.00893598	gi-201|Columbia (Col-0)|ED	Wild Type|Columbia (Col-0)|ED	0	0	0	0	1	1205;	0	0
AT1G70290	trehalose-6-phosphatase synthase S8	0.710168	0.0406544	gi-201|Columbia (Col-0)|ED	Wild Type|Columbia (Col-0)|ED	0	0	3	9;235;1573;	2	368;1190;	0	0
AT1G10950	transmembrane nine 1	0.699667	0.0341444	gi-201|Columbia (Col-0)|ED	Wild Type|Columbia (Col-0)|ED	0	0	1	114;	1	30;	0	0
AT5G03910	ABC2 homolog 12	0.681069	0.0486051	gi-201|Columbia (Col-0)|ED	Wild Type|Columbia (Col-0)|ED	0	0	3	547;1142;1883;	0	0	0	0
AT3G55200	Cleavage and polyadenylation specificity factor (CPSF) A subunit protein	0.604928	0.0338139	gi-201|Columbia (Col-0)|ED	Wild Type|Columbia (Col-0)|ED	0	0	2	16;1591;	0	0	0	0
AT2G17840	Senescence/dehydration-associated protein-related	0.583355	0.0025759	gi-201|Columbia (Col-0)|ED	Wild Type|Columbia (Col-0)|ED	0	0	1	1975;	0	0	0	0
AT5G57290	60S acidic ribosomal protein family	0.564946	0.00846432	gi-201|Columbia (Col-0)|ED	Wild Type|Columbia (Col-0)|ED	0	0	0	0	0	0	0	0
AT4G15770	RNA binding	0.564728	0.00517853	gi-201|Columbia (Col-0)|ED	Wild Type|Columbia (Col-0)|ED	0	0	0	0	0	0	0	0
AT3G01510	like SEX4 1	0.562921	0.0130544	gi-201|Columbia (Col-0)|ED	Wild Type|Columbia (Col-0)|ED	0	0	1	1302;	0	0	0	0
AT2G46650	cytochrome B5 isoform C	0.507796	0.0439454	gi-201|Columbia (Col-0)|ED	Wild Type|Columbia (Col-0)|ED	1	457;	0	0	0	0	0	0
AT2G28790	Pathogenesis-related thaumatin superfamily protein	0.501888	0.0121401	gi-201|Columbia (Col-0)|ED	Wild Type|Columbia (Col-0)|ED	0	0	0	0	1	1206;	0	0
AT3G56290	unknown protein; Has 39 Blast hits to 39 proteins in 15 species: Archae - 0; Bacteria - 0; Metazoa - 0; Fungi - 0; Plants - 39; Viruses - 0; Other Eukaryotes - 0 (source: NCBI BLink).	0.498729	0.0286796	gi-201|Columbia (Col-0)|ED	Wild Type|Columbia (Col-0)|ED	0	0	0	0	0	0	0	0
AT2G39800	delta1-pyrroline-5-carboxylate synthase 1	0.477235	9.44907255991607e-05	gi-201|Columbia (Col-0)|ED	Wild Type|Columbia (Col-0)|ED	0	0	2	1277;1332;	0	0	0	0
AT3G11964	RNA binding;RNA binding	0.460363	0.0481893	gi-201|Columbia (Col-0)|ED	Wild Type|Columbia (Col-0)|ED	0	0	0	0	0	0	0	0
AT1G26550	FKBP-like peptidyl-prolyl cis-trans isomerase family protein	0.455399	0.000544103	gi-201|Columbia (Col-0)|ED	Wild Type|Columbia (Col-0)|ED	0	0	0	0	0	0	0	0
AT3G49110	peroxidase CA	0.449344	0.00168678	gi-201|Columbia (Col-0)|ED	Wild Type|Columbia (Col-0)|ED	1	1588;	0	0	0	0	0	0
AT2G39010	plasma membrane intrinsic protein 2E	0.41888	0.0472627	gi-201|Columbia (Col-0)|ED	Wild Type|Columbia (Col-0)|ED	0	0	0	0	0	0	0	0
AT5G20830	sucrose synthase 1	0.416744	0.0158519	gi-201|Columbia (Col-0)|ED	Wild Type|Columbia (Col-0)|ED	0	0	0	0	0	0	0	0
AT1G75040	pathogenesis-related gene 5	0.400462	0.00954264	gi-201|Columbia (Col-0)|ED	Wild Type|Columbia (Col-0)|ED	0	0	1	1893;	0	0	0	0
AT4G27440	protochlorophyllide oxidoreductase B	0.39669	9.26450122173961e-09	gi-201|Columbia (Col-0)|ED	Wild Type|Columbia (Col-0)|ED	0	0	1	1860;	0	0	0	0
AT2G34585	unknown protein; FUNCTIONS IN: molecular_function unknown; INVOLVED IN: biological_process unknown; LOCATED IN: plasma membrane, vacuole; EXPRESSED IN: 24 plant structures; EXPRESSED DURING: 15 growth stages; Has 43 Blast hits to 43 proteins in 9 species:	0.391024	0.0326088	gi-201|Columbia (Col-0)|ED	Wild Type|Columbia (Col-0)|ED	0	0	0	0	0	0	0	0
AT5G44500	Small nuclear ribonucleoprotein family protein	0.376931	0.0242596	gi-201|Columbia (Col-0)|ED	Wild Type|Columbia (Col-0)|ED	0	0	0	0	0	0	0	0
AT3G28860	ATP binding cassette subfamily B19	0.360428	0.0300349	gi-201|Columbia (Col-0)|ED	Wild Type|Columbia (Col-0)|ED	0	0	1	1491;	0	0	0	0
AT5G53850	haloacid dehalogenase-like hydrolase family protein	0.348919	0.0265225	gi-201|Columbia (Col-0)|ED	Wild Type|Columbia (Col-0)|ED	0	0	0	0	0	0	0	0
AT4G37980	elicitor-activated gene 3-1	0.326304	0.00736792	gi-201|Columbia (Col-0)|ED	Wild Type|Columbia (Col-0)|ED	0	0	0	0	0	0	0	0
AT1G73600	S-adenosyl-L-methionine-dependent methyltransferases superfamily protein	0.318829	0.00565339	gi-201|Columbia (Col-0)|ED	Wild Type|Columbia (Col-0)|ED	0	0	1	400;	0	0	0	0
AT1G21130	O-methyltransferase family protein	0.31649	7.95422822730486e-05	gi-201|Columbia (Col-0)|ED	Wild Type|Columbia (Col-0)|ED	0	0	3	690;1805;1950;	0	0	0	0
AT5G60540	pyridoxine biosynthesis 2	0.310394	0.0356087	gi-201|Columbia (Col-0)|ED	Wild Type|Columbia (Col-0)|ED	0	0	2	290;1993;	0	0	0	0
AT2G36390	starch branching enzyme 2.1	0.308596	0.0428023	gi-201|Columbia (Col-0)|ED	Wild Type|Columbia (Col-0)|ED	1	1846;	1	1828;	0	0	0	0
AT4G11600	glutathione peroxidase 6	0.300184	0.0336372	gi-201|Columbia (Col-0)|ED	Wild Type|Columbia (Col-0)|ED	0	0	0	0	0	0	1	1931;
AT5G19860	Protein of unknown function, DUF538	0.298675	0.0289074	gi-201|Columbia (Col-0)|ED	Wild Type|Columbia (Col-0)|ED	0	0	0	0	0	0	0	0
AT4G27700	Rhodanese/Cell cycle control phosphatase superfamily protein	0.291161	0.0366231	gi-201|Columbia (Col-0)|ED	Wild Type|Columbia (Col-0)|ED	0	0	2	590;1067;	2	772;1389;	0	0
AT5G18570	GTP1/OBG family protein	0.278895	0.0444733	gi-201|Columbia (Col-0)|ED	Wild Type|Columbia (Col-0)|ED	0	0	0	0	0	0	0	0
AT5G53400	HSP20-like chaperones superfamily protein	0.278593	0.0293849	gi-201|Columbia (Col-0)|ED	Wild Type|Columbia (Col-0)|ED	0	0	0	0	0	0	0	0
AT2G01470	SEC12P-like 2 protein	0.271709	0.00795365	gi-201|Columbia (Col-0)|ED	Wild Type|Columbia (Col-0)|ED	0	0	0	0	0	0	0	0
AT1G58290	Glutamyl-tRNA reductase family protein	0.269122	0.0215352	gi-201|Columbia (Col-0)|ED	Wild Type|Columbia (Col-0)|ED	0	0	1	1185;	1	1858;	0	0
AT5G54810	tryptophan synthase beta-subunit 1	0.264904	0.00930858	gi-201|Columbia (Col-0)|ED	Wild Type|Columbia (Col-0)|ED	0	0	0	0	0	0	0	0
AT5G39410	Saccharopine dehydrogenase	0.253504	0.0222834	gi-201|Columbia (Col-0)|ED	Wild Type|Columbia (Col-0)|ED	0	0	1	1210;	0	0	0	0
AT1G76400	Ribophorin I	0.23767	0.0202254	gi-201|Columbia (Col-0)|ED	Wild Type|Columbia (Col-0)|ED	0	0	0	0	0	0	0	0
AT4G04020	fibrillin	0.234008	0.0128564	gi-201|Columbia (Col-0)|ED	Wild Type|Columbia (Col-0)|ED	0	0	0	0	1	1027;	1	1830;
AT3G44310	nitrilase 1	0.23353	0.000865477	gi-201|Columbia (Col-0)|ED	Wild Type|Columbia (Col-0)|ED	0	0	0	0	0	0	0	0
AT3G52180	dual specificity protein phosphatase (DsPTP1) family protein	0.233439	0.00980318	gi-201|Columbia (Col-0)|ED	Wild Type|Columbia (Col-0)|ED	0	0	0	0	0	0	0	0
AT1G79530	glyceraldehyde-3-phosphate dehydrogenase of plastid 1	0.213098	0.0302351	gi-201|Columbia (Col-0)|ED	Wild Type|Columbia (Col-0)|ED	0	0	1	860;	0	0	1	1594;
AT4G02930	GTP binding Elongation factor Tu family protein	0.20081	0.00494956	gi-201|Columbia (Col-0)|ED	Wild Type|Columbia (Col-0)|ED	0	0	0	0	0	0	0	0
AT5G52840	NADH-ubiquinone oxidoreductase-related	0.183102	0.0203356	gi-201|Columbia (Col-0)|ED	Wild Type|Columbia (Col-0)|ED	0	0	3	1505;1648;1698;	0	0	0	0
AT5G16710	dehydroascorbate reductase 1	0.182275	0.0368885	gi-201|Columbia (Col-0)|ED	Wild Type|Columbia (Col-0)|ED	0	0	0	0	0	0	1	1933;
AT1G20620	catalase 3	0.167048	0.0274017	gi-201|Columbia (Col-0)|ED	Wild Type|Columbia (Col-0)|ED	0	0	1	1828;	0	0	0	0
AT1G43670	Inositol monophosphatase family protein	0.117135	0.0185398	gi-201|Columbia (Col-0)|ED	Wild Type|Columbia (Col-0)|ED	0	0	1	1135;	0	0	1	1946;
AT2G04400	Aldolase-type TIM barrel family protein	0.101131	0.0490775	gi-201|Columbia (Col-0)|ED	Wild Type|Columbia (Col-0)|ED	0	0	0	0	0	0	1	1925;
AT1G80380	P-loop containing nucleoside triphosphate hydrolases superfamily protein	-0.0761281	0.0134979	gi-201|Columbia (Col-0)|ED	Wild Type|Columbia (Col-0)|ED	0	0	0	0	0	0	0	0
AT1G32060	phosphoribulokinase	-0.0837389	0.0440349	gi-201|Columbia (Col-0)|ED	Wild Type|Columbia (Col-0)|ED	0	0	1	1507;	0	0	1	1493;
AT1G11860	Glycine cleavage T-protein family	-0.099999	0.0274918	gi-201|Columbia (Col-0)|ED	Wild Type|Columbia (Col-0)|ED	0	0	0	0	1	1925;	0	0
AT4G38970	fructose-bisphosphate aldolase 2	-0.11401	0.0396128	gi-201|Columbia (Col-0)|ED	Wild Type|Columbia (Col-0)|ED	0	0	0	0	0	0	0	0
AT1G52510	alpha/beta-Hydrolases superfamily protein	-0.155339	0.0199017	gi-201|Columbia (Col-0)|ED	Wild Type|Columbia (Col-0)|ED	0	0	0	0	0	0	0	0
AT3G24170	glutathione-disulfide reductase	-0.165679	0.00413043	gi-201|Columbia (Col-0)|ED	Wild Type|Columbia (Col-0)|ED	0	0	0	0	0	0	0	0
AT5G23120	photosystem II stability/assembly factor, chloroplast (HCF136)	-0.167197	0.0359879	gi-201|Columbia (Col-0)|ED	Wild Type|Columbia (Col-0)|ED	0	0	0	0	0	0	0	0
AT5G28840	GDP-D-mannose 3',5'-epimerase	-0.174008	0.0199236	gi-201|Columbia (Col-0)|ED	Wild Type|Columbia (Col-0)|ED	0	0	0	0	0	0	0	0
AT3G26070	Plastid-lipid associated protein PAP / fibrillin family protein	-0.176541	0.0418283	gi-201|Columbia (Col-0)|ED	Wild Type|Columbia (Col-0)|ED	0	0	0	0	0	0	0	0
AT4G34490	cyclase associated protein 1	-0.180749	0.015869	gi-201|Columbia (Col-0)|ED	Wild Type|Columbia (Col-0)|ED	0	0	0	0	0	0	1	1936;
AT1G74230	glycine-rich RNA-binding protein 5	-0.183038	0.033482	gi-201|Columbia (Col-0)|ED	Wild Type|Columbia (Col-0)|ED	0	0	0	0	0	0	0	0
AT5G35630	glutamine synthetase 2	-0.192353	0.00257692	gi-201|Columbia (Col-0)|ED	Wild Type|Columbia (Col-0)|ED	0	0	3	493;515;1560;	0	0	0	0
ATCG00720	photosynthetic electron transfer B	-0.215193	0.00315045	gi-201|Columbia (Col-0)|ED	Wild Type|Columbia (Col-0)|ED	0	0	0	0	0	0	0	0
AT3G16640	translationally controlled tumor protein	-0.223658	0.0420141	gi-201|Columbia (Col-0)|ED	Wild Type|Columbia (Col-0)|ED	0	0	0	0	0	0	0	0
AT4G35090	catalase 2	-0.230743	0.00456821	gi-201|Columbia (Col-0)|ED	Wild Type|Columbia (Col-0)|ED	0	0	0	0	0	0	0	0
AT1G72750	translocase inner membrane subunit 23-2	-0.247063	0.0176536	gi-201|Columbia (Col-0)|ED	Wild Type|Columbia (Col-0)|ED	0	0	2	408;1862;	0	0	0	0
AT3G13750	beta galactosidase 1	-0.249059	0.0458941	gi-201|Columbia (Col-0)|ED	Wild Type|Columbia (Col-0)|ED	0	0	0	0	0	0	0	0
AT5G12950	Putative glycosyl hydrolase of unknown function (DUF1680)	-0.264173	0.0066212	gi-201|Columbia (Col-0)|ED	Wild Type|Columbia (Col-0)|ED	0	0	1	331;	0	0	0	0
AT4G26900	HIS HF	-0.270798	0.0492316	gi-201|Columbia (Col-0)|ED	Wild Type|Columbia (Col-0)|ED	0	0	1	1436;	0	0	0	0
AT3G12345	unknown protein; LOCATED IN: chloroplast; Has 35333 Blast hits to 34131 proteins in 2444 species: Archae - 798; Bacteria - 22429; Metazoa - 974; Fungi - 991; Plants - 531; Viruses - 0; Other Eukaryotes - 9610 (source: NCBI BLink).	-0.275375	0.0386476	gi-201|Columbia (Col-0)|ED	Wild Type|Columbia (Col-0)|ED	0	0	0	0	1	1001;	0	0
AT3G51140	Protein of unknown function (DUF3353)	-0.276657	0.0196273	gi-201|Columbia (Col-0)|ED	Wild Type|Columbia (Col-0)|ED	0	0	0	0	0	0	0	0
AT5G38420	Ribulose bisphosphate carboxylase (small chain) family protein	-0.279967	0.0142251	gi-201|Columbia (Col-0)|ED	Wild Type|Columbia (Col-0)|ED	0	0	0	0	0	0	0	0
AT5G14590	Isocitrate/isopropylmalate dehydrogenase family protein	-0.287253	0.0474209	gi-201|Columbia (Col-0)|ED	Wild Type|Columbia (Col-0)|ED	0	0	0	0	0	0	0	0
AT5G49360	beta-xylosidase 1	-0.293974	0.00685131	gi-201|Columbia (Col-0)|ED	Wild Type|Columbia (Col-0)|ED	0	0	0	0	0	0	0	0
AT2G23600	acetone-cyanohydrin lyase	-0.300285	0.0164994	gi-201|Columbia (Col-0)|ED	Wild Type|Columbia (Col-0)|ED	0	0	1	1274;	0	0	0	0
AT1G65930	cytosolic NADP+-dependent isocitrate dehydrogenase	-0.30222	0.00517432	gi-201|Columbia (Col-0)|ED	Wild Type|Columbia (Col-0)|ED	0	0	0	0	1	891;	0	0
AT5G17310	UDP-glucose pyrophosphorylase 2	-0.324906	0.0271766	gi-201|Columbia (Col-0)|ED	Wild Type|Columbia (Col-0)|ED	0	0	1	1574;	0	0	0	0
AT1G53210	sodium/calcium exchanger family protein / calcium-binding EF hand family protein	-0.326332	0.026471	gi-201|Columbia (Col-0)|ED	Wild Type|Columbia (Col-0)|ED	0	0	1	1518;	0	0	0	0
AT3G16470	Mannose-binding lectin superfamily protein	-0.328683	0.039932	gi-201|Columbia (Col-0)|ED	Wild Type|Columbia (Col-0)|ED	0	0	0	0	0	0	0	0
AT5G59420	OSBP(oxysterol binding protein)-related protein 3C	-0.334358	0.0488768	gi-201|Columbia (Col-0)|ED	Wild Type|Columbia (Col-0)|ED	0	0	0	0	0	0	0	0
AT5G51100	Fe superoxide dismutase 2	-0.338811	0.0238077	gi-201|Columbia (Col-0)|ED	Wild Type|Columbia (Col-0)|ED	0	0	1	1805;	0	0	0	0
AT5G64140	ribosomal protein S28	-0.34142	0.00345069	gi-201|Columbia (Col-0)|ED	Wild Type|Columbia (Col-0)|ED	0	0	0	0	0	0	0	0
AT2G36885	unknown protein; FUNCTIONS IN: molecular_function unknown; LOCATED IN: chloroplast; EXPRESSED IN: 22 plant structures; EXPRESSED DURING: 13 growth stages; Has 35333 Blast hits to 34131 proteins in 2444 species: Archae - 798; Bacteria - 22429; Metazoa - 97	-0.343727	0.0061979	gi-201|Columbia (Col-0)|ED	Wild Type|Columbia (Col-0)|ED	0	0	0	0	0	0	0	0
AT5G14120	Major facilitator superfamily protein	-0.350278	0.0404503	gi-201|Columbia (Col-0)|ED	Wild Type|Columbia (Col-0)|ED	0	0	1	788;	1	730;	0	0
AT5G44130	FASCICLIN-like arabinogalactan protein 13 precursor	-0.35779	0.02653	gi-201|Columbia (Col-0)|ED	Wild Type|Columbia (Col-0)|ED	0	0	0	0	0	0	0	0
AT1G16880	uridylyltransferase-related	-0.364859	0.00197078	gi-201|Columbia (Col-0)|ED	Wild Type|Columbia (Col-0)|ED	0	0	0	0	0	0	0	0
AT4G00490	beta-amylase 2	-0.388526	0.0289701	gi-201|Columbia (Col-0)|ED	Wild Type|Columbia (Col-0)|ED	0	0	0	0	0	0	0	0
AT2G45440	dihydrodipicolinate synthase	-0.413461	0.00683402	gi-201|Columbia (Col-0)|ED	Wild Type|Columbia (Col-0)|ED	0	0	0	0	0	0	0	0
AT5G09510	Ribosomal protein S19 family protein	-0.431975	0.0422552	gi-201|Columbia (Col-0)|ED	Wild Type|Columbia (Col-0)|ED	0	0	3	1206;1666;1963;	0	0	0	0
AT5G47860	Protein of unknown function (DUF1350)	-0.438999	0.0364098	gi-201|Columbia (Col-0)|ED	Wild Type|Columbia (Col-0)|ED	1	871;	0	0	0	0	0	0
AT1G11930	Predicted pyridoxal phosphate-dependent enzyme, YBL036C type	-0.440848	0.0126956	gi-201|Columbia (Col-0)|ED	Wild Type|Columbia (Col-0)|ED	0	0	2	395;448;	0	0	0	0
AT1G53280	Class I glutamine amidotransferase-like superfamily protein	-0.444243	9.04605355086798e-05	gi-201|Columbia (Col-0)|ED	Wild Type|Columbia (Col-0)|ED	0	0	2	194;751;	0	0	0	0
AT1G74020	strictosidine synthase 2	-0.445862	0.0384615	gi-201|Columbia (Col-0)|ED	Wild Type|Columbia (Col-0)|ED	0	0	0	0	0	0	0	0
AT5G51010	Rubredoxin-like superfamily protein	-0.446958	0.0243165	gi-201|Columbia (Col-0)|ED	Wild Type|Columbia (Col-0)|ED	0	0	0	0	1	990;	0	0
AT3G14990	Class I glutamine amidotransferase-like superfamily protein	-0.466067	0.0110653	gi-201|Columbia (Col-0)|ED	Wild Type|Columbia (Col-0)|ED	0	0	0	0	0	0	1	1100;
AT3G07670	Rubisco methyltransferase family protein	-0.468304	0.00562927	gi-201|Columbia (Col-0)|ED	Wild Type|Columbia (Col-0)|ED	0	0	0	0	0	0	0	0
AT1G79340	metacaspase 4	-0.474297	0.00164586	gi-201|Columbia (Col-0)|ED	Wild Type|Columbia (Col-0)|ED	0	0	1	251;	0	0	0	0
AT2G31040	ATP synthase protein I -related	-0.475024	0.0426481	gi-201|Columbia (Col-0)|ED	Wild Type|Columbia (Col-0)|ED	0	0	3	28;1423;1950;	0	0	0	0
AT5G25980	glucoside glucohydrolase 2	-0.483899	0.000821715	gi-201|Columbia (Col-0)|ED	Wild Type|Columbia (Col-0)|ED	0	0	1	542;	1	1062;	0	0
AT3G27160	Ribosomal protein S21 family protein	-0.499873	0.0192532	gi-201|Columbia (Col-0)|ED	Wild Type|Columbia (Col-0)|ED	0	0	0	0	1	606;	0	0
AT3G10090	Nucleic acid-binding, OB-fold-like protein	-0.515543	0.00289646	gi-201|Columbia (Col-0)|ED	Wild Type|Columbia (Col-0)|ED	0	0	0	0	0	0	0	0
AT5G26667	P-loop containing nucleoside triphosphate hydrolases superfamily protein	-0.548671	0.0216914	gi-201|Columbia (Col-0)|ED	Wild Type|Columbia (Col-0)|ED	0	0	1	1970;	0	0	0	0
AT4G25740	RNA binding Plectin/S10 domain-containing protein	-0.554062	0.0199177	gi-201|Columbia (Col-0)|ED	Wild Type|Columbia (Col-0)|ED	0	0	0	0	0	0	0	0
AT2G39330	jacalin-related lectin 23	-0.642987	0.0352644	gi-201|Columbia (Col-0)|ED	Wild Type|Columbia (Col-0)|ED	0	0	0	0	0	0	0	0
AT2G37600	Ribosomal protein L36e family protein	-0.656165	0.0175749	gi-201|Columbia (Col-0)|ED	Wild Type|Columbia (Col-0)|ED	0	0	2	587;1641;	0	0	0	0
AT2G40100	light harvesting complex photosystem II	-0.661417	1.85100646186847e-05	gi-201|Columbia (Col-0)|ED	Wild Type|Columbia (Col-0)|ED	0	0	0	0	0	0	0	0
AT1G78150	unknown protein; FUNCTIONS IN: molecular_function unknown; INVOLVED IN: biological_process unknown; EXPRESSED IN: 23 plant structures; EXPRESSED DURING: 13 growth stages; BEST Arabidopsis thaliana protein match is: unknown protein (TAIR:AT1G35780.1).	-0.942501	0.0148616	gi-201|Columbia (Col-0)|ED	Wild Type|Columbia (Col-0)|ED	0	0	0	0	0	0	0	0

## Sheet: giEDprom
		PRR7/PRR9		Evening Element		SH2008_1		SH2008_1
ID	descr	CACGTGGC-qty	CACGTGGC-pos	AAATATC-qty	AAATATC-pos	TGGATAA-qty	TGGATAA-pos	CCACGTGT-qty	CCACGTGT-pos
AT4G21620	glycine-rich protein	0	0	0	0	0	0	0	0
AT2G42530	cold regulated 15b	0	0	2	1750;1914;	0	0	0	0
AT5G15810	N2,N2-dimethylguanosine tRNA methyltransferase	0	0	0	0	0	0	0	0
AT1G68530	3-ketoacyl-CoA synthase 6	0	0	0	0	1	1205;	0	0
AT1G70290	trehalose-6-phosphatase synthase S8	0	0	3	9;235;1573;	2	368;1190;	0	0
AT1G10950	transmembrane nine 1	0	0	1	114;	1	30;	0	0
AT5G03910	ABC2 homolog 12	0	0	3	547;1142;1883;	0	0	0	0
AT3G55200	Cleavage and polyadenylation specificity factor (CPSF) A subunit protein	0	0	2	16;1591;	0	0	0	0
AT2G17840	Senescence/dehydration-associated protein-related	0	0	1	1975;	0	0	0	0
AT5G57290	60S acidic ribosomal protein family	0	0	0	0	0	0	0	0
AT4G15770	RNA binding	0	0	0	0	0	0	0	0
AT3G01510	like SEX4 1	0	0	1	1302;	0	0	0	0
AT2G46650	cytochrome B5 isoform C	1	457;	0	0	0	0	0	0
AT2G28790	Pathogenesis-related thaumatin superfamily protein	0	0	0	0	1	1206;	0	0
AT3G56290	unknown protein; Has 39 Blast hits to 39 proteins in 15 species: Archae - 0; Bacteria - 0; Metazoa - 0; Fungi - 0; Plants - 39; Viruses - 0; Other Eukaryotes - 0 (source: NCBI BLink).	0	0	0	0	0	0	0	0
AT2G39800	delta1-pyrroline-5-carboxylate synthase 1	0	0	2	1277;1332;	0	0	0	0
AT3G11964	RNA binding;RNA binding	0	0	0	0	0	0	0	0
AT1G26550	FKBP-like peptidyl-prolyl cis-trans isomerase family protein	0	0	0	0	0	0	0	0
AT3G49110	peroxidase CA	1	1588;	0	0	0	0	0	0
AT2G39010	plasma membrane intrinsic protein 2E	0	0	0	0	0	0	0	0
AT5G20830	sucrose synthase 1	0	0	0	0	0	0	0	0
AT1G75040	pathogenesis-related gene 5	0	0	1	1893;	0	0	0	0
AT4G27440	protochlorophyllide oxidoreductase B	0	0	1	1860;	0	0	0	0
AT2G34585	unknown protein; FUNCTIONS IN: molecular_function unknown; INVOLVED IN: biological_process unknown; LOCATED IN: plasma membrane, vacuole; EXPRESSED IN: 24 plant structures; EXPRESSED DURING: 15 growth stages; Has 43 Blast hits to 43 proteins in 9 species:	0	0	0	0	0	0	0	0
AT5G44500	Small nuclear ribonucleoprotein family protein	0	0	0	0	0	0	0	0
AT3G28860	ATP binding cassette subfamily B19	0	0	1	1491;	0	0	0	0
AT5G53850	haloacid dehalogenase-like hydrolase family protein	0	0	0	0	0	0	0	0
AT4G37980	elicitor-activated gene 3-1	0	0	0	0	0	0	0	0
AT1G73600	S-adenosyl-L-methionine-dependent methyltransferases superfamily protein	0	0	1	400;	0	0	0	0
AT1G21130	O-methyltransferase family protein	0	0	3	690;1805;1950;	0	0	0	0
AT5G60540	pyridoxine biosynthesis 2	0	0	2	290;1993;	0	0	0	0
AT2G36390	starch branching enzyme 2.1	1	1846;	1	1828;	0	0	0	0
AT4G11600	glutathione peroxidase 6	0	0	0	0	0	0	1	1931;
AT5G19860	Protein of unknown function, DUF538	0	0	0	0	0	0	0	0
AT4G27700	Rhodanese/Cell cycle control phosphatase superfamily protein	0	0	2	590;1067;	2	772;1389;	0	0
AT5G18570	GTP1/OBG family protein	0	0	0	0	0	0	0	0
AT5G53400	HSP20-like chaperones superfamily protein	0	0	0	0	0	0	0	0
AT2G01470	SEC12P-like 2 protein	0	0	0	0	0	0	0	0
AT1G58290	Glutamyl-tRNA reductase family protein	0	0	1	1185;	1	1858;	0	0
AT5G54810	tryptophan synthase beta-subunit 1	0	0	0	0	0	0	0	0
AT5G39410	Saccharopine dehydrogenase	0	0	1	1210;	0	0	0	0
AT1G76400	Ribophorin I	0	0	0	0	0	0	0	0
AT4G04020	fibrillin	0	0	0	0	1	1027;	1	1830;
AT3G44310	nitrilase 1	0	0	0	0	0	0	0	0
AT3G52180	dual specificity protein phosphatase (DsPTP1) family protein	0	0	0	0	0	0	0	0
AT1G79530	glyceraldehyde-3-phosphate dehydrogenase of plastid 1	0	0	1	860;	0	0	1	1594;
AT4G02930	GTP binding Elongation factor Tu family protein	0	0	0	0	0	0	0	0
AT5G52840	NADH-ubiquinone oxidoreductase-related	0	0	3	1505;1648;1698;	0	0	0	0
AT5G16710	dehydroascorbate reductase 1	0	0	0	0	0	0	1	1933;
AT1G20620	catalase 3	0	0	1	1828;	0	0	0	0
AT1G43670	Inositol monophosphatase family protein	0	0	1	1135;	0	0	1	1946;
AT2G04400	Aldolase-type TIM barrel family protein	0	0	0	0	0	0	1	1925;
AT1G80380	P-loop containing nucleoside triphosphate hydrolases superfamily protein	0	0	0	0	0	0	0	0
AT1G32060	phosphoribulokinase	0	0	1	1507;	0	0	1	1493;
AT1G11860	Glycine cleavage T-protein family	0	0	0	0	1	1925;	0	0
AT4G38970	fructose-bisphosphate aldolase 2	0	0	0	0	0	0	0	0
AT1G52510	alpha/beta-Hydrolases superfamily protein	0	0	0	0	0	0	0	0
AT3G24170	glutathione-disulfide reductase	0	0	0	0	0	0	0	0
AT5G23120	photosystem II stability/assembly factor, chloroplast (HCF136)	0	0	0	0	0	0	0	0
AT5G28840	GDP-D-mannose 3',5'-epimerase	0	0	0	0	0	0	0	0
AT3G26070	Plastid-lipid associated protein PAP / fibrillin family protein	0	0	0	0	0	0	0	0
AT4G34490	cyclase associated protein 1	0	0	0	0	0	0	1	1936;
AT1G74230	glycine-rich RNA-binding protein 5	0	0	0	0	0	0	0	0
AT5G35630	glutamine synthetase 2	0	0	3	493;515;1560;	0	0	0	0
ATCG00720	photosynthetic electron transfer B	0	0	0	0	0	0	0	0
AT3G16640	translationally controlled tumor protein	0	0	0	0	0	0	0	0
AT4G35090	catalase 2	0	0	0	0	0	0	0	0
AT1G72750	translocase inner membrane subunit 23-2	0	0	2	408;1862;	0	0	0	0
AT3G13750	beta galactosidase 1	0	0	0	0	0	0	0	0
AT5G12950	Putative glycosyl hydrolase of unknown function (DUF1680)	0	0	1	331;	0	0	0	0
AT4G26900	HIS HF	0	0	1	1436;	0	0	0	0
AT3G12345	unknown protein; LOCATED IN: chloroplast; Has 35333 Blast hits to 34131 proteins in 2444 species: Archae - 798; Bacteria - 22429; Metazoa - 974; Fungi - 991; Plants - 531; Viruses - 0; Other Eukaryotes - 9610 (source: NCBI BLink).	0	0	0	0	1	1001;	0	0
AT3G51140	Protein of unknown function (DUF3353)	0	0	0	0	0	0	0	0
AT5G38420	Ribulose bisphosphate carboxylase (small chain) family protein	0	0	0	0	0	0	0	0
AT5G14590	Isocitrate/isopropylmalate dehydrogenase family protein	0	0	0	0	0	0	0	0
AT5G49360	beta-xylosidase 1	0	0	0	0	0	0	0	0
AT2G23600	acetone-cyanohydrin lyase	0	0	1	1274;	0	0	0	0
AT1G65930	cytosolic NADP+-dependent isocitrate dehydrogenase	0	0	0	0	1	891;	0	0
AT5G17310	UDP-glucose pyrophosphorylase 2	0	0	1	1574;	0	0	0	0
AT1G53210	sodium/calcium exchanger family protein / calcium-binding EF hand family protein	0	0	1	1518;	0	0	0	0
AT3G16470	Mannose-binding lectin superfamily protein	0	0	0	0	0	0	0	0
AT5G59420	OSBP(oxysterol binding protein)-related protein 3C	0	0	0	0	0	0	0	0
AT5G51100	Fe superoxide dismutase 2	0	0	1	1805;	0	0	0	0
AT5G64140	ribosomal protein S28	0	0	0	0	0	0	0	0
AT2G36885	unknown protein; FUNCTIONS IN: molecular_function unknown; LOCATED IN: chloroplast; EXPRESSED IN: 22 plant structures; EXPRESSED DURING: 13 growth stages; Has 35333 Blast hits to 34131 proteins in 2444 species: Archae - 798; Bacteria - 22429; Metazoa - 97	0	0	0	0	0	0	0	0
AT5G14120	Major facilitator superfamily protein	0	0	1	788;	1	730;	0	0
AT5G44130	FASCICLIN-like arabinogalactan protein 13 precursor	0	0	0	0	0	0	0	0
AT1G16880	uridylyltransferase-related	0	0	0	0	0	0	0	0
AT4G00490	beta-amylase 2	0	0	0	0	0	0	0	0
AT2G45440	dihydrodipicolinate synthase	0	0	0	0	0	0	0	0
AT5G09510	Ribosomal protein S19 family protein	0	0	3	1206;1666;1963;	0	0	0	0
AT5G47860	Protein of unknown function (DUF1350)	1	871;	0	0	0	0	0	0
AT1G11930	Predicted pyridoxal phosphate-dependent enzyme, YBL036C type	0	0	2	395;448;	0	0	0	0
AT1G53280	Class I glutamine amidotransferase-like superfamily protein	0	0	2	194;751;	0	0	0	0
AT1G74020	strictosidine synthase 2	0	0	0	0	0	0	0	0
AT5G51010	Rubredoxin-like superfamily protein	0	0	0	0	1	990;	0	0
AT3G14990	Class I glutamine amidotransferase-like superfamily protein	0	0	0	0	0	0	1	1100;
AT3G07670	Rubisco methyltransferase family protein	0	0	0	0	0	0	0	0
AT1G79340	metacaspase 4	0	0	1	251;	0	0	0	0
AT2G31040	ATP synthase protein I -related	0	0	3	28;1423;1950;	0	0	0	0
AT5G25980	glucoside glucohydrolase 2	0	0	1	542;	1	1062;	0	0
AT3G27160	Ribosomal protein S21 family protein	0	0	0	0	1	606;	0	0
AT3G10090	Nucleic acid-binding, OB-fold-like protein	0	0	0	0	0	0	0	0
AT5G26667	P-loop containing nucleoside triphosphate hydrolases superfamily protein	0	0	1	1970;	0	0	0	0
AT4G25740	RNA binding Plectin/S10 domain-containing protein	0	0	0	0	0	0	0	0
AT2G39330	jacalin-related lectin 23	0	0	0	0	0	0	0	0
AT2G37600	Ribosomal protein L36e family protein	0	0	2	587;1641;	0	0	0	0
AT2G40100	light harvesting complex photosystem II	0	0	0	0	0	0	0	0
AT1G78150	unknown protein; FUNCTIONS IN: molecular_function unknown; INVOLVED IN: biological_process unknown; EXPRESSED IN: 23 plant structures; EXPRESSED DURING: 13 growth stages; BEST Arabidopsis thaliana protein match is: unknown protein (TAIR:AT1G35780.1).	0	0	0	0	0	0	0	0

## Sheet: gi_EN
ID	descr	log2FoldChange	pval	mutant	wild-type	CACGTGGC-qty	CACGTGGC-pos	AAATATC-qty	AAATATC-pos	TGGATAA-qty	TGGATAA-pos	CCACGTGT-qty	CCACGTGT-pos
AT1G74560	NAP1-related protein 1	0.430248	0.036974	gi-201|Columbia (Col-0)|EN	Wild Type|Columbia (Col-0)|EN	0	0	0	0	0	0	0	0
AT4G27440	protochlorophyllide oxidoreductase B	0.419663	3.82418235409727e-09	gi-201|Columbia (Col-0)|EN	Wild Type|Columbia (Col-0)|EN	0	0	1	1860;	0	0	0	0
AT1G75040	pathogenesis-related gene 5	0.395561	0.0103379	gi-201|Columbia (Col-0)|EN	Wild Type|Columbia (Col-0)|EN	0	0	1	1893;	0	0	0	0
AT1G17370	oligouridylate binding protein 1B	0.367213	0.0471957	gi-201|Columbia (Col-0)|EN	Wild Type|Columbia (Col-0)|EN	0	0	0	0	0	0	0	0
AT2G39800	delta1-pyrroline-5-carboxylate synthase 1	0.35694	0.00167195	gi-201|Columbia (Col-0)|EN	Wild Type|Columbia (Col-0)|EN	0	0	2	1277;1332;	0	0	0	0
AT1G21130	O-methyltransferase family protein	0.345429	2.83353338541971e-05	gi-201|Columbia (Col-0)|EN	Wild Type|Columbia (Col-0)|EN	0	0	3	690;1805;1950;	0	0	0	0
AT5G20250	Raffinose synthase family protein	0.325222	0.00980598	gi-201|Columbia (Col-0)|EN	Wild Type|Columbia (Col-0)|EN	0	0	2	1533;1543;	1	672;	0	0
AT4G20890	tubulin beta-9 chain	0.322079	0.0437802	gi-201|Columbia (Col-0)|EN	Wild Type|Columbia (Col-0)|EN	0	0	1	1812;	1	169;	0	0
AT4G37980	elicitor-activated gene 3-1	0.317706	0.00883815	gi-201|Columbia (Col-0)|EN	Wild Type|Columbia (Col-0)|EN	0	0	0	0	0	0	0	0
AT3G54540	general control non-repressible 4	0.285687	0.0403157	gi-201|Columbia (Col-0)|EN	Wild Type|Columbia (Col-0)|EN	0	0	1	1641;	0	0	0	0
AT3G07050	GTP-binding family protein	0.271683	0.0346949	gi-201|Columbia (Col-0)|EN	Wild Type|Columbia (Col-0)|EN	0	0	0	0	1	1756;	0	0
AT5G39410	Saccharopine dehydrogenase	0.256902	0.0207	gi-201|Columbia (Col-0)|EN	Wild Type|Columbia (Col-0)|EN	0	0	1	1210;	0	0	0	0
AT1G78850	D-mannose binding lectin protein with Apple-like carbohydrate-binding domain	0.246975	0.0290613	gi-201|Columbia (Col-0)|EN	Wild Type|Columbia (Col-0)|EN	0	0	0	0	0	0	0	0
AT4G39730	Lipase/lipooxygenase, PLAT/LH2 family protein	0.235223	0.040759	gi-201|Columbia (Col-0)|EN	Wild Type|Columbia (Col-0)|EN	0	0	1	1013;	0	0	0	0
AT1G20620	catalase 3	0.235169	0.00297621	gi-201|Columbia (Col-0)|EN	Wild Type|Columbia (Col-0)|EN	0	0	1	1828;	0	0	0	0
AT4G04020	fibrillin	0.203503	0.0283315	gi-201|Columbia (Col-0)|EN	Wild Type|Columbia (Col-0)|EN	0	0	0	0	1	1027;	1	1830;
AT3G44310	nitrilase 1	0.200641	0.00315895	gi-201|Columbia (Col-0)|EN	Wild Type|Columbia (Col-0)|EN	0	0	0	0	0	0	0	0
AT1G43670	Inositol monophosphatase family protein	0.132438	0.00874165	gi-201|Columbia (Col-0)|EN	Wild Type|Columbia (Col-0)|EN	0	0	1	1135;	0	0	1	1946;
AT2G40490	Uroporphyrinogen decarboxylase	-0.0878084	0.0197604	gi-201|Columbia (Col-0)|EN	Wild Type|Columbia (Col-0)|EN	0	0	0	0	1	1840;	0	0
AT5G11520	aspartate aminotransferase 3	-0.10078	0.0167142	gi-201|Columbia (Col-0)|EN	Wild Type|Columbia (Col-0)|EN	0	0	0	0	1	1842;	0	0
AT1G01090	pyruvate dehydrogenase E1 alpha	-0.103459	0.0442176	gi-201|Columbia (Col-0)|EN	Wild Type|Columbia (Col-0)|EN	0	0	0	0	1	56;	0	0
AT1G11860	Glycine cleavage T-protein family	-0.113975	0.0130831	gi-201|Columbia (Col-0)|EN	Wild Type|Columbia (Col-0)|EN	0	0	0	0	1	1925;	0	0
AT4G09040	RNA-binding (RRM/RBD/RNP motifs) family protein	-0.117519	0.0439206	gi-201|Columbia (Col-0)|EN	Wild Type|Columbia (Col-0)|EN	0	0	0	0	3	194;662;1270;	0	0
AT5G35630	glutamine synthetase 2	-0.120083	0.0468139	gi-201|Columbia (Col-0)|EN	Wild Type|Columbia (Col-0)|EN	0	0	3	493;515;1560;	0	0	0	0
AT4G04640	ATPase, F1 complex, gamma subunit protein	-0.129193	0.00975288	gi-201|Columbia (Col-0)|EN	Wild Type|Columbia (Col-0)|EN	0	0	0	0	0	0	0	0
AT1G62640	3-ketoacyl-acyl carrier protein synthase III	-0.13931	0.0366631	gi-201|Columbia (Col-0)|EN	Wild Type|Columbia (Col-0)|EN	0	0	2	1713;1766;	0	0	0	0
AT5G17170	rubredoxin family protein	-0.140547	0.0471703	gi-201|Columbia (Col-0)|EN	Wild Type|Columbia (Col-0)|EN	0	0	0	0	0	0	0	0
AT5G42390	Insulinase (Peptidase family M16) family protein	-0.141293	0.0358914	gi-201|Columbia (Col-0)|EN	Wild Type|Columbia (Col-0)|EN	0	0	0	0	0	0	0	0
AT4G24930	thylakoid lumenal 17.9 kDa protein, chloroplast	-0.15475	0.0428619	gi-201|Columbia (Col-0)|EN	Wild Type|Columbia (Col-0)|EN	0	0	0	0	0	0	0	0
AT4G34490	cyclase associated protein 1	-0.155106	0.0360709	gi-201|Columbia (Col-0)|EN	Wild Type|Columbia (Col-0)|EN	0	0	0	0	0	0	1	1936;
AT1G23820	spermidine synthase 1	-0.165821	0.0357438	gi-201|Columbia (Col-0)|EN	Wild Type|Columbia (Col-0)|EN	0	0	1	876;	0	0	0	0
AT4G39150	DNAJ heat shock N-terminal domain-containing protein	-0.16777	0.0325232	gi-201|Columbia (Col-0)|EN	Wild Type|Columbia (Col-0)|EN	0	0	1	312;	0	0	0	0
AT3G58610	ketol-acid reductoisomerase	-0.170917	0.0418505	gi-201|Columbia (Col-0)|EN	Wild Type|Columbia (Col-0)|EN	0	0	1	120;	0	0	0	0
AT1G80380	P-loop containing nucleoside triphosphate hydrolases superfamily protein	-0.175751	3.75163053028207e-06	gi-201|Columbia (Col-0)|EN	Wild Type|Columbia (Col-0)|EN	0	0	0	0	0	0	0	0
AT4G35000	ascorbate peroxidase 3	-0.176148	0.0153778	gi-201|Columbia (Col-0)|EN	Wild Type|Columbia (Col-0)|EN	0	0	0	0	0	0	0	0
AT3G61440	cysteine synthase C1	-0.17651	0.0453223	gi-201|Columbia (Col-0)|EN	Wild Type|Columbia (Col-0)|EN	0	0	0	0	0	0	0	0
AT5G23120	photosystem II stability/assembly factor, chloroplast (HCF136)	-0.187764	0.019584	gi-201|Columbia (Col-0)|EN	Wild Type|Columbia (Col-0)|EN	0	0	0	0	0	0	0	0
AT1G55480	protein containing PDZ domain, a K-box domain, and a TPR region	-0.189613	0.00766793	gi-201|Columbia (Col-0)|EN	Wild Type|Columbia (Col-0)|EN	1	1939;	0	0	0	0	0	0
AT3G01120	Pyridoxal phosphate (PLP)-dependent transferases superfamily protein	-0.190715	0.0402983	gi-201|Columbia (Col-0)|EN	Wild Type|Columbia (Col-0)|EN	0	0	1	1697;	1	1814;	0	0
AT2G46280	TGF-beta receptor interacting protein 1	-0.193612	0.00958155	gi-201|Columbia (Col-0)|EN	Wild Type|Columbia (Col-0)|EN	0	0	0	0	0	0	0	0
AT2G35410	RNA-binding (RRM/RBD/RNP motifs) family protein	-0.196572	0.0414615	gi-201|Columbia (Col-0)|EN	Wild Type|Columbia (Col-0)|EN	0	0	0	0	0	0	0	0
AT4G39690	FUNCTIONS IN: molecular_function unknown; INVOLVED IN: biological_process unknown; LOCATED IN: mitochondrion; EXPRESSED IN: 26 plant structures; EXPRESSED DURING: 14 growth stages; CONTAINS InterPro DOMAIN/s: Mitochondrial inner membrane protein Mitofilin	-0.207199	0.0324667	gi-201|Columbia (Col-0)|EN	Wild Type|Columbia (Col-0)|EN	0	0	0	0	0	0	0	0
AT1G15750	Transducin family protein / WD-40 repeat family protein	-0.212982	0.00759908	gi-201|Columbia (Col-0)|EN	Wild Type|Columbia (Col-0)|EN	0	0	0	0	0	0	0	0
AT1G26110	decapping 5	-0.21363	0.0352844	gi-201|Columbia (Col-0)|EN	Wild Type|Columbia (Col-0)|EN	0	0	0	0	0	0	0	0
AT4G26500	chloroplast sulfur E	-0.216152	0.0250275	gi-201|Columbia (Col-0)|EN	Wild Type|Columbia (Col-0)|EN	0	0	1	596;	1	131;	0	0
AT1G52510	alpha/beta-Hydrolases superfamily protein	-0.220222	0.00173676	gi-201|Columbia (Col-0)|EN	Wild Type|Columbia (Col-0)|EN	0	0	0	0	0	0	0	0
AT1G79230	mercaptopyruvate sulfurtransferase 1	-0.22041	0.030864	gi-201|Columbia (Col-0)|EN	Wild Type|Columbia (Col-0)|EN	0	0	2	821;1874;	0	0	0	0
AT1G52730	Transducin/WD40 repeat-like superfamily protein	-0.2209	0.0375029	gi-201|Columbia (Col-0)|EN	Wild Type|Columbia (Col-0)|EN	0	0	1	155;	0	0	0	0
AT2G42600	phosphoenolpyruvate carboxylase 2	-0.222	0.0400507	gi-201|Columbia (Col-0)|EN	Wild Type|Columbia (Col-0)|EN	0	0	1	324;	0	0	0	0
AT5G09660	peroxisomal NAD-malate dehydrogenase 2	-0.230599	0.00788682	gi-201|Columbia (Col-0)|EN	Wild Type|Columbia (Col-0)|EN	0	0	0	0	0	0	0	0
AT2G42910	Phosphoribosyltransferase family protein	-0.239913	0.00489512	gi-201|Columbia (Col-0)|EN	Wild Type|Columbia (Col-0)|EN	0	0	1	1864;	0	0	0	0
AT3G46830	RAB GTPase homolog A2C	-0.243394	0.00552348	gi-201|Columbia (Col-0)|EN	Wild Type|Columbia (Col-0)|EN	0	0	0	0	0	0	0	0
AT1G65930	cytosolic NADP+-dependent isocitrate dehydrogenase	-0.247444	0.0188018	gi-201|Columbia (Col-0)|EN	Wild Type|Columbia (Col-0)|EN	0	0	0	0	1	891;	0	0
AT5G38520	alpha/beta-Hydrolases superfamily protein	-0.252339	0.0389785	gi-201|Columbia (Col-0)|EN	Wild Type|Columbia (Col-0)|EN	0	0	0	0	0	0	0	0
AT3G08030	Protein of unknown function, DUF642	-0.257268	0.032702	gi-201|Columbia (Col-0)|EN	Wild Type|Columbia (Col-0)|EN	0	0	1	1854;	1	842;	0	0
AT3G24170	glutathione-disulfide reductase	-0.262565	4.87380408428544e-05	gi-201|Columbia (Col-0)|EN	Wild Type|Columbia (Col-0)|EN	0	0	0	0	0	0	0	0
AT1G79870	D-isomer specific 2-hydroxyacid dehydrogenase family protein	-0.265955	0.00763347	gi-201|Columbia (Col-0)|EN	Wild Type|Columbia (Col-0)|EN	0	0	0	0	0	0	0	0
AT3G09810	isocitrate dehydrogenase VI	-0.267658	0.00315892	gi-201|Columbia (Col-0)|EN	Wild Type|Columbia (Col-0)|EN	0	0	0	0	0	0	0	0
AT3G19710	branched-chain aminotransferase4	-0.273189	0.0309698	gi-201|Columbia (Col-0)|EN	Wild Type|Columbia (Col-0)|EN	0	0	0	0	0	0	0	0
AT5G26000	thioglucoside glucohydrolase 1	-0.273192	0.0361474	gi-201|Columbia (Col-0)|EN	Wild Type|Columbia (Col-0)|EN	0	0	2	915;1916;	0	0	0	0
AT5G27560	Domain of unknown function (DUF1995)	-0.273733	0.0286869	gi-201|Columbia (Col-0)|EN	Wild Type|Columbia (Col-0)|EN	0	0	0	0	0	0	0	0
AT5G59250	Major facilitator superfamily protein	-0.286919	0.00443745	gi-201|Columbia (Col-0)|EN	Wild Type|Columbia (Col-0)|EN	0	0	0	0	0	0	0	0
AT1G16880	uridylyltransferase-related	-0.290412	0.0105903	gi-201|Columbia (Col-0)|EN	Wild Type|Columbia (Col-0)|EN	0	0	0	0	0	0	0	0
AT2G29550	tubulin beta-7 chain	-0.298187	0.047767	gi-201|Columbia (Col-0)|EN	Wild Type|Columbia (Col-0)|EN	0	0	0	0	0	0	0	0
AT2G36885	unknown protein; FUNCTIONS IN: molecular_function unknown; LOCATED IN: chloroplast; EXPRESSED IN: 22 plant structures; EXPRESSED DURING: 13 growth stages; Has 35333 Blast hits to 34131 proteins in 2444 species: Archae - 798; Bacteria - 22429; Metazoa - 97	-0.299293	0.0151832	gi-201|Columbia (Col-0)|EN	Wild Type|Columbia (Col-0)|EN	0	0	0	0	0	0	0	0
AT3G09580	FAD/NAD(P)-binding oxidoreductase family protein	-0.310453	0.0456794	gi-201|Columbia (Col-0)|EN	Wild Type|Columbia (Col-0)|EN	0	0	0	0	0	0	0	0
AT2G17265	homoserine kinase	-0.318595	0.0234036	gi-201|Columbia (Col-0)|EN	Wild Type|Columbia (Col-0)|EN	0	0	0	0	0	0	0	0
AT4G14680	Pseudouridine synthase/archaeosine transglycosylase-like family protein	-0.332742	0.0277628	gi-201|Columbia (Col-0)|EN	Wild Type|Columbia (Col-0)|EN	0	0	1	1523;	1	1882;	0	0
AT1G22710	sucrose-proton symporter 2	-0.334429	0.00739314	gi-201|Columbia (Col-0)|EN	Wild Type|Columbia (Col-0)|EN	0	0	1	1410;	0	0	0	0
AT2G45440	dihydrodipicolinate synthase	-0.34976	0.0194816	gi-201|Columbia (Col-0)|EN	Wild Type|Columbia (Col-0)|EN	0	0	0	0	0	0	0	0
AT1G65650	Peptidase C12, ubiquitin carboxyl-terminal hydrolase 1	-0.36207	0.0253803	gi-201|Columbia (Col-0)|EN	Wild Type|Columbia (Col-0)|EN	0	0	0	0	0	0	0	0
AT2G23600	acetone-cyanohydrin lyase	-0.36335	0.00469115	gi-201|Columbia (Col-0)|EN	Wild Type|Columbia (Col-0)|EN	0	0	1	1274;	0	0	0	0
AT2G47710	Adenine nucleotide alpha hydrolases-like superfamily protein	-0.366506	0.0107839	gi-201|Columbia (Col-0)|EN	Wild Type|Columbia (Col-0)|EN	0	0	0	0	0	0	0	0
AT2G18960	H(+)-ATPase 1	-0.372508	0.0296467	gi-201|Columbia (Col-0)|EN	Wild Type|Columbia (Col-0)|EN	0	0	1	1702;	0	0	0	0
AT5G44720	Molybdenum cofactor sulfurase family protein	-0.381742	0.0317251	gi-201|Columbia (Col-0)|EN	Wild Type|Columbia (Col-0)|EN	0	0	0	0	0	0	1	1975;
AT5G08640	flavonol synthase 1	-0.3895	0.0349785	gi-201|Columbia (Col-0)|EN	Wild Type|Columbia (Col-0)|EN	0	0	1	1723;	0	0	0	0
AT5G14590	Isocitrate/isopropylmalate dehydrogenase family protein	-0.397584	0.00779479	gi-201|Columbia (Col-0)|EN	Wild Type|Columbia (Col-0)|EN	0	0	0	0	0	0	0	0
AT1G07750	RmlC-like cupins superfamily protein	-0.407874	0.031454	gi-201|Columbia (Col-0)|EN	Wild Type|Columbia (Col-0)|EN	0	0	0	0	2	1435;1853;	0	0
AT4G02580	NADH-ubiquinone oxidoreductase 24 kDa subunit, putative	-0.414859	0.0234871	gi-201|Columbia (Col-0)|EN	Wild Type|Columbia (Col-0)|EN	0	0	0	0	0	0	0	0
AT5G25980	glucoside glucohydrolase 2	-0.415526	0.00303496	gi-201|Columbia (Col-0)|EN	Wild Type|Columbia (Col-0)|EN	0	0	1	542;	1	1062;	0	0
AT3G56240	copper chaperone	-0.425242	0.00189752	gi-201|Columbia (Col-0)|EN	Wild Type|Columbia (Col-0)|EN	0	0	1	1328;	0	0	0	0
AT3G14990	Class I glutamine amidotransferase-like superfamily protein	-0.4363	0.016498	gi-201|Columbia (Col-0)|EN	Wild Type|Columbia (Col-0)|EN	0	0	0	0	0	0	1	1100;
AT4G00490	beta-amylase 2	-0.436928	0.0150949	gi-201|Columbia (Col-0)|EN	Wild Type|Columbia (Col-0)|EN	0	0	0	0	0	0	0	0
AT4G21650	Subtilase family protein	-0.488297	0.0181676	gi-201|Columbia (Col-0)|EN	Wild Type|Columbia (Col-0)|EN	0	0	0	0	0	0	0	0
AT5G20350	Ankyrin repeat family protein with DHHC zinc finger domain	-0.506335	0.00548586	gi-201|Columbia (Col-0)|EN	Wild Type|Columbia (Col-0)|EN	0	0	0	0	0	0	0	0
AT1G75750	GAST1 protein homolog 1	-0.5618	0.00198688	gi-201|Columbia (Col-0)|EN	Wild Type|Columbia (Col-0)|EN	0	0	0	0	0	0	0	0
AT2G37040	PHE ammonia lyase 1	-0.604569	0.00516595	gi-201|Columbia (Col-0)|EN	Wild Type|Columbia (Col-0)|EN	0	0	0	0	1	1192;	0	0
AT2G18230	pyrophosphorylase 2	-0.631354	0.0488355	gi-201|Columbia (Col-0)|EN	Wild Type|Columbia (Col-0)|EN	0	0	1	1481;	0	0	0	0
AT1G53280	Class I glutamine amidotransferase-like superfamily protein	-0.636338	8.55390191601749e-07	gi-201|Columbia (Col-0)|EN	Wild Type|Columbia (Col-0)|EN	0	0	2	194;751;	0	0	0	0
AT2G40100	light harvesting complex photosystem II	-0.637444	2.93922053845724e-05	gi-201|Columbia (Col-0)|EN	Wild Type|Columbia (Col-0)|EN	0	0	0	0	0	0	0	0
AT1G17745	D-3-phosphoglycerate dehydrogenase	-0.736638	0.0042094	gi-201|Columbia (Col-0)|EN	Wild Type|Columbia (Col-0)|EN	0	0	0	0	1	982;	0	0
AT1G32900	UDP-Glycosyltransferase superfamily protein	-0.757797	0.00203035	gi-201|Columbia (Col-0)|EN	Wild Type|Columbia (Col-0)|EN	0	0	1	1894;	0	0	0	0
AT3G27820	monodehydroascorbate reductase 4	-0.82052	0.00252341	gi-201|Columbia (Col-0)|EN	Wild Type|Columbia (Col-0)|EN	0	0	1	1969;	0	0	0	0
AT3G21750	UDP-glucosyl transferase 71B1	-0.87159	0.0095912	gi-201|Columbia (Col-0)|EN	Wild Type|Columbia (Col-0)|EN	0	0	0	0	0	0	0	0
AT3G02780	isopentenyl pyrophosphate:dimethylallyl pyrophosphate isomerase 2	-1.46189	0.0250013	gi-201|Columbia (Col-0)|EN	Wild Type|Columbia (Col-0)|EN	0	0	0	0	0	0	0	0

## Sheet: giENprom
		PRR7/PRR9		Evening Element		SH2008_1		SH2008_1
ID	descr	CACGTGGC-qty	CACGTGGC-pos	AAATATC-qty	AAATATC-pos	TGGATAA-qty	TGGATAA-pos	CCACGTGT-qty	CCACGTGT-pos
AT1G74560	NAP1-related protein 1	0	0	0	0	0	0	0	0
AT4G27440	protochlorophyllide oxidoreductase B	0	0	1	1860;	0	0	0	0
AT1G75040	pathogenesis-related gene 5	0	0	1	1893;	0	0	0	0
AT1G17370	oligouridylate binding protein 1B	0	0	0	0	0	0	0	0
AT2G39800	delta1-pyrroline-5-carboxylate synthase 1	0	0	2	1277;1332;	0	0	0	0
AT1G21130	O-methyltransferase family protein	0	0	3	690;1805;1950;	0	0	0	0
AT5G20250	Raffinose synthase family protein	0	0	2	1533;1543;	1	672;	0	0
AT4G20890	tubulin beta-9 chain	0	0	1	1812;	1	169;	0	0
AT4G37980	elicitor-activated gene 3-1	0	0	0	0	0	0	0	0
AT3G54540	general control non-repressible 4	0	0	1	1641;	0	0	0	0
AT3G07050	GTP-binding family protein	0	0	0	0	1	1756;	0	0
AT5G39410	Saccharopine dehydrogenase	0	0	1	1210;	0	0	0	0
AT1G78850	D-mannose binding lectin protein with Apple-like carbohydrate-binding domain	0	0	0	0	0	0	0	0
AT4G39730	Lipase/lipooxygenase, PLAT/LH2 family protein	0	0	1	1013;	0	0	0	0
AT1G20620	catalase 3	0	0	1	1828;	0	0	0	0
AT4G04020	fibrillin	0	0	0	0	1	1027;	1	1830;
AT3G44310	nitrilase 1	0	0	0	0	0	0	0	0
AT1G43670	Inositol monophosphatase family protein	0	0	1	1135;	0	0	1	1946;
AT2G40490	Uroporphyrinogen decarboxylase	0	0	0	0	1	1840;	0	0
AT5G11520	aspartate aminotransferase 3	0	0	0	0	1	1842;	0	0
AT1G01090	pyruvate dehydrogenase E1 alpha	0	0	0	0	1	56;	0	0
AT1G11860	Glycine cleavage T-protein family	0	0	0	0	1	1925;	0	0
AT4G09040	RNA-binding (RRM/RBD/RNP motifs) family protein	0	0	0	0	3	194;662;1270;	0	0
AT5G35630	glutamine synthetase 2	0	0	3	493;515;1560;	0	0	0	0
AT4G04640	ATPase, F1 complex, gamma subunit protein	0	0	0	0	0	0	0	0
AT1G62640	3-ketoacyl-acyl carrier protein synthase III	0	0	2	1713;1766;	0	0	0	0
AT5G17170	rubredoxin family protein	0	0	0	0	0	0	0	0
AT5G42390	Insulinase (Peptidase family M16) family protein	0	0	0	0	0	0	0	0
AT4G24930	thylakoid lumenal 17.9 kDa protein, chloroplast	0	0	0	0	0	0	0	0
AT4G34490	cyclase associated protein 1	0	0	0	0	0	0	1	1936;
AT1G23820	spermidine synthase 1	0	0	1	876;	0	0	0	0
AT4G39150	DNAJ heat shock N-terminal domain-containing protein	0	0	1	312;	0	0	0	0
AT3G58610	ketol-acid reductoisomerase	0	0	1	120;	0	0	0	0
AT1G80380	P-loop containing nucleoside triphosphate hydrolases superfamily protein	0	0	0	0	0	0	0	0
AT4G35000	ascorbate peroxidase 3	0	0	0	0	0	0	0	0
AT3G61440	cysteine synthase C1	0	0	0	0	0	0	0	0
AT5G23120	photosystem II stability/assembly factor, chloroplast (HCF136)	0	0	0	0	0	0	0	0
AT1G55480	protein containing PDZ domain, a K-box domain, and a TPR region	1	1939;	0	0	0	0	0	0
AT3G01120	Pyridoxal phosphate (PLP)-dependent transferases superfamily protein	0	0	1	1697;	1	1814;	0	0
AT2G46280	TGF-beta receptor interacting protein 1	0	0	0	0	0	0	0	0
AT2G35410	RNA-binding (RRM/RBD/RNP motifs) family protein	0	0	0	0	0	0	0	0
AT4G39690	FUNCTIONS IN: molecular_function unknown; INVOLVED IN: biological_process unknown; LOCATED IN: mitochondrion; EXPRESSED IN: 26 plant structures; EXPRESSED DURING: 14 growth stages; CONTAINS InterPro DOMAIN/s: Mitochondrial inner membrane protein Mitofilin	0	0	0	0	0	0	0	0
AT1G15750	Transducin family protein / WD-40 repeat family protein	0	0	0	0	0	0	0	0
AT1G26110	decapping 5	0	0	0	0	0	0	0	0
AT4G26500	chloroplast sulfur E	0	0	1	596;	1	131;	0	0
AT1G52510	alpha/beta-Hydrolases superfamily protein	0	0	0	0	0	0	0	0
AT1G79230	mercaptopyruvate sulfurtransferase 1	0	0	2	821;1874;	0	0	0	0
AT1G52730	Transducin/WD40 repeat-like superfamily protein	0	0	1	155;	0	0	0	0
AT2G42600	phosphoenolpyruvate carboxylase 2	0	0	1	324;	0	0	0	0
AT5G09660	peroxisomal NAD-malate dehydrogenase 2	0	0	0	0	0	0	0	0
AT2G42910	Phosphoribosyltransferase family protein	0	0	1	1864;	0	0	0	0
AT3G46830	RAB GTPase homolog A2C	0	0	0	0	0	0	0	0
AT1G65930	cytosolic NADP+-dependent isocitrate dehydrogenase	0	0	0	0	1	891;	0	0
AT5G38520	alpha/beta-Hydrolases superfamily protein	0	0	0	0	0	0	0	0
AT3G08030	Protein of unknown function, DUF642	0	0	1	1854;	1	842;	0	0
AT3G24170	glutathione-disulfide reductase	0	0	0	0	0	0	0	0
AT1G79870	D-isomer specific 2-hydroxyacid dehydrogenase family protein	0	0	0	0	0	0	0	0
AT3G09810	isocitrate dehydrogenase VI	0	0	0	0	0	0	0	0
AT3G19710	branched-chain aminotransferase4	0	0	0	0	0	0	0	0
AT5G26000	thioglucoside glucohydrolase 1	0	0	2	915;1916;	0	0	0	0
AT5G27560	Domain of unknown function (DUF1995)	0	0	0	0	0	0	0	0
AT5G59250	Major facilitator superfamily protein	0	0	0	0	0	0	0	0
AT1G16880	uridylyltransferase-related	0	0	0	0	0	0	0	0
AT2G29550	tubulin beta-7 chain	0	0	0	0	0	0	0	0
AT2G36885	unknown protein; FUNCTIONS IN: molecular_function unknown; LOCATED IN: chloroplast; EXPRESSED IN: 22 plant structures; EXPRESSED DURING: 13 growth stages; Has 35333 Blast hits to 34131 proteins in 2444 species: Archae - 798; Bacteria - 22429; Metazoa - 97	0	0	0	0	0	0	0	0
AT3G09580	FAD/NAD(P)-binding oxidoreductase family protein	0	0	0	0	0	0	0	0
AT2G17265	homoserine kinase	0	0	0	0	0	0	0	0
AT4G14680	Pseudouridine synthase/archaeosine transglycosylase-like family protein	0	0	1	1523;	1	1882;	0	0
AT1G22710	sucrose-proton symporter 2	0	0	1	1410;	0	0	0	0
AT2G45440	dihydrodipicolinate synthase	0	0	0	0	0	0	0	0
AT1G65650	Peptidase C12, ubiquitin carboxyl-terminal hydrolase 1	0	0	0	0	0	0	0	0
AT2G23600	acetone-cyanohydrin lyase	0	0	1	1274;	0	0	0	0
AT2G47710	Adenine nucleotide alpha hydrolases-like superfamily protein	0	0	0	0	0	0	0	0
AT2G18960	H(+)-ATPase 1	0	0	1	1702;	0	0	0	0
AT5G44720	Molybdenum cofactor sulfurase family protein	0	0	0	0	0	0	1	1975;
AT5G08640	flavonol synthase 1	0	0	1	1723;	0	0	0	0
AT5G14590	Isocitrate/isopropylmalate dehydrogenase family protein	0	0	0	0	0	0	0	0
AT1G07750	RmlC-like cupins superfamily protein	0	0	0	0	2	1435;1853;	0	0
AT4G02580	NADH-ubiquinone oxidoreductase 24 kDa subunit, putative	0	0	0	0	0	0	0	0
AT5G25980	glucoside glucohydrolase 2	0	0	1	542;	1	1062;	0	0
AT3G56240	copper chaperone	0	0	1	1328;	0	0	0	0
AT3G14990	Class I glutamine amidotransferase-like superfamily protein	0	0	0	0	0	0	1	1100;
AT4G00490	beta-amylase 2	0	0	0	0	0	0	0	0
AT4G21650	Subtilase family protein	0	0	0	0	0	0	0	0
AT5G20350	Ankyrin repeat family protein with DHHC zinc finger domain	0	0	0	0	0	0	0	0
AT1G75750	GAST1 protein homolog 1	0	0	0	0	0	0	0	0
AT2G37040	PHE ammonia lyase 1	0	0	0	0	1	1192;	0	0
AT2G18230	pyrophosphorylase 2	0	0	1	1481;	0	0	0	0
AT1G53280	Class I glutamine amidotransferase-like superfamily protein	0	0	2	194;751;	0	0	0	0
AT2G40100	light harvesting complex photosystem II	0	0	0	0	0	0	0	0
AT1G17745	D-3-phosphoglycerate dehydrogenase	0	0	0	0	1	982;	0	0
AT1G32900	UDP-Glycosyltransferase superfamily protein	0	0	1	1894;	0	0	0	0
AT3G27820	monodehydroascorbate reductase 4	0	0	1	1969;	0	0	0	0
AT3G21750	UDP-glucosyl transferase 71B1	0	0	0	0	0	0	0	0
AT3G02780	isopentenyl pyrophosphate:dimethylallyl pyrophosphate isomerase 2	0	0	0	0	0	0	0	0

## Sheet: lhycca1_ED
ID	descr	log2FoldChange	pval	mutant	wild-type	CACGTGGC-qty	CACGTGGC-pos	AAATATC-qty	AAATATC-pos	TGGATAA-qty	TGGATAA-pos	CCACGTGT-qty	CCACGTGT-pos
AT5G64740	cellulose synthase 6	3.35421	0.0246744	lhy-21 cca1-11|Wasilewski (WS)|ED	Wild Type|Wasilewski (WS)|ED	0	0	0	0	0	0	0	0
AT3G57520	seed imbibition 2	3.26324	4.16059889091088e-09	lhy-21 cca1-11|Wasilewski (WS)|ED	Wild Type|Wasilewski (WS)|ED	1	1928;	1	1868;	0	0	0	0
AT3G47340	glutamine-dependent asparagine synthase 1	2.57231	6.44308671573346e-08	lhy-21 cca1-11|Wasilewski (WS)|ED	Wild Type|Wasilewski (WS)|ED	0	0	1	779;	0	0	0	0
AT5G39980	Tetratricopeptide repeat (TPR)-like superfamily protein	2.12192	2.70392096922455e-07	lhy-21 cca1-11|Wasilewski (WS)|ED	Wild Type|Wasilewski (WS)|ED	0	0	1	472;	0	0	0	0
AT5G49360	beta-xylosidase 1	1.76983	0	lhy-21 cca1-11|Wasilewski (WS)|ED	Wild Type|Wasilewski (WS)|ED	0	0	0	0	0	0	0	0
AT4G15440	hydroperoxide lyase 1	1.68208	0.00103891	lhy-21 cca1-11|Wasilewski (WS)|ED	Wild Type|Wasilewski (WS)|ED	0	0	1	1484;	1	946;	0	0
AT1G03090	methylcrotonyl-CoA carboxylase alpha chain, mitochondrial / 3-methylcrotonyl-CoA carboxylase 1 (MCCA)	1.49495	3.04033808657619e-08	lhy-21 cca1-11|Wasilewski (WS)|ED	Wild Type|Wasilewski (WS)|ED	0	0	0	0	0	0	0	0
AT2G39330	jacalin-related lectin 23	1.48087	3.65348725423204e-05	lhy-21 cca1-11|Wasilewski (WS)|ED	Wild Type|Wasilewski (WS)|ED	0	0	0	0	0	0	0	0
AT5G20250	Raffinose synthase family protein	1.39	1.34897473533449e-10	lhy-21 cca1-11|Wasilewski (WS)|ED	Wild Type|Wasilewski (WS)|ED	0	0	2	1533;1543;	1	672;	0	0
AT3G28220	TRAF-like family protein	1.33872	0.00010421	lhy-21 cca1-11|Wasilewski (WS)|ED	Wild Type|Wasilewski (WS)|ED	0	0	1	893;	0	0	0	0
AT4G34030	3-methylcrotonyl-CoA carboxylase	1.3103	0.0268719	lhy-21 cca1-11|Wasilewski (WS)|ED	Wild Type|Wasilewski (WS)|ED	0	0	0	0	2	350;1848;	0	0
AT4G08870	Arginase/deacetylase superfamily protein	1.2568	5.91989206700223e-06	lhy-21 cca1-11|Wasilewski (WS)|ED	Wild Type|Wasilewski (WS)|ED	0	0	0	0	0	0	0	0
AT4G15530	pyruvate orthophosphate dikinase	1.21146	3.1070734842507e-08	lhy-21 cca1-11|Wasilewski (WS)|ED	Wild Type|Wasilewski (WS)|ED	0	0	1	583;	0	0	0	0
AT5G07440	glutamate dehydrogenase 2	1.13524	0.00447677	lhy-21 cca1-11|Wasilewski (WS)|ED	Wild Type|Wasilewski (WS)|ED	0	0	3	378;1596;1954;	0	0	0	0
AT4G16950	Disease resistance protein (TIR-NBS-LRR class) family	1.05925	0.0130517	lhy-21 cca1-11|Wasilewski (WS)|ED	Wild Type|Wasilewski (WS)|ED	0	0	3	1120;1743;1873;	2	263;578;	0	0
AT5G48180	nitrile specifier protein 5	1.0317	0.0229776	lhy-21 cca1-11|Wasilewski (WS)|ED	Wild Type|Wasilewski (WS)|ED	0	0	1	1109;	0	0	0	0
AT5G14220	Flavin containing amine oxidoreductase family	0.986587	0.0423062	lhy-21 cca1-11|Wasilewski (WS)|ED	Wild Type|Wasilewski (WS)|ED	0	0	2	1002;1124;	0	0	0	0
AT5G05980	DHFS-FPGS homolog B	0.957381	0.0223761	lhy-21 cca1-11|Wasilewski (WS)|ED	Wild Type|Wasilewski (WS)|ED	0	0	0	0	0	0	0	0
AT1G12780	UDP-D-glucose/UDP-D-galactose 4-epimerase 1	0.953488	8.65735032810737e-08	lhy-21 cca1-11|Wasilewski (WS)|ED	Wild Type|Wasilewski (WS)|ED	0	0	0	0	0	0	0	0
AT5G57655	xylose isomerase family protein	0.896928	1.61714327822556e-08	lhy-21 cca1-11|Wasilewski (WS)|ED	Wild Type|Wasilewski (WS)|ED	0	0	0	0	0	0	0	0
AT5G67385	Phototropic-responsive NPH3 family protein	0.868236	0.00299394	lhy-21 cca1-11|Wasilewski (WS)|ED	Wild Type|Wasilewski (WS)|ED	0	0	1	1541;	0	0	0	0
AT3G28270	Protein of unknown function (DUF677)	0.823351	0.0434212	lhy-21 cca1-11|Wasilewski (WS)|ED	Wild Type|Wasilewski (WS)|ED	0	0	0	0	0	0	0	0
AT5G23940	HXXXD-type acyl-transferase family protein	0.774685	0.000352917	lhy-21 cca1-11|Wasilewski (WS)|ED	Wild Type|Wasilewski (WS)|ED	0	0	2	883;902;	0	0	0	0
AT1G52400	beta glucosidase 18	0.771897	0.00163284	lhy-21 cca1-11|Wasilewski (WS)|ED	Wild Type|Wasilewski (WS)|ED	0	0	1	995;	0	0	0	0
AT4G21650	Subtilase family protein	0.756945	0.00067361	lhy-21 cca1-11|Wasilewski (WS)|ED	Wild Type|Wasilewski (WS)|ED	0	0	0	0	0	0	0	0
AT2G21130	Cyclophilin-like peptidyl-prolyl cis-trans isomerase family protein	0.746667	0.000286148	lhy-21 cca1-11|Wasilewski (WS)|ED	Wild Type|Wasilewski (WS)|ED	0	0	0	0	0	0	0	0
AT3G16470	Mannose-binding lectin superfamily protein	0.710395	0.000103478	lhy-21 cca1-11|Wasilewski (WS)|ED	Wild Type|Wasilewski (WS)|ED	0	0	0	0	0	0	0	0
AT3G45140	lipoxygenase 2	0.693948	1.39787340301316e-05	lhy-21 cca1-11|Wasilewski (WS)|ED	Wild Type|Wasilewski (WS)|ED	0	0	0	0	0	0	0	0
AT1G52410	TSK-associating protein 1	0.680022	0.0149885	lhy-21 cca1-11|Wasilewski (WS)|ED	Wild Type|Wasilewski (WS)|ED	0	0	0	0	1	826;	0	0
AT2G38170	cation exchanger 1	0.675782	0.0477345	lhy-21 cca1-11|Wasilewski (WS)|ED	Wild Type|Wasilewski (WS)|ED	0	0	2	449;656;	0	0	0	0
AT3G11450	DnaJ domain ;Myb-like DNA-binding domain	0.66792	0.00712166	lhy-21 cca1-11|Wasilewski (WS)|ED	Wild Type|Wasilewski (WS)|ED	1	1601;	0	0	0	0	0	0
AT1G54570	Esterase/lipase/thioesterase family protein	0.657737	0.00444205	lhy-21 cca1-11|Wasilewski (WS)|ED	Wild Type|Wasilewski (WS)|ED	0	0	0	0	0	0	0	0
AT1G06000	UDP-Glycosyltransferase superfamily protein	0.654769	5.2289858669538e-06	lhy-21 cca1-11|Wasilewski (WS)|ED	Wild Type|Wasilewski (WS)|ED	0	0	0	0	0	0	0	0
AT1G19670	chlorophyllase 1	0.636163	0.000121718	lhy-21 cca1-11|Wasilewski (WS)|ED	Wild Type|Wasilewski (WS)|ED	0	0	0	0	0	0	0	0
AT2G37040	PHE ammonia lyase 1	0.632281	0.00369947	lhy-21 cca1-11|Wasilewski (WS)|ED	Wild Type|Wasilewski (WS)|ED	0	0	0	0	1	1192;	0	0
AT3G10740	alpha-L-arabinofuranosidase 1	0.604268	0.00709403	lhy-21 cca1-11|Wasilewski (WS)|ED	Wild Type|Wasilewski (WS)|ED	0	0	2	43;1412;	0	0	0	0
AT5G51720	2 iron, 2 sulfur cluster binding	0.60244	0.00216066	lhy-21 cca1-11|Wasilewski (WS)|ED	Wild Type|Wasilewski (WS)|ED	0	0	0	0	0	0	0	0
AT5G05270	Chalcone-flavanone isomerase family protein	0.600735	0.000703076	lhy-21 cca1-11|Wasilewski (WS)|ED	Wild Type|Wasilewski (WS)|ED	1	1900;	0	0	0	0	0	0
AT2G38230	pyridoxine biosynthesis 1.1	0.594267	1.43029344781376e-06	lhy-21 cca1-11|Wasilewski (WS)|ED	Wild Type|Wasilewski (WS)|ED	0	0	0	0	0	0	0	0
AT5G28050	Cytidine/deoxycytidylate deaminase family protein	0.593706	0.0170188	lhy-21 cca1-11|Wasilewski (WS)|ED	Wild Type|Wasilewski (WS)|ED	0	0	0	0	0	0	0	0
AT4G37270	heavy metal atpase 1	0.588186	0.0304844	lhy-21 cca1-11|Wasilewski (WS)|ED	Wild Type|Wasilewski (WS)|ED	0	0	0	0	0	0	0	0
AT5G08640	flavonol synthase 1	0.570464	0.00318913	lhy-21 cca1-11|Wasilewski (WS)|ED	Wild Type|Wasilewski (WS)|ED	0	0	1	1723;	0	0	0	0
AT3G13750	beta galactosidase 1	0.566433	8.22907007139508e-05	lhy-21 cca1-11|Wasilewski (WS)|ED	Wild Type|Wasilewski (WS)|ED	0	0	0	0	0	0	0	0
AT1G18270	ketose-bisphosphate aldolase class-II family protein	0.564508	0.00459279	lhy-21 cca1-11|Wasilewski (WS)|ED	Wild Type|Wasilewski (WS)|ED	1	1243;	1	1481;	0	0	0	0
AT3G58570	P-loop containing nucleoside triphosphate hydrolases superfamily protein	0.559696	0.0375045	lhy-21 cca1-11|Wasilewski (WS)|ED	Wild Type|Wasilewski (WS)|ED	0	0	1	1989;	0	0	0	0
AT4G37550	Acetamidase/Formamidase family protein	0.558317	0.00593914	lhy-21 cca1-11|Wasilewski (WS)|ED	Wild Type|Wasilewski (WS)|ED	0	0	0	0	0	0	0	0
AT5G43745	Protein of unknown function (DUF1012)	0.557184	0.0486104	lhy-21 cca1-11|Wasilewski (WS)|ED	Wild Type|Wasilewski (WS)|ED	0	0	0	0	0	0	0	0
AT4G28740	FUNCTIONS IN: molecular_function unknown; INVOLVED IN: biological_process unknown; LOCATED IN: chloroplast; EXPRESSED IN: 21 plant structures; EXPRESSED DURING: 13 growth stages; CONTAINS InterPro DOMAIN/s: Protein of unknown function DUF3493 (InterPro:IP	0.551427	0.0320778	lhy-21 cca1-11|Wasilewski (WS)|ED	Wild Type|Wasilewski (WS)|ED	0	0	1	631;	0	0	0	0
AT1G01820	peroxin 11c	0.549329	4.83679375126308e-05	lhy-21 cca1-11|Wasilewski (WS)|ED	Wild Type|Wasilewski (WS)|ED	0	0	1	1715;	0	0	0	0
AT2G38750	annexin 4	0.536989	0.00112621	lhy-21 cca1-11|Wasilewski (WS)|ED	Wild Type|Wasilewski (WS)|ED	0	0	0	0	1	639;	0	0
AT4G39970	Haloacid dehalogenase-like hydrolase (HAD) superfamily protein	0.535929	0.00333714	lhy-21 cca1-11|Wasilewski (WS)|ED	Wild Type|Wasilewski (WS)|ED	0	0	0	0	0	0	0	0
AT1G44170	aldehyde dehydrogenase 3H1	0.532753	0.00020294	lhy-21 cca1-11|Wasilewski (WS)|ED	Wild Type|Wasilewski (WS)|ED	0	0	1	1478;	0	0	0	0
AT4G23600	Tyrosine transaminase family protein	0.532048	4.66856103505324e-05	lhy-21 cca1-11|Wasilewski (WS)|ED	Wild Type|Wasilewski (WS)|ED	0	0	0	0	1	350;	0	0
AT2G46650	cytochrome B5 isoform C	0.525365	0.0375017	lhy-21 cca1-11|Wasilewski (WS)|ED	Wild Type|Wasilewski (WS)|ED	1	457;	0	0	0	0	0	0
AT1G49040	stomatal cytokinesis defective / SCD1 protein (SCD1)	0.524922	0.0275218	lhy-21 cca1-11|Wasilewski (WS)|ED	Wild Type|Wasilewski (WS)|ED	0	0	0	0	0	0	0	0
AT1G45474	photosystem I light harvesting complex gene 5	0.523896	0.000483525	lhy-21 cca1-11|Wasilewski (WS)|ED	Wild Type|Wasilewski (WS)|ED	0	0	5	309;1586;1672;1681;1704;	0	0	0	0
AT1G74020	strictosidine synthase 2	0.522744	0.0165727	lhy-21 cca1-11|Wasilewski (WS)|ED	Wild Type|Wasilewski (WS)|ED	0	0	0	0	0	0	0	0
AT5G23820	MD-2-related lipid recognition domain-containing protein	0.515947	0.000863223	lhy-21 cca1-11|Wasilewski (WS)|ED	Wild Type|Wasilewski (WS)|ED	0	0	1	1104;	0	0	0	0
AT5G54770	thiazole biosynthetic enzyme, chloroplast (ARA6) (THI1) (THI4)	0.514924	0.000262393	lhy-21 cca1-11|Wasilewski (WS)|ED	Wild Type|Wasilewski (WS)|ED	0	0	1	790;	0	0	0	0
AT4G11820	hydroxymethylglutaryl-CoA synthase / HMG-CoA synthase / 3-hydroxy-3-methylglutaryl coenzyme A synthase	0.503037	0.044589	lhy-21 cca1-11|Wasilewski (WS)|ED	Wild Type|Wasilewski (WS)|ED	0	0	0	0	0	0	0	0
AT4G36530	alpha/beta-Hydrolases superfamily protein	0.501071	0.00294633	lhy-21 cca1-11|Wasilewski (WS)|ED	Wild Type|Wasilewski (WS)|ED	0	0	1	692;	0	0	0	0
AT3G61070	peroxin 11E	0.500174	0.00609907	lhy-21 cca1-11|Wasilewski (WS)|ED	Wild Type|Wasilewski (WS)|ED	0	0	0	0	0	0	0	0
AT1G12240	Glycosyl hydrolases family 32 protein	0.49862	0.00120962	lhy-21 cca1-11|Wasilewski (WS)|ED	Wild Type|Wasilewski (WS)|ED	0	0	0	0	0	0	0	0
AT3G01120	Pyridoxal phosphate (PLP)-dependent transferases superfamily protein	0.491164	1.29241451949451e-05	lhy-21 cca1-11|Wasilewski (WS)|ED	Wild Type|Wasilewski (WS)|ED	0	0	1	1697;	1	1814;	0	0
AT2G47240	AMP-dependent synthetase and ligase family protein	0.480411	0.00182632	lhy-21 cca1-11|Wasilewski (WS)|ED	Wild Type|Wasilewski (WS)|ED	0	0	2	792;1093;	0	0	0	0
AT5G60540	pyridoxine biosynthesis 2	0.479849	0.00212681	lhy-21 cca1-11|Wasilewski (WS)|ED	Wild Type|Wasilewski (WS)|ED	0	0	2	290;1993;	0	0	0	0
AT2G14170	aldehyde dehydrogenase 6B2	0.476517	0.000356024	lhy-21 cca1-11|Wasilewski (WS)|ED	Wild Type|Wasilewski (WS)|ED	0	0	1	1956;	0	0	0	0
AT5G42650	allene oxide synthase	0.47525	0.000134606	lhy-21 cca1-11|Wasilewski (WS)|ED	Wild Type|Wasilewski (WS)|ED	1	1795;	1	1125;	0	0	0	0
AT5G44130	FASCICLIN-like arabinogalactan protein 13 precursor	0.474818	0.0044588	lhy-21 cca1-11|Wasilewski (WS)|ED	Wild Type|Wasilewski (WS)|ED	0	0	0	0	0	0	0	0
AT1G04620	coenzyme F420 hydrogenase family / dehydrogenase, beta subunit family	0.473051	0.00991442	lhy-21 cca1-11|Wasilewski (WS)|ED	Wild Type|Wasilewski (WS)|ED	0	0	0	0	1	204;	0	0
AT2G15620	nitrite reductase 1	0.468925	0.000603321	lhy-21 cca1-11|Wasilewski (WS)|ED	Wild Type|Wasilewski (WS)|ED	0	0	1	1444;	1	353;	0	0
AT5G02160	unknown protein; FUNCTIONS IN: molecular_function unknown; INVOLVED IN: biological_process unknown; LOCATED IN: chloroplast thylakoid membrane; EXPRESSED IN: 23 plant structures; EXPRESSED DURING: 13 growth stages; Has 121 Blast hits to 121 proteins in 17	0.467612	0.0100197	lhy-21 cca1-11|Wasilewski (WS)|ED	Wild Type|Wasilewski (WS)|ED	0	0	1	1967;	0	0	0	0
AT2G45740	peroxin 11D	0.463126	0.000186576	lhy-21 cca1-11|Wasilewski (WS)|ED	Wild Type|Wasilewski (WS)|ED	0	0	1	1824;	1	1359;	0	0
AT4G13340	Leucine-rich repeat (LRR) family protein	0.46059	0.014703	lhy-21 cca1-11|Wasilewski (WS)|ED	Wild Type|Wasilewski (WS)|ED	0	0	1	1096;	0	0	0	0
AT4G14710	RmlC-like cupins superfamily protein	0.459781	0.0397254	lhy-21 cca1-11|Wasilewski (WS)|ED	Wild Type|Wasilewski (WS)|ED	0	0	1	705;	0	0	0	0
AT1G12000	Phosphofructokinase family protein	0.458284	0.00732895	lhy-21 cca1-11|Wasilewski (WS)|ED	Wild Type|Wasilewski (WS)|ED	0	0	0	0	0	0	0	0
AT3G56290	unknown protein; Has 39 Blast hits to 39 proteins in 15 species: Archae - 0; Bacteria - 0; Metazoa - 0; Fungi - 0; Plants - 39; Viruses - 0; Other Eukaryotes - 0 (source: NCBI BLink).	0.457265	0.0437042	lhy-21 cca1-11|Wasilewski (WS)|ED	Wild Type|Wasilewski (WS)|ED	0	0	0	0	0	0	0	0
AT1G17100	SOUL heme-binding family protein	0.454044	0.00119372	lhy-21 cca1-11|Wasilewski (WS)|ED	Wild Type|Wasilewski (WS)|ED	0	0	0	0	1	701;	0	0
AT3G24420	alpha/beta-Hydrolases superfamily protein	0.451002	0.04869	lhy-21 cca1-11|Wasilewski (WS)|ED	Wild Type|Wasilewski (WS)|ED	0	0	2	1079;1167;	0	0	0	0
AT1G75750	GAST1 protein homolog 1	0.449823	0.0102589	lhy-21 cca1-11|Wasilewski (WS)|ED	Wild Type|Wasilewski (WS)|ED	0	0	0	0	0	0	0	0
AT5G48480	Lactoylglutathione lyase / glyoxalase I family protein	0.445284	0.0214672	lhy-21 cca1-11|Wasilewski (WS)|ED	Wild Type|Wasilewski (WS)|ED	0	0	0	0	0	0	0	0
AT4G14680	Pseudouridine synthase/archaeosine transglycosylase-like family protein	0.444176	0.00455385	lhy-21 cca1-11|Wasilewski (WS)|ED	Wild Type|Wasilewski (WS)|ED	0	0	1	1523;	1	1882;	0	0
AT1G48610	AT hook motif-containing protein	0.437977	0.00839585	lhy-21 cca1-11|Wasilewski (WS)|ED	Wild Type|Wasilewski (WS)|ED	0	0	1	225;	0	0	0	0
AT4G35090	catalase 2	0.433167	6.94053737715299e-06	lhy-21 cca1-11|Wasilewski (WS)|ED	Wild Type|Wasilewski (WS)|ED	0	0	0	0	0	0	0	0
AT3G14990	Class I glutamine amidotransferase-like superfamily protein	0.431895	0.0174904	lhy-21 cca1-11|Wasilewski (WS)|ED	Wild Type|Wasilewski (WS)|ED	0	0	0	0	0	0	1	1100;
AT3G27380	succinate dehydrogenase 2-1	0.428556	0.0406486	lhy-21 cca1-11|Wasilewski (WS)|ED	Wild Type|Wasilewski (WS)|ED	0	0	3	281;1724;1783;	0	0	1	1744;
AT2G45640	SIN3 associated polypeptide P18	0.417395	0.0301678	lhy-21 cca1-11|Wasilewski (WS)|ED	Wild Type|Wasilewski (WS)|ED	0	0	1	652;	0	0	0	0
AT5G15640	Mitochondrial substrate carrier family protein	0.413435	0.0035335	lhy-21 cca1-11|Wasilewski (WS)|ED	Wild Type|Wasilewski (WS)|ED	0	0	1	504;	0	0	0	0
AT4G29590	S-adenosyl-L-methionine-dependent methyltransferases superfamily protein	0.411385	0.00959845	lhy-21 cca1-11|Wasilewski (WS)|ED	Wild Type|Wasilewski (WS)|ED	0	0	1	1647;	0	0	0	0
AT1G13270	methionine aminopeptidase 1B	0.410437	0.00191755	lhy-21 cca1-11|Wasilewski (WS)|ED	Wild Type|Wasilewski (WS)|ED	0	0	2	1827;1970;	0	0	0	0
AT2G40100	light harvesting complex photosystem II	0.410096	0.0025528	lhy-21 cca1-11|Wasilewski (WS)|ED	Wild Type|Wasilewski (WS)|ED	0	0	0	0	0	0	0	0
AT2G26080	glycine decarboxylase P-protein 2	0.405724	7.08482359214342e-05	lhy-21 cca1-11|Wasilewski (WS)|ED	Wild Type|Wasilewski (WS)|ED	0	0	0	0	0	0	0	0
AT4G35100	plasma membrane intrinsic protein 3	0.402436	0.000657288	lhy-21 cca1-11|Wasilewski (WS)|ED	Wild Type|Wasilewski (WS)|ED	0	0	0	0	0	0	0	0
AT1G17860	Kunitz family trypsin and protease inhibitor protein	0.39999	0.0178067	lhy-21 cca1-11|Wasilewski (WS)|ED	Wild Type|Wasilewski (WS)|ED	0	0	0	0	0	0	0	0
AT5G60160	Zn-dependent exopeptidases superfamily protein	0.397563	0.014756	lhy-21 cca1-11|Wasilewski (WS)|ED	Wild Type|Wasilewski (WS)|ED	0	0	0	0	0	0	0	0
AT1G65060	4-coumarate:CoA ligase 3	0.396354	0.0210301	lhy-21 cca1-11|Wasilewski (WS)|ED	Wild Type|Wasilewski (WS)|ED	0	0	1	1280;	0	0	0	0
AT3G07720	Galactose oxidase/kelch repeat superfamily protein	0.391383	0.010046	lhy-21 cca1-11|Wasilewski (WS)|ED	Wild Type|Wasilewski (WS)|ED	0	0	0	0	0	0	0	0
AT1G12520	copper chaperone for SOD1	0.387639	0.00197827	lhy-21 cca1-11|Wasilewski (WS)|ED	Wild Type|Wasilewski (WS)|ED	0	0	0	0	0	0	0	0
AT2G38550	Transmembrane proteins 14C	0.384825	0.043285	lhy-21 cca1-11|Wasilewski (WS)|ED	Wild Type|Wasilewski (WS)|ED	0	0	1	1690;	0	0	0	0
AT4G27560	UDP-Glycosyltransferase superfamily protein	0.382882	0.00261206	lhy-21 cca1-11|Wasilewski (WS)|ED	Wild Type|Wasilewski (WS)|ED	0	0	0	0	1	1015;	0	0
AT5G67150	HXXXD-type acyl-transferase family protein	0.382173	0.0273626	lhy-21 cca1-11|Wasilewski (WS)|ED	Wild Type|Wasilewski (WS)|ED	0	0	1	1355;	0	0	0	0
AT1G19920	Pseudouridine synthase/archaeosine transglycosylase-like family protein	0.379267	0.00129889	lhy-21 cca1-11|Wasilewski (WS)|ED	Wild Type|Wasilewski (WS)|ED	0	0	2	214;1858;	1	1691;	1	1343;
AT4G02230	Ribosomal protein L19e family protein	0.3717	0.0032974	lhy-21 cca1-11|Wasilewski (WS)|ED	Wild Type|Wasilewski (WS)|ED	0	0	1	1962;	0	0	0	0
AT3G26450	Polyketide cyclase/dehydrase and lipid transport superfamily protein	0.371087	0.0217981	lhy-21 cca1-11|Wasilewski (WS)|ED	Wild Type|Wasilewski (WS)|ED	0	0	0	0	1	510;	0	0
AT1G29700	Metallo-hydrolase/oxidoreductase superfamily protein	0.368761	0.0166699	lhy-21 cca1-11|Wasilewski (WS)|ED	Wild Type|Wasilewski (WS)|ED	0	0	0	0	0	0	0	0
AT4G27800	thylakoid-associated phosphatase 38	0.367222	0.00979097	lhy-21 cca1-11|Wasilewski (WS)|ED	Wild Type|Wasilewski (WS)|ED	0	0	0	0	0	0	0	0
AT1G16080	unknown protein; LOCATED IN: apoplast, chloroplast stroma, chloroplast, chloroplast envelope; EXPRESSED IN: 23 plant structures; EXPRESSED DURING: 14 growth stages; Has 81 Blast hits to 81 proteins in 28 species: Archae - 0; Bacteria - 2; Metazoa - 0; Fun	0.363792	0.0100886	lhy-21 cca1-11|Wasilewski (WS)|ED	Wild Type|Wasilewski (WS)|ED	0	0	0	0	1	1385;	0	0
AT3G28760	CONTAINS InterPro DOMAIN/s: 3-dehydroquinate synthase, prokaryotic-type (InterPro:IPR002812); Has 35333 Blast hits to 34131 proteins in 2444 species: Archae - 798; Bacteria - 22429; Metazoa - 974; Fungi - 991; Plants - 531; Viruses - 0; Other Eukaryotes -	0.362572	0.0262994	lhy-21 cca1-11|Wasilewski (WS)|ED	Wild Type|Wasilewski (WS)|ED	0	0	0	0	0	0	0	0
AT4G34240	aldehyde dehydrogenase 3I1	0.360881	0.00360888	lhy-21 cca1-11|Wasilewski (WS)|ED	Wild Type|Wasilewski (WS)|ED	0	0	0	0	0	0	1	1616;
AT3G25770	allene oxide cyclase 2	0.355274	0.0110845	lhy-21 cca1-11|Wasilewski (WS)|ED	Wild Type|Wasilewski (WS)|ED	0	0	2	425;1667;	1	813;	0	0
AT4G18240	starch synthase 4	0.352427	0.00118457	lhy-21 cca1-11|Wasilewski (WS)|ED	Wild Type|Wasilewski (WS)|ED	1	1897;	0	0	0	0	0	0
AT5G40810	Cytochrome C1 family	0.352307	0.0243187	lhy-21 cca1-11|Wasilewski (WS)|ED	Wild Type|Wasilewski (WS)|ED	0	0	0	0	0	0	0	0
AT5G14740	carbonic anhydrase 2	0.348201	0.00169782	lhy-21 cca1-11|Wasilewski (WS)|ED	Wild Type|Wasilewski (WS)|ED	0	0	0	0	1	969;	0	0
AT5G14120	Major facilitator superfamily protein	0.346055	0.0427753	lhy-21 cca1-11|Wasilewski (WS)|ED	Wild Type|Wasilewski (WS)|ED	0	0	1	788;	1	730;	0	0
AT3G48990	AMP-dependent synthetase and ligase family protein	0.345026	0.00762219	lhy-21 cca1-11|Wasilewski (WS)|ED	Wild Type|Wasilewski (WS)|ED	1	1933;	0	0	0	0	0	0
AT5G52920	plastidic pyruvate kinase beta subunit 1	0.343719	0.00706396	lhy-21 cca1-11|Wasilewski (WS)|ED	Wild Type|Wasilewski (WS)|ED	0	0	0	0	0	0	0	0
AT4G14040	selenium-binding protein 2	0.342174	0.00078487	lhy-21 cca1-11|Wasilewski (WS)|ED	Wild Type|Wasilewski (WS)|ED	0	0	0	0	0	0	0	0
AT3G07670	Rubisco methyltransferase family protein	0.340408	0.0372303	lhy-21 cca1-11|Wasilewski (WS)|ED	Wild Type|Wasilewski (WS)|ED	0	0	0	0	0	0	0	0
AT1G50370	Calcineurin-like metallo-phosphoesterase superfamily protein	0.337996	0.00555368	lhy-21 cca1-11|Wasilewski (WS)|ED	Wild Type|Wasilewski (WS)|ED	0	0	1	1978;	1	1023;	0	0
AT5G28840	GDP-D-mannose 3',5'-epimerase	0.336273	7.99289130044928e-05	lhy-21 cca1-11|Wasilewski (WS)|ED	Wild Type|Wasilewski (WS)|ED	0	0	0	0	0	0	0	0
AT2G40300	ferritin 4	0.335375	0.0244693	lhy-21 cca1-11|Wasilewski (WS)|ED	Wild Type|Wasilewski (WS)|ED	0	0	1	510;	0	0	0	0
AT1G19570	dehydroascorbate reductase	0.334655	0.00273327	lhy-21 cca1-11|Wasilewski (WS)|ED	Wild Type|Wasilewski (WS)|ED	0	0	0	0	0	0	0	0
AT3G21110	purin 7	0.332983	0.00684836	lhy-21 cca1-11|Wasilewski (WS)|ED	Wild Type|Wasilewski (WS)|ED	0	0	0	0	0	0	0	0
AT3G56090	ferritin 3	0.330899	0.0101953	lhy-21 cca1-11|Wasilewski (WS)|ED	Wild Type|Wasilewski (WS)|ED	0	0	2	425;1853;	0	0	1	1924;
AT2G26540	uroporphyrinogen-III synthase family protein	0.329536	0.00413701	lhy-21 cca1-11|Wasilewski (WS)|ED	Wild Type|Wasilewski (WS)|ED	0	0	1	776;	0	0	0	0
AT1G48030	mitochondrial lipoamide dehydrogenase 1	0.329473	0.00226529	lhy-21 cca1-11|Wasilewski (WS)|ED	Wild Type|Wasilewski (WS)|ED	0	0	0	0	0	0	0	0
AT1G06400	Ras-related small GTP-binding family protein	0.329073	0.0133205	lhy-21 cca1-11|Wasilewski (WS)|ED	Wild Type|Wasilewski (WS)|ED	0	0	1	1640;	1	802;	0	0
AT3G14310	pectin methylesterase 3	0.326268	0.0159829	lhy-21 cca1-11|Wasilewski (WS)|ED	Wild Type|Wasilewski (WS)|ED	0	0	0	0	0	0	0	0
AT5G10450	G-box regulating factor 6	0.325162	0.045413	lhy-21 cca1-11|Wasilewski (WS)|ED	Wild Type|Wasilewski (WS)|ED	0	0	2	60;1234;	0	0	0	0
AT2G37500	arginine biosynthesis protein ArgJ family	0.324072	0.0401996	lhy-21 cca1-11|Wasilewski (WS)|ED	Wild Type|Wasilewski (WS)|ED	0	0	0	0	0	0	0	0
AT5G47840	adenosine monophosphate kinase	0.322015	0.0127466	lhy-21 cca1-11|Wasilewski (WS)|ED	Wild Type|Wasilewski (WS)|ED	0	0	0	0	0	0	0	0
AT2G43945	unknown protein; LOCATED IN: chloroplast; BEST Arabidopsis thaliana protein match is: unknown protein (TAIR:AT3G59870.1); Has 292 Blast hits to 292 proteins in 84 species: Archae - 0; Bacteria - 122; Metazoa - 0; Fungi - 0; Plants - 46; Viruses - 0; Other	0.3204	0.024953	lhy-21 cca1-11|Wasilewski (WS)|ED	Wild Type|Wasilewski (WS)|ED	0	0	0	0	0	0	0	0
AT5G38470	Rad23 UV excision repair protein family	0.31954	0.0457427	lhy-21 cca1-11|Wasilewski (WS)|ED	Wild Type|Wasilewski (WS)|ED	0	0	1	980;	0	0	0	0
AT4G23670	Polyketide cyclase/dehydrase and lipid transport superfamily protein	0.316195	0.00642417	lhy-21 cca1-11|Wasilewski (WS)|ED	Wild Type|Wasilewski (WS)|ED	0	0	0	0	0	0	0	0
AT4G36130	Ribosomal protein L2 family	0.316177	0.0305502	lhy-21 cca1-11|Wasilewski (WS)|ED	Wild Type|Wasilewski (WS)|ED	0	0	0	0	0	0	0	0
AT3G23490	cyanase	0.314751	0.0160484	lhy-21 cca1-11|Wasilewski (WS)|ED	Wild Type|Wasilewski (WS)|ED	0	0	1	1518;	0	0	0	0
AT3G18890	NAD(P)-binding Rossmann-fold superfamily protein	0.309031	0.00694836	lhy-21 cca1-11|Wasilewski (WS)|ED	Wild Type|Wasilewski (WS)|ED	0	0	0	0	0	0	0	0
AT5G10860	Cystathionine beta-synthase (CBS) family protein	0.308909	0.0215602	lhy-21 cca1-11|Wasilewski (WS)|ED	Wild Type|Wasilewski (WS)|ED	0	0	1	1034;	0	0	0	0
AT5G46800	Mitochondrial substrate carrier family protein	0.308682	0.0034574	lhy-21 cca1-11|Wasilewski (WS)|ED	Wild Type|Wasilewski (WS)|ED	0	0	0	0	0	0	0	0
AT1G55020	lipoxygenase 1	0.303552	0.0234362	lhy-21 cca1-11|Wasilewski (WS)|ED	Wild Type|Wasilewski (WS)|ED	0	0	0	0	0	0	0	0
AT2G31810	ACT domain-containing small subunit of acetolactate synthase protein	0.300208	0.00354635	lhy-21 cca1-11|Wasilewski (WS)|ED	Wild Type|Wasilewski (WS)|ED	0	0	0	0	1	1484;	0	0
AT1G08550	non-photochemical quenching 1	0.298717	0.0317387	lhy-21 cca1-11|Wasilewski (WS)|ED	Wild Type|Wasilewski (WS)|ED	0	0	1	1956;	0	0	0	0
AT4G22930	pyrimidin 4	0.293222	0.0268782	lhy-21 cca1-11|Wasilewski (WS)|ED	Wild Type|Wasilewski (WS)|ED	0	0	2	318;1877;	1	1563;	1	1484;
AT5G39410	Saccharopine dehydrogenase	0.293152	0.00934888	lhy-21 cca1-11|Wasilewski (WS)|ED	Wild Type|Wasilewski (WS)|ED	0	0	1	1210;	0	0	0	0
AT5G02250	Ribonuclease II/R family protein	0.284569	0.0241471	lhy-21 cca1-11|Wasilewski (WS)|ED	Wild Type|Wasilewski (WS)|ED	0	0	0	0	0	0	0	0
ATCG01110	NAD(P)H dehydrogenase subunit H	0.281976	0.0145455	lhy-21 cca1-11|Wasilewski (WS)|ED	Wild Type|Wasilewski (WS)|ED	0	0	1	938;	0	0	0	0
AT2G37970	SOUL heme-binding family protein	0.281592	0.00787286	lhy-21 cca1-11|Wasilewski (WS)|ED	Wild Type|Wasilewski (WS)|ED	0	0	0	0	2	505;1240;	0	0
AT4G13670	plastid transcriptionally active 5	0.278205	0.0275121	lhy-21 cca1-11|Wasilewski (WS)|ED	Wild Type|Wasilewski (WS)|ED	0	0	0	0	0	0	0	0
AT4G30530	Class I glutamine amidotransferase-like superfamily protein	0.276462	0.00639335	lhy-21 cca1-11|Wasilewski (WS)|ED	Wild Type|Wasilewski (WS)|ED	0	0	0	0	0	0	0	0
AT4G26300	Arginyl-tRNA synthetase, class Ic	0.273312	0.0454295	lhy-21 cca1-11|Wasilewski (WS)|ED	Wild Type|Wasilewski (WS)|ED	0	0	0	0	1	779;	0	0
AT2G22360	DNAJ heat shock family protein	0.271225	0.0466465	lhy-21 cca1-11|Wasilewski (WS)|ED	Wild Type|Wasilewski (WS)|ED	0	0	0	0	0	0	0	0
AT2G47610	Ribosomal protein L7Ae/L30e/S12e/Gadd45 family protein	0.268977	0.0278517	lhy-21 cca1-11|Wasilewski (WS)|ED	Wild Type|Wasilewski (WS)|ED	0	0	2	806;918;	0	0	0	0
AT5G24490	30S ribosomal protein, putative	0.266921	0.0315969	lhy-21 cca1-11|Wasilewski (WS)|ED	Wild Type|Wasilewski (WS)|ED	0	0	0	0	0	0	0	0
AT1G34430	2-oxoacid dehydrogenases acyltransferase family protein	0.265897	0.042008	lhy-21 cca1-11|Wasilewski (WS)|ED	Wild Type|Wasilewski (WS)|ED	0	0	1	1052;	0	0	0	0
AT5G48230	acetoacetyl-CoA thiolase 2	0.2658	0.00611426	lhy-21 cca1-11|Wasilewski (WS)|ED	Wild Type|Wasilewski (WS)|ED	0	0	0	0	2	129;490;	0	0
AT5G42960	unknown protein; FUNCTIONS IN: molecular_function unknown; INVOLVED IN: biological_process unknown; LOCATED IN: mitochondrion, chloroplast, plastid, chloroplast envelope; EXPRESSED IN: 24 plant structures; EXPRESSED DURING: 13 growth stages; BEST Arabidop	0.26368	0.035451	lhy-21 cca1-11|Wasilewski (WS)|ED	Wild Type|Wasilewski (WS)|ED	0	0	1	650;	0	0	0	0
AT4G15000	Ribosomal L27e protein family	0.262241	0.00744034	lhy-21 cca1-11|Wasilewski (WS)|ED	Wild Type|Wasilewski (WS)|ED	0	0	0	0	2	558;598;	0	0
AT1G12230	Aldolase superfamily protein	0.260608	0.00326298	lhy-21 cca1-11|Wasilewski (WS)|ED	Wild Type|Wasilewski (WS)|ED	0	0	1	794;	1	346;	0	0
AT1G76730	NagB/RpiA/CoA transferase-like superfamily protein	0.259072	0.0161807	lhy-21 cca1-11|Wasilewski (WS)|ED	Wild Type|Wasilewski (WS)|ED	0	0	0	0	0	0	0	0
AT5G04590	sulfite reductase	0.258613	0.0268715	lhy-21 cca1-11|Wasilewski (WS)|ED	Wild Type|Wasilewski (WS)|ED	0	0	0	0	0	0	0	0
AT4G01070	UDP-Glycosyltransferase superfamily protein	0.258432	0.0185992	lhy-21 cca1-11|Wasilewski (WS)|ED	Wild Type|Wasilewski (WS)|ED	0	0	0	0	0	0	0	0
AT3G12800	short-chain dehydrogenase-reductase B	0.25577	0.00563177	lhy-21 cca1-11|Wasilewski (WS)|ED	Wild Type|Wasilewski (WS)|ED	0	0	1	1694;	0	0	0	0
AT2G40060	Clathrin light chain protein	0.255454	0.0360878	lhy-21 cca1-11|Wasilewski (WS)|ED	Wild Type|Wasilewski (WS)|ED	0	0	0	0	0	0	0	0
AT3G51240	flavanone 3-hydroxylase	0.255276	0.0103972	lhy-21 cca1-11|Wasilewski (WS)|ED	Wild Type|Wasilewski (WS)|ED	0	0	0	0	2	588;615;	0	0
AT3G47800	Galactose mutarotase-like superfamily protein	0.253664	0.00412255	lhy-21 cca1-11|Wasilewski (WS)|ED	Wild Type|Wasilewski (WS)|ED	0	0	1	1954;	0	0	0	0
AT2G42520	P-loop containing nucleoside triphosphate hydrolases superfamily protein	0.252614	0.0240708	lhy-21 cca1-11|Wasilewski (WS)|ED	Wild Type|Wasilewski (WS)|ED	0	0	1	1950;	0	0	0	0
AT2G28190	copper/zinc superoxide dismutase 2	0.250736	0.043765	lhy-21 cca1-11|Wasilewski (WS)|ED	Wild Type|Wasilewski (WS)|ED	0	0	2	1192;1224;	0	0	0	0
AT2G17340	Uncharacterised conserved protein (UCP030210)	0.24954	0.0471267	lhy-21 cca1-11|Wasilewski (WS)|ED	Wild Type|Wasilewski (WS)|ED	0	0	2	388;1351;	1	6;	0	0
AT5G19760	Mitochondrial substrate carrier family protein	0.248641	0.00400822	lhy-21 cca1-11|Wasilewski (WS)|ED	Wild Type|Wasilewski (WS)|ED	0	0	0	0	2	408;849;	0	0
AT2G35370	glycine decarboxylase complex H	0.24862	0.041933	lhy-21 cca1-11|Wasilewski (WS)|ED	Wild Type|Wasilewski (WS)|ED	0	0	0	0	0	0	0	0
AT1G75330	ornithine carbamoyltransferase	0.246291	0.0141992	lhy-21 cca1-11|Wasilewski (WS)|ED	Wild Type|Wasilewski (WS)|ED	0	0	0	0	0	0	0	0
AT2G21880	RAB GTPase homolog 7A	0.245725	0.0374409	lhy-21 cca1-11|Wasilewski (WS)|ED	Wild Type|Wasilewski (WS)|ED	0	0	0	0	0	0	0	0
AT2G25970	KH domain-containing protein	0.245511	0.0363801	lhy-21 cca1-11|Wasilewski (WS)|ED	Wild Type|Wasilewski (WS)|ED	0	0	1	1924;	0	0	0	0
AT4G32520	serine hydroxymethyltransferase 3	0.241553	0.0374514	lhy-21 cca1-11|Wasilewski (WS)|ED	Wild Type|Wasilewski (WS)|ED	0	0	0	0	0	0	0	0
AT1G03160	FZO-like	0.240323	0.0119943	lhy-21 cca1-11|Wasilewski (WS)|ED	Wild Type|Wasilewski (WS)|ED	0	0	0	0	1	326;	0	0
AT5G04885	Glycosyl hydrolase family protein	0.239546	0.0258607	lhy-21 cca1-11|Wasilewski (WS)|ED	Wild Type|Wasilewski (WS)|ED	0	0	1	1282;	0	0	0	0
AT5G06060	NAD(P)-binding Rossmann-fold superfamily protein	0.234143	0.00994543	lhy-21 cca1-11|Wasilewski (WS)|ED	Wild Type|Wasilewski (WS)|ED	0	0	0	0	0	0	0	0
AT1G15980	NDH-dependent cyclic electron flow 1	0.232298	0.0141605	lhy-21 cca1-11|Wasilewski (WS)|ED	Wild Type|Wasilewski (WS)|ED	0	0	1	1376;	0	0	0	0
AT2G24820	translocon at the inner envelope membrane of chloroplasts 55-II	0.229261	0.00812867	lhy-21 cca1-11|Wasilewski (WS)|ED	Wild Type|Wasilewski (WS)|ED	0	0	0	0	0	0	0	0
AT4G33510	3-deoxy-d-arabino-heptulosonate 7-phosphate synthase	0.227626	0.0174621	lhy-21 cca1-11|Wasilewski (WS)|ED	Wild Type|Wasilewski (WS)|ED	0	0	0	0	0	0	0	0
AT4G24930	thylakoid lumenal 17.9 kDa protein, chloroplast	0.226873	0.00439509	lhy-21 cca1-11|Wasilewski (WS)|ED	Wild Type|Wasilewski (WS)|ED	0	0	0	0	0	0	0	0
AT4G09670	Oxidoreductase family protein	0.226421	0.000490715	lhy-21 cca1-11|Wasilewski (WS)|ED	Wild Type|Wasilewski (WS)|ED	0	0	0	0	1	1837;	0	0
AT3G24170	glutathione-disulfide reductase	0.225918	0.000257999	lhy-21 cca1-11|Wasilewski (WS)|ED	Wild Type|Wasilewski (WS)|ED	0	0	0	0	0	0	0	0
AT4G29130	hexokinase 1	0.225362	0.00357639	lhy-21 cca1-11|Wasilewski (WS)|ED	Wild Type|Wasilewski (WS)|ED	0	0	1	643;	3	180;1621;1653;	0	0
AT1G08980	amidase 1	0.222279	0.0478392	lhy-21 cca1-11|Wasilewski (WS)|ED	Wild Type|Wasilewski (WS)|ED	0	0	0	0	0	0	0	0
AT1G49970	CLP protease proteolytic subunit 1	0.216251	0.0106108	lhy-21 cca1-11|Wasilewski (WS)|ED	Wild Type|Wasilewski (WS)|ED	0	0	0	0	0	0	0	0
AT4G35630	phosphoserine aminotransferase	0.213153	0.00919391	lhy-21 cca1-11|Wasilewski (WS)|ED	Wild Type|Wasilewski (WS)|ED	0	0	0	0	0	0	0	0
AT2G05990	NAD(P)-binding Rossmann-fold superfamily protein	0.21047	0.000301229	lhy-21 cca1-11|Wasilewski (WS)|ED	Wild Type|Wasilewski (WS)|ED	0	0	0	0	0	0	0	0
AT2G13360	alanine:glyoxylate aminotransferase	0.209461	0.00185286	lhy-21 cca1-11|Wasilewski (WS)|ED	Wild Type|Wasilewski (WS)|ED	0	0	2	346;917;	0	0	0	0
AT3G26650	glyceraldehyde 3-phosphate dehydrogenase A subunit	0.208578	0.00430243	lhy-21 cca1-11|Wasilewski (WS)|ED	Wild Type|Wasilewski (WS)|ED	0	0	1	141;	0	0	0	0
AT5G35100	Cyclophilin-like peptidyl-prolyl cis-trans isomerase family protein	0.20181	0.039173	lhy-21 cca1-11|Wasilewski (WS)|ED	Wild Type|Wasilewski (WS)|ED	0	0	0	0	0	0	0	0
AT1G79230	mercaptopyruvate sulfurtransferase 1	0.200055	0.0487723	lhy-21 cca1-11|Wasilewski (WS)|ED	Wild Type|Wasilewski (WS)|ED	0	0	2	821;1874;	0	0	0	0
AT2G34560	P-loop containing nucleoside triphosphate hydrolases superfamily protein	0.19865	0.0487014	lhy-21 cca1-11|Wasilewski (WS)|ED	Wild Type|Wasilewski (WS)|ED	0	0	1	704;	0	0	0	0
AT5G09650	pyrophosphorylase 6	0.198335	0.01771	lhy-21 cca1-11|Wasilewski (WS)|ED	Wild Type|Wasilewski (WS)|ED	0	0	0	0	0	0	0	0
AT3G58610	ketol-acid reductoisomerase	0.195089	0.0213893	lhy-21 cca1-11|Wasilewski (WS)|ED	Wild Type|Wasilewski (WS)|ED	0	0	1	120;	0	0	0	0
AT2G42130	Plastid-lipid associated protein PAP / fibrillin family protein	0.19341	0.0120471	lhy-21 cca1-11|Wasilewski (WS)|ED	Wild Type|Wasilewski (WS)|ED	0	0	0	0	0	0	0	0
AT2G29450	glutathione S-transferase tau 5	0.1901	0.018896	lhy-21 cca1-11|Wasilewski (WS)|ED	Wild Type|Wasilewski (WS)|ED	0	0	0	0	0	0	0	0
AT4G22240	Plastid-lipid associated protein PAP / fibrillin family protein	0.189287	0.025008	lhy-21 cca1-11|Wasilewski (WS)|ED	Wild Type|Wasilewski (WS)|ED	1	1899;	0	0	0	0	0	0
AT3G48000	aldehyde dehydrogenase 2B4	0.18791	0.0251653	lhy-21 cca1-11|Wasilewski (WS)|ED	Wild Type|Wasilewski (WS)|ED	0	0	0	0	0	0	0	0
AT1G23820	spermidine synthase 1	0.185016	0.0201546	lhy-21 cca1-11|Wasilewski (WS)|ED	Wild Type|Wasilewski (WS)|ED	0	0	1	876;	0	0	0	0
AT1G80380	P-loop containing nucleoside triphosphate hydrolases superfamily protein	0.179515	2.79193566334345e-06	lhy-21 cca1-11|Wasilewski (WS)|ED	Wild Type|Wasilewski (WS)|ED	0	0	0	0	0	0	0	0
AT1G52510	alpha/beta-Hydrolases superfamily protein	0.177541	0.00884033	lhy-21 cca1-11|Wasilewski (WS)|ED	Wild Type|Wasilewski (WS)|ED	0	0	0	0	0	0	0	0
AT3G46830	RAB GTPase homolog A2C	0.173472	0.0403886	lhy-21 cca1-11|Wasilewski (WS)|ED	Wild Type|Wasilewski (WS)|ED	0	0	0	0	0	0	0	0
AT4G29840	Pyridoxal-5'-phosphate-dependent enzyme family protein	0.17332	0.0260396	lhy-21 cca1-11|Wasilewski (WS)|ED	Wild Type|Wasilewski (WS)|ED	0	0	1	1870;	0	0	0	0
AT3G25860	2-oxoacid dehydrogenases acyltransferase family protein	0.170549	0.0183249	lhy-21 cca1-11|Wasilewski (WS)|ED	Wild Type|Wasilewski (WS)|ED	0	0	0	0	0	0	0	0
AT3G44310	nitrilase 1	0.165458	0.0122098	lhy-21 cca1-11|Wasilewski (WS)|ED	Wild Type|Wasilewski (WS)|ED	0	0	0	0	0	0	0	0
AT1G23740	Oxidoreductase, zinc-binding dehydrogenase family protein	0.162544	0.00327747	lhy-21 cca1-11|Wasilewski (WS)|ED	Wild Type|Wasilewski (WS)|ED	0	0	3	1465;1535;1992;	1	1506;	0	0
AT1G70310	spermidine synthase 2	0.160078	0.0408341	lhy-21 cca1-11|Wasilewski (WS)|ED	Wild Type|Wasilewski (WS)|ED	0	0	0	0	0	0	0	0
AT5G35630	glutamine synthetase 2	0.155334	0.0118745	lhy-21 cca1-11|Wasilewski (WS)|ED	Wild Type|Wasilewski (WS)|ED	0	0	3	493;515;1560;	0	0	0	0
AT1G70410	beta carbonic anhydrase 4	0.14343	0.0485574	lhy-21 cca1-11|Wasilewski (WS)|ED	Wild Type|Wasilewski (WS)|ED	0	0	0	0	1	1585;	0	0
AT1G01090	pyruvate dehydrogenase E1 alpha	0.141241	0.00769588	lhy-21 cca1-11|Wasilewski (WS)|ED	Wild Type|Wasilewski (WS)|ED	0	0	0	0	1	56;	0	0
AT4G13430	isopropyl malate isomerase large subunit 1	0.140305	0.041618	lhy-21 cca1-11|Wasilewski (WS)|ED	Wild Type|Wasilewski (WS)|ED	0	0	1	1632;	0	0	0	0
AT5G14260	Rubisco methyltransferase family protein	0.138044	0.0169815	lhy-21 cca1-11|Wasilewski (WS)|ED	Wild Type|Wasilewski (WS)|ED	0	0	0	0	0	0	0	0
AT5G46290	3-ketoacyl-acyl carrier protein synthase I	0.129725	0.00382698	lhy-21 cca1-11|Wasilewski (WS)|ED	Wild Type|Wasilewski (WS)|ED	0	0	0	0	0	0	0	0
AT1G68010	hydroxypyruvate reductase	0.125075	0.00714222	lhy-21 cca1-11|Wasilewski (WS)|ED	Wild Type|Wasilewski (WS)|ED	0	0	0	0	0	0	0	0
AT5G11520	aspartate aminotransferase 3	0.124001	0.00421644	lhy-21 cca1-11|Wasilewski (WS)|ED	Wild Type|Wasilewski (WS)|ED	0	0	0	0	1	1842;	0	0
AT5G35360	acetyl Co-enzyme a carboxylase biotin carboxylase subunit	0.121469	0.039358	lhy-21 cca1-11|Wasilewski (WS)|ED	Wild Type|Wasilewski (WS)|ED	0	0	1	261;	0	0	0	0
AT1G04420	NAD(P)-linked oxidoreductase superfamily protein	0.0974442	0.0399674	lhy-21 cca1-11|Wasilewski (WS)|ED	Wild Type|Wasilewski (WS)|ED	0	0	1	1107;	0	0	0	0
ATCG00680	photosystem II reaction center protein B	-0.114721	0.00209332	lhy-21 cca1-11|Wasilewski (WS)|ED	Wild Type|Wasilewski (WS)|ED	0	0	0	0	0	0	0	0
AT4G31990	aspartate aminotransferase 5	-0.119049	0.00885909	lhy-21 cca1-11|Wasilewski (WS)|ED	Wild Type|Wasilewski (WS)|ED	0	0	0	0	0	0	0	0
AT3G12780	phosphoglycerate kinase 1	-0.127923	0.0487235	lhy-21 cca1-11|Wasilewski (WS)|ED	Wild Type|Wasilewski (WS)|ED	0	0	1	178;	0	0	0	0
AT1G43670	Inositol monophosphatase family protein	-0.129142	0.0103006	lhy-21 cca1-11|Wasilewski (WS)|ED	Wild Type|Wasilewski (WS)|ED	0	0	1	1135;	0	0	1	1946;
ATCG00280	photosystem II reaction center protein C	-0.132969	0.000514613	lhy-21 cca1-11|Wasilewski (WS)|ED	Wild Type|Wasilewski (WS)|ED	0	0	0	0	0	0	0	0
AT3G56940	dicarboxylate diiron protein, putative (Crd1)	-0.133364	0.00218439	lhy-21 cca1-11|Wasilewski (WS)|ED	Wild Type|Wasilewski (WS)|ED	0	0	0	0	0	0	1	1948;
AT2G20420	ATP citrate lyase (ACL) family protein	-0.144085	0.00610179	lhy-21 cca1-11|Wasilewski (WS)|ED	Wild Type|Wasilewski (WS)|ED	0	0	1	1016;	0	0	0	0
AT3G54050	high cyclic electron flow 1	-0.148295	0.0134888	lhy-21 cca1-11|Wasilewski (WS)|ED	Wild Type|Wasilewski (WS)|ED	0	0	0	0	0	0	1	1923;
AT5G66680	dolichyl-diphosphooligosaccharide-protein glycosyltransferase 48kDa subunit family protein	-0.149251	0.0482613	lhy-21 cca1-11|Wasilewski (WS)|ED	Wild Type|Wasilewski (WS)|ED	0	0	0	0	0	0	0	0
AT5G55280	homolog of bacterial cytokinesis Z-ring protein FTSZ 1-1	-0.159035	0.0484304	lhy-21 cca1-11|Wasilewski (WS)|ED	Wild Type|Wasilewski (WS)|ED	0	0	1	1115;	0	0	0	0
AT5G45930	magnesium chelatase i2	-0.164784	0.00447814	lhy-21 cca1-11|Wasilewski (WS)|ED	Wild Type|Wasilewski (WS)|ED	0	0	0	0	0	0	0	0
AT2G40490	Uroporphyrinogen decarboxylase	-0.174021	5.85994153375442e-05	lhy-21 cca1-11|Wasilewski (WS)|ED	Wild Type|Wasilewski (WS)|ED	0	0	0	0	1	1840;	0	0
AT5G48300	ADP glucose pyrophosphorylase 1	-0.181261	0.0250073	lhy-21 cca1-11|Wasilewski (WS)|ED	Wild Type|Wasilewski (WS)|ED	0	0	1	357;	0	0	0	0
AT2G27860	UDP-D-apiose/UDP-D-xylose synthase 1	-0.183392	0.0437041	lhy-21 cca1-11|Wasilewski (WS)|ED	Wild Type|Wasilewski (WS)|ED	0	0	2	1845;1979;	0	0	0	0
AT3G48730	glutamate-1-semialdehyde 2,1-aminomutase 2	-0.18551	0.0299858	lhy-21 cca1-11|Wasilewski (WS)|ED	Wild Type|Wasilewski (WS)|ED	0	0	0	0	0	0	0	0
AT5G54160	O-methyltransferase 1	-0.189769	0.0165902	lhy-21 cca1-11|Wasilewski (WS)|ED	Wild Type|Wasilewski (WS)|ED	0	0	0	0	0	0	0	0
AT1G20620	catalase 3	-0.202659	0.00880026	lhy-21 cca1-11|Wasilewski (WS)|ED	Wild Type|Wasilewski (WS)|ED	0	0	1	1828;	0	0	0	0
AT3G29360	UDP-glucose 6-dehydrogenase family protein	-0.207281	0.00291697	lhy-21 cca1-11|Wasilewski (WS)|ED	Wild Type|Wasilewski (WS)|ED	0	0	1	592;	0	0	0	0
AT1G77490	thylakoidal ascorbate peroxidase	-0.21175	0.000984814	lhy-21 cca1-11|Wasilewski (WS)|ED	Wild Type|Wasilewski (WS)|ED	0	0	0	0	0	0	0	0
AT4G01150	unknown protein; FUNCTIONS IN: molecular_function unknown; INVOLVED IN: biological_process unknown; LOCATED IN: chloroplast thylakoid membrane, chloroplast, plastoglobule; EXPRESSED IN: 22 plant structures; EXPRESSED DURING: 14 growth stages; Has 30201 Bl	-0.212004	0.0184204	lhy-21 cca1-11|Wasilewski (WS)|ED	Wild Type|Wasilewski (WS)|ED	0	0	0	0	0	0	0	0
AT1G66430	pfkB-like carbohydrate kinase family protein	-0.212562	0.0294813	lhy-21 cca1-11|Wasilewski (WS)|ED	Wild Type|Wasilewski (WS)|ED	0	0	0	0	0	0	0	0
AT2G39730	rubisco activase	-0.215615	0.00700907	lhy-21 cca1-11|Wasilewski (WS)|ED	Wild Type|Wasilewski (WS)|ED	0	0	1	69;	0	0	0	0
AT1G51110	Plastid-lipid associated protein PAP / fibrillin family protein	-0.220497	0.0187207	lhy-21 cca1-11|Wasilewski (WS)|ED	Wild Type|Wasilewski (WS)|ED	0	0	0	0	0	0	0	0
AT2G42220	Rhodanese/Cell cycle control phosphatase superfamily protein	-0.220536	0.0140784	lhy-21 cca1-11|Wasilewski (WS)|ED	Wild Type|Wasilewski (WS)|ED	0	0	0	0	0	0	0	0
AT4G18480	P-loop containing nucleoside triphosphate hydrolases superfamily protein	-0.228698	0.00476643	lhy-21 cca1-11|Wasilewski (WS)|ED	Wild Type|Wasilewski (WS)|ED	0	0	0	0	0	0	0	0
AT2G21330	fructose-bisphosphate aldolase 1	-0.232867	0.000511786	lhy-21 cca1-11|Wasilewski (WS)|ED	Wild Type|Wasilewski (WS)|ED	1	1928;	1	220;	0	0	0	0
AT3G53990	Adenine nucleotide alpha hydrolases-like superfamily protein	-0.239862	0.0491448	lhy-21 cca1-11|Wasilewski (WS)|ED	Wild Type|Wasilewski (WS)|ED	0	0	0	0	0	0	0	0
AT5G10840	Endomembrane protein 70 protein family	-0.241964	0.0286506	lhy-21 cca1-11|Wasilewski (WS)|ED	Wild Type|Wasilewski (WS)|ED	0	0	1	1068;	0	0	0	0
ATCG00020	photosystem II reaction center protein A	-0.241995	0.0219416	lhy-21 cca1-11|Wasilewski (WS)|ED	Wild Type|Wasilewski (WS)|ED	0	0	0	0	0	0	0	0
AT5G28060	Ribosomal protein S24e family protein	-0.242754	0.00746316	lhy-21 cca1-11|Wasilewski (WS)|ED	Wild Type|Wasilewski (WS)|ED	0	0	1	361;	1	1150;	0	0
AT3G61820	Eukaryotic aspartyl protease family protein	-0.249191	0.0119188	lhy-21 cca1-11|Wasilewski (WS)|ED	Wild Type|Wasilewski (WS)|ED	0	0	0	0	0	0	0	0
AT2G37230	Tetratricopeptide repeat (TPR)-like superfamily protein	-0.250663	0.0225423	lhy-21 cca1-11|Wasilewski (WS)|ED	Wild Type|Wasilewski (WS)|ED	0	0	0	0	0	0	0	0
AT4G34870	rotamase cyclophilin 5	-0.253452	0.00668576	lhy-21 cca1-11|Wasilewski (WS)|ED	Wild Type|Wasilewski (WS)|ED	0	0	1	1645;	0	0	2	417;685;
AT3G54400	Eukaryotic aspartyl protease family protein	-0.254225	0.000534017	lhy-21 cca1-11|Wasilewski (WS)|ED	Wild Type|Wasilewski (WS)|ED	0	0	0	0	0	0	0	0
AT3G16370	GDSL-like Lipase/Acylhydrolase superfamily protein	-0.25487	0.0319139	lhy-21 cca1-11|Wasilewski (WS)|ED	Wild Type|Wasilewski (WS)|ED	0	0	0	0	1	1581;	0	0
AT4G37800	xyloglucan endotransglucosylase/hydrolase 7	-0.257393	0.0413201	lhy-21 cca1-11|Wasilewski (WS)|ED	Wild Type|Wasilewski (WS)|ED	0	0	0	0	2	883;1139;	0	0
AT3G08030	Protein of unknown function, DUF642	-0.258126	0.0321615	lhy-21 cca1-11|Wasilewski (WS)|ED	Wild Type|Wasilewski (WS)|ED	0	0	1	1854;	1	842;	0	0
AT5G18660	NAD(P)-binding Rossmann-fold superfamily protein	-0.258151	0.00411804	lhy-21 cca1-11|Wasilewski (WS)|ED	Wild Type|Wasilewski (WS)|ED	0	0	1	558;	0	0	0	0
AT5G64580	AAA-type ATPase family protein	-0.261588	0.0102377	lhy-21 cca1-11|Wasilewski (WS)|ED	Wild Type|Wasilewski (WS)|ED	0	0	0	0	0	0	0	0
AT3G09200	Ribosomal protein L10 family protein	-0.261993	0.0110047	lhy-21 cca1-11|Wasilewski (WS)|ED	Wild Type|Wasilewski (WS)|ED	0	0	0	0	0	0	0	0
AT2G01470	SEC12P-like 2 protein	-0.266434	0.00907727	lhy-21 cca1-11|Wasilewski (WS)|ED	Wild Type|Wasilewski (WS)|ED	0	0	0	0	0	0	0	0
AT2G40840	disproportionating enzyme 2	-0.272606	0.0324565	lhy-21 cca1-11|Wasilewski (WS)|ED	Wild Type|Wasilewski (WS)|ED	0	0	0	0	0	0	0	0
AT3G06980	DEA(D/H)-box RNA helicase family protein	-0.275876	0.0153119	lhy-21 cca1-11|Wasilewski (WS)|ED	Wild Type|Wasilewski (WS)|ED	0	0	0	0	0	0	0	0
AT3G49120	peroxidase CB	-0.279192	0.00140668	lhy-21 cca1-11|Wasilewski (WS)|ED	Wild Type|Wasilewski (WS)|ED	1	273;	1	608;	0	0	0	0
AT2G22170	Lipase/lipooxygenase, PLAT/LH2 family protein	-0.283951	0.045287	lhy-21 cca1-11|Wasilewski (WS)|ED	Wild Type|Wasilewski (WS)|ED	0	0	1	1579;	0	0	0	0
AT2G17630	Pyridoxal phosphate (PLP)-dependent transferases superfamily protein	-0.284829	0.00316688	lhy-21 cca1-11|Wasilewski (WS)|ED	Wild Type|Wasilewski (WS)|ED	0	0	0	0	0	0	0	0
AT1G09310	Protein of unknown function, DUF538	-0.288672	0.00261647	lhy-21 cca1-11|Wasilewski (WS)|ED	Wild Type|Wasilewski (WS)|ED	0	0	0	0	0	0	0	0
AT1G15950	cinnamoyl coa reductase 1	-0.29066	0.0102925	lhy-21 cca1-11|Wasilewski (WS)|ED	Wild Type|Wasilewski (WS)|ED	0	0	1	1658;	0	0	0	0
AT1G35720	annexin 1	-0.295162	0.000448844	lhy-21 cca1-11|Wasilewski (WS)|ED	Wild Type|Wasilewski (WS)|ED	1	1953;	0	0	0	0	0	0
AT1G05010	ethylene-forming enzyme	-0.296822	0.0208783	lhy-21 cca1-11|Wasilewski (WS)|ED	Wild Type|Wasilewski (WS)|ED	0	0	2	818;981;	1	1689;	0	0
AT5G18570	GTP1/OBG family protein	-0.304324	0.0291871	lhy-21 cca1-11|Wasilewski (WS)|ED	Wild Type|Wasilewski (WS)|ED	0	0	0	0	0	0	0	0
AT5G19550	aspartate aminotransferase 2	-0.309875	0.000642986	lhy-21 cca1-11|Wasilewski (WS)|ED	Wild Type|Wasilewski (WS)|ED	0	0	0	0	0	0	0	0
AT3G11820	syntaxin of plants 121	-0.317262	0.0236261	lhy-21 cca1-11|Wasilewski (WS)|ED	Wild Type|Wasilewski (WS)|ED	0	0	1	1420;	0	0	0	0
AT2G44060	Late embryogenesis abundant protein, group 2	-0.338423	0.000716294	lhy-21 cca1-11|Wasilewski (WS)|ED	Wild Type|Wasilewski (WS)|ED	0	0	0	0	0	0	0	0
AT4G10340	light harvesting complex of photosystem II 5	-0.339292	0.000572969	lhy-21 cca1-11|Wasilewski (WS)|ED	Wild Type|Wasilewski (WS)|ED	0	0	1	397;	1	1960;	0	0
AT1G58290	Glutamyl-tRNA reductase family protein	-0.351493	0.00376453	lhy-21 cca1-11|Wasilewski (WS)|ED	Wild Type|Wasilewski (WS)|ED	0	0	1	1185;	1	1858;	0	0
AT1G59870	ABC-2 and Plant PDR ABC-type transporter family protein	-0.354899	0.0241637	lhy-21 cca1-11|Wasilewski (WS)|ED	Wild Type|Wasilewski (WS)|ED	0	0	1	1800;	0	0	0	0
AT1G55450	S-adenosyl-L-methionine-dependent methyltransferases superfamily protein	-0.371693	0.0472627	lhy-21 cca1-11|Wasilewski (WS)|ED	Wild Type|Wasilewski (WS)|ED	0	0	0	0	0	0	0	0
AT1G21130	O-methyltransferase family protein	-0.37471	1.01435992559309e-05	lhy-21 cca1-11|Wasilewski (WS)|ED	Wild Type|Wasilewski (WS)|ED	0	0	3	690;1805;1950;	0	0	0	0
AT1G49750	Leucine-rich repeat (LRR) family protein	-0.37603	0.0197279	lhy-21 cca1-11|Wasilewski (WS)|ED	Wild Type|Wasilewski (WS)|ED	0	0	1	1866;	0	0	0	0
AT5G13630	magnesium-chelatase subunit chlH, chloroplast, putative / Mg-protoporphyrin IX chelatase, putative (CHLH)	-0.380828	0.0140605	lhy-21 cca1-11|Wasilewski (WS)|ED	Wild Type|Wasilewski (WS)|ED	0	0	1	1594;	0	0	1	1941;
AT1G66970	SHV3-like 2	-0.381171	0.033829	lhy-21 cca1-11|Wasilewski (WS)|ED	Wild Type|Wasilewski (WS)|ED	0	0	0	0	0	0	0	0
AT5G11670	NADP-malic enzyme 2	-0.389784	0.02117	lhy-21 cca1-11|Wasilewski (WS)|ED	Wild Type|Wasilewski (WS)|ED	0	0	0	0	0	0	0	0
AT1G29660	GDSL-like Lipase/Acylhydrolase superfamily protein	-0.390414	0.000791597	lhy-21 cca1-11|Wasilewski (WS)|ED	Wild Type|Wasilewski (WS)|ED	0	0	2	1018;1356;	0	0	0	0
AT4G39660	alanine:glyoxylate aminotransferase 2	-0.399098	0.0158519	lhy-21 cca1-11|Wasilewski (WS)|ED	Wild Type|Wasilewski (WS)|ED	0	0	0	0	0	0	0	0
AT4G22690	cytochrome P450, family 706, subfamily A, polypeptide 1	-0.409558	0.0223055	lhy-21 cca1-11|Wasilewski (WS)|ED	Wild Type|Wasilewski (WS)|ED	0	0	1	639;	1	1807;	0	0
AT4G05180	photosystem II subunit Q-2	-0.411852	0.0020595	lhy-21 cca1-11|Wasilewski (WS)|ED	Wild Type|Wasilewski (WS)|ED	0	0	0	0	0	0	1	1923;
AT5G25460	Protein of unknown function, DUF642	-0.417659	0.0170109	lhy-21 cca1-11|Wasilewski (WS)|ED	Wild Type|Wasilewski (WS)|ED	0	0	1	459;	1	1313;	0	0
AT5G35970	P-loop containing nucleoside triphosphate hydrolases superfamily protein	-0.422285	0.00933659	lhy-21 cca1-11|Wasilewski (WS)|ED	Wild Type|Wasilewski (WS)|ED	0	0	1	1449;	0	0	0	0
AT5G19940	Plastid-lipid associated protein PAP / fibrillin family protein	-0.431392	0.0024896	lhy-21 cca1-11|Wasilewski (WS)|ED	Wild Type|Wasilewski (WS)|ED	0	0	0	0	0	0	0	0
AT2G47650	UDP-xylose synthase 4	-0.433284	0.0473873	lhy-21 cca1-11|Wasilewski (WS)|ED	Wild Type|Wasilewski (WS)|ED	1	417;	0	0	0	0	0	0
AT3G28860	ATP binding cassette subfamily B19	-0.438556	0.0097122	lhy-21 cca1-11|Wasilewski (WS)|ED	Wild Type|Wasilewski (WS)|ED	0	0	1	1491;	0	0	0	0
AT3G08940	light harvesting complex photosystem II	-0.448269	1.17897233894304e-05	lhy-21 cca1-11|Wasilewski (WS)|ED	Wild Type|Wasilewski (WS)|ED	0	0	0	0	0	0	0	0
AT4G27440	protochlorophyllide oxidoreductase B	-0.459137	9.07948175902599e-10	lhy-21 cca1-11|Wasilewski (WS)|ED	Wild Type|Wasilewski (WS)|ED	0	0	1	1860;	0	0	0	0
AT1G13110	cytochrome P450, family 71 subfamily B, polypeptide 7	-0.4619	0.00195805	lhy-21 cca1-11|Wasilewski (WS)|ED	Wild Type|Wasilewski (WS)|ED	0	0	0	0	0	0	0	0
AT4G19170	nine-cis-epoxycarotenoid dioxygenase 4	-0.468335	0.00181431	lhy-21 cca1-11|Wasilewski (WS)|ED	Wild Type|Wasilewski (WS)|ED	0	0	0	0	0	0	0	0
AT3G14210	epithiospecifier modifier 1	-0.493809	0.000489712	lhy-21 cca1-11|Wasilewski (WS)|ED	Wild Type|Wasilewski (WS)|ED	0	0	2	826;1629;	0	0	0	0
AT1G15820	light harvesting complex photosystem II subunit 6	-0.497549	3.51798655883382e-06	lhy-21 cca1-11|Wasilewski (WS)|ED	Wild Type|Wasilewski (WS)|ED	0	0	0	0	0	0	1	1855;
AT2G41090	Calcium-binding EF-hand family protein	-0.499566	0.0121594	lhy-21 cca1-11|Wasilewski (WS)|ED	Wild Type|Wasilewski (WS)|ED	0	0	0	0	0	0	0	0
AT5G02740	Ribosomal protein S24e family protein	-0.538164	0.00975547	lhy-21 cca1-11|Wasilewski (WS)|ED	Wild Type|Wasilewski (WS)|ED	0	0	0	0	1	460;	0	0
AT5G19140	Aluminium induced protein with YGL and LRDR motifs	-0.544394	0.000132279	lhy-21 cca1-11|Wasilewski (WS)|ED	Wild Type|Wasilewski (WS)|ED	0	0	1	1196;	2	1247;1853;	0	0
AT1G61520	photosystem I light harvesting complex gene 3	-0.552488	3.06869404207967e-06	lhy-21 cca1-11|Wasilewski (WS)|ED	Wild Type|Wasilewski (WS)|ED	0	0	0	0	0	0	0	0
AT1G03230	Eukaryotic aspartyl protease family protein	-0.5715	0.0063261	lhy-21 cca1-11|Wasilewski (WS)|ED	Wild Type|Wasilewski (WS)|ED	0	0	2	605;1003;	0	0	0	0
AT2G39800	delta1-pyrroline-5-carboxylate synthase 1	-0.618538	3.72198643472355e-06	lhy-21 cca1-11|Wasilewski (WS)|ED	Wild Type|Wasilewski (WS)|ED	0	0	2	1277;1332;	0	0	0	0
AT3G49110	peroxidase CA	-0.630782	5.43970576685474e-05	lhy-21 cca1-11|Wasilewski (WS)|ED	Wild Type|Wasilewski (WS)|ED	1	1588;	0	0	0	0	0	0
AT3G51870	Mitochondrial substrate carrier family protein	-0.637204	0.0197772	lhy-21 cca1-11|Wasilewski (WS)|ED	Wild Type|Wasilewski (WS)|ED	0	0	0	0	0	0	0	0
AT4G22485	Bifunctional inhibitor/lipid-transfer protein/seed storage 2S albumin superfamily protein	-0.639054	0.024071	lhy-21 cca1-11|Wasilewski (WS)|ED	Wild Type|Wasilewski (WS)|ED	0	0	0	0	0	0	0	0
AT3G44860	farnesoic acid carboxyl-O-methyltransferase	-0.667717	0.0265248	lhy-21 cca1-11|Wasilewski (WS)|ED	Wild Type|Wasilewski (WS)|ED	0	0	1	1716;	0	0	0	0
AT5G44070	phytochelatin synthase 1 (PCS1)	-0.672314	0.0382223	lhy-21 cca1-11|Wasilewski (WS)|ED	Wild Type|Wasilewski (WS)|ED	0	0	1	640;	1	1073;	0	0
AT1G75040	pathogenesis-related gene 5	-0.696416	6.59720857380425e-05	lhy-21 cca1-11|Wasilewski (WS)|ED	Wild Type|Wasilewski (WS)|ED	0	0	1	1893;	0	0	0	0
AT3G47470	light-harvesting chlorophyll-protein complex I subunit A4	-0.726497	1.70576599841298e-07	lhy-21 cca1-11|Wasilewski (WS)|ED	Wild Type|Wasilewski (WS)|ED	0	0	1	1470;	0	0	0	0
AT3G54890	photosystem I light harvesting complex gene 1	-0.730843	3.21533824534924e-07	lhy-21 cca1-11|Wasilewski (WS)|ED	Wild Type|Wasilewski (WS)|ED	0	0	0	0	1	1904;	0	0
AT2G05070	photosystem II light harvesting complex gene 2.2	-0.760127	0.000158747	lhy-21 cca1-11|Wasilewski (WS)|ED	Wild Type|Wasilewski (WS)|ED	0	0	0	0	0	0	0	0
AT3G61470	photosystem I light harvesting complex gene 2	-0.763214	0.000245693	lhy-21 cca1-11|Wasilewski (WS)|ED	Wild Type|Wasilewski (WS)|ED	0	0	0	0	0	0	0	0
AT4G21960	Peroxidase superfamily protein	-0.779765	0.000219899	lhy-21 cca1-11|Wasilewski (WS)|ED	Wild Type|Wasilewski (WS)|ED	0	0	2	308;703;	1	215;	0	0
AT5G54270	light-harvesting chlorophyll B-binding protein 3	-0.812865	1.79729917876483e-07	lhy-21 cca1-11|Wasilewski (WS)|ED	Wild Type|Wasilewski (WS)|ED	0	0	0	0	1	1916;	0	0
AT2G34430	light-harvesting chlorophyll-protein complex II subunit B1	-0.83913	0.000368327	lhy-21 cca1-11|Wasilewski (WS)|ED	Wild Type|Wasilewski (WS)|ED	0	0	0	0	1	460;	0	0
AT4G36940	nicotinate phosphoribosyltransferase 1	-0.860013	0.0145259	lhy-21 cca1-11|Wasilewski (WS)|ED	Wild Type|Wasilewski (WS)|ED	0	0	2	1657;1912;	0	0	0	0
AT1G29910	chlorophyll A/B binding protein 3	-0.958783	0.0297342	lhy-21 cca1-11|Wasilewski (WS)|ED	Wild Type|Wasilewski (WS)|ED	0	0	0	0	2	761;1616;	0	0
AT1G72930	toll/interleukin-1 receptor-like	-0.973488	0.00110083	lhy-21 cca1-11|Wasilewski (WS)|ED	Wild Type|Wasilewski (WS)|ED	0	0	2	429;1973;	0	0	0	0
AT3G15180	ARM repeat superfamily protein	-1.05772	0.000168223	lhy-21 cca1-11|Wasilewski (WS)|ED	Wild Type|Wasilewski (WS)|ED	0	0	0	0	1	1827;	0	0
AT4G12600	Ribosomal protein L7Ae/L30e/S12e/Gadd45 family protein	-1.13004	0.00259945	lhy-21 cca1-11|Wasilewski (WS)|ED	Wild Type|Wasilewski (WS)|ED	0	0	2	547;1920;	0	0	0	0
AT1G21250	cell wall-associated kinase	-1.2412	0.00019699	lhy-21 cca1-11|Wasilewski (WS)|ED	Wild Type|Wasilewski (WS)|ED	0	0	0	0	0	0	0	0
AT5G52310	low-temperature-responsive protein 78 (LTI78) / desiccation-responsive protein 29A (RD29A)	-1.30875	0.000463375	lhy-21 cca1-11|Wasilewski (WS)|ED	Wild Type|Wasilewski (WS)|ED	0	0	1	1769;	1	675;	0	0
AT2G42320	nucleolar protein gar2-related	-1.6597	0.0164201	lhy-21 cca1-11|Wasilewski (WS)|ED	Wild Type|Wasilewski (WS)|ED	0	0	0	0	0	0	0	0
AT3G44590	60S acidic ribosomal protein family	-1.6977	0.0160577	lhy-21 cca1-11|Wasilewski (WS)|ED	Wild Type|Wasilewski (WS)|ED	0	0	0	0	0	0	0	0
AT4G21620	glycine-rich protein	-2.2888	3.50831757417297e-05	lhy-21 cca1-11|Wasilewski (WS)|ED	Wild Type|Wasilewski (WS)|ED	0	0	0	0	0	0	0	0
AT1G04850	ubiquitin-associated (UBA)/TS-N domain-containing protein	-3.37582	2.0020363565514e-08	lhy-21 cca1-11|Wasilewski (WS)|ED	Wild Type|Wasilewski (WS)|ED	0	0	1	440;	0	0	0	0
AT1G64880	Ribosomal protein S5 family protein	-3.67868	0.0122193	lhy-21 cca1-11|Wasilewski (WS)|ED	Wild Type|Wasilewski (WS)|ED	0	0	0	0	1	1806;	0	0
AT1G58270	TRAF-like family protein	-3.71847	0.00125354	lhy-21 cca1-11|Wasilewski (WS)|ED	Wild Type|Wasilewski (WS)|ED	0	0	0	0	0	0	0	0

## Sheet: lhycca1EDprom
		PRR7/PRR9		Evening Element		SH2008_1		SH2008_1
ID	descr	CACGTGGC-qty	CACGTGGC-pos	AAATATC-qty	AAATATC-pos	TGGATAA-qty	TGGATAA-pos	CCACGTGT-qty	CCACGTGT-pos
AT5G64740	cellulose synthase 6	0	0	0	0	0	0	0	0
AT3G57520	seed imbibition 2	1	1928;	1	1868;	0	0	0	0
AT3G47340	glutamine-dependent asparagine synthase 1	0	0	1	779;	0	0	0	0
AT5G39980	Tetratricopeptide repeat (TPR)-like superfamily protein	0	0	1	472;	0	0	0	0
AT5G49360	beta-xylosidase 1	0	0	0	0	0	0	0	0
AT4G15440	hydroperoxide lyase 1	0	0	1	1484;	1	946;	0	0
AT1G03090	methylcrotonyl-CoA carboxylase alpha chain, mitochondrial / 3-methylcrotonyl-CoA carboxylase 1 (MCCA)	0	0	0	0	0	0	0	0
AT2G39330	jacalin-related lectin 23	0	0	0	0	0	0	0	0
AT5G20250	Raffinose synthase family protein	0	0	2	1533;1543;	1	672;	0	0
AT3G28220	TRAF-like family protein	0	0	1	893;	0	0	0	0
AT4G34030	3-methylcrotonyl-CoA carboxylase	0	0	0	0	2	350;1848;	0	0
AT4G08870	Arginase/deacetylase superfamily protein	0	0	0	0	0	0	0	0
AT4G15530	pyruvate orthophosphate dikinase	0	0	1	583;	0	0	0	0
AT5G07440	glutamate dehydrogenase 2	0	0	3	378;1596;1954;	0	0	0	0
AT4G16950	Disease resistance protein (TIR-NBS-LRR class) family	0	0	3	1120;1743;1873;	2	263;578;	0	0
AT5G48180	nitrile specifier protein 5	0	0	1	1109;	0	0	0	0
AT5G14220	Flavin containing amine oxidoreductase family	0	0	2	1002;1124;	0	0	0	0
AT5G05980	DHFS-FPGS homolog B	0	0	0	0	0	0	0	0
AT1G12780	UDP-D-glucose/UDP-D-galactose 4-epimerase 1	0	0	0	0	0	0	0	0
AT5G57655	xylose isomerase family protein	0	0	0	0	0	0	0	0
AT5G67385	Phototropic-responsive NPH3 family protein	0	0	1	1541;	0	0	0	0
AT3G28270	Protein of unknown function (DUF677)	0	0	0	0	0	0	0	0
AT5G23940	HXXXD-type acyl-transferase family protein	0	0	2	883;902;	0	0	0	0
AT1G52400	beta glucosidase 18	0	0	1	995;	0	0	0	0
AT4G21650	Subtilase family protein	0	0	0	0	0	0	0	0
AT2G21130	Cyclophilin-like peptidyl-prolyl cis-trans isomerase family protein	0	0	0	0	0	0	0	0
AT3G16470	Mannose-binding lectin superfamily protein	0	0	0	0	0	0	0	0
AT3G45140	lipoxygenase 2	0	0	0	0	0	0	0	0
AT1G52410	TSK-associating protein 1	0	0	0	0	1	826;	0	0
AT2G38170	cation exchanger 1	0	0	2	449;656;	0	0	0	0
AT3G11450	DnaJ domain ;Myb-like DNA-binding domain	1	1601;	0	0	0	0	0	0
AT1G54570	Esterase/lipase/thioesterase family protein	0	0	0	0	0	0	0	0
AT1G06000	UDP-Glycosyltransferase superfamily protein	0	0	0	0	0	0	0	0
AT1G19670	chlorophyllase 1	0	0	0	0	0	0	0	0
AT2G37040	PHE ammonia lyase 1	0	0	0	0	1	1192;	0	0
AT3G10740	alpha-L-arabinofuranosidase 1	0	0	2	43;1412;	0	0	0	0
AT5G51720	2 iron, 2 sulfur cluster binding	0	0	0	0	0	0	0	0
AT5G05270	Chalcone-flavanone isomerase family protein	1	1900;	0	0	0	0	0	0
AT2G38230	pyridoxine biosynthesis 1.1	0	0	0	0	0	0	0	0
AT5G28050	Cytidine/deoxycytidylate deaminase family protein	0	0	0	0	0	0	0	0
AT4G37270	heavy metal atpase 1	0	0	0	0	0	0	0	0
AT5G08640	flavonol synthase 1	0	0	1	1723;	0	0	0	0
AT3G13750	beta galactosidase 1	0	0	0	0	0	0	0	0
AT1G18270	ketose-bisphosphate aldolase class-II family protein	1	1243;	1	1481;	0	0	0	0
AT3G58570	P-loop containing nucleoside triphosphate hydrolases superfamily protein	0	0	1	1989;	0	0	0	0
AT4G37550	Acetamidase/Formamidase family protein	0	0	0	0	0	0	0	0
AT5G43745	Protein of unknown function (DUF1012)	0	0	0	0	0	0	0	0
AT4G28740	FUNCTIONS IN: molecular_function unknown; INVOLVED IN: biological_process unknown; LOCATED IN: chloroplast; EXPRESSED IN: 21 plant structures; EXPRESSED DURING: 13 growth stages; CONTAINS InterPro DOMAIN/s: Protein of unknown function DUF3493 (InterPro:IP	0	0	1	631;	0	0	0	0
AT1G01820	peroxin 11c	0	0	1	1715;	0	0	0	0
AT2G38750	annexin 4	0	0	0	0	1	639;	0	0
AT4G39970	Haloacid dehalogenase-like hydrolase (HAD) superfamily protein	0	0	0	0	0	0	0	0
AT1G44170	aldehyde dehydrogenase 3H1	0	0	1	1478;	0	0	0	0
AT4G23600	Tyrosine transaminase family protein	0	0	0	0	1	350;	0	0
AT2G46650	cytochrome B5 isoform C	1	457;	0	0	0	0	0	0
AT1G49040	stomatal cytokinesis defective / SCD1 protein (SCD1)	0	0	0	0	0	0	0	0
AT1G45474	photosystem I light harvesting complex gene 5	0	0	5	309;1586;1672;1681;1704;	0	0	0	0
AT1G74020	strictosidine synthase 2	0	0	0	0	0	0	0	0
AT5G23820	MD-2-related lipid recognition domain-containing protein	0	0	1	1104;	0	0	0	0
AT5G54770	thiazole biosynthetic enzyme, chloroplast (ARA6) (THI1) (THI4)	0	0	1	790;	0	0	0	0
AT4G11820	hydroxymethylglutaryl-CoA synthase / HMG-CoA synthase / 3-hydroxy-3-methylglutaryl coenzyme A synthase	0	0	0	0	0	0	0	0
AT4G36530	alpha/beta-Hydrolases superfamily protein	0	0	1	692;	0	0	0	0
AT3G61070	peroxin 11E	0	0	0	0	0	0	0	0
AT1G12240	Glycosyl hydrolases family 32 protein	0	0	0	0	0	0	0	0
AT3G01120	Pyridoxal phosphate (PLP)-dependent transferases superfamily protein	0	0	1	1697;	1	1814;	0	0
AT2G47240	AMP-dependent synthetase and ligase family protein	0	0	2	792;1093;	0	0	0	0
AT5G60540	pyridoxine biosynthesis 2	0	0	2	290;1993;	0	0	0	0
AT2G14170	aldehyde dehydrogenase 6B2	0	0	1	1956;	0	0	0	0
AT5G42650	allene oxide synthase	1	1795;	1	1125;	0	0	0	0
AT5G44130	FASCICLIN-like arabinogalactan protein 13 precursor	0	0	0	0	0	0	0	0
AT1G04620	coenzyme F420 hydrogenase family / dehydrogenase, beta subunit family	0	0	0	0	1	204;	0	0
AT2G15620	nitrite reductase 1	0	0	1	1444;	1	353;	0	0
AT5G02160	unknown protein; FUNCTIONS IN: molecular_function unknown; INVOLVED IN: biological_process unknown; LOCATED IN: chloroplast thylakoid membrane; EXPRESSED IN: 23 plant structures; EXPRESSED DURING: 13 growth stages; Has 121 Blast hits to 121 proteins in 17	0	0	1	1967;	0	0	0	0
AT2G45740	peroxin 11D	0	0	1	1824;	1	1359;	0	0
AT4G13340	Leucine-rich repeat (LRR) family protein	0	0	1	1096;	0	0	0	0
AT4G14710	RmlC-like cupins superfamily protein	0	0	1	705;	0	0	0	0
AT1G12000	Phosphofructokinase family protein	0	0	0	0	0	0	0	0
AT3G56290	unknown protein; Has 39 Blast hits to 39 proteins in 15 species: Archae - 0; Bacteria - 0; Metazoa - 0; Fungi - 0; Plants - 39; Viruses - 0; Other Eukaryotes - 0 (source: NCBI BLink).	0	0	0	0	0	0	0	0
AT1G17100	SOUL heme-binding family protein	0	0	0	0	1	701;	0	0
AT3G24420	alpha/beta-Hydrolases superfamily protein	0	0	2	1079;1167;	0	0	0	0
AT1G75750	GAST1 protein homolog 1	0	0	0	0	0	0	0	0
AT5G48480	Lactoylglutathione lyase / glyoxalase I family protein	0	0	0	0	0	0	0	0
AT4G14680	Pseudouridine synthase/archaeosine transglycosylase-like family protein	0	0	1	1523;	1	1882;	0	0
AT1G48610	AT hook motif-containing protein	0	0	1	225;	0	0	0	0
AT4G35090	catalase 2	0	0	0	0	0	0	0	0
AT3G14990	Class I glutamine amidotransferase-like superfamily protein	0	0	0	0	0	0	1	1100;
AT3G27380	succinate dehydrogenase 2-1	0	0	3	281;1724;1783;	0	0	1	1744;
AT2G45640	SIN3 associated polypeptide P18	0	0	1	652;	0	0	0	0
AT5G15640	Mitochondrial substrate carrier family protein	0	0	1	504;	0	0	0	0
AT4G29590	S-adenosyl-L-methionine-dependent methyltransferases superfamily protein	0	0	1	1647;	0	0	0	0
AT1G13270	methionine aminopeptidase 1B	0	0	2	1827;1970;	0	0	0	0
AT2G40100	light harvesting complex photosystem II	0	0	0	0	0	0	0	0
AT2G26080	glycine decarboxylase P-protein 2	0	0	0	0	0	0	0	0
AT4G35100	plasma membrane intrinsic protein 3	0	0	0	0	0	0	0	0
AT1G17860	Kunitz family trypsin and protease inhibitor protein	0	0	0	0	0	0	0	0
AT5G60160	Zn-dependent exopeptidases superfamily protein	0	0	0	0	0	0	0	0
AT1G65060	4-coumarate:CoA ligase 3	0	0	1	1280;	0	0	0	0
AT3G07720	Galactose oxidase/kelch repeat superfamily protein	0	0	0	0	0	0	0	0
AT1G12520	copper chaperone for SOD1	0	0	0	0	0	0	0	0
AT2G38550	Transmembrane proteins 14C	0	0	1	1690;	0	0	0	0
AT4G27560	UDP-Glycosyltransferase superfamily protein	0	0	0	0	1	1015;	0	0
AT5G67150	HXXXD-type acyl-transferase family protein	0	0	1	1355;	0	0	0	0
AT1G19920	Pseudouridine synthase/archaeosine transglycosylase-like family protein	0	0	2	214;1858;	1	1691;	1	1343;
AT4G02230	Ribosomal protein L19e family protein	0	0	1	1962;	0	0	0	0
AT3G26450	Polyketide cyclase/dehydrase and lipid transport superfamily protein	0	0	0	0	1	510;	0	0
AT1G29700	Metallo-hydrolase/oxidoreductase superfamily protein	0	0	0	0	0	0	0	0
AT4G27800	thylakoid-associated phosphatase 38	0	0	0	0	0	0	0	0
AT1G16080	unknown protein; LOCATED IN: apoplast, chloroplast stroma, chloroplast, chloroplast envelope; EXPRESSED IN: 23 plant structures; EXPRESSED DURING: 14 growth stages; Has 81 Blast hits to 81 proteins in 28 species: Archae - 0; Bacteria - 2; Metazoa - 0; Fun	0	0	0	0	1	1385;	0	0
AT3G28760	CONTAINS InterPro DOMAIN/s: 3-dehydroquinate synthase, prokaryotic-type (InterPro:IPR002812); Has 35333 Blast hits to 34131 proteins in 2444 species: Archae - 798; Bacteria - 22429; Metazoa - 974; Fungi - 991; Plants - 531; Viruses - 0; Other Eukaryotes -	0	0	0	0	0	0	0	0
AT4G34240	aldehyde dehydrogenase 3I1	0	0	0	0	0	0	1	1616;
AT3G25770	allene oxide cyclase 2	0	0	2	425;1667;	1	813;	0	0
AT4G18240	starch synthase 4	1	1897;	0	0	0	0	0	0
AT5G40810	Cytochrome C1 family	0	0	0	0	0	0	0	0
AT5G14740	carbonic anhydrase 2	0	0	0	0	1	969;	0	0
AT5G14120	Major facilitator superfamily protein	0	0	1	788;	1	730;	0	0
AT3G48990	AMP-dependent synthetase and ligase family protein	1	1933;	0	0	0	0	0	0
AT5G52920	plastidic pyruvate kinase beta subunit 1	0	0	0	0	0	0	0	0
AT4G14040	selenium-binding protein 2	0	0	0	0	0	0	0	0
AT3G07670	Rubisco methyltransferase family protein	0	0	0	0	0	0	0	0
AT1G50370	Calcineurin-like metallo-phosphoesterase superfamily protein	0	0	1	1978;	1	1023;	0	0
AT5G28840	GDP-D-mannose 3',5'-epimerase	0	0	0	0	0	0	0	0
AT2G40300	ferritin 4	0	0	1	510;	0	0	0	0
AT1G19570	dehydroascorbate reductase	0	0	0	0	0	0	0	0
AT3G21110	purin 7	0	0	0	0	0	0	0	0
AT3G56090	ferritin 3	0	0	2	425;1853;	0	0	1	1924;
AT2G26540	uroporphyrinogen-III synthase family protein	0	0	1	776;	0	0	0	0
AT1G48030	mitochondrial lipoamide dehydrogenase 1	0	0	0	0	0	0	0	0
AT1G06400	Ras-related small GTP-binding family protein	0	0	1	1640;	1	802;	0	0
AT3G14310	pectin methylesterase 3	0	0	0	0	0	0	0	0
AT5G10450	G-box regulating factor 6	0	0	2	60;1234;	0	0	0	0
AT2G37500	arginine biosynthesis protein ArgJ family	0	0	0	0	0	0	0	0
AT5G47840	adenosine monophosphate kinase	0	0	0	0	0	0	0	0
AT2G43945	unknown protein; LOCATED IN: chloroplast; BEST Arabidopsis thaliana protein match is: unknown protein (TAIR:AT3G59870.1); Has 292 Blast hits to 292 proteins in 84 species: Archae - 0; Bacteria - 122; Metazoa - 0; Fungi - 0; Plants - 46; Viruses - 0; Other	0	0	0	0	0	0	0	0
AT5G38470	Rad23 UV excision repair protein family	0	0	1	980;	0	0	0	0
AT4G23670	Polyketide cyclase/dehydrase and lipid transport superfamily protein	0	0	0	0	0	0	0	0
AT4G36130	Ribosomal protein L2 family	0	0	0	0	0	0	0	0
AT3G23490	cyanase	0	0	1	1518;	0	0	0	0
AT3G18890	NAD(P)-binding Rossmann-fold superfamily protein	0	0	0	0	0	0	0	0
AT5G10860	Cystathionine beta-synthase (CBS) family protein	0	0	1	1034;	0	0	0	0
AT5G46800	Mitochondrial substrate carrier family protein	0	0	0	0	0	0	0	0
AT1G55020	lipoxygenase 1	0	0	0	0	0	0	0	0
AT2G31810	ACT domain-containing small subunit of acetolactate synthase protein	0	0	0	0	1	1484;	0	0
AT1G08550	non-photochemical quenching 1	0	0	1	1956;	0	0	0	0
AT4G22930	pyrimidin 4	0	0	2	318;1877;	1	1563;	1	1484;
AT5G39410	Saccharopine dehydrogenase	0	0	1	1210;	0	0	0	0
AT5G02250	Ribonuclease II/R family protein	0	0	0	0	0	0	0	0
ATCG01110	NAD(P)H dehydrogenase subunit H	0	0	1	938;	0	0	0	0
AT2G37970	SOUL heme-binding family protein	0	0	0	0	2	505;1240;	0	0
AT4G13670	plastid transcriptionally active 5	0	0	0	0	0	0	0	0
AT4G30530	Class I glutamine amidotransferase-like superfamily protein	0	0	0	0	0	0	0	0
AT4G26300	Arginyl-tRNA synthetase, class Ic	0	0	0	0	1	779;	0	0
AT2G22360	DNAJ heat shock family protein	0	0	0	0	0	0	0	0
AT2G47610	Ribosomal protein L7Ae/L30e/S12e/Gadd45 family protein	0	0	2	806;918;	0	0	0	0
AT5G24490	30S ribosomal protein, putative	0	0	0	0	0	0	0	0
AT1G34430	2-oxoacid dehydrogenases acyltransferase family protein	0	0	1	1052;	0	0	0	0
AT5G48230	acetoacetyl-CoA thiolase 2	0	0	0	0	2	129;490;	0	0
AT5G42960	unknown protein; FUNCTIONS IN: molecular_function unknown; INVOLVED IN: biological_process unknown; LOCATED IN: mitochondrion, chloroplast, plastid, chloroplast envelope; EXPRESSED IN: 24 plant structures; EXPRESSED DURING: 13 growth stages; BEST Arabidop	0	0	1	650;	0	0	0	0
AT4G15000	Ribosomal L27e protein family	0	0	0	0	2	558;598;	0	0
AT1G12230	Aldolase superfamily protein	0	0	1	794;	1	346;	0	0
AT1G76730	NagB/RpiA/CoA transferase-like superfamily protein	0	0	0	0	0	0	0	0
AT5G04590	sulfite reductase	0	0	0	0	0	0	0	0
AT4G01070	UDP-Glycosyltransferase superfamily protein	0	0	0	0	0	0	0	0
AT3G12800	short-chain dehydrogenase-reductase B	0	0	1	1694;	0	0	0	0
AT2G40060	Clathrin light chain protein	0	0	0	0	0	0	0	0
AT3G51240	flavanone 3-hydroxylase	0	0	0	0	2	588;615;	0	0
AT3G47800	Galactose mutarotase-like superfamily protein	0	0	1	1954;	0	0	0	0
AT2G42520	P-loop containing nucleoside triphosphate hydrolases superfamily protein	0	0	1	1950;	0	0	0	0
AT2G28190	copper/zinc superoxide dismutase 2	0	0	2	1192;1224;	0	0	0	0
AT2G17340	Uncharacterised conserved protein (UCP030210)	0	0	2	388;1351;	1	6;	0	0
AT5G19760	Mitochondrial substrate carrier family protein	0	0	0	0	2	408;849;	0	0
AT2G35370	glycine decarboxylase complex H	0	0	0	0	0	0	0	0
AT1G75330	ornithine carbamoyltransferase	0	0	0	0	0	0	0	0
AT2G21880	RAB GTPase homolog 7A	0	0	0	0	0	0	0	0
AT2G25970	KH domain-containing protein	0	0	1	1924;	0	0	0	0
AT4G32520	serine hydroxymethyltransferase 3	0	0	0	0	0	0	0	0
AT1G03160	FZO-like	0	0	0	0	1	326;	0	0
AT5G04885	Glycosyl hydrolase family protein	0	0	1	1282;	0	0	0	0
AT5G06060	NAD(P)-binding Rossmann-fold superfamily protein	0	0	0	0	0	0	0	0
AT1G15980	NDH-dependent cyclic electron flow 1	0	0	1	1376;	0	0	0	0
AT2G24820	translocon at the inner envelope membrane of chloroplasts 55-II	0	0	0	0	0	0	0	0
AT4G33510	3-deoxy-d-arabino-heptulosonate 7-phosphate synthase	0	0	0	0	0	0	0	0
AT4G24930	thylakoid lumenal 17.9 kDa protein, chloroplast	0	0	0	0	0	0	0	0
AT4G09670	Oxidoreductase family protein	0	0	0	0	1	1837;	0	0
AT3G24170	glutathione-disulfide reductase	0	0	0	0	0	0	0	0
AT4G29130	hexokinase 1	0	0	1	643;	3	180;1621;1653;	0	0
AT1G08980	amidase 1	0	0	0	0	0	0	0	0
AT1G49970	CLP protease proteolytic subunit 1	0	0	0	0	0	0	0	0
AT4G35630	phosphoserine aminotransferase	0	0	0	0	0	0	0	0
AT2G05990	NAD(P)-binding Rossmann-fold superfamily protein	0	0	0	0	0	0	0	0
AT2G13360	alanine:glyoxylate aminotransferase	0	0	2	346;917;	0	0	0	0
AT3G26650	glyceraldehyde 3-phosphate dehydrogenase A subunit	0	0	1	141;	0	0	0	0
AT5G35100	Cyclophilin-like peptidyl-prolyl cis-trans isomerase family protein	0	0	0	0	0	0	0	0
AT1G79230	mercaptopyruvate sulfurtransferase 1	0	0	2	821;1874;	0	0	0	0
AT2G34560	P-loop containing nucleoside triphosphate hydrolases superfamily protein	0	0	1	704;	0	0	0	0
AT5G09650	pyrophosphorylase 6	0	0	0	0	0	0	0	0
AT3G58610	ketol-acid reductoisomerase	0	0	1	120;	0	0	0	0
AT2G42130	Plastid-lipid associated protein PAP / fibrillin family protein	0	0	0	0	0	0	0	0
AT2G29450	glutathione S-transferase tau 5	0	0	0	0	0	0	0	0
AT4G22240	Plastid-lipid associated protein PAP / fibrillin family protein	1	1899;	0	0	0	0	0	0
AT3G48000	aldehyde dehydrogenase 2B4	0	0	0	0	0	0	0	0
AT1G23820	spermidine synthase 1	0	0	1	876;	0	0	0	0
AT1G80380	P-loop containing nucleoside triphosphate hydrolases superfamily protein	0	0	0	0	0	0	0	0
AT1G52510	alpha/beta-Hydrolases superfamily protein	0	0	0	0	0	0	0	0
AT3G46830	RAB GTPase homolog A2C	0	0	0	0	0	0	0	0
AT4G29840	Pyridoxal-5'-phosphate-dependent enzyme family protein	0	0	1	1870;	0	0	0	0
AT3G25860	2-oxoacid dehydrogenases acyltransferase family protein	0	0	0	0	0	0	0	0
AT3G44310	nitrilase 1	0	0	0	0	0	0	0	0
AT1G23740	Oxidoreductase, zinc-binding dehydrogenase family protein	0	0	3	1465;1535;1992;	1	1506;	0	0
AT1G70310	spermidine synthase 2	0	0	0	0	0	0	0	0
AT5G35630	glutamine synthetase 2	0	0	3	493;515;1560;	0	0	0	0
AT1G70410	beta carbonic anhydrase 4	0	0	0	0	1	1585;	0	0
AT1G01090	pyruvate dehydrogenase E1 alpha	0	0	0	0	1	56;	0	0
AT4G13430	isopropyl malate isomerase large subunit 1	0	0	1	1632;	0	0	0	0
AT5G14260	Rubisco methyltransferase family protein	0	0	0	0	0	0	0	0
AT5G46290	3-ketoacyl-acyl carrier protein synthase I	0	0	0	0	0	0	0	0
AT1G68010	hydroxypyruvate reductase	0	0	0	0	0	0	0	0
AT5G11520	aspartate aminotransferase 3	0	0	0	0	1	1842;	0	0
AT5G35360	acetyl Co-enzyme a carboxylase biotin carboxylase subunit	0	0	1	261;	0	0	0	0
AT1G04420	NAD(P)-linked oxidoreductase superfamily protein	0	0	1	1107;	0	0	0	0
ATCG00680	photosystem II reaction center protein B	0	0	0	0	0	0	0	0
AT4G31990	aspartate aminotransferase 5	0	0	0	0	0	0	0	0
AT3G12780	phosphoglycerate kinase 1	0	0	1	178;	0	0	0	0
AT1G43670	Inositol monophosphatase family protein	0	0	1	1135;	0	0	1	1946;
ATCG00280	photosystem II reaction center protein C	0	0	0	0	0	0	0	0
AT3G56940	dicarboxylate diiron protein, putative (Crd1)	0	0	0	0	0	0	1	1948;
AT2G20420	ATP citrate lyase (ACL) family protein	0	0	1	1016;	0	0	0	0
AT3G54050	high cyclic electron flow 1	0	0	0	0	0	0	1	1923;
AT5G66680	dolichyl-diphosphooligosaccharide-protein glycosyltransferase 48kDa subunit family protein	0	0	0	0	0	0	0	0
AT5G55280	homolog of bacterial cytokinesis Z-ring protein FTSZ 1-1	0	0	1	1115;	0	0	0	0
AT5G45930	magnesium chelatase i2	0	0	0	0	0	0	0	0
AT2G40490	Uroporphyrinogen decarboxylase	0	0	0	0	1	1840;	0	0
AT5G48300	ADP glucose pyrophosphorylase 1	0	0	1	357;	0	0	0	0
AT2G27860	UDP-D-apiose/UDP-D-xylose synthase 1	0	0	2	1845;1979;	0	0	0	0
AT3G48730	glutamate-1-semialdehyde 2,1-aminomutase 2	0	0	0	0	0	0	0	0
AT5G54160	O-methyltransferase 1	0	0	0	0	0	0	0	0
AT1G20620	catalase 3	0	0	1	1828;	0	0	0	0
AT3G29360	UDP-glucose 6-dehydrogenase family protein	0	0	1	592;	0	0	0	0
AT1G77490	thylakoidal ascorbate peroxidase	0	0	0	0	0	0	0	0
AT4G01150	unknown protein; FUNCTIONS IN: molecular_function unknown; INVOLVED IN: biological_process unknown; LOCATED IN: chloroplast thylakoid membrane, chloroplast, plastoglobule; EXPRESSED IN: 22 plant structures; EXPRESSED DURING: 14 growth stages; Has 30201 Bl	0	0	0	0	0	0	0	0
AT1G66430	pfkB-like carbohydrate kinase family protein	0	0	0	0	0	0	0	0
AT2G39730	rubisco activase	0	0	1	69;	0	0	0	0
AT1G51110	Plastid-lipid associated protein PAP / fibrillin family protein	0	0	0	0	0	0	0	0
AT2G42220	Rhodanese/Cell cycle control phosphatase superfamily protein	0	0	0	0	0	0	0	0
AT4G18480	P-loop containing nucleoside triphosphate hydrolases superfamily protein	0	0	0	0	0	0	0	0
AT2G21330	fructose-bisphosphate aldolase 1	1	1928;	1	220;	0	0	0	0
AT3G53990	Adenine nucleotide alpha hydrolases-like superfamily protein	0	0	0	0	0	0	0	0
AT5G10840	Endomembrane protein 70 protein family	0	0	1	1068;	0	0	0	0
ATCG00020	photosystem II reaction center protein A	0	0	0	0	0	0	0	0
AT5G28060	Ribosomal protein S24e family protein	0	0	1	361;	1	1150;	0	0
AT3G61820	Eukaryotic aspartyl protease family protein	0	0	0	0	0	0	0	0
AT2G37230	Tetratricopeptide repeat (TPR)-like superfamily protein	0	0	0	0	0	0	0	0
AT4G34870	rotamase cyclophilin 5	0	0	1	1645;	0	0	2	417;685;
AT3G54400	Eukaryotic aspartyl protease family protein	0	0	0	0	0	0	0	0
AT3G16370	GDSL-like Lipase/Acylhydrolase superfamily protein	0	0	0	0	1	1581;	0	0
AT4G37800	xyloglucan endotransglucosylase/hydrolase 7	0	0	0	0	2	883;1139;	0	0
AT3G08030	Protein of unknown function, DUF642	0	0	1	1854;	1	842;	0	0
AT5G18660	NAD(P)-binding Rossmann-fold superfamily protein	0	0	1	558;	0	0	0	0
AT5G64580	AAA-type ATPase family protein	0	0	0	0	0	0	0	0
AT3G09200	Ribosomal protein L10 family protein	0	0	0	0	0	0	0	0
AT2G01470	SEC12P-like 2 protein	0	0	0	0	0	0	0	0
AT2G40840	disproportionating enzyme 2	0	0	0	0	0	0	0	0
AT3G06980	DEA(D/H)-box RNA helicase family protein	0	0	0	0	0	0	0	0
AT3G49120	peroxidase CB	1	273;	1	608;	0	0	0	0
AT2G22170	Lipase/lipooxygenase, PLAT/LH2 family protein	0	0	1	1579;	0	0	0	0
AT2G17630	Pyridoxal phosphate (PLP)-dependent transferases superfamily protein	0	0	0	0	0	0	0	0
AT1G09310	Protein of unknown function, DUF538	0	0	0	0	0	0	0	0
AT1G15950	cinnamoyl coa reductase 1	0	0	1	1658;	0	0	0	0
AT1G35720	annexin 1	1	1953;	0	0	0	0	0	0
AT1G05010	ethylene-forming enzyme	0	0	2	818;981;	1	1689;	0	0
AT5G18570	GTP1/OBG family protein	0	0	0	0	0	0	0	0
AT5G19550	aspartate aminotransferase 2	0	0	0	0	0	0	0	0
AT3G11820	syntaxin of plants 121	0	0	1	1420;	0	0	0	0
AT2G44060	Late embryogenesis abundant protein, group 2	0	0	0	0	0	0	0	0
AT4G10340	light harvesting complex of photosystem II 5	0	0	1	397;	1	1960;	0	0
AT1G58290	Glutamyl-tRNA reductase family protein	0	0	1	1185;	1	1858;	0	0
AT1G59870	ABC-2 and Plant PDR ABC-type transporter family protein	0	0	1	1800;	0	0	0	0
AT1G55450	S-adenosyl-L-methionine-dependent methyltransferases superfamily protein	0	0	0	0	0	0	0	0
AT1G21130	O-methyltransferase family protein	0	0	3	690;1805;1950;	0	0	0	0
AT1G49750	Leucine-rich repeat (LRR) family protein	0	0	1	1866;	0	0	0	0
AT5G13630	magnesium-chelatase subunit chlH, chloroplast, putative / Mg-protoporphyrin IX chelatase, putative (CHLH)	0	0	1	1594;	0	0	1	1941;
AT1G66970	SHV3-like 2	0	0	0	0	0	0	0	0
AT5G11670	NADP-malic enzyme 2	0	0	0	0	0	0	0	0
AT1G29660	GDSL-like Lipase/Acylhydrolase superfamily protein	0	0	2	1018;1356;	0	0	0	0
AT4G39660	alanine:glyoxylate aminotransferase 2	0	0	0	0	0	0	0	0
AT4G22690	cytochrome P450, family 706, subfamily A, polypeptide 1	0	0	1	639;	1	1807;	0	0
AT4G05180	photosystem II subunit Q-2	0	0	0	0	0	0	1	1923;
AT5G25460	Protein of unknown function, DUF642	0	0	1	459;	1	1313;	0	0
AT5G35970	P-loop containing nucleoside triphosphate hydrolases superfamily protein	0	0	1	1449;	0	0	0	0
AT5G19940	Plastid-lipid associated protein PAP / fibrillin family protein	0	0	0	0	0	0	0	0
AT2G47650	UDP-xylose synthase 4	1	417;	0	0	0	0	0	0
AT3G28860	ATP binding cassette subfamily B19	0	0	1	1491;	0	0	0	0
AT3G08940	light harvesting complex photosystem II	0	0	0	0	0	0	0	0
AT4G27440	protochlorophyllide oxidoreductase B	0	0	1	1860;	0	0	0	0
AT1G13110	cytochrome P450, family 71 subfamily B, polypeptide 7	0	0	0	0	0	0	0	0
AT4G19170	nine-cis-epoxycarotenoid dioxygenase 4	0	0	0	0	0	0	0	0
AT3G14210	epithiospecifier modifier 1	0	0	2	826;1629;	0	0	0	0
AT1G15820	light harvesting complex photosystem II subunit 6	0	0	0	0	0	0	1	1855;
AT2G41090	Calcium-binding EF-hand family protein	0	0	0	0	0	0	0	0
AT5G02740	Ribosomal protein S24e family protein	0	0	0	0	1	460;	0	0
AT5G19140	Aluminium induced protein with YGL and LRDR motifs	0	0	1	1196;	2	1247;1853;	0	0
AT1G61520	photosystem I light harvesting complex gene 3	0	0	0	0	0	0	0	0
AT1G03230	Eukaryotic aspartyl protease family protein	0	0	2	605;1003;	0	0	0	0
AT2G39800	delta1-pyrroline-5-carboxylate synthase 1	0	0	2	1277;1332;	0	0	0	0
AT3G49110	peroxidase CA	1	1588;	0	0	0	0	0	0
AT3G51870	Mitochondrial substrate carrier family protein	0	0	0	0	0	0	0	0
AT4G22485	Bifunctional inhibitor/lipid-transfer protein/seed storage 2S albumin superfamily protein	0	0	0	0	0	0	0	0
AT3G44860	farnesoic acid carboxyl-O-methyltransferase	0	0	1	1716;	0	0	0	0
AT5G44070	phytochelatin synthase 1 (PCS1)	0	0	1	640;	1	1073;	0	0
AT1G75040	pathogenesis-related gene 5	0	0	1	1893;	0	0	0	0
AT3G47470	light-harvesting chlorophyll-protein complex I subunit A4	0	0	1	1470;	0	0	0	0
AT3G54890	photosystem I light harvesting complex gene 1	0	0	0	0	1	1904;	0	0
AT2G05070	photosystem II light harvesting complex gene 2.2	0	0	0	0	0	0	0	0
AT3G61470	photosystem I light harvesting complex gene 2	0	0	0	0	0	0	0	0
AT4G21960	Peroxidase superfamily protein	0	0	2	308;703;	1	215;	0	0
AT5G54270	light-harvesting chlorophyll B-binding protein 3	0	0	0	0	1	1916;	0	0
AT2G34430	light-harvesting chlorophyll-protein complex II subunit B1	0	0	0	0	1	460;	0	0
AT4G36940	nicotinate phosphoribosyltransferase 1	0	0	2	1657;1912;	0	0	0	0
AT1G29910	chlorophyll A/B binding protein 3	0	0	0	0	2	761;1616;	0	0
AT1G72930	toll/interleukin-1 receptor-like	0	0	2	429;1973;	0	0	0	0
AT3G15180	ARM repeat superfamily protein	0	0	0	0	1	1827;	0	0
AT4G12600	Ribosomal protein L7Ae/L30e/S12e/Gadd45 family protein	0	0	2	547;1920;	0	0	0	0
AT1G21250	cell wall-associated kinase	0	0	0	0	0	0	0	0
AT5G52310	low-temperature-responsive protein 78 (LTI78) / desiccation-responsive protein 29A (RD29A)	0	0	1	1769;	1	675;	0	0
AT2G42320	nucleolar protein gar2-related	0	0	0	0	0	0	0	0
AT3G44590	60S acidic ribosomal protein family	0	0	0	0	0	0	0	0
AT4G21620	glycine-rich protein	0	0	0	0	0	0	0	0
AT1G04850	ubiquitin-associated (UBA)/TS-N domain-containing protein	0	0	1	440;	0	0	0	0
AT1G64880	Ribosomal protein S5 family protein	0	0	0	0	1	1806;	0	0
AT1G58270	TRAF-like family protein	0	0	0	0	0	0	0	0

## Sheet: lhycca_EN
ID	descr	log2FoldChange	pval	mutant	wild-type	CACGTGGC-qty	CACGTGGC-pos	AAATATC-qty	AAATATC-pos	TGGATAA-qty	TGGATAA-pos	CCACGTGT-qty	CCACGTGT-pos
AT2G26740	soluble epoxide hydrolase	3.20378	0.00634526	lhy-21 cca1-11|Wasilewski (WS)|EN	Wild Type|Wasilewski (WS)|EN	0	0	0	0	1	770;	0	0
AT5G39980	Tetratricopeptide repeat (TPR)-like superfamily protein	2.06398	4.00866275687677e-07	lhy-21 cca1-11|Wasilewski (WS)|EN	Wild Type|Wasilewski (WS)|EN	0	0	1	472;	0	0	0	0
AT3G47340	glutamine-dependent asparagine synthase 1	2.00074	2.41824627173441e-06	lhy-21 cca1-11|Wasilewski (WS)|EN	Wild Type|Wasilewski (WS)|EN	0	0	1	779;	0	0	0	0
AT3G57520	seed imbibition 2	1.85699	1.49675325898157e-05	lhy-21 cca1-11|Wasilewski (WS)|EN	Wild Type|Wasilewski (WS)|EN	1	1928;	1	1868;	0	0	0	0
AT5G18670	beta-amylase 3	1.65188	0.000566188	lhy-21 cca1-11|Wasilewski (WS)|EN	Wild Type|Wasilewski (WS)|EN	0	0	0	0	1	1445;	0	0
AT5G49360	beta-xylosidase 1	1.53624	1.51520175716636e-12	lhy-21 cca1-11|Wasilewski (WS)|EN	Wild Type|Wasilewski (WS)|EN	0	0	0	0	0	0	0	0
AT4G15440	hydroperoxide lyase 1	1.44733	0.00363966	lhy-21 cca1-11|Wasilewski (WS)|EN	Wild Type|Wasilewski (WS)|EN	0	0	1	1484;	1	946;	0	0
AT5G20250	Raffinose synthase family protein	1.42063	9.53146749448672e-11	lhy-21 cca1-11|Wasilewski (WS)|EN	Wild Type|Wasilewski (WS)|EN	0	0	2	1533;1543;	1	672;	0	0
AT1G07440	NAD(P)-binding Rossmann-fold superfamily protein	1.37108	1.98816276976879e-06	lhy-21 cca1-11|Wasilewski (WS)|EN	Wild Type|Wasilewski (WS)|EN	0	0	0	0	0	0	0	0
AT2G35010	thioredoxin O1	1.2841	3.76326835911679e-06	lhy-21 cca1-11|Wasilewski (WS)|EN	Wild Type|Wasilewski (WS)|EN	1	205;	0	0	0	0	0	0
AT4G08870	Arginase/deacetylase superfamily protein	1.2494	6.38477508429738e-06	lhy-21 cca1-11|Wasilewski (WS)|EN	Wild Type|Wasilewski (WS)|EN	0	0	0	0	0	0	0	0
AT5G01500	thylakoid ATP/ADP carrier	1.24872	0.00349043	lhy-21 cca1-11|Wasilewski (WS)|EN	Wild Type|Wasilewski (WS)|EN	0	0	0	0	0	0	0	0
AT3G28220	TRAF-like family protein	1.24229	0.000234231	lhy-21 cca1-11|Wasilewski (WS)|EN	Wild Type|Wasilewski (WS)|EN	0	0	1	893;	0	0	0	0
AT3G11750	Dihydroneopterin aldolase	1.24203	0.000137401	lhy-21 cca1-11|Wasilewski (WS)|EN	Wild Type|Wasilewski (WS)|EN	0	0	1	1006;	0	0	0	0
AT1G03090	methylcrotonyl-CoA carboxylase alpha chain, mitochondrial / 3-methylcrotonyl-CoA carboxylase 1 (MCCA)	1.23705	4.86887770834431e-07	lhy-21 cca1-11|Wasilewski (WS)|EN	Wild Type|Wasilewski (WS)|EN	0	0	0	0	0	0	0	0
AT2G39330	jacalin-related lectin 23	1.13906	0.000620846	lhy-21 cca1-11|Wasilewski (WS)|EN	Wild Type|Wasilewski (WS)|EN	0	0	0	0	0	0	0	0
AT1G80750	Ribosomal protein L30/L7 family protein	1.13303	0.00180332	lhy-21 cca1-11|Wasilewski (WS)|EN	Wild Type|Wasilewski (WS)|EN	0	0	1	866;	0	0	0	0
AT4G26670	Mitochondrial import inner membrane translocase subunit Tim17/Tim22/Tim23 family protein	1.07846	3.06770573633142e-06	lhy-21 cca1-11|Wasilewski (WS)|EN	Wild Type|Wasilewski (WS)|EN	0	0	0	0	0	0	0	0
AT5G16400	thioredoxin F2	1.02386	0.000126897	lhy-21 cca1-11|Wasilewski (WS)|EN	Wild Type|Wasilewski (WS)|EN	0	0	0	0	0	0	0	0
AT1G17860	Kunitz family trypsin and protease inhibitor protein	1.01124	2.01691821974491e-06	lhy-21 cca1-11|Wasilewski (WS)|EN	Wild Type|Wasilewski (WS)|EN	0	0	0	0	0	0	0	0
AT1G09490	NAD(P)-binding Rossmann-fold superfamily protein	1.01105	0.0198398	lhy-21 cca1-11|Wasilewski (WS)|EN	Wild Type|Wasilewski (WS)|EN	0	0	0	0	0	0	0	0
AT4G15530	pyruvate orthophosphate dikinase	1.00592	4.71921845463515e-07	lhy-21 cca1-11|Wasilewski (WS)|EN	Wild Type|Wasilewski (WS)|EN	0	0	1	583;	0	0	0	0
AT1G45145	thioredoxin H-type 5	0.997116	0.0030084	lhy-21 cca1-11|Wasilewski (WS)|EN	Wild Type|Wasilewski (WS)|EN	0	0	0	0	0	0	0	0
AT1G52410	TSK-associating protein 1	0.942811	0.00138549	lhy-21 cca1-11|Wasilewski (WS)|EN	Wild Type|Wasilewski (WS)|EN	0	0	0	0	1	826;	0	0
AT4G28740	FUNCTIONS IN: molecular_function unknown; INVOLVED IN: biological_process unknown; LOCATED IN: chloroplast; EXPRESSED IN: 21 plant structures; EXPRESSED DURING: 13 growth stages; CONTAINS InterPro DOMAIN/s: Protein of unknown function DUF3493 (InterPro:IP	0.936429	0.00077267	lhy-21 cca1-11|Wasilewski (WS)|EN	Wild Type|Wasilewski (WS)|EN	0	0	1	631;	0	0	0	0
AT4G37000	accelerated cell death 2 (ACD2)	0.921139	0.00120308	lhy-21 cca1-11|Wasilewski (WS)|EN	Wild Type|Wasilewski (WS)|EN	0	0	0	0	0	0	0	0
AT5G01750	Protein of unknown function (DUF567)	0.920414	2.236665192947e-05	lhy-21 cca1-11|Wasilewski (WS)|EN	Wild Type|Wasilewski (WS)|EN	0	0	0	0	0	0	0	0
AT5G07440	glutamate dehydrogenase 2	0.918948	0.0179388	lhy-21 cca1-11|Wasilewski (WS)|EN	Wild Type|Wasilewski (WS)|EN	0	0	3	378;1596;1954;	0	0	0	0
AT4G01883	Polyketide cyclase / dehydrase and lipid transport protein	0.887306	0.00169644	lhy-21 cca1-11|Wasilewski (WS)|EN	Wild Type|Wasilewski (WS)|EN	1	1953;	0	0	1	384;	0	0
AT2G19870	tRNA/rRNA methyltransferase (SpoU) family protein	0.88258	0.0237093	lhy-21 cca1-11|Wasilewski (WS)|EN	Wild Type|Wasilewski (WS)|EN	0	0	0	0	0	0	0	0
AT1G36390	Co-chaperone GrpE family protein	0.865764	0.000148444	lhy-21 cca1-11|Wasilewski (WS)|EN	Wild Type|Wasilewski (WS)|EN	0	0	0	0	1	946;	0	0
AT5G48760	Ribosomal protein L13 family protein	0.865406	0.00467304	lhy-21 cca1-11|Wasilewski (WS)|EN	Wild Type|Wasilewski (WS)|EN	1	718;	0	0	0	0	0	0
AT4G28730	Glutaredoxin family protein	0.838848	9.69253551239905e-07	lhy-21 cca1-11|Wasilewski (WS)|EN	Wild Type|Wasilewski (WS)|EN	0	0	0	0	0	0	0	0
AT1G76860	Small nuclear ribonucleoprotein family protein	0.836816	0.00140564	lhy-21 cca1-11|Wasilewski (WS)|EN	Wild Type|Wasilewski (WS)|EN	0	0	1	1798;	0	0	0	0
AT5G15910	NAD(P)-binding Rossmann-fold superfamily protein	0.83536	0.000362748	lhy-21 cca1-11|Wasilewski (WS)|EN	Wild Type|Wasilewski (WS)|EN	0	0	0	0	0	0	0	0
AT2G29360	NAD(P)-binding Rossmann-fold superfamily protein	0.831125	0.00078501	lhy-21 cca1-11|Wasilewski (WS)|EN	Wild Type|Wasilewski (WS)|EN	0	0	0	0	0	0	0	0
AT3G51820	UbiA prenyltransferase family protein	0.820469	5.04772226706154e-06	lhy-21 cca1-11|Wasilewski (WS)|EN	Wild Type|Wasilewski (WS)|EN	0	0	0	0	0	0	1	990;
AT1G19670	chlorophyllase 1	0.812489	6.16185470886705e-06	lhy-21 cca1-11|Wasilewski (WS)|EN	Wild Type|Wasilewski (WS)|EN	0	0	0	0	0	0	0	0
AT5G24314	plastid transcriptionally active7	0.810472	0.00301691	lhy-21 cca1-11|Wasilewski (WS)|EN	Wild Type|Wasilewski (WS)|EN	0	0	0	0	0	0	0	0
AT5G62720	Integral membrane HPP family protein	0.810241	4.33454727703323e-06	lhy-21 cca1-11|Wasilewski (WS)|EN	Wild Type|Wasilewski (WS)|EN	0	0	0	0	0	0	0	0
AT4G21650	Subtilase family protein	0.807414	0.000357187	lhy-21 cca1-11|Wasilewski (WS)|EN	Wild Type|Wasilewski (WS)|EN	0	0	0	0	0	0	0	0
AT1G52400	beta glucosidase 18	0.80078	0.00118677	lhy-21 cca1-11|Wasilewski (WS)|EN	Wild Type|Wasilewski (WS)|EN	0	0	1	995;	0	0	0	0
AT5G54960	pyruvate decarboxylase-2	0.797676	0.00102426	lhy-21 cca1-11|Wasilewski (WS)|EN	Wild Type|Wasilewski (WS)|EN	0	0	2	1885;1901;	0	0	0	0
AT4G31530	NAD(P)-binding Rossmann-fold superfamily protein	0.788753	0.00338855	lhy-21 cca1-11|Wasilewski (WS)|EN	Wild Type|Wasilewski (WS)|EN	0	0	0	0	0	0	0	0
AT5G51660	cleavage and polyadenylation specificity factor 160	0.779379	0.0257305	lhy-21 cca1-11|Wasilewski (WS)|EN	Wild Type|Wasilewski (WS)|EN	0	0	0	0	0	0	0	0
AT4G34090	unknown protein; FUNCTIONS IN: molecular_function unknown; INVOLVED IN: biological_process unknown; EXPRESSED IN: 22 plant structures; EXPRESSED DURING: 13 growth stages; BEST Arabidopsis thaliana protein match is: unknown protein (TAIR:AT2G23370.1).	0.771876	0.000240538	lhy-21 cca1-11|Wasilewski (WS)|EN	Wild Type|Wasilewski (WS)|EN	0	0	0	0	0	0	0	0
AT1G59700	glutathione S-transferase TAU 16	0.771687	0.00511606	lhy-21 cca1-11|Wasilewski (WS)|EN	Wild Type|Wasilewski (WS)|EN	0	0	0	0	0	0	0	0
AT5G60540	pyridoxine biosynthesis 2	0.759745	1.76684249949231e-05	lhy-21 cca1-11|Wasilewski (WS)|EN	Wild Type|Wasilewski (WS)|EN	0	0	2	290;1993;	0	0	0	0
AT1G21350	Thioredoxin superfamily protein	0.754023	0.000242232	lhy-21 cca1-11|Wasilewski (WS)|EN	Wild Type|Wasilewski (WS)|EN	0	0	0	0	0	0	0	0
AT2G38750	annexin 4	0.753876	3.13624922036718e-05	lhy-21 cca1-11|Wasilewski (WS)|EN	Wild Type|Wasilewski (WS)|EN	0	0	0	0	1	639;	0	0
AT3G04920	Ribosomal protein S24e family protein	0.748204	5.15009249442401e-06	lhy-21 cca1-11|Wasilewski (WS)|EN	Wild Type|Wasilewski (WS)|EN	0	0	0	0	0	0	0	0
AT2G37500	arginine biosynthesis protein ArgJ family	0.746062	5.09095055970492e-05	lhy-21 cca1-11|Wasilewski (WS)|EN	Wild Type|Wasilewski (WS)|EN	0	0	0	0	0	0	0	0
AT5G51720	2 iron, 2 sulfur cluster binding	0.73629	0.000342114	lhy-21 cca1-11|Wasilewski (WS)|EN	Wild Type|Wasilewski (WS)|EN	0	0	0	0	0	0	0	0
AT2G23610	methyl esterase 3	0.7295	0.00772395	lhy-21 cca1-11|Wasilewski (WS)|EN	Wild Type|Wasilewski (WS)|EN	0	0	0	0	1	366;	0	0
AT5G38420	Ribulose bisphosphate carboxylase (small chain) family protein	0.729003	7.74111564532606e-07	lhy-21 cca1-11|Wasilewski (WS)|EN	Wild Type|Wasilewski (WS)|EN	0	0	0	0	0	0	0	0
AT1G42960	expressed protein localized to the inner membrane of the chloroplast.	0.724923	1.60499914331424e-05	lhy-21 cca1-11|Wasilewski (WS)|EN	Wild Type|Wasilewski (WS)|EN	0	0	0	0	0	0	0	0
AT5G57440	Haloacid dehalogenase-like hydrolase (HAD) superfamily protein	0.723189	0.000219937	lhy-21 cca1-11|Wasilewski (WS)|EN	Wild Type|Wasilewski (WS)|EN	0	0	0	0	0	0	0	0
AT3G10090	Nucleic acid-binding, OB-fold-like protein	0.722777	0.000117187	lhy-21 cca1-11|Wasilewski (WS)|EN	Wild Type|Wasilewski (WS)|EN	0	0	0	0	0	0	0	0
AT5G23210	serine carboxypeptidase-like 34	0.719758	0.0311974	lhy-21 cca1-11|Wasilewski (WS)|EN	Wild Type|Wasilewski (WS)|EN	0	0	0	0	0	0	0	0
AT3G14290	20S proteasome alpha subunit E2	0.718337	0.00361695	lhy-21 cca1-11|Wasilewski (WS)|EN	Wild Type|Wasilewski (WS)|EN	0	0	0	0	0	0	0	0
AT3G15850	fatty acid desaturase 5	0.711274	0.00053528	lhy-21 cca1-11|Wasilewski (WS)|EN	Wild Type|Wasilewski (WS)|EN	0	0	2	1517;1579;	0	0	0	0
AT3G12345	unknown protein; LOCATED IN: chloroplast; Has 35333 Blast hits to 34131 proteins in 2444 species: Archae - 798; Bacteria - 22429; Metazoa - 974; Fungi - 991; Plants - 531; Viruses - 0; Other Eukaryotes - 9610 (source: NCBI BLink).	0.697915	1.41742134259213e-05	lhy-21 cca1-11|Wasilewski (WS)|EN	Wild Type|Wasilewski (WS)|EN	0	0	0	0	1	1001;	0	0
AT1G50320	thioredoxin X	0.697448	0.000451589	lhy-21 cca1-11|Wasilewski (WS)|EN	Wild Type|Wasilewski (WS)|EN	0	0	0	0	0	0	0	0
AT4G25550	Cleavage/polyadenylation specificity factor, 25kDa subunit	0.689361	0.000985278	lhy-21 cca1-11|Wasilewski (WS)|EN	Wild Type|Wasilewski (WS)|EN	0	0	0	0	0	0	0	0
AT2G07785	NADH dehydrogenase family protein	0.688493	0.00149477	lhy-21 cca1-11|Wasilewski (WS)|EN	Wild Type|Wasilewski (WS)|EN	0	0	0	0	0	0	0	0
AT1G45474	photosystem I light harvesting complex gene 5	0.67122	3.21128267647475e-05	lhy-21 cca1-11|Wasilewski (WS)|EN	Wild Type|Wasilewski (WS)|EN	0	0	5	309;1586;1672;1681;1704;	0	0	0	0
AT5G23820	MD-2-related lipid recognition domain-containing protein	0.669783	5.6489671629305e-05	lhy-21 cca1-11|Wasilewski (WS)|EN	Wild Type|Wasilewski (WS)|EN	0	0	1	1104;	0	0	0	0
AT4G09620	Mitochondrial transcription termination factor family protein	0.661518	0.00163874	lhy-21 cca1-11|Wasilewski (WS)|EN	Wild Type|Wasilewski (WS)|EN	1	1277;	0	0	0	0	1	1294;
AT1G18270	ketose-bisphosphate aldolase class-II family protein	0.659853	0.00130666	lhy-21 cca1-11|Wasilewski (WS)|EN	Wild Type|Wasilewski (WS)|EN	1	1243;	1	1481;	0	0	0	0
AT2G36885	unknown protein; FUNCTIONS IN: molecular_function unknown; LOCATED IN: chloroplast; EXPRESSED IN: 22 plant structures; EXPRESSED DURING: 13 growth stages; Has 35333 Blast hits to 34131 proteins in 2444 species: Archae - 798; Bacteria - 22429; Metazoa - 97	0.651737	1.05547888207728e-05	lhy-21 cca1-11|Wasilewski (WS)|EN	Wild Type|Wasilewski (WS)|EN	0	0	0	0	0	0	0	0
AT1G12780	UDP-D-glucose/UDP-D-galactose 4-epimerase 1	0.64988	1.80420733199453e-05	lhy-21 cca1-11|Wasilewski (WS)|EN	Wild Type|Wasilewski (WS)|EN	0	0	0	0	0	0	0	0
AT2G47710	Adenine nucleotide alpha hydrolases-like superfamily protein	0.648691	6.69743410942694e-05	lhy-21 cca1-11|Wasilewski (WS)|EN	Wild Type|Wasilewski (WS)|EN	0	0	0	0	0	0	0	0
AT3G16470	Mannose-binding lectin superfamily protein	0.645955	0.000287218	lhy-21 cca1-11|Wasilewski (WS)|EN	Wild Type|Wasilewski (WS)|EN	0	0	0	0	0	0	0	0
AT1G53850	20S proteasome alpha subunit E1	0.64276	0.00918518	lhy-21 cca1-11|Wasilewski (WS)|EN	Wild Type|Wasilewski (WS)|EN	0	0	0	0	0	0	0	0
AT4G01900	GLNB1 homolog	0.640112	0.00129227	lhy-21 cca1-11|Wasilewski (WS)|EN	Wild Type|Wasilewski (WS)|EN	0	0	0	0	0	0	0	0
AT3G06720	importin alpha isoform 1	0.639654	0.0486065	lhy-21 cca1-11|Wasilewski (WS)|EN	Wild Type|Wasilewski (WS)|EN	0	0	0	0	1	865;	0	0
AT4G36910	Cystathionine beta-synthase (CBS) family protein	0.638527	0.00999304	lhy-21 cca1-11|Wasilewski (WS)|EN	Wild Type|Wasilewski (WS)|EN	0	0	1	632;	0	0	1	1943;
AT1G18060	unknown protein; INVOLVED IN: biological_process unknown; LOCATED IN: chloroplast; EXPRESSED IN: 22 plant structures; EXPRESSED DURING: 13 growth stages; Has 74 Blast hits to 74 proteins in 29 species: Archae - 0; Bacteria - 19; Metazoa - 0; Fungi - 0; Pl	0.636153	0.00291315	lhy-21 cca1-11|Wasilewski (WS)|EN	Wild Type|Wasilewski (WS)|EN	0	0	0	0	0	0	0	0
AT1G74020	strictosidine synthase 2	0.632347	0.00473144	lhy-21 cca1-11|Wasilewski (WS)|EN	Wild Type|Wasilewski (WS)|EN	0	0	0	0	0	0	0	0
AT3G17210	heat stable protein 1	0.628552	1.69926526658093e-05	lhy-21 cca1-11|Wasilewski (WS)|EN	Wild Type|Wasilewski (WS)|EN	0	0	1	533;	0	0	0	0
AT5G01650	Tautomerase/MIF superfamily protein	0.628078	0.00147683	lhy-21 cca1-11|Wasilewski (WS)|EN	Wild Type|Wasilewski (WS)|EN	0	0	1	1728;	0	0	0	0
AT1G56580	Protein of unknown function, DUF538	0.621661	1.88400063500918e-05	lhy-21 cca1-11|Wasilewski (WS)|EN	Wild Type|Wasilewski (WS)|EN	0	0	0	0	0	0	0	0
AT3G25770	allene oxide cyclase 2	0.61275	9.48330517652565e-05	lhy-21 cca1-11|Wasilewski (WS)|EN	Wild Type|Wasilewski (WS)|EN	0	0	2	425;1667;	1	813;	0	0
AT2G24090	Ribosomal protein L35	0.612296	0.000995808	lhy-21 cca1-11|Wasilewski (WS)|EN	Wild Type|Wasilewski (WS)|EN	0	0	3	275;846;1127;	0	0	0	0
AT3G45140	lipoxygenase 2	0.611916	6.45321948201188e-05	lhy-21 cca1-11|Wasilewski (WS)|EN	Wild Type|Wasilewski (WS)|EN	0	0	0	0	0	0	0	0
AT4G02620	vacuolar ATPase subunit F family protein	0.611637	0.000143864	lhy-21 cca1-11|Wasilewski (WS)|EN	Wild Type|Wasilewski (WS)|EN	0	0	0	0	0	0	0	0
AT4G18370	DEGP protease 5	0.609565	0.00676672	lhy-21 cca1-11|Wasilewski (WS)|EN	Wild Type|Wasilewski (WS)|EN	0	0	0	0	0	0	0	0
AT1G02560	nuclear encoded CLP protease 5	0.608666	0.00979396	lhy-21 cca1-11|Wasilewski (WS)|EN	Wild Type|Wasilewski (WS)|EN	0	0	0	0	1	1072;	0	0
AT2G23600	acetone-cyanohydrin lyase	0.605346	3.29538671465515e-05	lhy-21 cca1-11|Wasilewski (WS)|EN	Wild Type|Wasilewski (WS)|EN	0	0	1	1274;	0	0	0	0
AT1G20090	RHO-related protein from plants 2	0.599132	0.00862156	lhy-21 cca1-11|Wasilewski (WS)|EN	Wild Type|Wasilewski (WS)|EN	0	0	0	0	2	630;1546;	0	0
AT5G57655	xylose isomerase family protein	0.593764	6.35480911114428e-06	lhy-21 cca1-11|Wasilewski (WS)|EN	Wild Type|Wasilewski (WS)|EN	0	0	0	0	0	0	0	0
AT3G13750	beta galactosidase 1	0.593752	4.76641025445939e-05	lhy-21 cca1-11|Wasilewski (WS)|EN	Wild Type|Wasilewski (WS)|EN	0	0	0	0	0	0	0	0
AT2G45990	unknown protein; FUNCTIONS IN: molecular_function unknown; INVOLVED IN: biological_process unknown; LOCATED IN: chloroplast; EXPRESSED IN: 22 plant structures; EXPRESSED DURING: 13 growth stages; Has 35333 Blast hits to 34131 proteins in 2444 species: Arc	0.588953	0.0151866	lhy-21 cca1-11|Wasilewski (WS)|EN	Wild Type|Wasilewski (WS)|EN	1	1975;	1	1567;	0	0	0	0
AT1G79720	Eukaryotic aspartyl protease family protein	0.588531	0.0425751	lhy-21 cca1-11|Wasilewski (WS)|EN	Wild Type|Wasilewski (WS)|EN	0	0	1	1476;	1	1358;	0	0
AT1G11840	glyoxalase I homolog	0.581191	0.0288709	lhy-21 cca1-11|Wasilewski (WS)|EN	Wild Type|Wasilewski (WS)|EN	0	0	0	0	0	0	0	0
AT5G19750	Peroxisomal membrane 22 kDa (Mpv17/PMP22) family protein	0.576797	0.025152	lhy-21 cca1-11|Wasilewski (WS)|EN	Wild Type|Wasilewski (WS)|EN	0	0	2	862;892;	0	0	0	0
AT1G76450	Photosystem II reaction center PsbP family protein	0.575993	8.17672384334386e-05	lhy-21 cca1-11|Wasilewski (WS)|EN	Wild Type|Wasilewski (WS)|EN	0	0	0	0	0	0	0	0
AT1G09760	U2 small nuclear ribonucleoprotein A	0.574002	0.0300827	lhy-21 cca1-11|Wasilewski (WS)|EN	Wild Type|Wasilewski (WS)|EN	0	0	1	1900;	0	0	0	0
AT4G16450	unknown protein; FUNCTIONS IN: molecular_function unknown; INVOLVED IN: photorespiration; LOCATED IN: mitochondrion, mitochondrial membrane, mitochondrial respiratory chain complex I, respiratory chain complex I; EXPRESSED IN: 25 plant structures; EXPRESS	0.573015	0.00148178	lhy-21 cca1-11|Wasilewski (WS)|EN	Wild Type|Wasilewski (WS)|EN	0	0	0	0	0	0	0	0
AT1G77060	Phosphoenolpyruvate carboxylase family protein	0.570258	0.0470591	lhy-21 cca1-11|Wasilewski (WS)|EN	Wild Type|Wasilewski (WS)|EN	0	0	0	0	0	0	0	0
AT1G77940	Ribosomal protein L7Ae/L30e/S12e/Gadd45 family protein	0.569735	9.83318689593668e-05	lhy-21 cca1-11|Wasilewski (WS)|EN	Wild Type|Wasilewski (WS)|EN	0	0	0	0	1	780;	0	0
AT1G16080	unknown protein; LOCATED IN: apoplast, chloroplast stroma, chloroplast, chloroplast envelope; EXPRESSED IN: 23 plant structures; EXPRESSED DURING: 14 growth stages; Has 81 Blast hits to 81 proteins in 28 species: Archae - 0; Bacteria - 2; Metazoa - 0; Fun	0.567585	0.000239694	lhy-21 cca1-11|Wasilewski (WS)|EN	Wild Type|Wasilewski (WS)|EN	0	0	0	0	1	1385;	0	0
AT2G37230	Tetratricopeptide repeat (TPR)-like superfamily protein	0.56568	1.61050304859111e-05	lhy-21 cca1-11|Wasilewski (WS)|EN	Wild Type|Wasilewski (WS)|EN	0	0	0	0	0	0	0	0
AT1G19740	ATP-dependent protease La (LON) domain protein	0.562116	0.00691021	lhy-21 cca1-11|Wasilewski (WS)|EN	Wild Type|Wasilewski (WS)|EN	0	0	1	1954;	1	475;	0	0
AT1G11930	Predicted pyridoxal phosphate-dependent enzyme, YBL036C type	0.561479	0.00224585	lhy-21 cca1-11|Wasilewski (WS)|EN	Wild Type|Wasilewski (WS)|EN	0	0	2	395;448;	0	0	0	0
AT2G43460	Ribosomal L38e protein family	0.55898	0.000107659	lhy-21 cca1-11|Wasilewski (WS)|EN	Wild Type|Wasilewski (WS)|EN	0	0	0	0	0	0	0	0
AT3G56490	HIS triad family protein 3	0.557836	0.00382698	lhy-21 cca1-11|Wasilewski (WS)|EN	Wild Type|Wasilewski (WS)|EN	0	0	0	0	0	0	0	0
AT3G55120	Chalcone-flavanone isomerase family protein	0.556434	0.00140371	lhy-21 cca1-11|Wasilewski (WS)|EN	Wild Type|Wasilewski (WS)|EN	0	0	0	0	0	0	0	0
AT1G18170	FKBP-like peptidyl-prolyl cis-trans isomerase family protein	0.553965	0.00972882	lhy-21 cca1-11|Wasilewski (WS)|EN	Wild Type|Wasilewski (WS)|EN	0	0	0	0	0	0	0	0
AT2G44050	6,7-dimethyl-8-ribityllumazine synthase / DMRL synthase / lumazine synthase / riboflavin synthase	0.551564	0.00179705	lhy-21 cca1-11|Wasilewski (WS)|EN	Wild Type|Wasilewski (WS)|EN	0	0	0	0	1	1494;	0	0
AT4G35090	catalase 2	0.551035	2.33592506458068e-07	lhy-21 cca1-11|Wasilewski (WS)|EN	Wild Type|Wasilewski (WS)|EN	0	0	0	0	0	0	0	0
AT2G33450	Ribosomal L28 family	0.549363	0.0066064	lhy-21 cca1-11|Wasilewski (WS)|EN	Wild Type|Wasilewski (WS)|EN	0	0	0	0	0	0	0	0
AT4G17870	Polyketide cyclase/dehydrase and lipid transport superfamily protein	0.549113	0.00461248	lhy-21 cca1-11|Wasilewski (WS)|EN	Wild Type|Wasilewski (WS)|EN	0	0	0	0	0	0	0	0
AT1G17650	glyoxylate reductase 2	0.547246	5.32052575285264e-05	lhy-21 cca1-11|Wasilewski (WS)|EN	Wild Type|Wasilewski (WS)|EN	0	0	0	0	0	0	0	0
AT4G23670	Polyketide cyclase/dehydrase and lipid transport superfamily protein	0.546159	3.59798073135474e-05	lhy-21 cca1-11|Wasilewski (WS)|EN	Wild Type|Wasilewski (WS)|EN	0	0	0	0	0	0	0	0
AT1G63970	isoprenoid F	0.544999	0.000358833	lhy-21 cca1-11|Wasilewski (WS)|EN	Wild Type|Wasilewski (WS)|EN	0	0	0	0	0	0	0	0
AT5G47030	ATPase, F1 complex, delta/epsilon subunit	0.543906	0.000514684	lhy-21 cca1-11|Wasilewski (WS)|EN	Wild Type|Wasilewski (WS)|EN	0	0	0	0	1	92;	0	0
AT2G47910	chlororespiratory reduction 6	0.54168	0.00108825	lhy-21 cca1-11|Wasilewski (WS)|EN	Wild Type|Wasilewski (WS)|EN	0	0	0	0	0	0	0	0
AT4G34180	Cyclase family protein	0.541351	0.0292106	lhy-21 cca1-11|Wasilewski (WS)|EN	Wild Type|Wasilewski (WS)|EN	0	0	1	1088;	0	0	0	0
ATCG01090	NADPH dehydrogenases	0.541184	0.00075477	lhy-21 cca1-11|Wasilewski (WS)|EN	Wild Type|Wasilewski (WS)|EN	0	0	0	0	0	0	0	0
AT2G40300	ferritin 4	0.540201	0.000775273	lhy-21 cca1-11|Wasilewski (WS)|EN	Wild Type|Wasilewski (WS)|EN	0	0	1	510;	0	0	0	0
AT1G29700	Metallo-hydrolase/oxidoreductase superfamily protein	0.539044	0.00101024	lhy-21 cca1-11|Wasilewski (WS)|EN	Wild Type|Wasilewski (WS)|EN	0	0	0	0	0	0	0	0
AT1G14410	ssDNA-binding transcriptional regulator	0.537131	0.00418754	lhy-21 cca1-11|Wasilewski (WS)|EN	Wild Type|Wasilewski (WS)|EN	0	0	0	0	0	0	0	0
AT1G08480	unknown protein; FUNCTIONS IN: molecular_function unknown; INVOLVED IN: biological_process unknown; LOCATED IN: mitochondrion, plasma membrane, plastid, vacuole; EXPRESSED IN: 27 plant structures; EXPRESSED DURING: 15 growth stages; Has 39 Blast hits to 3	0.531668	0.000481036	lhy-21 cca1-11|Wasilewski (WS)|EN	Wild Type|Wasilewski (WS)|EN	0	0	0	0	0	0	0	0
AT3G26520	tonoplast intrinsic protein 2	0.529663	0.00533612	lhy-21 cca1-11|Wasilewski (WS)|EN	Wild Type|Wasilewski (WS)|EN	0	0	0	0	0	0	0	0
AT1G74230	glycine-rich RNA-binding protein 5	0.529308	1.60429991976023e-06	lhy-21 cca1-11|Wasilewski (WS)|EN	Wild Type|Wasilewski (WS)|EN	0	0	0	0	0	0	0	0
AT5G38430	Ribulose bisphosphate carboxylase (small chain) family protein	0.526461	6.97810441053695e-05	lhy-21 cca1-11|Wasilewski (WS)|EN	Wild Type|Wasilewski (WS)|EN	0	0	0	0	1	407;	0	0
AT3G26710	cofactor assembly of complex C	0.526267	0.00168678	lhy-21 cca1-11|Wasilewski (WS)|EN	Wild Type|Wasilewski (WS)|EN	0	0	0	0	2	898;1622;	0	0
AT1G74880	NAD(P)H:plastoquinone dehydrogenase complex subunit O	0.517186	0.00464044	lhy-21 cca1-11|Wasilewski (WS)|EN	Wild Type|Wasilewski (WS)|EN	0	0	0	0	1	566;	0	0
AT2G38230	pyridoxine biosynthesis 1.1	0.516468	9.74616299292718e-06	lhy-21 cca1-11|Wasilewski (WS)|EN	Wild Type|Wasilewski (WS)|EN	0	0	0	0	0	0	0	0
AT5G64140	ribosomal protein S28	0.51376	6.78136052411187e-05	lhy-21 cca1-11|Wasilewski (WS)|EN	Wild Type|Wasilewski (WS)|EN	0	0	0	0	0	0	0	0
AT4G33350	Tic22-like family protein	0.513506	0.0036148	lhy-21 cca1-11|Wasilewski (WS)|EN	Wild Type|Wasilewski (WS)|EN	0	0	0	0	0	0	0	0
AT3G11450	DnaJ domain ;Myb-like DNA-binding domain	0.511843	0.0338874	lhy-21 cca1-11|Wasilewski (WS)|EN	Wild Type|Wasilewski (WS)|EN	1	1601;	0	0	0	0	0	0
AT5G19860	Protein of unknown function, DUF538	0.505713	0.000655117	lhy-21 cca1-11|Wasilewski (WS)|EN	Wild Type|Wasilewski (WS)|EN	0	0	0	0	0	0	0	0
AT2G43910	HARMLESS TO OZONE LAYER 1	0.504608	0.0011255	lhy-21 cca1-11|Wasilewski (WS)|EN	Wild Type|Wasilewski (WS)|EN	0	0	2	224;372;	2	451;1474;	0	0
AT1G02930	glutathione S-transferase 6	0.504232	0.0365044	lhy-21 cca1-11|Wasilewski (WS)|EN	Wild Type|Wasilewski (WS)|EN	0	0	1	713;	0	0	0	0
AT5G50370	Adenylate kinase family protein	0.502042	0.00582619	lhy-21 cca1-11|Wasilewski (WS)|EN	Wild Type|Wasilewski (WS)|EN	0	0	0	0	0	0	0	0
AT4G13850	glycine-rich RNA-binding protein 2	0.501713	7.07627866425731e-05	lhy-21 cca1-11|Wasilewski (WS)|EN	Wild Type|Wasilewski (WS)|EN	0	0	0	0	1	1752;	0	0
AT1G74070	Cyclophilin-like peptidyl-prolyl cis-trans isomerase family protein	0.499395	0.00185145	lhy-21 cca1-11|Wasilewski (WS)|EN	Wild Type|Wasilewski (WS)|EN	0	0	2	493;1156;	0	0	0	0
AT5G13450	delta subunit of Mt ATP synthase	0.496263	0.000144681	lhy-21 cca1-11|Wasilewski (WS)|EN	Wild Type|Wasilewski (WS)|EN	0	0	0	0	0	0	0	0
AT2G22780	peroxisomal NAD-malate dehydrogenase 1	0.494818	0.000130493	lhy-21 cca1-11|Wasilewski (WS)|EN	Wild Type|Wasilewski (WS)|EN	0	0	4	485;1179;1599;1879;	0	0	0	0
AT1G10430	protein phosphatase 2A-2	0.492135	0.0467044	lhy-21 cca1-11|Wasilewski (WS)|EN	Wild Type|Wasilewski (WS)|EN	0	0	1	35;	0	0	1	1699;
AT2G40100	light harvesting complex photosystem II	0.491376	0.000508257	lhy-21 cca1-11|Wasilewski (WS)|EN	Wild Type|Wasilewski (WS)|EN	0	0	0	0	0	0	0	0
AT5G08060	unknown protein; FUNCTIONS IN: molecular_function unknown; INVOLVED IN: biological_process unknown; LOCATED IN: mitochondrion; EXPRESSED IN: 24 plant structures; EXPRESSED DURING: 16 growth stages; Has 42 Blast hits to 42 proteins in 17 species: Archae -	0.489293	0.00767156	lhy-21 cca1-11|Wasilewski (WS)|EN	Wild Type|Wasilewski (WS)|EN	0	0	0	0	0	0	0	0
AT3G55330	PsbP-like protein 1	0.486209	9.64613833092207e-05	lhy-21 cca1-11|Wasilewski (WS)|EN	Wild Type|Wasilewski (WS)|EN	0	0	2	622;798;	1	1994;	0	0
AT3G23490	cyanase	0.484041	0.000591253	lhy-21 cca1-11|Wasilewski (WS)|EN	Wild Type|Wasilewski (WS)|EN	0	0	1	1518;	0	0	0	0
AT5G23940	HXXXD-type acyl-transferase family protein	0.483654	0.0149586	lhy-21 cca1-11|Wasilewski (WS)|EN	Wild Type|Wasilewski (WS)|EN	0	0	2	883;902;	0	0	0	0
AT1G50670	OTU-like cysteine protease family protein	0.481761	0.0119231	lhy-21 cca1-11|Wasilewski (WS)|EN	Wild Type|Wasilewski (WS)|EN	0	0	0	0	0	0	0	0
AT1G02280	translocon at the outer envelope membrane of chloroplasts 33	0.481731	0.000759665	lhy-21 cca1-11|Wasilewski (WS)|EN	Wild Type|Wasilewski (WS)|EN	0	0	0	0	0	0	0	0
AT2G05220	Ribosomal S17 family protein	0.478154	0.0290645	lhy-21 cca1-11|Wasilewski (WS)|EN	Wild Type|Wasilewski (WS)|EN	0	0	1	1132;	0	0	0	0
AT5G42960	unknown protein; FUNCTIONS IN: molecular_function unknown; INVOLVED IN: biological_process unknown; LOCATED IN: mitochondrion, chloroplast, plastid, chloroplast envelope; EXPRESSED IN: 24 plant structures; EXPRESSED DURING: 13 growth stages; BEST Arabidop	0.477785	0.000502795	lhy-21 cca1-11|Wasilewski (WS)|EN	Wild Type|Wasilewski (WS)|EN	0	0	1	650;	0	0	0	0
AT1G52220	FUNCTIONS IN: molecular_function unknown; INVOLVED IN: biological_process unknown; LOCATED IN: chloroplast thylakoid membrane, chloroplast; EXPRESSED IN: 23 plant structures; EXPRESSED DURING: 13 growth stages; BEST Arabidopsis thaliana protein match is:	0.477167	0.0425474	lhy-21 cca1-11|Wasilewski (WS)|EN	Wild Type|Wasilewski (WS)|EN	1	1907;	0	0	1	524;	0	0
ATCG00380	chloroplast ribosomal protein S4	0.473386	8.62600375503814e-05	lhy-21 cca1-11|Wasilewski (WS)|EN	Wild Type|Wasilewski (WS)|EN	0	0	0	0	0	0	0	0
AT3G63170	Chalcone-flavanone isomerase family protein	0.472243	0.00256217	lhy-21 cca1-11|Wasilewski (WS)|EN	Wild Type|Wasilewski (WS)|EN	0	0	1	1745;	0	0	0	0
AT3G06050	peroxiredoxin IIF	0.469594	0.000883843	lhy-21 cca1-11|Wasilewski (WS)|EN	Wild Type|Wasilewski (WS)|EN	0	0	0	0	0	0	0	0
AT3G26450	Polyketide cyclase/dehydrase and lipid transport superfamily protein	0.467693	0.00498853	lhy-21 cca1-11|Wasilewski (WS)|EN	Wild Type|Wasilewski (WS)|EN	0	0	0	0	1	510;	0	0
AT1G19570	dehydroascorbate reductase	0.464731	0.000120151	lhy-21 cca1-11|Wasilewski (WS)|EN	Wild Type|Wasilewski (WS)|EN	0	0	0	0	0	0	0	0
AT1G15390	peptide deformylase 1A	0.462832	0.0170576	lhy-21 cca1-11|Wasilewski (WS)|EN	Wild Type|Wasilewski (WS)|EN	0	0	0	0	0	0	0	0
AT3G12800	short-chain dehydrogenase-reductase B	0.460337	1.72242030278778e-05	lhy-21 cca1-11|Wasilewski (WS)|EN	Wild Type|Wasilewski (WS)|EN	0	0	1	1694;	0	0	0	0
AT1G27970	nuclear transport factor 2B	0.460283	0.00132022	lhy-21 cca1-11|Wasilewski (WS)|EN	Wild Type|Wasilewski (WS)|EN	0	0	0	0	0	0	0	0
AT1G09130	ATP-dependent caseinolytic (Clp) protease/crotonase family protein	0.459612	0.000105596	lhy-21 cca1-11|Wasilewski (WS)|EN	Wild Type|Wasilewski (WS)|EN	0	0	0	0	1	1742;	0	0
AT3G12260	LYR family of Fe/S cluster biogenesis protein	0.458759	0.0130328	lhy-21 cca1-11|Wasilewski (WS)|EN	Wild Type|Wasilewski (WS)|EN	0	0	0	0	0	0	0	0
AT3G24420	alpha/beta-Hydrolases superfamily protein	0.458611	0.0452136	lhy-21 cca1-11|Wasilewski (WS)|EN	Wild Type|Wasilewski (WS)|EN	0	0	2	1079;1167;	0	0	0	0
ATCG00840	ribosomal protein L23.1	0.457237	0.000254026	lhy-21 cca1-11|Wasilewski (WS)|EN	Wild Type|Wasilewski (WS)|EN	0	0	1	1447;	0	0	0	0
AT2G38270	CAX-interacting protein 2	0.457039	0.000100957	lhy-21 cca1-11|Wasilewski (WS)|EN	Wild Type|Wasilewski (WS)|EN	0	0	0	0	1	1952;	0	0
AT1G67090	ribulose bisphosphate carboxylase small chain 1A	0.454594	0.000416535	lhy-21 cca1-11|Wasilewski (WS)|EN	Wild Type|Wasilewski (WS)|EN	1	1917;	1	1023;	0	0	0	0
AT1G12240	Glycosyl hydrolases family 32 protein	0.454097	0.00265926	lhy-21 cca1-11|Wasilewski (WS)|EN	Wild Type|Wasilewski (WS)|EN	0	0	0	0	0	0	0	0
AT3G07110	Ribosomal protein L13 family protein	0.452405	0.00400766	lhy-21 cca1-11|Wasilewski (WS)|EN	Wild Type|Wasilewski (WS)|EN	0	0	1	802;	0	0	0	0
AT1G07660	Histone superfamily protein	0.450751	0.00245708	lhy-21 cca1-11|Wasilewski (WS)|EN	Wild Type|Wasilewski (WS)|EN	0	0	0	0	0	0	0	0
AT5G44130	FASCICLIN-like arabinogalactan protein 13 precursor	0.450309	0.00655195	lhy-21 cca1-11|Wasilewski (WS)|EN	Wild Type|Wasilewski (WS)|EN	0	0	0	0	0	0	0	0
AT3G47070	LOCATED IN: thylakoid, chloroplast thylakoid membrane, chloroplast, chloroplast envelope; EXPRESSED IN: 22 plant structures; EXPRESSED DURING: 13 growth stages; CONTAINS InterPro DOMAIN/s: Thylakoid soluble phosphoprotein TSP9 (InterPro:IPR021584); Has 37	0.449985	0.000887483	lhy-21 cca1-11|Wasilewski (WS)|EN	Wild Type|Wasilewski (WS)|EN	0	0	0	0	0	0	0	0
AT5G51010	Rubredoxin-like superfamily protein	0.449647	0.023555	lhy-21 cca1-11|Wasilewski (WS)|EN	Wild Type|Wasilewski (WS)|EN	0	0	0	0	1	990;	0	0
AT2G21960	unknown protein; LOCATED IN: chloroplast; EXPRESSED IN: 22 plant structures; EXPRESSED DURING: 13 growth stages; BEST Arabidopsis thaliana protein match is: unknown protein (TAIR:AT1G56180.1); Has 224 Blast hits to 222 proteins in 59 species: Archae - 0;	0.445819	0.00731216	lhy-21 cca1-11|Wasilewski (WS)|EN	Wild Type|Wasilewski (WS)|EN	0	0	0	0	0	0	0	0
AT2G33255	Haloacid dehalogenase-like hydrolase (HAD) superfamily protein	0.441545	0.00915332	lhy-21 cca1-11|Wasilewski (WS)|EN	Wild Type|Wasilewski (WS)|EN	0	0	0	0	0	0	0	0
AT1G16880	uridylyltransferase-related	0.441085	0.000341137	lhy-21 cca1-11|Wasilewski (WS)|EN	Wild Type|Wasilewski (WS)|EN	0	0	0	0	0	0	0	0
AT5G52970	thylakoid lumen 15.0 kDa protein	0.439117	0.00111291	lhy-21 cca1-11|Wasilewski (WS)|EN	Wild Type|Wasilewski (WS)|EN	0	0	0	0	1	256;	0	0
AT3G18490	Eukaryotic aspartyl protease family protein	0.438659	0.0129738	lhy-21 cca1-11|Wasilewski (WS)|EN	Wild Type|Wasilewski (WS)|EN	0	0	3	208;782;1268;	1	1579;	0	0
AT2G36830	gamma tonoplast intrinsic protein	0.437781	0.0405738	lhy-21 cca1-11|Wasilewski (WS)|EN	Wild Type|Wasilewski (WS)|EN	0	0	1	1355;	0	0	0	0
AT1G12410	CLP protease proteolytic subunit 2	0.436118	0.000706112	lhy-21 cca1-11|Wasilewski (WS)|EN	Wild Type|Wasilewski (WS)|EN	0	0	0	0	0	0	0	0
AT3G54900	CAX interacting protein 1	0.436036	0.0164372	lhy-21 cca1-11|Wasilewski (WS)|EN	Wild Type|Wasilewski (WS)|EN	0	0	0	0	0	0	0	0
AT5G15090	voltage dependent anion channel 3	0.432423	0.000204399	lhy-21 cca1-11|Wasilewski (WS)|EN	Wild Type|Wasilewski (WS)|EN	0	0	1	1726;	0	0	0	0
AT4G34050	S-adenosyl-L-methionine-dependent methyltransferases superfamily protein	0.4324	0.00371953	lhy-21 cca1-11|Wasilewski (WS)|EN	Wild Type|Wasilewski (WS)|EN	0	0	2	1088;1624;	0	0	0	0
AT2G43560	FKBP-like peptidyl-prolyl cis-trans isomerase family protein	0.430224	0.00185942	lhy-21 cca1-11|Wasilewski (WS)|EN	Wild Type|Wasilewski (WS)|EN	0	0	0	0	0	0	0	0
AT3G01280	voltage dependent anion channel 1	0.429906	0.00265782	lhy-21 cca1-11|Wasilewski (WS)|EN	Wild Type|Wasilewski (WS)|EN	0	0	1	1154;	1	1924;	0	0
AT4G02580	NADH-ubiquinone oxidoreductase 24 kDa subunit, putative	0.428547	0.0196011	lhy-21 cca1-11|Wasilewski (WS)|EN	Wild Type|Wasilewski (WS)|EN	0	0	0	0	0	0	0	0
AT3G53580	diaminopimelate epimerase family protein	0.424076	0.00235685	lhy-21 cca1-11|Wasilewski (WS)|EN	Wild Type|Wasilewski (WS)|EN	0	0	0	0	0	0	0	0
AT2G01250	Ribosomal protein L30/L7 family protein	0.423803	0.00079878	lhy-21 cca1-11|Wasilewski (WS)|EN	Wild Type|Wasilewski (WS)|EN	0	0	0	0	0	0	0	0
AT2G45640	SIN3 associated polypeptide P18	0.422577	0.0283515	lhy-21 cca1-11|Wasilewski (WS)|EN	Wild Type|Wasilewski (WS)|EN	0	0	1	652;	0	0	0	0
AT5G48480	Lactoylglutathione lyase / glyoxalase I family protein	0.422498	0.0284221	lhy-21 cca1-11|Wasilewski (WS)|EN	Wild Type|Wasilewski (WS)|EN	0	0	0	0	0	0	0	0
AT1G24360	NAD(P)-binding Rossmann-fold superfamily protein	0.419525	3.09199144407356e-05	lhy-21 cca1-11|Wasilewski (WS)|EN	Wild Type|Wasilewski (WS)|EN	0	0	0	0	0	0	0	0
AT3G18420	Protein prenylyltransferase superfamily protein	0.419029	0.0480308	lhy-21 cca1-11|Wasilewski (WS)|EN	Wild Type|Wasilewski (WS)|EN	0	0	0	0	0	0	0	0
ATCG00720	photosynthetic electron transfer B	0.413969	2.55401282043864e-06	lhy-21 cca1-11|Wasilewski (WS)|EN	Wild Type|Wasilewski (WS)|EN	0	0	0	0	0	0	0	0
ATCG00120	ATP synthase subunit alpha	0.413923	0.0137553	lhy-21 cca1-11|Wasilewski (WS)|EN	Wild Type|Wasilewski (WS)|EN	0	0	1	545;	0	0	0	0
AT3G04230	Ribosomal protein S5 domain 2-like superfamily protein	0.41379	0.011377	lhy-21 cca1-11|Wasilewski (WS)|EN	Wild Type|Wasilewski (WS)|EN	0	0	0	0	0	0	0	0
AT5G10480	Protein-tyrosine phosphatase-like, PTPLA	0.413502	0.0392633	lhy-21 cca1-11|Wasilewski (WS)|EN	Wild Type|Wasilewski (WS)|EN	0	0	1	1949;	0	0	0	0
AT3G56650	Mog1/PsbP/DUF1795-like photosystem II reaction center PsbP family protein	0.411672	0.000397455	lhy-21 cca1-11|Wasilewski (WS)|EN	Wild Type|Wasilewski (WS)|EN	0	0	0	0	0	0	0	0
AT5G35530	Ribosomal protein S3 family protein	0.411167	0.0256273	lhy-21 cca1-11|Wasilewski (WS)|EN	Wild Type|Wasilewski (WS)|EN	0	0	1	1151;	0	0	0	0
AT5G40770	prohibitin 3	0.411031	0.00441286	lhy-21 cca1-11|Wasilewski (WS)|EN	Wild Type|Wasilewski (WS)|EN	0	0	0	0	0	0	0	0
AT2G45770	signal recognition particle receptor protein, chloroplast (FTSY)	0.40898	0.00640641	lhy-21 cca1-11|Wasilewski (WS)|EN	Wild Type|Wasilewski (WS)|EN	0	0	0	0	0	0	0	0
AT4G21580	oxidoreductase, zinc-binding dehydrogenase family protein	0.407712	0.0106952	lhy-21 cca1-11|Wasilewski (WS)|EN	Wild Type|Wasilewski (WS)|EN	0	0	2	852;1047;	0	0	0	0
AT3G09580	FAD/NAD(P)-binding oxidoreductase family protein	0.407295	0.0105073	lhy-21 cca1-11|Wasilewski (WS)|EN	Wild Type|Wasilewski (WS)|EN	0	0	0	0	0	0	0	0
AT3G20680	Domain of unknown function (DUF1995)	0.406214	0.00521823	lhy-21 cca1-11|Wasilewski (WS)|EN	Wild Type|Wasilewski (WS)|EN	0	0	0	0	0	0	0	0
AT5G23140	nuclear-encoded CLP protease P7	0.405761	0.0120511	lhy-21 cca1-11|Wasilewski (WS)|EN	Wild Type|Wasilewski (WS)|EN	0	0	0	0	0	0	0	0
AT1G54040	epithiospecifier protein	0.40413	0.0280287	lhy-21 cca1-11|Wasilewski (WS)|EN	Wild Type|Wasilewski (WS)|EN	0	0	1	188;	0	0	0	0
AT5G40370	Glutaredoxin family protein	0.403559	0.00144727	lhy-21 cca1-11|Wasilewski (WS)|EN	Wild Type|Wasilewski (WS)|EN	0	0	2	454;1436;	0	0	0	0
AT1G12520	copper chaperone for SOD1	0.402059	0.00145221	lhy-21 cca1-11|Wasilewski (WS)|EN	Wild Type|Wasilewski (WS)|EN	0	0	0	0	0	0	0	0
AT5G51970	GroES-like zinc-binding alcohol dehydrogenase family protein	0.40129	0.0168437	lhy-21 cca1-11|Wasilewski (WS)|EN	Wild Type|Wasilewski (WS)|EN	0	0	1	432;	1	1534;	0	0
AT2G21280	NAD(P)-binding Rossmann-fold superfamily protein	0.400409	0.000716294	lhy-21 cca1-11|Wasilewski (WS)|EN	Wild Type|Wasilewski (WS)|EN	0	0	1	850;	0	0	0	0
AT2G29450	glutathione S-transferase tau 5	0.399922	2.61264848042035e-05	lhy-21 cca1-11|Wasilewski (WS)|EN	Wild Type|Wasilewski (WS)|EN	0	0	0	0	0	0	0	0
AT1G49970	CLP protease proteolytic subunit 1	0.399759	3.90110144355176e-05	lhy-21 cca1-11|Wasilewski (WS)|EN	Wild Type|Wasilewski (WS)|EN	0	0	0	0	0	0	0	0
AT5G36700	2-phosphoglycolate phosphatase 1	0.397359	0.000298644	lhy-21 cca1-11|Wasilewski (WS)|EN	Wild Type|Wasilewski (WS)|EN	0	0	1	1621;	0	0	0	0
ATCG00820	ribosomal protein S19	0.39705	0.000689761	lhy-21 cca1-11|Wasilewski (WS)|EN	Wild Type|Wasilewski (WS)|EN	0	0	0	0	0	0	0	0
AT5G65430	general regulatory factor 8	0.396607	0.0202057	lhy-21 cca1-11|Wasilewski (WS)|EN	Wild Type|Wasilewski (WS)|EN	0	0	0	0	0	0	0	0
AT2G26080	glycine decarboxylase P-protein 2	0.395816	9.41007818964579e-05	lhy-21 cca1-11|Wasilewski (WS)|EN	Wild Type|Wasilewski (WS)|EN	0	0	0	0	0	0	0	0
AT5G19370	rhodanese-like domain-containing protein / PPIC-type PPIASE domain-containing protein	0.393085	0.0250642	lhy-21 cca1-11|Wasilewski (WS)|EN	Wild Type|Wasilewski (WS)|EN	0	0	0	0	0	0	0	0
AT4G13200	unknown protein; FUNCTIONS IN: molecular_function unknown; INVOLVED IN: biological_process unknown; LOCATED IN: thylakoid, chloroplast thylakoid membrane, chloroplast, plastoglobule; EXPRESSED IN: 22 plant structures; EXPRESSED DURING: 13 growth stages; H	0.3926	0.041444	lhy-21 cca1-11|Wasilewski (WS)|EN	Wild Type|Wasilewski (WS)|EN	0	0	1	1631;	1	1611;	0	0
AT1G21720	proteasome beta subunit C1	0.392317	3.08369044252802e-05	lhy-21 cca1-11|Wasilewski (WS)|EN	Wild Type|Wasilewski (WS)|EN	0	0	0	0	1	1330;	0	0
AT1G32220	NAD(P)-binding Rossmann-fold superfamily protein	0.391985	0.000790616	lhy-21 cca1-11|Wasilewski (WS)|EN	Wild Type|Wasilewski (WS)|EN	0	0	1	99;	0	0	0	0
AT2G44650	chloroplast chaperonin 10	0.391766	7.14172245829163e-05	lhy-21 cca1-11|Wasilewski (WS)|EN	Wild Type|Wasilewski (WS)|EN	0	0	0	0	0	0	0	0
AT5G37360	unknown protein; FUNCTIONS IN: molecular_function unknown; INVOLVED IN: biological_process unknown; LOCATED IN: chloroplast thylakoid membrane, chloroplast; EXPRESSED IN: 23 plant structures; EXPRESSED DURING: 13 growth stages; Has 1807 Blast hits to 1807	0.391669	0.000349029	lhy-21 cca1-11|Wasilewski (WS)|EN	Wild Type|Wasilewski (WS)|EN	0	0	0	0	1	484;	0	0
AT2G39990	eukaryotic translation initiation factor 2	0.389275	0.0120186	lhy-21 cca1-11|Wasilewski (WS)|EN	Wild Type|Wasilewski (WS)|EN	0	0	0	0	0	0	0	0
AT2G21385	unknown protein.	0.389048	0.00092064	lhy-21 cca1-11|Wasilewski (WS)|EN	Wild Type|Wasilewski (WS)|EN	0	0	0	0	0	0	0	0
AT3G54110	plant uncoupling mitochondrial protein 1	0.387041	0.00576767	lhy-21 cca1-11|Wasilewski (WS)|EN	Wild Type|Wasilewski (WS)|EN	0	0	0	0	1	1463;	0	0
AT3G08920	Rhodanese/Cell cycle control phosphatase superfamily protein	0.382594	0.000389823	lhy-21 cca1-11|Wasilewski (WS)|EN	Wild Type|Wasilewski (WS)|EN	0	0	1	1922;	0	0	0	0
AT3G18890	NAD(P)-binding Rossmann-fold superfamily protein	0.381948	0.00132597	lhy-21 cca1-11|Wasilewski (WS)|EN	Wild Type|Wasilewski (WS)|EN	0	0	0	0	0	0	0	0
AT5G46800	Mitochondrial substrate carrier family protein	0.380963	0.000554085	lhy-21 cca1-11|Wasilewski (WS)|EN	Wild Type|Wasilewski (WS)|EN	0	0	0	0	0	0	0	0
AT1G13270	methionine aminopeptidase 1B	0.37745	0.00374862	lhy-21 cca1-11|Wasilewski (WS)|EN	Wild Type|Wasilewski (WS)|EN	0	0	2	1827;1970;	0	0	0	0
AT5G42650	allene oxide synthase	0.375875	0.00136257	lhy-21 cca1-11|Wasilewski (WS)|EN	Wild Type|Wasilewski (WS)|EN	1	1795;	1	1125;	0	0	0	0
AT1G09070	soybean gene regulated by cold-2	0.375233	0.0170562	lhy-21 cca1-11|Wasilewski (WS)|EN	Wild Type|Wasilewski (WS)|EN	0	0	0	0	0	0	0	0
AT1G19150	photosystem I light harvesting complex gene 6	0.372741	0.0076035	lhy-21 cca1-11|Wasilewski (WS)|EN	Wild Type|Wasilewski (WS)|EN	0	0	0	0	1	1968;	0	0
AT3G62530	ARM repeat superfamily protein	0.371775	0.00221716	lhy-21 cca1-11|Wasilewski (WS)|EN	Wild Type|Wasilewski (WS)|EN	0	0	1	569;	0	0	0	0
AT5G06060	NAD(P)-binding Rossmann-fold superfamily protein	0.36709	0.000222663	lhy-21 cca1-11|Wasilewski (WS)|EN	Wild Type|Wasilewski (WS)|EN	0	0	0	0	0	0	0	0
AT3G56090	ferritin 3	0.36647	0.0050357	lhy-21 cca1-11|Wasilewski (WS)|EN	Wild Type|Wasilewski (WS)|EN	0	0	2	425;1853;	0	0	1	1924;
AT3G47560	alpha/beta-Hydrolases superfamily protein	0.365844	0.0350391	lhy-21 cca1-11|Wasilewski (WS)|EN	Wild Type|Wasilewski (WS)|EN	0	0	0	0	0	0	0	0
AT5G45170	Haloacid dehalogenase-like hydrolase (HAD) superfamily protein	0.363168	0.0312435	lhy-21 cca1-11|Wasilewski (WS)|EN	Wild Type|Wasilewski (WS)|EN	0	0	0	0	0	0	0	0
AT5G52920	plastidic pyruvate kinase beta subunit 1	0.360818	0.00499481	lhy-21 cca1-11|Wasilewski (WS)|EN	Wild Type|Wasilewski (WS)|EN	0	0	0	0	0	0	0	0
AT2G15620	nitrite reductase 1	0.360786	0.00543467	lhy-21 cca1-11|Wasilewski (WS)|EN	Wild Type|Wasilewski (WS)|EN	0	0	1	1444;	1	353;	0	0
AT1G11750	CLP protease proteolytic subunit 6	0.3607	0.00139995	lhy-21 cca1-11|Wasilewski (WS)|EN	Wild Type|Wasilewski (WS)|EN	0	0	1	164;	0	0	0	0
AT3G02730	thioredoxin F-type 1	0.360304	0.0151299	lhy-21 cca1-11|Wasilewski (WS)|EN	Wild Type|Wasilewski (WS)|EN	0	0	1	1824;	0	0	0	0
AT4G23600	Tyrosine transaminase family protein	0.360281	0.0023033	lhy-21 cca1-11|Wasilewski (WS)|EN	Wild Type|Wasilewski (WS)|EN	0	0	0	0	1	350;	0	0
AT5G58060	SNARE-like superfamily protein	0.360004	0.0195284	lhy-21 cca1-11|Wasilewski (WS)|EN	Wild Type|Wasilewski (WS)|EN	0	0	0	0	0	0	0	0
AT3G44890	ribosomal protein L9	0.359966	0.000255199	lhy-21 cca1-11|Wasilewski (WS)|EN	Wild Type|Wasilewski (WS)|EN	0	0	0	0	0	0	0	0
AT5G51110	Transcriptional coactivator/pterin dehydratase	0.359087	0.0016138	lhy-21 cca1-11|Wasilewski (WS)|EN	Wild Type|Wasilewski (WS)|EN	0	0	0	0	1	1512;	0	0
AT1G65260	plastid transcriptionally active 4	0.357099	0.00295679	lhy-21 cca1-11|Wasilewski (WS)|EN	Wild Type|Wasilewski (WS)|EN	0	0	0	0	0	0	0	0
AT4G35860	GTP-binding 2	0.35609	0.0120103	lhy-21 cca1-11|Wasilewski (WS)|EN	Wild Type|Wasilewski (WS)|EN	1	448;	0	0	0	0	0	0
AT3G43540	Protein of unknown function (DUF1350)	0.353502	0.0344752	lhy-21 cca1-11|Wasilewski (WS)|EN	Wild Type|Wasilewski (WS)|EN	0	0	1	849;	1	1723;	0	0
AT1G66670	CLP protease proteolytic subunit 3	0.348671	0.00267753	lhy-21 cca1-11|Wasilewski (WS)|EN	Wild Type|Wasilewski (WS)|EN	0	0	1	354;	0	0	0	0
AT5G47190	Ribosomal protein L19 family protein	0.348114	0.00805939	lhy-21 cca1-11|Wasilewski (WS)|EN	Wild Type|Wasilewski (WS)|EN	0	0	0	0	0	0	0	0
AT4G37930	serine transhydroxymethyltransferase 1	0.347894	0.0499352	lhy-21 cca1-11|Wasilewski (WS)|EN	Wild Type|Wasilewski (WS)|EN	0	0	2	876;1618;	0	0	0	0
AT5G14660	peptide deformylase 1B	0.346475	0.000890366	lhy-21 cca1-11|Wasilewski (WS)|EN	Wild Type|Wasilewski (WS)|EN	0	0	1	843;	0	0	0	0
AT5G08410	ferredoxin/thioredoxin reductase subunit A (variable subunit) 2	0.34638	0.0084849	lhy-21 cca1-11|Wasilewski (WS)|EN	Wild Type|Wasilewski (WS)|EN	0	0	2	924;1458;	0	0	0	0
AT1G07320	ribosomal protein L4	0.345335	0.00741325	lhy-21 cca1-11|Wasilewski (WS)|EN	Wild Type|Wasilewski (WS)|EN	0	0	1	1771;	1	1993;	0	0
AT3G17020	Adenine nucleotide alpha hydrolases-like superfamily protein	0.344889	0.00180281	lhy-21 cca1-11|Wasilewski (WS)|EN	Wild Type|Wasilewski (WS)|EN	0	0	2	989;1368;	1	1079;	0	0
AT2G19750	Ribosomal protein S30 family protein	0.344303	0.0229445	lhy-21 cca1-11|Wasilewski (WS)|EN	Wild Type|Wasilewski (WS)|EN	0	0	0	0	0	0	0	0
AT1G01050	pyrophosphorylase 1	0.343878	0.019702	lhy-21 cca1-11|Wasilewski (WS)|EN	Wild Type|Wasilewski (WS)|EN	0	0	0	0	0	0	0	0
AT1G27310	nuclear transport factor 2A	0.343726	0.0478372	lhy-21 cca1-11|Wasilewski (WS)|EN	Wild Type|Wasilewski (WS)|EN	0	0	0	0	0	0	0	0
AT5G23310	Fe superoxide dismutase 3	0.343469	0.0345467	lhy-21 cca1-11|Wasilewski (WS)|EN	Wild Type|Wasilewski (WS)|EN	0	0	0	0	0	0	0	0
AT5G67500	voltage dependent anion channel 2	0.341862	0.00332292	lhy-21 cca1-11|Wasilewski (WS)|EN	Wild Type|Wasilewski (WS)|EN	0	0	0	0	1	1650;	0	0
ATCG00770	ribosomal protein S8	0.337154	0.00174475	lhy-21 cca1-11|Wasilewski (WS)|EN	Wild Type|Wasilewski (WS)|EN	0	0	1	1783;	0	0	0	0
AT4G12060	Double Clp-N motif protein	0.336405	0.00306021	lhy-21 cca1-11|Wasilewski (WS)|EN	Wild Type|Wasilewski (WS)|EN	0	0	1	273;	0	0	0	0
AT1G16470	proteasome subunit PAB1	0.33486	0.0494932	lhy-21 cca1-11|Wasilewski (WS)|EN	Wild Type|Wasilewski (WS)|EN	0	0	0	0	0	0	0	0
AT1G17100	SOUL heme-binding family protein	0.332814	0.012286	lhy-21 cca1-11|Wasilewski (WS)|EN	Wild Type|Wasilewski (WS)|EN	0	0	0	0	1	701;	0	0
AT3G04790	Ribose 5-phosphate isomerase, type A protein	0.332381	0.000739081	lhy-21 cca1-11|Wasilewski (WS)|EN	Wild Type|Wasilewski (WS)|EN	0	0	0	0	0	0	0	0
AT1G06000	UDP-Glycosyltransferase superfamily protein	0.331108	0.00572144	lhy-21 cca1-11|Wasilewski (WS)|EN	Wild Type|Wasilewski (WS)|EN	0	0	0	0	0	0	0	0
AT2G42130	Plastid-lipid associated protein PAP / fibrillin family protein	0.328698	0.000129914	lhy-21 cca1-11|Wasilewski (WS)|EN	Wild Type|Wasilewski (WS)|EN	0	0	0	0	0	0	0	0
ATCG00330	chloroplast ribosomal protein S14	0.324513	0.0159195	lhy-21 cca1-11|Wasilewski (WS)|EN	Wild Type|Wasilewski (WS)|EN	0	0	0	0	0	0	0	0
AT1G18590	sulfotransferase 17	0.324228	0.046363	lhy-21 cca1-11|Wasilewski (WS)|EN	Wild Type|Wasilewski (WS)|EN	0	0	0	0	0	0	0	0
AT2G17340	Uncharacterised conserved protein (UCP030210)	0.322468	0.0120512	lhy-21 cca1-11|Wasilewski (WS)|EN	Wild Type|Wasilewski (WS)|EN	0	0	2	388;1351;	1	6;	0	0
AT3G25480	Rhodanese/Cell cycle control phosphatase superfamily protein	0.320034	0.00761136	lhy-21 cca1-11|Wasilewski (WS)|EN	Wild Type|Wasilewski (WS)|EN	0	0	0	0	0	0	0	0
AT4G39710	FK506-binding protein 16-2	0.319192	0.00812487	lhy-21 cca1-11|Wasilewski (WS)|EN	Wild Type|Wasilewski (WS)|EN	0	0	0	0	0	0	0	0
AT4G22890	PGR5-LIKE A	0.318323	0.0100186	lhy-21 cca1-11|Wasilewski (WS)|EN	Wild Type|Wasilewski (WS)|EN	0	0	0	0	0	0	1	1520;
AT5G48960	HAD-superfamily hydrolase, subfamily IG, 5'-nucleotidase	0.317695	0.0133911	lhy-21 cca1-11|Wasilewski (WS)|EN	Wild Type|Wasilewski (WS)|EN	0	0	0	0	0	0	0	0
AT1G74970	ribosomal protein S9	0.316937	0.0204174	lhy-21 cca1-11|Wasilewski (WS)|EN	Wild Type|Wasilewski (WS)|EN	0	0	0	0	0	0	0	0
AT1G34000	one-helix protein 2	0.316023	0.00732488	lhy-21 cca1-11|Wasilewski (WS)|EN	Wild Type|Wasilewski (WS)|EN	0	0	0	0	1	1274;	0	0
AT3G28200	Peroxidase superfamily protein	0.314511	0.0145889	lhy-21 cca1-11|Wasilewski (WS)|EN	Wild Type|Wasilewski (WS)|EN	0	0	0	0	0	0	0	0
AT5G14910	Heavy metal transport/detoxification superfamily protein	0.313988	0.0117485	lhy-21 cca1-11|Wasilewski (WS)|EN	Wild Type|Wasilewski (WS)|EN	0	0	0	0	0	0	0	0
AT2G44610	Ras-related small GTP-binding family protein	0.312204	0.00843068	lhy-21 cca1-11|Wasilewski (WS)|EN	Wild Type|Wasilewski (WS)|EN	0	0	0	0	0	0	0	0
AT3G61220	NAD(P)-binding Rossmann-fold superfamily protein	0.310373	0.0362656	lhy-21 cca1-11|Wasilewski (WS)|EN	Wild Type|Wasilewski (WS)|EN	0	0	0	0	0	0	0	0
AT5G47840	adenosine monophosphate kinase	0.309375	0.0162218	lhy-21 cca1-11|Wasilewski (WS)|EN	Wild Type|Wasilewski (WS)|EN	0	0	0	0	0	0	0	0
AT3G11780	MD-2-related lipid recognition domain-containing protein / ML domain-containing protein	0.30913	0.00952455	lhy-21 cca1-11|Wasilewski (WS)|EN	Wild Type|Wasilewski (WS)|EN	0	0	1	1498;	1	1673;	0	0
AT1G47420	succinate dehydrogenase 5	0.307709	0.0166702	lhy-21 cca1-11|Wasilewski (WS)|EN	Wild Type|Wasilewski (WS)|EN	0	0	0	0	0	0	0	0
AT5G24490	30S ribosomal protein, putative	0.304439	0.0153774	lhy-21 cca1-11|Wasilewski (WS)|EN	Wild Type|Wasilewski (WS)|EN	0	0	0	0	0	0	0	0
AT5G61410	D-ribulose-5-phosphate-3-epimerase	0.301876	0.00442395	lhy-21 cca1-11|Wasilewski (WS)|EN	Wild Type|Wasilewski (WS)|EN	0	0	0	0	0	0	0	0
AT1G09590	Translation protein SH3-like family protein	0.299938	0.00737248	lhy-21 cca1-11|Wasilewski (WS)|EN	Wild Type|Wasilewski (WS)|EN	0	0	0	0	0	0	0	0
AT5G62530	aldehyde dehydrogenase 12A1	0.299575	0.0375498	lhy-21 cca1-11|Wasilewski (WS)|EN	Wild Type|Wasilewski (WS)|EN	0	0	2	1655;1963;	0	0	0	0
AT5G17170	rubredoxin family protein	0.299527	0.000180442	lhy-21 cca1-11|Wasilewski (WS)|EN	Wild Type|Wasilewski (WS)|EN	0	0	0	0	0	0	0	0
AT1G79230	mercaptopyruvate sulfurtransferase 1	0.299214	0.00469271	lhy-21 cca1-11|Wasilewski (WS)|EN	Wild Type|Wasilewski (WS)|EN	0	0	2	821;1874;	0	0	0	0
AT5G57850	D-aminoacid aminotransferase-like PLP-dependent enzymes superfamily protein	0.297633	0.0306104	lhy-21 cca1-11|Wasilewski (WS)|EN	Wild Type|Wasilewski (WS)|EN	0	0	0	0	1	1008;	0	0
AT5G13510	Ribosomal protein L10 family protein	0.296584	0.00110843	lhy-21 cca1-11|Wasilewski (WS)|EN	Wild Type|Wasilewski (WS)|EN	0	0	1	216;	0	0	0	0
AT2G02740	ssDNA-binding transcriptional regulator	0.293087	0.0136641	lhy-21 cca1-11|Wasilewski (WS)|EN	Wild Type|Wasilewski (WS)|EN	0	0	0	0	1	1731;	0	0
AT4G24620	phosphoglucose isomerase 1	0.293027	0.0486685	lhy-21 cca1-11|Wasilewski (WS)|EN	Wild Type|Wasilewski (WS)|EN	0	0	0	0	0	0	0	0
AT1G32990	plastid ribosomal protein l11	0.291971	0.00196923	lhy-21 cca1-11|Wasilewski (WS)|EN	Wild Type|Wasilewski (WS)|EN	0	0	0	0	0	0	0	0
AT2G45710	Zinc-binding ribosomal protein family protein	0.287869	0.00229477	lhy-21 cca1-11|Wasilewski (WS)|EN	Wild Type|Wasilewski (WS)|EN	0	0	1	790;	0	0	0	0
AT1G78380	glutathione S-transferase TAU 19	0.287576	0.0193234	lhy-21 cca1-11|Wasilewski (WS)|EN	Wild Type|Wasilewski (WS)|EN	0	0	1	1297;	0	0	0	0
AT3G19710	branched-chain aminotransferase4	0.287353	0.023816	lhy-21 cca1-11|Wasilewski (WS)|EN	Wild Type|Wasilewski (WS)|EN	0	0	0	0	0	0	0	0
AT5G13120	cyclophilin 20-2	0.286334	0.00444676	lhy-21 cca1-11|Wasilewski (WS)|EN	Wild Type|Wasilewski (WS)|EN	0	0	1	1763;	0	0	0	0
AT1G06400	Ras-related small GTP-binding family protein	0.285167	0.0297152	lhy-21 cca1-11|Wasilewski (WS)|EN	Wild Type|Wasilewski (WS)|EN	0	0	1	1640;	1	802;	0	0
AT5G42980	thioredoxin 3	0.280322	0.00247832	lhy-21 cca1-11|Wasilewski (WS)|EN	Wild Type|Wasilewski (WS)|EN	0	0	0	0	0	0	0	0
AT2G21530	SMAD/FHA domain-containing protein	0.275881	0.00137776	lhy-21 cca1-11|Wasilewski (WS)|EN	Wild Type|Wasilewski (WS)|EN	0	0	0	0	0	0	0	0
AT3G60370	FKBP-like peptidyl-prolyl cis-trans isomerase family protein	0.271583	0.0265881	lhy-21 cca1-11|Wasilewski (WS)|EN	Wild Type|Wasilewski (WS)|EN	0	0	1	834;	0	0	0	0
AT5G14040	phosphate transporter 3;1	0.271266	0.000176098	lhy-21 cca1-11|Wasilewski (WS)|EN	Wild Type|Wasilewski (WS)|EN	0	0	0	0	0	0	0	0
AT1G23740	Oxidoreductase, zinc-binding dehydrogenase family protein	0.271226	1.79855228479574e-05	lhy-21 cca1-11|Wasilewski (WS)|EN	Wild Type|Wasilewski (WS)|EN	0	0	3	1465;1535;1992;	1	1506;	0	0
AT3G52960	Thioredoxin superfamily protein	0.270145	0.000145844	lhy-21 cca1-11|Wasilewski (WS)|EN	Wild Type|Wasilewski (WS)|EN	0	0	3	753;1566;1695;	0	0	0	0
AT5G19760	Mitochondrial substrate carrier family protein	0.269058	0.0021486	lhy-21 cca1-11|Wasilewski (WS)|EN	Wild Type|Wasilewski (WS)|EN	0	0	0	0	2	408;849;	0	0
AT1G30630	Coatomer epsilon subunit	0.268637	0.0275259	lhy-21 cca1-11|Wasilewski (WS)|EN	Wild Type|Wasilewski (WS)|EN	0	0	0	0	1	1799;	0	0
AT5G35100	Cyclophilin-like peptidyl-prolyl cis-trans isomerase family protein	0.267694	0.00782625	lhy-21 cca1-11|Wasilewski (WS)|EN	Wild Type|Wasilewski (WS)|EN	0	0	0	0	0	0	0	0
AT4G17600	Chlorophyll A-B binding family protein	0.266906	0.00195118	lhy-21 cca1-11|Wasilewski (WS)|EN	Wild Type|Wasilewski (WS)|EN	0	0	0	0	1	852;	0	0
AT5G50250	chloroplast RNA-binding protein 31B	0.266339	0.0194273	lhy-21 cca1-11|Wasilewski (WS)|EN	Wild Type|Wasilewski (WS)|EN	0	0	0	0	0	0	0	0
AT5G16130	Ribosomal protein S7e family protein	0.266228	0.0145356	lhy-21 cca1-11|Wasilewski (WS)|EN	Wild Type|Wasilewski (WS)|EN	0	0	0	0	1	1591;	0	0
AT1G67280	Glyoxalase/Bleomycin resistance protein/Dioxygenase superfamily protein	0.265692	0.020885	lhy-21 cca1-11|Wasilewski (WS)|EN	Wild Type|Wasilewski (WS)|EN	0	0	1	1946;	0	0	0	0
AT1G48030	mitochondrial lipoamide dehydrogenase 1	0.264101	0.0112599	lhy-21 cca1-11|Wasilewski (WS)|EN	Wild Type|Wasilewski (WS)|EN	0	0	0	0	0	0	0	0
AT3G25530	glyoxylate reductase 1	0.262102	0.011951	lhy-21 cca1-11|Wasilewski (WS)|EN	Wild Type|Wasilewski (WS)|EN	1	1894;	0	0	0	0	0	0
AT3G62120	Class II aaRS and biotin synthetases superfamily protein	0.261098	0.0214935	lhy-21 cca1-11|Wasilewski (WS)|EN	Wild Type|Wasilewski (WS)|EN	1	1959;	0	0	0	0	0	0
AT2G28605	Photosystem II reaction center PsbP family protein	0.260295	0.00714909	lhy-21 cca1-11|Wasilewski (WS)|EN	Wild Type|Wasilewski (WS)|EN	0	0	0	0	0	0	0	0
AT1G31160	HISTIDINE TRIAD NUCLEOTIDE-BINDING 2	0.259256	0.0164878	lhy-21 cca1-11|Wasilewski (WS)|EN	Wild Type|Wasilewski (WS)|EN	0	0	1	705;	1	853;	0	0
AT5G13410	FKBP-like peptidyl-prolyl cis-trans isomerase family protein	0.258594	0.00456526	lhy-21 cca1-11|Wasilewski (WS)|EN	Wild Type|Wasilewski (WS)|EN	0	0	1	562;	0	0	0	0
AT1G05190	Ribosomal protein L6 family	0.258592	0.0164671	lhy-21 cca1-11|Wasilewski (WS)|EN	Wild Type|Wasilewski (WS)|EN	0	0	1	1488;	0	0	0	0
AT1G24020	MLP-like protein 423	0.257995	0.0333422	lhy-21 cca1-11|Wasilewski (WS)|EN	Wild Type|Wasilewski (WS)|EN	0	0	0	0	0	0	0	0
AT3G48990	AMP-dependent synthetase and ligase family protein	0.256097	0.0413809	lhy-21 cca1-11|Wasilewski (WS)|EN	Wild Type|Wasilewski (WS)|EN	1	1933;	0	0	0	0	0	0
AT5G14320	Ribosomal protein S13/S18 family	0.255909	0.0125036	lhy-21 cca1-11|Wasilewski (WS)|EN	Wild Type|Wasilewski (WS)|EN	0	0	3	245;1252;1813;	0	0	0	0
AT4G04020	fibrillin	0.252449	0.00790723	lhy-21 cca1-11|Wasilewski (WS)|EN	Wild Type|Wasilewski (WS)|EN	0	0	0	0	1	1027;	1	1830;
AT4G30530	Class I glutamine amidotransferase-like superfamily protein	0.243803	0.0144433	lhy-21 cca1-11|Wasilewski (WS)|EN	Wild Type|Wasilewski (WS)|EN	0	0	0	0	0	0	0	0
AT4G29670	atypical CYS HIS rich thioredoxin 2	0.243565	0.00545188	lhy-21 cca1-11|Wasilewski (WS)|EN	Wild Type|Wasilewski (WS)|EN	0	0	0	0	0	0	0	0
AT3G21110	purin 7	0.241463	0.042901	lhy-21 cca1-11|Wasilewski (WS)|EN	Wild Type|Wasilewski (WS)|EN	0	0	0	0	0	0	0	0
AT5G61170	Ribosomal protein S19e family protein	0.239919	0.032115	lhy-21 cca1-11|Wasilewski (WS)|EN	Wild Type|Wasilewski (WS)|EN	0	0	0	0	0	0	0	0
AT5G38520	alpha/beta-Hydrolases superfamily protein	0.239453	0.049456	lhy-21 cca1-11|Wasilewski (WS)|EN	Wild Type|Wasilewski (WS)|EN	0	0	0	0	0	0	0	0
AT4G32470	Cytochrome bd ubiquinol oxidase, 14kDa subunit	0.239292	0.0369882	lhy-21 cca1-11|Wasilewski (WS)|EN	Wild Type|Wasilewski (WS)|EN	0	0	1	122;	0	0	0	0
AT1G12230	Aldolase superfamily protein	0.233671	0.00726649	lhy-21 cca1-11|Wasilewski (WS)|EN	Wild Type|Wasilewski (WS)|EN	0	0	1	794;	1	346;	0	0
AT3G23400	Plastid-lipid associated protein PAP / fibrillin family protein	0.233636	0.00979768	lhy-21 cca1-11|Wasilewski (WS)|EN	Wild Type|Wasilewski (WS)|EN	0	0	1	1175;	0	0	0	0
AT3G20820	Leucine-rich repeat (LRR) family protein	0.233629	0.0201331	lhy-21 cca1-11|Wasilewski (WS)|EN	Wild Type|Wasilewski (WS)|EN	1	1391;	0	0	0	0	0	0
AT4G34120	Cystathionine beta-synthase (CBS) family protein	0.232449	0.0350867	lhy-21 cca1-11|Wasilewski (WS)|EN	Wild Type|Wasilewski (WS)|EN	0	0	1	1894;	0	0	0	0
AT2G44040	Dihydrodipicolinate reductase, bacterial/plant	0.232146	0.041581	lhy-21 cca1-11|Wasilewski (WS)|EN	Wild Type|Wasilewski (WS)|EN	0	0	0	0	0	0	0	0
AT5G01410	Aldolase-type TIM barrel family protein	0.229934	0.0423576	lhy-21 cca1-11|Wasilewski (WS)|EN	Wild Type|Wasilewski (WS)|EN	0	0	1	1130;	0	0	0	0
AT2G45740	peroxin 11D	0.22976	0.0369748	lhy-21 cca1-11|Wasilewski (WS)|EN	Wild Type|Wasilewski (WS)|EN	0	0	1	1824;	1	1359;	0	0
AT1G55480	protein containing PDZ domain, a K-box domain, and a TPR region	0.226864	0.00197078	lhy-21 cca1-11|Wasilewski (WS)|EN	Wild Type|Wasilewski (WS)|EN	1	1939;	0	0	0	0	0	0
AT3G26070	Plastid-lipid associated protein PAP / fibrillin family protein	0.225055	0.0111353	lhy-21 cca1-11|Wasilewski (WS)|EN	Wild Type|Wasilewski (WS)|EN	0	0	0	0	0	0	0	0
AT3G08740	elongation factor P (EF-P) family protein	0.22334	0.00714909	lhy-21 cca1-11|Wasilewski (WS)|EN	Wild Type|Wasilewski (WS)|EN	0	0	0	0	0	0	0	0
AT2G01140	Aldolase superfamily protein	0.222444	0.0122268	lhy-21 cca1-11|Wasilewski (WS)|EN	Wild Type|Wasilewski (WS)|EN	0	0	0	0	0	0	0	0
AT1G54520	unknown protein; FUNCTIONS IN: molecular_function unknown; INVOLVED IN: biological_process unknown; LOCATED IN: chloroplast; EXPRESSED IN: 24 plant structures; EXPRESSED DURING: 15 growth stages; CONTAINS InterPro DOMAIN/s: Protein of unknown function DUF	0.220625	0.0356795	lhy-21 cca1-11|Wasilewski (WS)|EN	Wild Type|Wasilewski (WS)|EN	0	0	0	0	0	0	0	0
AT4G35100	plasma membrane intrinsic protein 3	0.219495	0.0426518	lhy-21 cca1-11|Wasilewski (WS)|EN	Wild Type|Wasilewski (WS)|EN	0	0	0	0	0	0	0	0
AT1G53240	Lactate/malate dehydrogenase family protein	0.219269	0.0235014	lhy-21 cca1-11|Wasilewski (WS)|EN	Wild Type|Wasilewski (WS)|EN	0	0	0	0	0	0	0	0
AT3G44310	nitrilase 1	0.219138	0.00153487	lhy-21 cca1-11|Wasilewski (WS)|EN	Wild Type|Wasilewski (WS)|EN	0	0	0	0	0	0	0	0
AT1G71500	Rieske (2Fe-2S) domain-containing protein	0.216918	0.0268243	lhy-21 cca1-11|Wasilewski (WS)|EN	Wild Type|Wasilewski (WS)|EN	0	0	1	1944;	0	0	0	0
AT5G09660	peroxisomal NAD-malate dehydrogenase 2	0.216555	0.0118627	lhy-21 cca1-11|Wasilewski (WS)|EN	Wild Type|Wasilewski (WS)|EN	0	0	0	0	0	0	0	0
AT3G09810	isocitrate dehydrogenase VI	0.215807	0.0139801	lhy-21 cca1-11|Wasilewski (WS)|EN	Wild Type|Wasilewski (WS)|EN	0	0	0	0	0	0	0	0
AT1G72750	translocase inner membrane subunit 23-2	0.215748	0.0362142	lhy-21 cca1-11|Wasilewski (WS)|EN	Wild Type|Wasilewski (WS)|EN	0	0	2	408;1862;	0	0	0	0
AT4G02530	chloroplast thylakoid lumen protein	0.212522	0.0266315	lhy-21 cca1-11|Wasilewski (WS)|EN	Wild Type|Wasilewski (WS)|EN	0	0	1	1611;	0	0	0	0
ATCG00660	ribosomal protein L20	0.211977	0.0388742	lhy-21 cca1-11|Wasilewski (WS)|EN	Wild Type|Wasilewski (WS)|EN	0	0	1	1307;	0	0	0	0
AT5G17770	NADH:cytochrome B5 reductase 1	0.211141	0.0405924	lhy-21 cca1-11|Wasilewski (WS)|EN	Wild Type|Wasilewski (WS)|EN	0	0	0	0	0	0	0	0
AT4G18240	starch synthase 4	0.210615	0.037448	lhy-21 cca1-11|Wasilewski (WS)|EN	Wild Type|Wasilewski (WS)|EN	1	1897;	0	0	0	0	0	0
AT1G15140	FAD/NAD(P)-binding oxidoreductase	0.209019	0.00558076	lhy-21 cca1-11|Wasilewski (WS)|EN	Wild Type|Wasilewski (WS)|EN	0	0	0	0	0	0	0	0
AT2G34460	NAD(P)-binding Rossmann-fold superfamily protein	0.206831	0.0043764	lhy-21 cca1-11|Wasilewski (WS)|EN	Wild Type|Wasilewski (WS)|EN	1	1936;	1	235;	0	0	0	0
AT4G24930	thylakoid lumenal 17.9 kDa protein, chloroplast	0.206376	0.00861507	lhy-21 cca1-11|Wasilewski (WS)|EN	Wild Type|Wasilewski (WS)|EN	0	0	0	0	0	0	0	0
AT5G15610	Proteasome component (PCI) domain protein	0.206312	0.0457088	lhy-21 cca1-11|Wasilewski (WS)|EN	Wild Type|Wasilewski (WS)|EN	0	0	0	0	0	0	0	0
AT3G62030	rotamase CYP 4	0.205878	0.0296227	lhy-21 cca1-11|Wasilewski (WS)|EN	Wild Type|Wasilewski (WS)|EN	0	0	1	1902;	0	0	0	0
ATCG01120	chloroplast ribosomal protein S15	0.201422	0.0398901	lhy-21 cca1-11|Wasilewski (WS)|EN	Wild Type|Wasilewski (WS)|EN	0	0	1	1308;	0	0	0	0
ATCG00470	ATP synthase epsilon chain	0.198325	0.00424559	lhy-21 cca1-11|Wasilewski (WS)|EN	Wild Type|Wasilewski (WS)|EN	0	0	0	0	0	0	0	0
AT4G35630	phosphoserine aminotransferase	0.198209	0.014443	lhy-21 cca1-11|Wasilewski (WS)|EN	Wild Type|Wasilewski (WS)|EN	0	0	0	0	0	0	0	0
AT5G21430	Chaperone DnaJ-domain superfamily protein	0.196972	0.00326575	lhy-21 cca1-11|Wasilewski (WS)|EN	Wild Type|Wasilewski (WS)|EN	0	0	0	0	0	0	0	0
AT1G23820	spermidine synthase 1	0.196964	0.0139668	lhy-21 cca1-11|Wasilewski (WS)|EN	Wild Type|Wasilewski (WS)|EN	0	0	1	876;	0	0	0	0
AT4G09670	Oxidoreductase family protein	0.196024	0.00183152	lhy-21 cca1-11|Wasilewski (WS)|EN	Wild Type|Wasilewski (WS)|EN	0	0	0	0	1	1837;	0	0
AT5G23060	calcium sensing receptor	0.194423	0.0495401	lhy-21 cca1-11|Wasilewski (WS)|EN	Wild Type|Wasilewski (WS)|EN	0	0	0	0	0	0	0	0
AT1G52510	alpha/beta-Hydrolases superfamily protein	0.193368	0.00484862	lhy-21 cca1-11|Wasilewski (WS)|EN	Wild Type|Wasilewski (WS)|EN	0	0	0	0	0	0	0	0
AT5G02960	Ribosomal protein S12/S23 family protein	0.191447	0.0259475	lhy-21 cca1-11|Wasilewski (WS)|EN	Wild Type|Wasilewski (WS)|EN	0	0	0	0	0	0	0	0
AT4G37925	subunit NDH-M of NAD(P)H:plastoquinone dehydrogenase complex	0.186676	0.0440196	lhy-21 cca1-11|Wasilewski (WS)|EN	Wild Type|Wasilewski (WS)|EN	0	0	0	0	0	0	0	0
AT3G63490	Ribosomal protein L1p/L10e family	0.178668	0.0292351	lhy-21 cca1-11|Wasilewski (WS)|EN	Wild Type|Wasilewski (WS)|EN	0	0	0	0	0	0	0	0
AT3G12290	Amino acid dehydrogenase family protein	0.1783	0.00609898	lhy-21 cca1-11|Wasilewski (WS)|EN	Wild Type|Wasilewski (WS)|EN	0	0	1	1305;	0	0	0	0
AT3G26650	glyceraldehyde 3-phosphate dehydrogenase A subunit	0.177472	0.0129102	lhy-21 cca1-11|Wasilewski (WS)|EN	Wild Type|Wasilewski (WS)|EN	0	0	1	141;	0	0	0	0
AT1G80380	P-loop containing nucleoside triphosphate hydrolases superfamily protein	0.17268	4.77403254392031e-06	lhy-21 cca1-11|Wasilewski (WS)|EN	Wild Type|Wasilewski (WS)|EN	0	0	0	0	0	0	0	0
AT4G12800	photosystem I subunit l	0.171014	0.0367527	lhy-21 cca1-11|Wasilewski (WS)|EN	Wild Type|Wasilewski (WS)|EN	0	0	1	1358;	1	1944;	0	0
AT1G70410	beta carbonic anhydrase 4	0.17081	0.0202963	lhy-21 cca1-11|Wasilewski (WS)|EN	Wild Type|Wasilewski (WS)|EN	0	0	0	0	1	1585;	0	0
AT5G50850	Transketolase family protein	0.169896	0.0440413	lhy-21 cca1-11|Wasilewski (WS)|EN	Wild Type|Wasilewski (WS)|EN	0	0	0	0	0	0	0	0
AT3G53420	plasma membrane intrinsic protein 2A	0.168692	0.0265603	lhy-21 cca1-11|Wasilewski (WS)|EN	Wild Type|Wasilewski (WS)|EN	0	0	0	0	0	0	0	0
AT3G14420	Aldolase-type TIM barrel family protein	0.163347	0.0366146	lhy-21 cca1-11|Wasilewski (WS)|EN	Wild Type|Wasilewski (WS)|EN	0	0	0	0	0	0	0	0
AT1G62640	3-ketoacyl-acyl carrier protein synthase III	0.163214	0.0156831	lhy-21 cca1-11|Wasilewski (WS)|EN	Wild Type|Wasilewski (WS)|EN	0	0	2	1713;1766;	0	0	0	0
AT4G35000	ascorbate peroxidase 3	0.141191	0.0482193	lhy-21 cca1-11|Wasilewski (WS)|EN	Wild Type|Wasilewski (WS)|EN	0	0	0	0	0	0	0	0
AT2G05990	NAD(P)-binding Rossmann-fold superfamily protein	0.133246	0.0125099	lhy-21 cca1-11|Wasilewski (WS)|EN	Wild Type|Wasilewski (WS)|EN	0	0	0	0	0	0	0	0
AT1G68010	hydroxypyruvate reductase	0.129313	0.00565063	lhy-21 cca1-11|Wasilewski (WS)|EN	Wild Type|Wasilewski (WS)|EN	0	0	0	0	0	0	0	0
AT1G01090	pyruvate dehydrogenase E1 alpha	0.100894	0.0494612	lhy-21 cca1-11|Wasilewski (WS)|EN	Wild Type|Wasilewski (WS)|EN	0	0	0	0	1	56;	0	0
AT1G32060	phosphoribulokinase	0.100054	0.0175943	lhy-21 cca1-11|Wasilewski (WS)|EN	Wild Type|Wasilewski (WS)|EN	0	0	1	1507;	0	0	1	1493;
AT4G31990	aspartate aminotransferase 5	-0.101983	0.0224365	lhy-21 cca1-11|Wasilewski (WS)|EN	Wild Type|Wasilewski (WS)|EN	0	0	0	0	0	0	0	0
AT3G63140	chloroplast stem-loop binding protein of 41 kDa	-0.111173	0.0315854	lhy-21 cca1-11|Wasilewski (WS)|EN	Wild Type|Wasilewski (WS)|EN	0	0	0	0	1	884;	0	0
AT2G47470	thioredoxin family protein	-0.111532	0.0189833	lhy-21 cca1-11|Wasilewski (WS)|EN	Wild Type|Wasilewski (WS)|EN	0	0	0	0	0	0	0	0
AT2G20420	ATP citrate lyase (ACL) family protein	-0.119759	0.019637	lhy-21 cca1-11|Wasilewski (WS)|EN	Wild Type|Wasilewski (WS)|EN	0	0	1	1016;	0	0	0	0
ATCG00280	photosystem II reaction center protein C	-0.121778	0.001178	lhy-21 cca1-11|Wasilewski (WS)|EN	Wild Type|Wasilewski (WS)|EN	0	0	0	0	0	0	0	0
AT5G14260	Rubisco methyltransferase family protein	-0.128515	0.0253369	lhy-21 cca1-11|Wasilewski (WS)|EN	Wild Type|Wasilewski (WS)|EN	0	0	0	0	0	0	0	0
AT5G45930	magnesium chelatase i2	-0.131382	0.0195544	lhy-21 cca1-11|Wasilewski (WS)|EN	Wild Type|Wasilewski (WS)|EN	0	0	0	0	0	0	0	0
AT1G29310	SecY protein transport family protein	-0.133266	0.0480264	lhy-21 cca1-11|Wasilewski (WS)|EN	Wild Type|Wasilewski (WS)|EN	0	0	0	0	2	1505;1752;	1	1927;
AT1G63940	monodehydroascorbate reductase 6	-0.145422	0.0382136	lhy-21 cca1-11|Wasilewski (WS)|EN	Wild Type|Wasilewski (WS)|EN	0	0	0	0	0	0	0	0
AT5G05740	ethylene-dependent gravitropism-deficient and yellow-green-like 2	-0.146915	0.0237559	lhy-21 cca1-11|Wasilewski (WS)|EN	Wild Type|Wasilewski (WS)|EN	0	0	1	1564;	0	0	0	0
AT1G57720	Translation elongation factor EF1B, gamma chain	-0.155501	0.0170522	lhy-21 cca1-11|Wasilewski (WS)|EN	Wild Type|Wasilewski (WS)|EN	0	0	0	0	0	0	0	0
ATCG00680	photosystem II reaction center protein B	-0.15699	9.83725478859159e-05	lhy-21 cca1-11|Wasilewski (WS)|EN	Wild Type|Wasilewski (WS)|EN	0	0	0	0	0	0	0	0
AT3G52930	Aldolase superfamily protein	-0.157979	0.016619	lhy-21 cca1-11|Wasilewski (WS)|EN	Wild Type|Wasilewski (WS)|EN	0	0	0	0	0	0	0	0
AT1G54780	thylakoid lumen 18.3 kDa protein	-0.159476	0.0235285	lhy-21 cca1-11|Wasilewski (WS)|EN	Wild Type|Wasilewski (WS)|EN	0	0	0	0	0	0	0	0
AT3G03250	UDP-GLUCOSE PYROPHOSPHORYLASE 1	-0.161563	0.014918	lhy-21 cca1-11|Wasilewski (WS)|EN	Wild Type|Wasilewski (WS)|EN	0	0	0	0	0	0	0	0
AT1G43170	ribosomal protein 1	-0.164412	0.0130252	lhy-21 cca1-11|Wasilewski (WS)|EN	Wild Type|Wasilewski (WS)|EN	0	0	0	0	1	754;	0	0
AT5G20290	Ribosomal protein S8e family protein	-0.164509	0.0341572	lhy-21 cca1-11|Wasilewski (WS)|EN	Wild Type|Wasilewski (WS)|EN	0	0	0	0	0	0	0	0
AT1G07140	Pleckstrin homology (PH) domain superfamily protein	-0.165026	0.0107751	lhy-21 cca1-11|Wasilewski (WS)|EN	Wild Type|Wasilewski (WS)|EN	0	0	1	224;	0	0	0	0
AT3G02230	reversibly glycosylated polypeptide 1	-0.173085	0.0241939	lhy-21 cca1-11|Wasilewski (WS)|EN	Wild Type|Wasilewski (WS)|EN	0	0	1	1721;	0	0	1	1924;
AT4G33680	Pyridoxal phosphate (PLP)-dependent transferases superfamily protein	-0.173818	0.0105221	lhy-21 cca1-11|Wasilewski (WS)|EN	Wild Type|Wasilewski (WS)|EN	0	0	0	0	0	0	0	0
AT2G36880	methionine adenosyltransferase 3	-0.174458	0.00357607	lhy-21 cca1-11|Wasilewski (WS)|EN	Wild Type|Wasilewski (WS)|EN	0	0	0	0	0	0	0	0
AT3G54050	high cyclic electron flow 1	-0.174933	0.00442218	lhy-21 cca1-11|Wasilewski (WS)|EN	Wild Type|Wasilewski (WS)|EN	0	0	0	0	0	0	1	1923;
AT1G77490	thylakoidal ascorbate peroxidase	-0.180399	0.00375958	lhy-21 cca1-11|Wasilewski (WS)|EN	Wild Type|Wasilewski (WS)|EN	0	0	0	0	0	0	0	0
AT5G19220	ADP glucose pyrophosphorylase large subunit 1	-0.182813	0.0392431	lhy-21 cca1-11|Wasilewski (WS)|EN	Wild Type|Wasilewski (WS)|EN	0	0	1	641;	0	0	0	0
AT2G40490	Uroporphyrinogen decarboxylase	-0.18535	2.77199938207826e-05	lhy-21 cca1-11|Wasilewski (WS)|EN	Wild Type|Wasilewski (WS)|EN	0	0	0	0	1	1840;	0	0
AT2G20890	photosystem II reaction center PSB29 protein	-0.189592	0.012356	lhy-21 cca1-11|Wasilewski (WS)|EN	Wild Type|Wasilewski (WS)|EN	0	0	0	0	1	1971;	0	0
AT1G20630	catalase 1	-0.192619	0.0295377	lhy-21 cca1-11|Wasilewski (WS)|EN	Wild Type|Wasilewski (WS)|EN	0	0	0	0	1	1989;	0	0
AT2G32480	ARABIDOPSIS SERIN PROTEASE	-0.19472	0.014441	lhy-21 cca1-11|Wasilewski (WS)|EN	Wild Type|Wasilewski (WS)|EN	0	0	0	0	0	0	0	0
AT1G11910	aspartic proteinase A1	-0.195505	0.0411249	lhy-21 cca1-11|Wasilewski (WS)|EN	Wild Type|Wasilewski (WS)|EN	0	0	0	0	0	0	0	0
AT5G48300	ADP glucose pyrophosphorylase 1	-0.19572	0.016259	lhy-21 cca1-11|Wasilewski (WS)|EN	Wild Type|Wasilewski (WS)|EN	0	0	1	357;	0	0	0	0
AT3G56940	dicarboxylate diiron protein, putative (Crd1)	-0.19595	4.59261720197349e-05	lhy-21 cca1-11|Wasilewski (WS)|EN	Wild Type|Wasilewski (WS)|EN	0	0	0	0	0	0	1	1948;
AT5G63570	glutamate-1-semialdehyde-2,1-aminomutase	-0.196263	0.0107818	lhy-21 cca1-11|Wasilewski (WS)|EN	Wild Type|Wasilewski (WS)|EN	0	0	0	0	0	0	0	0
AT2G39730	rubisco activase	-0.197542	0.0124104	lhy-21 cca1-11|Wasilewski (WS)|EN	Wild Type|Wasilewski (WS)|EN	0	0	1	69;	0	0	0	0
ATCG00180	DNA-directed RNA polymerase family protein	-0.197707	0.0247596	lhy-21 cca1-11|Wasilewski (WS)|EN	Wild Type|Wasilewski (WS)|EN	0	0	0	0	0	0	0	0
AT2G01470	SEC12P-like 2 protein	-0.1986	0.0456235	lhy-21 cca1-11|Wasilewski (WS)|EN	Wild Type|Wasilewski (WS)|EN	0	0	0	0	0	0	0	0
AT2G21330	fructose-bisphosphate aldolase 1	-0.201314	0.00192283	lhy-21 cca1-11|Wasilewski (WS)|EN	Wild Type|Wasilewski (WS)|EN	1	1928;	1	220;	0	0	0	0
AT4G13930	serine hydroxymethyltransferase 4	-0.20354	0.0061957	lhy-21 cca1-11|Wasilewski (WS)|EN	Wild Type|Wasilewski (WS)|EN	0	0	0	0	0	0	0	0
AT1G08200	UDP-D-apiose/UDP-D-xylose synthase 2	-0.204364	0.00627065	lhy-21 cca1-11|Wasilewski (WS)|EN	Wild Type|Wasilewski (WS)|EN	0	0	1	1985;	0	0	0	0
AT2G04280	unknown protein; FUNCTIONS IN: molecular_function unknown; INVOLVED IN: biological_process unknown; EXPRESSED IN: 24 plant structures; EXPRESSED DURING: 13 growth stages; BEST Arabidopsis thaliana protein match is: unknown protein (TAIR:AT4G12700.1); Has	-0.207192	0.0353271	lhy-21 cca1-11|Wasilewski (WS)|EN	Wild Type|Wasilewski (WS)|EN	0	0	2	992;1832;	0	0	0	0
AT3G54400	Eukaryotic aspartyl protease family protein	-0.207697	0.00315072	lhy-21 cca1-11|Wasilewski (WS)|EN	Wild Type|Wasilewski (WS)|EN	0	0	0	0	0	0	0	0
AT4G34450	coatomer gamma-2 subunit, putative / gamma-2 coat protein, putative / gamma-2 COP, putative	-0.209692	0.041101	lhy-21 cca1-11|Wasilewski (WS)|EN	Wild Type|Wasilewski (WS)|EN	0	0	0	0	1	693;	0	0
AT1G51980	Insulinase (Peptidase family M16) protein	-0.210877	0.00705656	lhy-21 cca1-11|Wasilewski (WS)|EN	Wild Type|Wasilewski (WS)|EN	0	0	1	680;	0	0	0	0
AT3G17390	S-adenosylmethionine synthetase family protein	-0.21503	0.00566951	lhy-21 cca1-11|Wasilewski (WS)|EN	Wild Type|Wasilewski (WS)|EN	0	0	1	1823;	2	1084;1270;	0	0
AT1G20620	catalase 3	-0.215507	0.00574143	lhy-21 cca1-11|Wasilewski (WS)|EN	Wild Type|Wasilewski (WS)|EN	0	0	1	1828;	0	0	0	0
AT1G12800	Nucleic acid-binding, OB-fold-like protein	-0.218223	0.0455829	lhy-21 cca1-11|Wasilewski (WS)|EN	Wild Type|Wasilewski (WS)|EN	0	0	0	0	0	0	1	1915;
AT5G07340	Calreticulin family protein	-0.219485	0.0250298	lhy-21 cca1-11|Wasilewski (WS)|EN	Wild Type|Wasilewski (WS)|EN	0	0	0	0	0	0	0	0
AT4G35830	aconitase 1	-0.223072	0.0182548	lhy-21 cca1-11|Wasilewski (WS)|EN	Wild Type|Wasilewski (WS)|EN	0	0	0	0	1	1880;	0	0
AT5G58290	regulatory particle triple-A ATPase 3	-0.223415	0.0489745	lhy-21 cca1-11|Wasilewski (WS)|EN	Wild Type|Wasilewski (WS)|EN	0	0	1	1905;	0	0	0	0
AT5G52840	NADH-ubiquinone oxidoreductase-related	-0.223513	0.00574552	lhy-21 cca1-11|Wasilewski (WS)|EN	Wild Type|Wasilewski (WS)|EN	0	0	3	1505;1648;1698;	0	0	0	0
AT1G09750	Eukaryotic aspartyl protease family protein	-0.224072	0.00417538	lhy-21 cca1-11|Wasilewski (WS)|EN	Wild Type|Wasilewski (WS)|EN	0	0	0	0	1	839;	0	0
AT1G78820	D-mannose binding lectin protein with Apple-like carbohydrate-binding domain	-0.225145	0.0414935	lhy-21 cca1-11|Wasilewski (WS)|EN	Wild Type|Wasilewski (WS)|EN	0	0	0	0	0	0	0	0
AT4G25370	Double Clp-N motif protein	-0.225498	0.0325368	lhy-21 cca1-11|Wasilewski (WS)|EN	Wild Type|Wasilewski (WS)|EN	0	0	0	0	0	0	0	0
AT1G09310	Protein of unknown function, DUF538	-0.226402	0.0143295	lhy-21 cca1-11|Wasilewski (WS)|EN	Wild Type|Wasilewski (WS)|EN	0	0	0	0	0	0	0	0
AT5G38480	general regulatory factor 3	-0.227207	0.0171489	lhy-21 cca1-11|Wasilewski (WS)|EN	Wild Type|Wasilewski (WS)|EN	0	0	0	0	0	0	0	0
AT3G10690	DNA GYRASE A	-0.228188	0.0202371	lhy-21 cca1-11|Wasilewski (WS)|EN	Wild Type|Wasilewski (WS)|EN	0	0	0	0	0	0	0	0
AT1G64510	Translation elongation factor EF1B/ribosomal protein S6 family protein	-0.231904	0.0423782	lhy-21 cca1-11|Wasilewski (WS)|EN	Wild Type|Wasilewski (WS)|EN	0	0	0	0	0	0	0	0
AT3G23810	S-adenosyl-l-homocysteine (SAH) hydrolase 2	-0.234447	0.0161137	lhy-21 cca1-11|Wasilewski (WS)|EN	Wild Type|Wasilewski (WS)|EN	0	0	0	0	0	0	0	0
AT2G41840	Ribosomal protein S5 family protein	-0.239583	0.0407117	lhy-21 cca1-11|Wasilewski (WS)|EN	Wild Type|Wasilewski (WS)|EN	0	0	0	0	2	107;1256;	0	0
AT5G66680	dolichyl-diphosphooligosaccharide-protein glycosyltransferase 48kDa subunit family protein	-0.24123	0.00253624	lhy-21 cca1-11|Wasilewski (WS)|EN	Wild Type|Wasilewski (WS)|EN	0	0	0	0	0	0	0	0
AT1G22710	sucrose-proton symporter 2	-0.241332	0.0460784	lhy-21 cca1-11|Wasilewski (WS)|EN	Wild Type|Wasilewski (WS)|EN	0	0	1	1410;	0	0	0	0
AT1G33590	Leucine-rich repeat (LRR) family protein	-0.241837	0.00743514	lhy-21 cca1-11|Wasilewski (WS)|EN	Wild Type|Wasilewski (WS)|EN	0	0	0	0	0	0	0	0
AT1G30690	Sec14p-like phosphatidylinositol transfer family protein	-0.244697	0.0168322	lhy-21 cca1-11|Wasilewski (WS)|EN	Wild Type|Wasilewski (WS)|EN	0	0	0	0	0	0	1	1773;
AT2G18020	Ribosomal protein L2 family	-0.246522	0.0481035	lhy-21 cca1-11|Wasilewski (WS)|EN	Wild Type|Wasilewski (WS)|EN	0	0	0	0	0	0	0	0
AT2G25970	KH domain-containing protein	-0.247247	0.035154	lhy-21 cca1-11|Wasilewski (WS)|EN	Wild Type|Wasilewski (WS)|EN	0	0	1	1924;	0	0	0	0
AT3G52180	dual specificity protein phosphatase (DsPTP1) family protein	-0.247679	0.00657164	lhy-21 cca1-11|Wasilewski (WS)|EN	Wild Type|Wasilewski (WS)|EN	0	0	0	0	0	0	0	0
AT1G64650	Major facilitator superfamily protein	-0.250135	0.0178006	lhy-21 cca1-11|Wasilewski (WS)|EN	Wild Type|Wasilewski (WS)|EN	0	0	0	0	0	0	0	0
AT3G49120	peroxidase CB	-0.250272	0.00345065	lhy-21 cca1-11|Wasilewski (WS)|EN	Wild Type|Wasilewski (WS)|EN	1	273;	1	608;	0	0	0	0
AT3G61820	Eukaryotic aspartyl protease family protein	-0.250988	0.0113973	lhy-21 cca1-11|Wasilewski (WS)|EN	Wild Type|Wasilewski (WS)|EN	0	0	0	0	0	0	0	0
AT3G18410	Complex I subunit NDUFS6	-0.251368	0.03784	lhy-21 cca1-11|Wasilewski (WS)|EN	Wild Type|Wasilewski (WS)|EN	0	0	2	1378;1719;	1	1107;	0	0
AT4G27500	proton pump interactor 1	-0.253886	0.0386552	lhy-21 cca1-11|Wasilewski (WS)|EN	Wild Type|Wasilewski (WS)|EN	0	0	0	0	0	0	0	0
AT2G07050	cycloartenol synthase 1	-0.254898	0.0376841	lhy-21 cca1-11|Wasilewski (WS)|EN	Wild Type|Wasilewski (WS)|EN	0	0	0	0	0	0	0	0
AT1G14030	Rubisco methyltransferase family protein	-0.257355	0.00422985	lhy-21 cca1-11|Wasilewski (WS)|EN	Wild Type|Wasilewski (WS)|EN	0	0	0	0	0	0	0	0
AT2G04030	Chaperone protein htpG family protein	-0.257771	0.00257503	lhy-21 cca1-11|Wasilewski (WS)|EN	Wild Type|Wasilewski (WS)|EN	0	0	1	1313;	0	0	0	0
AT1G61520	photosystem I light harvesting complex gene 3	-0.258986	0.0074165	lhy-21 cca1-11|Wasilewski (WS)|EN	Wild Type|Wasilewski (WS)|EN	0	0	0	0	0	0	0	0
AT4G31500	cytochrome P450, family 83, subfamily B, polypeptide 1	-0.259414	0.0277714	lhy-21 cca1-11|Wasilewski (WS)|EN	Wild Type|Wasilewski (WS)|EN	0	0	0	0	0	0	0	0
AT3G56460	GroES-like zinc-binding alcohol dehydrogenase family protein	-0.262898	0.0372952	lhy-21 cca1-11|Wasilewski (WS)|EN	Wild Type|Wasilewski (WS)|EN	0	0	0	0	0	0	0	0
AT5G66470	RNA binding;GTP binding	-0.263177	0.0399734	lhy-21 cca1-11|Wasilewski (WS)|EN	Wild Type|Wasilewski (WS)|EN	0	0	0	0	0	0	0	0
AT5G48220	Aldolase-type TIM barrel family protein	-0.266831	0.00040933	lhy-21 cca1-11|Wasilewski (WS)|EN	Wild Type|Wasilewski (WS)|EN	0	0	0	0	0	0	0	0
AT5G18660	NAD(P)-binding Rossmann-fold superfamily protein	-0.272492	0.00270626	lhy-21 cca1-11|Wasilewski (WS)|EN	Wild Type|Wasilewski (WS)|EN	0	0	1	558;	0	0	0	0
AT3G13460	evolutionarily conserved C-terminal region 2	-0.278872	0.0397721	lhy-21 cca1-11|Wasilewski (WS)|EN	Wild Type|Wasilewski (WS)|EN	0	0	1	1952;	0	0	0	0
AT1G69830	alpha-amylase-like 3	-0.279639	0.0235764	lhy-21 cca1-11|Wasilewski (WS)|EN	Wild Type|Wasilewski (WS)|EN	0	0	0	0	0	0	0	0
AT1G05500	Calcium-dependent lipid-binding (CaLB domain) family protein	-0.283145	0.0443733	lhy-21 cca1-11|Wasilewski (WS)|EN	Wild Type|Wasilewski (WS)|EN	0	0	1	1475;	0	0	0	0
AT2G20260	photosystem I subunit E-2	-0.283286	0.0237208	lhy-21 cca1-11|Wasilewski (WS)|EN	Wild Type|Wasilewski (WS)|EN	0	0	0	0	0	0	0	0
AT3G57610	adenylosuccinate synthase	-0.284487	0.0153601	lhy-21 cca1-11|Wasilewski (WS)|EN	Wild Type|Wasilewski (WS)|EN	1	118;	2	1655;1674;	1	15;	0	0
AT2G38540	lipid transfer protein 1	-0.289816	0.0398536	lhy-21 cca1-11|Wasilewski (WS)|EN	Wild Type|Wasilewski (WS)|EN	0	0	0	0	0	0	0	0
AT5G19990	regulatory particle triple-A ATPase 6A	-0.29	0.0329364	lhy-21 cca1-11|Wasilewski (WS)|EN	Wild Type|Wasilewski (WS)|EN	0	0	0	0	0	0	0	0
AT5G44340	tubulin beta chain 4	-0.291306	0.00480476	lhy-21 cca1-11|Wasilewski (WS)|EN	Wild Type|Wasilewski (WS)|EN	0	0	1	1785;	0	0	0	0
AT5G10920	L-Aspartase-like family protein	-0.29238	0.0194615	lhy-21 cca1-11|Wasilewski (WS)|EN	Wild Type|Wasilewski (WS)|EN	0	0	0	0	1	1353;	0	0
AT4G34350	4-hydroxy-3-methylbut-2-enyl diphosphate reductase	-0.294804	0.00986635	lhy-21 cca1-11|Wasilewski (WS)|EN	Wild Type|Wasilewski (WS)|EN	0	0	0	0	0	0	0	0
AT5G64580	AAA-type ATPase family protein	-0.296661	0.00424399	lhy-21 cca1-11|Wasilewski (WS)|EN	Wild Type|Wasilewski (WS)|EN	0	0	0	0	0	0	0	0
AT1G08520	ALBINA 1	-0.298616	0.00986802	lhy-21 cca1-11|Wasilewski (WS)|EN	Wild Type|Wasilewski (WS)|EN	0	0	1	1930;	0	0	0	0
AT5G66570	PS II oxygen-evolving complex 1	-0.300577	0.0175609	lhy-21 cca1-11|Wasilewski (WS)|EN	Wild Type|Wasilewski (WS)|EN	1	1923;	1	831;	1	1404;	0	0
AT2G24420	DNA repair ATPase-related	-0.303683	0.036974	lhy-21 cca1-11|Wasilewski (WS)|EN	Wild Type|Wasilewski (WS)|EN	0	0	0	0	0	0	0	0
AT1G05010	ethylene-forming enzyme	-0.307967	0.0168995	lhy-21 cca1-11|Wasilewski (WS)|EN	Wild Type|Wasilewski (WS)|EN	0	0	2	818;981;	1	1689;	0	0
AT5G62350	Plant invertase/pectin methylesterase inhibitor superfamily protein	-0.307978	0.0170924	lhy-21 cca1-11|Wasilewski (WS)|EN	Wild Type|Wasilewski (WS)|EN	0	0	0	0	0	0	0	0
AT3G56240	copper chaperone	-0.308395	0.0180463	lhy-21 cca1-11|Wasilewski (WS)|EN	Wild Type|Wasilewski (WS)|EN	0	0	1	1328;	0	0	0	0
AT4G16660	heat shock protein 70 (Hsp 70) family protein	-0.312373	0.0227878	lhy-21 cca1-11|Wasilewski (WS)|EN	Wild Type|Wasilewski (WS)|EN	0	0	0	0	0	0	0	0
AT3G48870	Clp ATPase	-0.312718	0.012155	lhy-21 cca1-11|Wasilewski (WS)|EN	Wild Type|Wasilewski (WS)|EN	0	0	0	0	0	0	0	0
AT2G40840	disproportionating enzyme 2	-0.317597	0.0139546	lhy-21 cca1-11|Wasilewski (WS)|EN	Wild Type|Wasilewski (WS)|EN	0	0	0	0	0	0	0	0
AT3G29360	UDP-glucose 6-dehydrogenase family protein	-0.318646	4.09266032051877e-05	lhy-21 cca1-11|Wasilewski (WS)|EN	Wild Type|Wasilewski (WS)|EN	0	0	1	592;	0	0	0	0
AT1G79530	glyceraldehyde-3-phosphate dehydrogenase of plastid 1	-0.320603	0.00203516	lhy-21 cca1-11|Wasilewski (WS)|EN	Wild Type|Wasilewski (WS)|EN	0	0	1	860;	0	0	1	1594;
AT3G57560	N-acetyl-l-glutamate kinase	-0.323038	0.0425104	lhy-21 cca1-11|Wasilewski (WS)|EN	Wild Type|Wasilewski (WS)|EN	0	0	0	0	0	0	0	0
AT5G55230	microtubule-associated proteins 65-1	-0.323721	0.0488682	lhy-21 cca1-11|Wasilewski (WS)|EN	Wild Type|Wasilewski (WS)|EN	0	0	0	0	1	1572;	0	0
AT2G44060	Late embryogenesis abundant protein, group 2	-0.324325	0.0010608	lhy-21 cca1-11|Wasilewski (WS)|EN	Wild Type|Wasilewski (WS)|EN	0	0	0	0	0	0	0	0
AT2G36250	Tubulin/FtsZ family protein	-0.324773	0.00418766	lhy-21 cca1-11|Wasilewski (WS)|EN	Wild Type|Wasilewski (WS)|EN	0	0	0	0	0	0	0	0
AT2G01720	Ribophorin I	-0.325925	0.00114644	lhy-21 cca1-11|Wasilewski (WS)|EN	Wild Type|Wasilewski (WS)|EN	0	0	1	1722;	0	0	0	0
AT4G36250	aldehyde dehydrogenase 3F1	-0.32855	0.0157784	lhy-21 cca1-11|Wasilewski (WS)|EN	Wild Type|Wasilewski (WS)|EN	0	0	4	11;373;1261;1365;	0	0	0	0
AT3G54960	PDI-like 1-3	-0.328778	0.000228208	lhy-21 cca1-11|Wasilewski (WS)|EN	Wild Type|Wasilewski (WS)|EN	0	0	0	0	0	0	0	0
AT4G24190	Chaperone protein htpG family protein	-0.32926	0.00753653	lhy-21 cca1-11|Wasilewski (WS)|EN	Wild Type|Wasilewski (WS)|EN	1	1845;	0	0	0	0	0	0
AT4G23460	Adaptin family protein	-0.331673	0.0342552	lhy-21 cca1-11|Wasilewski (WS)|EN	Wild Type|Wasilewski (WS)|EN	0	0	2	1395;1911;	1	1;	0	0
AT3G11820	syntaxin of plants 121	-0.332672	0.0181181	lhy-21 cca1-11|Wasilewski (WS)|EN	Wild Type|Wasilewski (WS)|EN	0	0	1	1420;	0	0	0	0
AT5G26742	DEAD box RNA helicase (RH3)	-0.333474	0.00137345	lhy-21 cca1-11|Wasilewski (WS)|EN	Wild Type|Wasilewski (WS)|EN	0	0	1	1834;	1	1643;	0	0
AT1G65230	Uncharacterized conserved protein (DUF2358)	-0.336559	0.0427079	lhy-21 cca1-11|Wasilewski (WS)|EN	Wild Type|Wasilewski (WS)|EN	0	0	0	0	0	0	0	0
AT4G29810	MAP kinase kinase 2	-0.340373	0.00549143	lhy-21 cca1-11|Wasilewski (WS)|EN	Wild Type|Wasilewski (WS)|EN	0	0	2	526;1679;	0	0	0	0
AT5G38640	NagB/RpiA/CoA transferase-like superfamily protein	-0.340797	0.015944	lhy-21 cca1-11|Wasilewski (WS)|EN	Wild Type|Wasilewski (WS)|EN	0	0	0	0	0	0	0	0
AT1G67680	SRP72 RNA-binding domain	-0.341909	0.048243	lhy-21 cca1-11|Wasilewski (WS)|EN	Wild Type|Wasilewski (WS)|EN	0	0	0	0	0	0	0	0
AT3G27240	Cytochrome C1 family	-0.342602	0.00368494	lhy-21 cca1-11|Wasilewski (WS)|EN	Wild Type|Wasilewski (WS)|EN	0	0	1	1078;	0	0	0	0
AT4G19410	Pectinacetylesterase family protein	-0.344293	0.0214941	lhy-21 cca1-11|Wasilewski (WS)|EN	Wild Type|Wasilewski (WS)|EN	0	0	0	0	1	1916;	0	0
AT4G26840	small ubiquitin-like modifier 1	-0.345364	0.0448227	lhy-21 cca1-11|Wasilewski (WS)|EN	Wild Type|Wasilewski (WS)|EN	0	0	0	0	0	0	0	0
AT2G20630	PP2C induced by AVRRPM1	-0.350074	0.0339518	lhy-21 cca1-11|Wasilewski (WS)|EN	Wild Type|Wasilewski (WS)|EN	0	0	1	445;	0	0	0	0
AT5G63860	Regulator of chromosome condensation (RCC1) family protein	-0.350294	0.00142095	lhy-21 cca1-11|Wasilewski (WS)|EN	Wild Type|Wasilewski (WS)|EN	0	0	1	1569;	1	118;	0	0
AT3G48730	glutamate-1-semialdehyde 2,1-aminomutase 2	-0.352044	0.000225357	lhy-21 cca1-11|Wasilewski (WS)|EN	Wild Type|Wasilewski (WS)|EN	0	0	0	0	0	0	0	0
AT5G11710	ENTH/VHS family protein	-0.357904	0.0362488	lhy-21 cca1-11|Wasilewski (WS)|EN	Wild Type|Wasilewski (WS)|EN	0	0	0	0	1	1793;	0	0
AT4G36130	Ribosomal protein L2 family	-0.359408	0.0150667	lhy-21 cca1-11|Wasilewski (WS)|EN	Wild Type|Wasilewski (WS)|EN	0	0	0	0	0	0	0	0
AT5G34850	purple acid phosphatase 26	-0.36003	0.0389941	lhy-21 cca1-11|Wasilewski (WS)|EN	Wild Type|Wasilewski (WS)|EN	0	0	0	0	0	0	0	0
AT4G17520	Hyaluronan / mRNA binding family	-0.360325	0.0158195	lhy-21 cca1-11|Wasilewski (WS)|EN	Wild Type|Wasilewski (WS)|EN	0	0	0	0	1	1675;	0	0
AT1G20010	tubulin beta-5 chain	-0.360413	0.00512323	lhy-21 cca1-11|Wasilewski (WS)|EN	Wild Type|Wasilewski (WS)|EN	0	0	0	0	0	0	0	0
AT5G65220	Ribosomal L29 family protein	-0.361773	0.00926311	lhy-21 cca1-11|Wasilewski (WS)|EN	Wild Type|Wasilewski (WS)|EN	0	0	1	1700;	0	0	0	0
AT1G03680	thioredoxin M-type 1	-0.362607	0.0117545	lhy-21 cca1-11|Wasilewski (WS)|EN	Wild Type|Wasilewski (WS)|EN	0	0	2	751;1312;	0	0	0	0
AT1G54010	GDSL-like Lipase/Acylhydrolase superfamily protein	-0.366189	0.035557	lhy-21 cca1-11|Wasilewski (WS)|EN	Wild Type|Wasilewski (WS)|EN	0	0	0	0	0	0	0	0
AT5G60640	PDI-like 1-4	-0.366948	0.000754221	lhy-21 cca1-11|Wasilewski (WS)|EN	Wild Type|Wasilewski (WS)|EN	0	0	0	0	0	0	0	0
AT5G11420	Protein of unknown function, DUF642	-0.367043	0.00823627	lhy-21 cca1-11|Wasilewski (WS)|EN	Wild Type|Wasilewski (WS)|EN	0	0	0	0	0	0	0	0
AT3G47470	light-harvesting chlorophyll-protein complex I subunit A4	-0.367824	0.000780631	lhy-21 cca1-11|Wasilewski (WS)|EN	Wild Type|Wasilewski (WS)|EN	0	0	1	1470;	0	0	0	0
AT3G14210	epithiospecifier modifier 1	-0.373502	0.00526327	lhy-21 cca1-11|Wasilewski (WS)|EN	Wild Type|Wasilewski (WS)|EN	0	0	2	826;1629;	0	0	0	0
AT1G50370	Calcineurin-like metallo-phosphoesterase superfamily protein	-0.374219	0.00255553	lhy-21 cca1-11|Wasilewski (WS)|EN	Wild Type|Wasilewski (WS)|EN	0	0	1	1978;	1	1023;	0	0
AT3G60770	Ribosomal protein S13/S15	-0.377214	0.0124894	lhy-21 cca1-11|Wasilewski (WS)|EN	Wild Type|Wasilewski (WS)|EN	0	0	0	0	0	0	1	248;
AT5G40810	Cytochrome C1 family	-0.377227	0.0165641	lhy-21 cca1-11|Wasilewski (WS)|EN	Wild Type|Wasilewski (WS)|EN	0	0	0	0	0	0	0	0
AT4G14960	Tubulin/FtsZ family protein	-0.3782	0.00371504	lhy-21 cca1-11|Wasilewski (WS)|EN	Wild Type|Wasilewski (WS)|EN	0	0	0	0	1	89;	0	0
AT3G05420	acyl-CoA binding protein 4	-0.380308	0.0148808	lhy-21 cca1-11|Wasilewski (WS)|EN	Wild Type|Wasilewski (WS)|EN	0	0	0	0	0	0	0	0
AT1G78300	general regulatory factor 2	-0.382071	0.0240708	lhy-21 cca1-11|Wasilewski (WS)|EN	Wild Type|Wasilewski (WS)|EN	0	0	0	0	1	1362;	0	0
AT5G62440	Protein of unknown function (DUF3223)	-0.384403	0.0356347	lhy-21 cca1-11|Wasilewski (WS)|EN	Wild Type|Wasilewski (WS)|EN	0	0	2	959;1758;	0	0	0	0
AT1G31690	Copper amine oxidase family protein	-0.389331	0.0494497	lhy-21 cca1-11|Wasilewski (WS)|EN	Wild Type|Wasilewski (WS)|EN	0	0	2	1302;1473;	0	0	0	0
AT4G28750	Photosystem I reaction centre subunit IV / PsaE protein	-0.394531	0.00151355	lhy-21 cca1-11|Wasilewski (WS)|EN	Wild Type|Wasilewski (WS)|EN	1	1909;	0	0	1	1118;	0	0
AT3G16780	Ribosomal protein L19e family protein	-0.394674	0.0351285	lhy-21 cca1-11|Wasilewski (WS)|EN	Wild Type|Wasilewski (WS)|EN	0	0	0	0	0	0	0	0
AT1G52780	Protein of unknown function (DUF2921)	-0.396035	0.0481246	lhy-21 cca1-11|Wasilewski (WS)|EN	Wild Type|Wasilewski (WS)|EN	0	0	1	1792;	0	0	0	0
AT5G25460	Protein of unknown function, DUF642	-0.398967	0.0220627	lhy-21 cca1-11|Wasilewski (WS)|EN	Wild Type|Wasilewski (WS)|EN	0	0	1	459;	1	1313;	0	0
AT5G25265	unknown protein; FUNCTIONS IN: molecular_function unknown; INVOLVED IN: biological_process unknown; LOCATED IN: plasma membrane, membrane; EXPRESSED IN: cultured cell, leaf; BEST Arabidopsis thaliana protein match is: unknown protein (TAIR:AT2G25260.1); H	-0.399369	0.0111525	lhy-21 cca1-11|Wasilewski (WS)|EN	Wild Type|Wasilewski (WS)|EN	0	0	0	0	0	0	0	0
AT1G04430	S-adenosyl-L-methionine-dependent methyltransferases superfamily protein	-0.399536	0.0285082	lhy-21 cca1-11|Wasilewski (WS)|EN	Wild Type|Wasilewski (WS)|EN	0	0	0	0	0	0	0	0
AT1G51805	Leucine-rich repeat protein kinase family protein	-0.402175	0.0323427	lhy-21 cca1-11|Wasilewski (WS)|EN	Wild Type|Wasilewski (WS)|EN	0	0	1	1376;	0	0	0	0
AT5G10840	Endomembrane protein 70 protein family	-0.402809	0.000755422	lhy-21 cca1-11|Wasilewski (WS)|EN	Wild Type|Wasilewski (WS)|EN	0	0	1	1068;	0	0	0	0
AT3G54540	general control non-repressible 4	-0.404683	0.00513655	lhy-21 cca1-11|Wasilewski (WS)|EN	Wild Type|Wasilewski (WS)|EN	0	0	1	1641;	0	0	0	0
AT5G02740	Ribosomal protein S24e family protein	-0.40582	0.0455537	lhy-21 cca1-11|Wasilewski (WS)|EN	Wild Type|Wasilewski (WS)|EN	0	0	0	0	1	460;	0	0
AT4G27440	protochlorophyllide oxidoreductase B	-0.41285	4.9821940638642e-09	lhy-21 cca1-11|Wasilewski (WS)|EN	Wild Type|Wasilewski (WS)|EN	0	0	1	1860;	0	0	0	0
AT2G04350	AMP-dependent synthetase and ligase family protein	-0.416794	0.00573157	lhy-21 cca1-11|Wasilewski (WS)|EN	Wild Type|Wasilewski (WS)|EN	0	0	0	0	0	0	2	1911;1937;
AT3G51160	NAD(P)-binding Rossmann-fold superfamily protein	-0.417163	0.0106374	lhy-21 cca1-11|Wasilewski (WS)|EN	Wild Type|Wasilewski (WS)|EN	0	0	1	1858;	0	0	0	0
AT5G38470	Rad23 UV excision repair protein family	-0.417194	0.0108562	lhy-21 cca1-11|Wasilewski (WS)|EN	Wild Type|Wasilewski (WS)|EN	0	0	1	980;	0	0	0	0
AT1G29790	S-adenosyl-L-methionine-dependent methyltransferases superfamily protein	-0.417612	0.0380083	lhy-21 cca1-11|Wasilewski (WS)|EN	Wild Type|Wasilewski (WS)|EN	0	0	0	0	0	0	0	0
AT4G19170	nine-cis-epoxycarotenoid dioxygenase 4	-0.423478	0.0040565	lhy-21 cca1-11|Wasilewski (WS)|EN	Wild Type|Wasilewski (WS)|EN	0	0	0	0	0	0	0	0
AT1G59870	ABC-2 and Plant PDR ABC-type transporter family protein	-0.427457	0.00786565	lhy-21 cca1-11|Wasilewski (WS)|EN	Wild Type|Wasilewski (WS)|EN	0	0	1	1800;	0	0	0	0
AT4G18030	S-adenosyl-L-methionine-dependent methyltransferases superfamily protein	-0.430021	0.0126592	lhy-21 cca1-11|Wasilewski (WS)|EN	Wild Type|Wasilewski (WS)|EN	0	0	0	0	0	0	0	0
AT1G49750	Leucine-rich repeat (LRR) family protein	-0.434609	0.00811169	lhy-21 cca1-11|Wasilewski (WS)|EN	Wild Type|Wasilewski (WS)|EN	0	0	1	1866;	0	0	0	0
AT3G16370	GDSL-like Lipase/Acylhydrolase superfamily protein	-0.439138	0.000668973	lhy-21 cca1-11|Wasilewski (WS)|EN	Wild Type|Wasilewski (WS)|EN	0	0	0	0	1	1581;	0	0
AT1G35160	GF14 protein phi chain	-0.446687	0.00529895	lhy-21 cca1-11|Wasilewski (WS)|EN	Wild Type|Wasilewski (WS)|EN	0	0	1	1222;	0	0	0	0
AT2G27720	60S acidic ribosomal protein family	-0.448083	0.0219159	lhy-21 cca1-11|Wasilewski (WS)|EN	Wild Type|Wasilewski (WS)|EN	0	0	0	0	0	0	0	0
AT1G63680	acid-amino acid ligases;ligases;ATP binding;ATP binding;ligases	-0.448589	0.000211435	lhy-21 cca1-11|Wasilewski (WS)|EN	Wild Type|Wasilewski (WS)|EN	0	0	2	308;1644;	0	0	0	0
AT4G39660	alanine:glyoxylate aminotransferase 2	-0.454109	0.00695169	lhy-21 cca1-11|Wasilewski (WS)|EN	Wild Type|Wasilewski (WS)|EN	0	0	0	0	0	0	0	0
AT1G27930	Protein of unknown function (DUF579)	-0.455498	0.0168271	lhy-21 cca1-11|Wasilewski (WS)|EN	Wild Type|Wasilewski (WS)|EN	0	0	1	1852;	0	0	0	0
AT5G27120	NOP56-like pre RNA processing ribonucleoprotein	-0.45885	0.0173695	lhy-21 cca1-11|Wasilewski (WS)|EN	Wild Type|Wasilewski (WS)|EN	0	0	0	0	0	0	0	0
AT5G11950	Putative lysine decarboxylase family protein	-0.462194	0.0316685	lhy-21 cca1-11|Wasilewski (WS)|EN	Wild Type|Wasilewski (WS)|EN	0	0	0	0	0	0	0	0
AT2G27860	UDP-D-apiose/UDP-D-xylose synthase 1	-0.464436	1.99386730895063e-05	lhy-21 cca1-11|Wasilewski (WS)|EN	Wild Type|Wasilewski (WS)|EN	0	0	2	1845;1979;	0	0	0	0
AT4G22690	cytochrome P450, family 706, subfamily A, polypeptide 1	-0.465945	0.0104049	lhy-21 cca1-11|Wasilewski (WS)|EN	Wild Type|Wasilewski (WS)|EN	0	0	1	639;	1	1807;	0	0
AT5G20500	Glutaredoxin family protein	-0.475798	0.00940957	lhy-21 cca1-11|Wasilewski (WS)|EN	Wild Type|Wasilewski (WS)|EN	0	0	1	36;	0	0	0	0
AT3G51050	FG-GAP repeat-containing protein	-0.477039	0.0117241	lhy-21 cca1-11|Wasilewski (WS)|EN	Wild Type|Wasilewski (WS)|EN	0	0	1	296;	1	1437;	0	0
AT3G54090	fructokinase-like 1	-0.478351	0.0282745	lhy-21 cca1-11|Wasilewski (WS)|EN	Wild Type|Wasilewski (WS)|EN	0	0	0	0	1	1986;	0	0
AT3G23820	UDP-D-glucuronate 4-epimerase 6	-0.479959	0.00439633	lhy-21 cca1-11|Wasilewski (WS)|EN	Wild Type|Wasilewski (WS)|EN	0	0	2	46;1186;	0	0	0	0
AT3G61870	unknown protein; FUNCTIONS IN: molecular_function unknown; INVOLVED IN: biological_process unknown; LOCATED IN: chloroplast, chloroplast inner membrane; EXPRESSED IN: 23 plant structures; EXPRESSED DURING: 14 growth stages; Has 35333 Blast hits to 34131 p	-0.480753	0.00201548	lhy-21 cca1-11|Wasilewski (WS)|EN	Wild Type|Wasilewski (WS)|EN	0	0	0	0	0	0	0	0
AT3G14010	CTC-interacting domain 4	-0.482342	0.018103	lhy-21 cca1-11|Wasilewski (WS)|EN	Wild Type|Wasilewski (WS)|EN	0	0	1	177;	0	0	0	0
AT1G35720	annexin 1	-0.48387	1.08981512667583e-06	lhy-21 cca1-11|Wasilewski (WS)|EN	Wild Type|Wasilewski (WS)|EN	1	1953;	0	0	0	0	0	0
AT5G11670	NADP-malic enzyme 2	-0.487135	0.00510266	lhy-21 cca1-11|Wasilewski (WS)|EN	Wild Type|Wasilewski (WS)|EN	0	0	0	0	0	0	0	0
AT1G06410	trehalose-phosphatase/synthase 7	-0.495632	0.00126869	lhy-21 cca1-11|Wasilewski (WS)|EN	Wild Type|Wasilewski (WS)|EN	0	0	2	312;1389;	0	0	0	0
AT5G14060	Aspartate kinase family protein	-0.496694	0.00108865	lhy-21 cca1-11|Wasilewski (WS)|EN	Wild Type|Wasilewski (WS)|EN	0	0	0	0	0	0	0	0
AT4G09020	isoamylase 3	-0.499461	0.0192806	lhy-21 cca1-11|Wasilewski (WS)|EN	Wild Type|Wasilewski (WS)|EN	1	1878;	0	0	0	0	0	0
AT4G33625	FUNCTIONS IN: molecular_function unknown; INVOLVED IN: biological_process unknown; LOCATED IN: plasma membrane; EXPRESSED IN: cultured cell; CONTAINS InterPro DOMAIN/s: Golgi apparatus membrane protein TVP15 (InterPro:IPR013714); Has 30201 Blast hits to 1	-0.500584	0.0168187	lhy-21 cca1-11|Wasilewski (WS)|EN	Wild Type|Wasilewski (WS)|EN	0	0	1	1876;	1	1148;	0	0
AT1G26090	P-loop containing nucleoside triphosphate hydrolases superfamily protein	-0.501533	0.041531	lhy-21 cca1-11|Wasilewski (WS)|EN	Wild Type|Wasilewski (WS)|EN	0	0	0	0	0	0	0	0
AT1G29470	S-adenosyl-L-methionine-dependent methyltransferases superfamily protein	-0.5023	0.00703814	lhy-21 cca1-11|Wasilewski (WS)|EN	Wild Type|Wasilewski (WS)|EN	0	0	1	531;	0	0	0	0
AT1G09210	calreticulin 1b	-0.503123	0.000240528	lhy-21 cca1-11|Wasilewski (WS)|EN	Wild Type|Wasilewski (WS)|EN	0	0	0	0	0	0	0	0
AT2G28800	63 kDa inner membrane family protein	-0.504344	0.0108523	lhy-21 cca1-11|Wasilewski (WS)|EN	Wild Type|Wasilewski (WS)|EN	0	0	0	0	0	0	0	0
AT5G14920	Gibberellin-regulated family protein	-0.50595	0.000681417	lhy-21 cca1-11|Wasilewski (WS)|EN	Wild Type|Wasilewski (WS)|EN	0	0	2	879;1407;	0	0	0	0
AT4G19120	S-adenosyl-L-methionine-dependent methyltransferases superfamily protein	-0.511685	0.00168678	lhy-21 cca1-11|Wasilewski (WS)|EN	Wild Type|Wasilewski (WS)|EN	0	0	1	1661;	0	0	0	0
AT1G18250	Pathogenesis-related thaumatin superfamily protein	-0.512555	0.0162137	lhy-21 cca1-11|Wasilewski (WS)|EN	Wild Type|Wasilewski (WS)|EN	0	0	0	0	0	0	0	0
AT1G10630	ADP-ribosylation factor A1F	-0.512562	0.0138167	lhy-21 cca1-11|Wasilewski (WS)|EN	Wild Type|Wasilewski (WS)|EN	0	0	0	0	0	0	0	0
AT3G10270	DNA GYRASE B1	-0.515331	0.0291032	lhy-21 cca1-11|Wasilewski (WS)|EN	Wild Type|Wasilewski (WS)|EN	0	0	0	0	0	0	0	0
AT3G06980	DEA(D/H)-box RNA helicase family protein	-0.516759	6.78197574614646e-05	lhy-21 cca1-11|Wasilewski (WS)|EN	Wild Type|Wasilewski (WS)|EN	0	0	0	0	0	0	0	0
AT1G48440	B-cell receptor-associated 31-like	-0.525192	0.00412175	lhy-21 cca1-11|Wasilewski (WS)|EN	Wild Type|Wasilewski (WS)|EN	0	0	0	0	0	0	0	0
AT4G39990	RAB GTPase homolog A4B	-0.529032	0.00201294	lhy-21 cca1-11|Wasilewski (WS)|EN	Wild Type|Wasilewski (WS)|EN	0	0	0	0	0	0	1	1905;
AT4G39260	cold, circadian rhythm, and RNA binding 1	-0.530936	0.000196457	lhy-21 cca1-11|Wasilewski (WS)|EN	Wild Type|Wasilewski (WS)|EN	0	0	0	0	0	0	0	0
AT1G72930	toll/interleukin-1 receptor-like	-0.546675	0.0480247	lhy-21 cca1-11|Wasilewski (WS)|EN	Wild Type|Wasilewski (WS)|EN	0	0	2	429;1973;	0	0	0	0
AT2G47400	CP12 domain-containing protein 1	-0.56192	0.00067595	lhy-21 cca1-11|Wasilewski (WS)|EN	Wild Type|Wasilewski (WS)|EN	1	1899;	3	536;1528;1540;	0	0	0	0
AT3G54890	photosystem I light harvesting complex gene 1	-0.566829	1.11411138238329e-05	lhy-21 cca1-11|Wasilewski (WS)|EN	Wild Type|Wasilewski (WS)|EN	0	0	0	0	1	1904;	0	0
AT1G26550	FKBP-like peptidyl-prolyl cis-trans isomerase family protein	-0.571022	4.80716661982955e-05	lhy-21 cca1-11|Wasilewski (WS)|EN	Wild Type|Wasilewski (WS)|EN	0	0	0	0	0	0	0	0
AT1G78850	D-mannose binding lectin protein with Apple-like carbohydrate-binding domain	-0.575527	1.96845266430545e-05	lhy-21 cca1-11|Wasilewski (WS)|EN	Wild Type|Wasilewski (WS)|EN	0	0	0	0	0	0	0	0
AT5G57290	60S acidic ribosomal protein family	-0.57584	0.0074321	lhy-21 cca1-11|Wasilewski (WS)|EN	Wild Type|Wasilewski (WS)|EN	0	0	0	0	0	0	0	0
AT5G17230	PHYTOENE SYNTHASE	-0.59012	2.42025558787834e-05	lhy-21 cca1-11|Wasilewski (WS)|EN	Wild Type|Wasilewski (WS)|EN	1	697;	2	1216;1632;	0	0	0	0
AT1G35620	PDI-like 5-2	-0.592976	2.54029974280891e-05	lhy-21 cca1-11|Wasilewski (WS)|EN	Wild Type|Wasilewski (WS)|EN	0	0	2	1682;1795;	0	0	0	0
AT1G20050	C-8,7 sterol isomerase	-0.594553	0.0227822	lhy-21 cca1-11|Wasilewski (WS)|EN	Wild Type|Wasilewski (WS)|EN	0	0	0	0	0	0	0	0
AT5G54270	light-harvesting chlorophyll B-binding protein 3	-0.603589	1.15030014847293e-05	lhy-21 cca1-11|Wasilewski (WS)|EN	Wild Type|Wasilewski (WS)|EN	0	0	0	0	1	1916;	0	0
AT5G49760	Leucine-rich repeat protein kinase family protein	-0.6078	0.00398327	lhy-21 cca1-11|Wasilewski (WS)|EN	Wild Type|Wasilewski (WS)|EN	0	0	0	0	0	0	0	0
AT2G18110	Translation elongation factor EF1B/ribosomal protein S6 family protein	-0.608075	0.0283752	lhy-21 cca1-11|Wasilewski (WS)|EN	Wild Type|Wasilewski (WS)|EN	0	0	0	0	1	221;	0	0
AT2G34585	unknown protein; FUNCTIONS IN: molecular_function unknown; INVOLVED IN: biological_process unknown; LOCATED IN: plasma membrane, vacuole; EXPRESSED IN: 24 plant structures; EXPRESSED DURING: 15 growth stages; Has 43 Blast hits to 43 proteins in 9 species:	-0.610862	0.00168182	lhy-21 cca1-11|Wasilewski (WS)|EN	Wild Type|Wasilewski (WS)|EN	0	0	0	0	0	0	0	0
AT2G07727	Di-haem cytochrome, transmembrane;Cytochrome b/b6, C-terminal	-0.613275	0.00098147	lhy-21 cca1-11|Wasilewski (WS)|EN	Wild Type|Wasilewski (WS)|EN	0	0	0	0	1	1571;	0	0
AT1G15820	light harvesting complex photosystem II subunit 6	-0.614084	1.74081728309569e-07	lhy-21 cca1-11|Wasilewski (WS)|EN	Wild Type|Wasilewski (WS)|EN	0	0	0	0	0	0	1	1855;
AT4G33360	NAD(P)-binding Rossmann-fold superfamily protein	-0.614673	0.00388036	lhy-21 cca1-11|Wasilewski (WS)|EN	Wild Type|Wasilewski (WS)|EN	0	0	0	0	0	0	0	0
AT1G13930	Involved in response to salt stress. Knockout mutants are hypersensitive to salt stress.	-0.617866	0.00492019	lhy-21 cca1-11|Wasilewski (WS)|EN	Wild Type|Wasilewski (WS)|EN	0	0	0	0	0	0	0	0
AT3G22120	cell wall-plasma membrane linker protein	-0.621307	0.0464293	lhy-21 cca1-11|Wasilewski (WS)|EN	Wild Type|Wasilewski (WS)|EN	0	0	2	1093;1929;	0	0	0	0
AT3G61470	photosystem I light harvesting complex gene 2	-0.627082	0.00159435	lhy-21 cca1-11|Wasilewski (WS)|EN	Wild Type|Wasilewski (WS)|EN	0	0	0	0	0	0	0	0
AT2G39800	delta1-pyrroline-5-carboxylate synthase 1	-0.641148	2.25011986926076e-06	lhy-21 cca1-11|Wasilewski (WS)|EN	Wild Type|Wasilewski (WS)|EN	0	0	2	1277;1332;	0	0	0	0
AT1G03230	Eukaryotic aspartyl protease family protein	-0.647152	0.002469	lhy-21 cca1-11|Wasilewski (WS)|EN	Wild Type|Wasilewski (WS)|EN	0	0	2	605;1003;	0	0	0	0
AT5G49720	glycosyl hydrolase 9A1	-0.647687	5.84311497601793e-05	lhy-21 cca1-11|Wasilewski (WS)|EN	Wild Type|Wasilewski (WS)|EN	0	0	0	0	0	0	0	0
AT2G03820	nonsense-mediated mRNA decay NMD3 family protein	-0.654513	0.0466652	lhy-21 cca1-11|Wasilewski (WS)|EN	Wild Type|Wasilewski (WS)|EN	0	0	0	0	0	0	0	0
AT4G36020	cold shock domain protein 1	-0.654666	0.0297139	lhy-21 cca1-11|Wasilewski (WS)|EN	Wild Type|Wasilewski (WS)|EN	0	0	0	0	1	1790;	1	1358;
AT1G13110	cytochrome P450, family 71 subfamily B, polypeptide 7	-0.664479	5.0350111916073e-05	lhy-21 cca1-11|Wasilewski (WS)|EN	Wild Type|Wasilewski (WS)|EN	0	0	0	0	0	0	0	0
AT4G35890	winged-helix DNA-binding transcription factor family protein	-0.671952	0.00510809	lhy-21 cca1-11|Wasilewski (WS)|EN	Wild Type|Wasilewski (WS)|EN	0	0	1	516;	0	0	0	0
AT1G75040	pathogenesis-related gene 5	-0.683396	8.20811076477142e-05	lhy-21 cca1-11|Wasilewski (WS)|EN	Wild Type|Wasilewski (WS)|EN	0	0	1	1893;	0	0	0	0
AT2G05070	photosystem II light harvesting complex gene 2.2	-0.685822	0.000457492	lhy-21 cca1-11|Wasilewski (WS)|EN	Wild Type|Wasilewski (WS)|EN	0	0	0	0	0	0	0	0
AT5G18570	GTP1/OBG family protein	-0.698626	2.40219490109323e-05	lhy-21 cca1-11|Wasilewski (WS)|EN	Wild Type|Wasilewski (WS)|EN	0	0	0	0	0	0	0	0
AT2G17840	Senescence/dehydration-associated protein-related	-0.70371	0.000480709	lhy-21 cca1-11|Wasilewski (WS)|EN	Wild Type|Wasilewski (WS)|EN	0	0	1	1975;	0	0	0	0
AT4G18040	eukaryotic translation initiation factor 4E	-0.716659	0.00124878	lhy-21 cca1-11|Wasilewski (WS)|EN	Wild Type|Wasilewski (WS)|EN	0	0	0	0	0	0	0	0
AT5G01400	HEAT repeat-containing protein	-0.813237	0.0276896	lhy-21 cca1-11|Wasilewski (WS)|EN	Wild Type|Wasilewski (WS)|EN	0	0	2	516;1627;	0	0	0	0
AT4G21960	Peroxidase superfamily protein	-0.844196	9.26797122865159e-05	lhy-21 cca1-11|Wasilewski (WS)|EN	Wild Type|Wasilewski (WS)|EN	0	0	2	308;703;	1	215;	0	0
AT5G03910	ABC2 homolog 12	-0.844399	0.016128	lhy-21 cca1-11|Wasilewski (WS)|EN	Wild Type|Wasilewski (WS)|EN	0	0	3	547;1142;1883;	0	0	0	0
AT3G49110	peroxidase CA	-0.8603	9.18374514125629e-07	lhy-21 cca1-11|Wasilewski (WS)|EN	Wild Type|Wasilewski (WS)|EN	1	1588;	0	0	0	0	0	0
AT3G57150	homologue of NAP57	-0.892605	0.0147278	lhy-21 cca1-11|Wasilewski (WS)|EN	Wild Type|Wasilewski (WS)|EN	0	0	0	0	0	0	0	0
AT2G34430	light-harvesting chlorophyll-protein complex II subunit B1	-0.905622	0.000166879	lhy-21 cca1-11|Wasilewski (WS)|EN	Wild Type|Wasilewski (WS)|EN	0	0	0	0	1	460;	0	0
AT5G15230	GAST1 protein homolog 4	-0.973044	0.0229748	lhy-21 cca1-11|Wasilewski (WS)|EN	Wild Type|Wasilewski (WS)|EN	0	0	1	712;	0	0	0	0
AT3G13235	ubiquitin family protein	-1.00076	0.011775	lhy-21 cca1-11|Wasilewski (WS)|EN	Wild Type|Wasilewski (WS)|EN	0	0	0	0	0	0	0	0
AT5G60460	Preprotein translocase Sec, Sec61-beta subunit protein	-1.02307	0.0271766	lhy-21 cca1-11|Wasilewski (WS)|EN	Wild Type|Wasilewski (WS)|EN	0	0	1	758;	0	0	0	0
AT4G22485	Bifunctional inhibitor/lipid-transfer protein/seed storage 2S albumin superfamily protein	-1.02473	0.000785334	lhy-21 cca1-11|Wasilewski (WS)|EN	Wild Type|Wasilewski (WS)|EN	0	0	0	0	0	0	0	0
AT3G53260	phenylalanine ammonia-lyase 2	-1.02579	1.65716771487532e-05	lhy-21 cca1-11|Wasilewski (WS)|EN	Wild Type|Wasilewski (WS)|EN	0	0	0	0	0	0	0	0
AT3G60810	unknown protein; CONTAINS InterPro DOMAIN/s: Protein of unknown function DUF1499 (InterPro:IPR010865); Has 35333 Blast hits to 34131 proteins in 2444 species: Archae - 798; Bacteria - 22429; Metazoa - 974; Fungi - 991; Plants - 531; Viruses - 0; Other Euk	-1.03611	0.0105371	lhy-21 cca1-11|Wasilewski (WS)|EN	Wild Type|Wasilewski (WS)|EN	0	0	0	0	1	1354;	0	0
AT1G21250	cell wall-associated kinase	-1.05841	0.000945113	lhy-21 cca1-11|Wasilewski (WS)|EN	Wild Type|Wasilewski (WS)|EN	0	0	0	0	0	0	0	0
AT2G27290	Protein of unknown function (DUF1279)	-1.09265	0.000442208	lhy-21 cca1-11|Wasilewski (WS)|EN	Wild Type|Wasilewski (WS)|EN	0	0	0	0	0	0	0	0
AT5G50870	ubiquitin-conjugating enzyme 27	-1.12657	0.012575	lhy-21 cca1-11|Wasilewski (WS)|EN	Wild Type|Wasilewski (WS)|EN	0	0	1	1570;	0	0	0	0
AT3G48890	membrane-associated progesterone binding protein 3	-1.24222	1.82501877819122e-05	lhy-21 cca1-11|Wasilewski (WS)|EN	Wild Type|Wasilewski (WS)|EN	0	0	0	0	1	221;	0	0
AT2G46650	cytochrome B5 isoform C	-1.36267	9.71029792933335e-06	lhy-21 cca1-11|Wasilewski (WS)|EN	Wild Type|Wasilewski (WS)|EN	1	457;	0	0	0	0	0	0
AT2G21060	glycine-rich protein 2B	-1.42332	0.0248348	lhy-21 cca1-11|Wasilewski (WS)|EN	Wild Type|Wasilewski (WS)|EN	0	0	1	1434;	0	0	0	0
AT2G37040	PHE ammonia lyase 1	-1.46829	2.33287932772762e-07	lhy-21 cca1-11|Wasilewski (WS)|EN	Wild Type|Wasilewski (WS)|EN	0	0	0	0	1	1192;	0	0
AT5G52310	low-temperature-responsive protein 78 (LTI78) / desiccation-responsive protein 29A (RD29A)	-1.49777	0.00011353	lhy-21 cca1-11|Wasilewski (WS)|EN	Wild Type|Wasilewski (WS)|EN	0	0	1	1769;	1	675;	0	0
AT2G01755	unknown protein; FUNCTIONS IN: molecular_function unknown; INVOLVED IN: biological_process unknown; LOCATED IN: chloroplast; Has 120 Blast hits to 120 proteins in 52 species: Archae - 0; Bacteria - 80; Metazoa - 0; Fungi - 0; Plants - 24; Viruses - 0; Oth	-1.61032	0.0291841	lhy-21 cca1-11|Wasilewski (WS)|EN	Wild Type|Wasilewski (WS)|EN	0	0	0	0	0	0	0	0
AT2G41090	Calcium-binding EF-hand family protein	-1.65879	1.42946925177885e-08	lhy-21 cca1-11|Wasilewski (WS)|EN	Wild Type|Wasilewski (WS)|EN	0	0	0	0	0	0	0	0
AT3G16200	unknown protein; Has 97 Blast hits to 97 proteins in 15 species: Archae - 0; Bacteria - 8; Metazoa - 0; Fungi - 0; Plants - 36; Viruses - 0; Other Eukaryotes - 53 (source: NCBI BLink).	-1.90544	0.000123377	lhy-21 cca1-11|Wasilewski (WS)|EN	Wild Type|Wasilewski (WS)|EN	0	0	1	1216;	0	0	0	0
AT1G04850	ubiquitin-associated (UBA)/TS-N domain-containing protein	-3.20217	4.51051655863524e-08	lhy-21 cca1-11|Wasilewski (WS)|EN	Wild Type|Wasilewski (WS)|EN	0	0	1	440;	0	0	0	0
AT3G09940	monodehydroascorbate reductase	-3.41996	0.00341894	lhy-21 cca1-11|Wasilewski (WS)|EN	Wild Type|Wasilewski (WS)|EN	0	0	1	293;	0	0	0	0
AT4G21620	glycine-rich protein	-3.59339	9.95575640700792e-08	lhy-21 cca1-11|Wasilewski (WS)|EN	Wild Type|Wasilewski (WS)|EN	0	0	0	0	0	0	0	0

## Sheet: lhycca1ENprom
		PRR7/PRR9		Evening Element		SH2008_1		SH2008_1
ID	descr	CACGTGGC-qty	CACGTGGC-pos	AAATATC-qty	AAATATC-pos	TGGATAA-qty	TGGATAA-pos	CCACGTGT-qty	CCACGTGT-pos
AT2G26740	soluble epoxide hydrolase	0	0	0	0	1	770;	0	0
AT5G39980	Tetratricopeptide repeat (TPR)-like superfamily protein	0	0	1	472;	0	0	0	0
AT3G47340	glutamine-dependent asparagine synthase 1	0	0	1	779;	0	0	0	0
AT3G57520	seed imbibition 2	1	1928;	1	1868;	0	0	0	0
AT5G18670	beta-amylase 3	0	0	0	0	1	1445;	0	0
AT5G49360	beta-xylosidase 1	0	0	0	0	0	0	0	0
AT4G15440	hydroperoxide lyase 1	0	0	1	1484;	1	946;	0	0
AT5G20250	Raffinose synthase family protein	0	0	2	1533;1543;	1	672;	0	0
AT1G07440	NAD(P)-binding Rossmann-fold superfamily protein	0	0	0	0	0	0	0	0
AT2G35010	thioredoxin O1	1	205;	0	0	0	0	0	0
AT4G08870	Arginase/deacetylase superfamily protein	0	0	0	0	0	0	0	0
AT5G01500	thylakoid ATP/ADP carrier	0	0	0	0	0	0	0	0
AT3G28220	TRAF-like family protein	0	0	1	893;	0	0	0	0
AT3G11750	Dihydroneopterin aldolase	0	0	1	1006;	0	0	0	0
AT1G03090	methylcrotonyl-CoA carboxylase alpha chain, mitochondrial / 3-methylcrotonyl-CoA carboxylase 1 (MCCA)	0	0	0	0	0	0	0	0
AT2G39330	jacalin-related lectin 23	0	0	0	0	0	0	0	0
AT1G80750	Ribosomal protein L30/L7 family protein	0	0	1	866;	0	0	0	0
AT4G26670	Mitochondrial import inner membrane translocase subunit Tim17/Tim22/Tim23 family protein	0	0	0	0	0	0	0	0
AT5G16400	thioredoxin F2	0	0	0	0	0	0	0	0
AT1G17860	Kunitz family trypsin and protease inhibitor protein	0	0	0	0	0	0	0	0
AT1G09490	NAD(P)-binding Rossmann-fold superfamily protein	0	0	0	0	0	0	0	0
AT4G15530	pyruvate orthophosphate dikinase	0	0	1	583;	0	0	0	0
AT1G45145	thioredoxin H-type 5	0	0	0	0	0	0	0	0
AT1G52410	TSK-associating protein 1	0	0	0	0	1	826;	0	0
AT4G28740	FUNCTIONS IN: molecular_function unknown; INVOLVED IN: biological_process unknown; LOCATED IN: chloroplast; EXPRESSED IN: 21 plant structures; EXPRESSED DURING: 13 growth stages; CONTAINS InterPro DOMAIN/s: Protein of unknown function DUF3493 (InterPro:IP	0	0	1	631;	0	0	0	0
AT4G37000	accelerated cell death 2 (ACD2)	0	0	0	0	0	0	0	0
AT5G01750	Protein of unknown function (DUF567)	0	0	0	0	0	0	0	0
AT5G07440	glutamate dehydrogenase 2	0	0	3	378;1596;1954;	0	0	0	0
AT4G01883	Polyketide cyclase / dehydrase and lipid transport protein	1	1953;	0	0	1	384;	0	0
AT2G19870	tRNA/rRNA methyltransferase (SpoU) family protein	0	0	0	0	0	0	0	0
AT1G36390	Co-chaperone GrpE family protein	0	0	0	0	1	946;	0	0
AT5G48760	Ribosomal protein L13 family protein	1	718;	0	0	0	0	0	0
AT4G28730	Glutaredoxin family protein	0	0	0	0	0	0	0	0
AT1G76860	Small nuclear ribonucleoprotein family protein	0	0	1	1798;	0	0	0	0
AT5G15910	NAD(P)-binding Rossmann-fold superfamily protein	0	0	0	0	0	0	0	0
AT2G29360	NAD(P)-binding Rossmann-fold superfamily protein	0	0	0	0	0	0	0	0
AT3G51820	UbiA prenyltransferase family protein	0	0	0	0	0	0	1	990;
AT1G19670	chlorophyllase 1	0	0	0	0	0	0	0	0
AT5G24314	plastid transcriptionally active7	0	0	0	0	0	0	0	0
AT5G62720	Integral membrane HPP family protein	0	0	0	0	0	0	0	0
AT4G21650	Subtilase family protein	0	0	0	0	0	0	0	0
AT1G52400	beta glucosidase 18	0	0	1	995;	0	0	0	0
AT5G54960	pyruvate decarboxylase-2	0	0	2	1885;1901;	0	0	0	0
AT4G31530	NAD(P)-binding Rossmann-fold superfamily protein	0	0	0	0	0	0	0	0
AT5G51660	cleavage and polyadenylation specificity factor 160	0	0	0	0	0	0	0	0
AT4G34090	unknown protein; FUNCTIONS IN: molecular_function unknown; INVOLVED IN: biological_process unknown; EXPRESSED IN: 22 plant structures; EXPRESSED DURING: 13 growth stages; BEST Arabidopsis thaliana protein match is: unknown protein (TAIR:AT2G23370.1).	0	0	0	0	0	0	0	0
AT1G59700	glutathione S-transferase TAU 16	0	0	0	0	0	0	0	0
AT5G60540	pyridoxine biosynthesis 2	0	0	2	290;1993;	0	0	0	0
AT1G21350	Thioredoxin superfamily protein	0	0	0	0	0	0	0	0
AT2G38750	annexin 4	0	0	0	0	1	639;	0	0
AT3G04920	Ribosomal protein S24e family protein	0	0	0	0	0	0	0	0
AT2G37500	arginine biosynthesis protein ArgJ family	0	0	0	0	0	0	0	0
AT5G51720	2 iron, 2 sulfur cluster binding	0	0	0	0	0	0	0	0
AT2G23610	methyl esterase 3	0	0	0	0	1	366;	0	0
AT5G38420	Ribulose bisphosphate carboxylase (small chain) family protein	0	0	0	0	0	0	0	0
AT1G42960	expressed protein localized to the inner membrane of the chloroplast.	0	0	0	0	0	0	0	0
AT5G57440	Haloacid dehalogenase-like hydrolase (HAD) superfamily protein	0	0	0	0	0	0	0	0
AT3G10090	Nucleic acid-binding, OB-fold-like protein	0	0	0	0	0	0	0	0
AT5G23210	serine carboxypeptidase-like 34	0	0	0	0	0	0	0	0
AT3G14290	20S proteasome alpha subunit E2	0	0	0	0	0	0	0	0
AT3G15850	fatty acid desaturase 5	0	0	2	1517;1579;	0	0	0	0
AT3G12345	unknown protein; LOCATED IN: chloroplast; Has 35333 Blast hits to 34131 proteins in 2444 species: Archae - 798; Bacteria - 22429; Metazoa - 974; Fungi - 991; Plants - 531; Viruses - 0; Other Eukaryotes - 9610 (source: NCBI BLink).	0	0	0	0	1	1001;	0	0
AT1G50320	thioredoxin X	0	0	0	0	0	0	0	0
AT4G25550	Cleavage/polyadenylation specificity factor, 25kDa subunit	0	0	0	0	0	0	0	0
AT2G07785	NADH dehydrogenase family protein	0	0	0	0	0	0	0	0
AT1G45474	photosystem I light harvesting complex gene 5	0	0	5	309;1586;1672;1681;1704;	0	0	0	0
AT5G23820	MD-2-related lipid recognition domain-containing protein	0	0	1	1104;	0	0	0	0
AT4G09620	Mitochondrial transcription termination factor family protein	1	1277;	0	0	0	0	1	1294;
AT1G18270	ketose-bisphosphate aldolase class-II family protein	1	1243;	1	1481;	0	0	0	0
AT2G36885	unknown protein; FUNCTIONS IN: molecular_function unknown; LOCATED IN: chloroplast; EXPRESSED IN: 22 plant structures; EXPRESSED DURING: 13 growth stages; Has 35333 Blast hits to 34131 proteins in 2444 species: Archae - 798; Bacteria - 22429; Metazoa - 97	0	0	0	0	0	0	0	0
AT1G12780	UDP-D-glucose/UDP-D-galactose 4-epimerase 1	0	0	0	0	0	0	0	0
AT2G47710	Adenine nucleotide alpha hydrolases-like superfamily protein	0	0	0	0	0	0	0	0
AT3G16470	Mannose-binding lectin superfamily protein	0	0	0	0	0	0	0	0
AT1G53850	20S proteasome alpha subunit E1	0	0	0	0	0	0	0	0
AT4G01900	GLNB1 homolog	0	0	0	0	0	0	0	0
AT3G06720	importin alpha isoform 1	0	0	0	0	1	865;	0	0
AT4G36910	Cystathionine beta-synthase (CBS) family protein	0	0	1	632;	0	0	1	1943;
AT1G18060	unknown protein; INVOLVED IN: biological_process unknown; LOCATED IN: chloroplast; EXPRESSED IN: 22 plant structures; EXPRESSED DURING: 13 growth stages; Has 74 Blast hits to 74 proteins in 29 species: Archae - 0; Bacteria - 19; Metazoa - 0; Fungi - 0; Pl	0	0	0	0	0	0	0	0
AT1G74020	strictosidine synthase 2	0	0	0	0	0	0	0	0
AT3G17210	heat stable protein 1	0	0	1	533;	0	0	0	0
AT5G01650	Tautomerase/MIF superfamily protein	0	0	1	1728;	0	0	0	0
AT1G56580	Protein of unknown function, DUF538	0	0	0	0	0	0	0	0
AT3G25770	allene oxide cyclase 2	0	0	2	425;1667;	1	813;	0	0
AT2G24090	Ribosomal protein L35	0	0	3	275;846;1127;	0	0	0	0
AT3G45140	lipoxygenase 2	0	0	0	0	0	0	0	0
AT4G02620	vacuolar ATPase subunit F family protein	0	0	0	0	0	0	0	0
AT4G18370	DEGP protease 5	0	0	0	0	0	0	0	0
AT1G02560	nuclear encoded CLP protease 5	0	0	0	0	1	1072;	0	0
AT2G23600	acetone-cyanohydrin lyase	0	0	1	1274;	0	0	0	0
AT1G20090	RHO-related protein from plants 2	0	0	0	0	2	630;1546;	0	0
AT5G57655	xylose isomerase family protein	0	0	0	0	0	0	0	0
AT3G13750	beta galactosidase 1	0	0	0	0	0	0	0	0
AT2G45990	unknown protein; FUNCTIONS IN: molecular_function unknown; INVOLVED IN: biological_process unknown; LOCATED IN: chloroplast; EXPRESSED IN: 22 plant structures; EXPRESSED DURING: 13 growth stages; Has 35333 Blast hits to 34131 proteins in 2444 species: Arc	1	1975;	1	1567;	0	0	0	0
AT1G79720	Eukaryotic aspartyl protease family protein	0	0	1	1476;	1	1358;	0	0
AT1G11840	glyoxalase I homolog	0	0	0	0	0	0	0	0
AT5G19750	Peroxisomal membrane 22 kDa (Mpv17/PMP22) family protein	0	0	2	862;892;	0	0	0	0
AT1G76450	Photosystem II reaction center PsbP family protein	0	0	0	0	0	0	0	0
AT1G09760	U2 small nuclear ribonucleoprotein A	0	0	1	1900;	0	0	0	0
AT4G16450	unknown protein; FUNCTIONS IN: molecular_function unknown; INVOLVED IN: photorespiration; LOCATED IN: mitochondrion, mitochondrial membrane, mitochondrial respiratory chain complex I, respiratory chain complex I; EXPRESSED IN: 25 plant structures; EXPRESS	0	0	0	0	0	0	0	0
AT1G77060	Phosphoenolpyruvate carboxylase family protein	0	0	0	0	0	0	0	0
AT1G77940	Ribosomal protein L7Ae/L30e/S12e/Gadd45 family protein	0	0	0	0	1	780;	0	0
AT1G16080	unknown protein; LOCATED IN: apoplast, chloroplast stroma, chloroplast, chloroplast envelope; EXPRESSED IN: 23 plant structures; EXPRESSED DURING: 14 growth stages; Has 81 Blast hits to 81 proteins in 28 species: Archae - 0; Bacteria - 2; Metazoa - 0; Fun	0	0	0	0	1	1385;	0	0
AT2G37230	Tetratricopeptide repeat (TPR)-like superfamily protein	0	0	0	0	0	0	0	0
AT1G19740	ATP-dependent protease La (LON) domain protein	0	0	1	1954;	1	475;	0	0
AT1G11930	Predicted pyridoxal phosphate-dependent enzyme, YBL036C type	0	0	2	395;448;	0	0	0	0
AT2G43460	Ribosomal L38e protein family	0	0	0	0	0	0	0	0
AT3G56490	HIS triad family protein 3	0	0	0	0	0	0	0	0
AT3G55120	Chalcone-flavanone isomerase family protein	0	0	0	0	0	0	0	0
AT1G18170	FKBP-like peptidyl-prolyl cis-trans isomerase family protein	0	0	0	0	0	0	0	0
AT2G44050	6,7-dimethyl-8-ribityllumazine synthase / DMRL synthase / lumazine synthase / riboflavin synthase	0	0	0	0	1	1494;	0	0
AT4G35090	catalase 2	0	0	0	0	0	0	0	0
AT2G33450	Ribosomal L28 family	0	0	0	0	0	0	0	0
AT4G17870	Polyketide cyclase/dehydrase and lipid transport superfamily protein	0	0	0	0	0	0	0	0
AT1G17650	glyoxylate reductase 2	0	0	0	0	0	0	0	0
AT4G23670	Polyketide cyclase/dehydrase and lipid transport superfamily protein	0	0	0	0	0	0	0	0
AT1G63970	isoprenoid F	0	0	0	0	0	0	0	0
AT5G47030	ATPase, F1 complex, delta/epsilon subunit	0	0	0	0	1	92;	0	0
AT2G47910	chlororespiratory reduction 6	0	0	0	0	0	0	0	0
AT4G34180	Cyclase family protein	0	0	1	1088;	0	0	0	0
ATCG01090	NADPH dehydrogenases	0	0	0	0	0	0	0	0
AT2G40300	ferritin 4	0	0	1	510;	0	0	0	0
AT1G29700	Metallo-hydrolase/oxidoreductase superfamily protein	0	0	0	0	0	0	0	0
AT1G14410	ssDNA-binding transcriptional regulator	0	0	0	0	0	0	0	0
AT1G08480	unknown protein; FUNCTIONS IN: molecular_function unknown; INVOLVED IN: biological_process unknown; LOCATED IN: mitochondrion, plasma membrane, plastid, vacuole; EXPRESSED IN: 27 plant structures; EXPRESSED DURING: 15 growth stages; Has 39 Blast hits to 3	0	0	0	0	0	0	0	0
AT3G26520	tonoplast intrinsic protein 2	0	0	0	0	0	0	0	0
AT1G74230	glycine-rich RNA-binding protein 5	0	0	0	0	0	0	0	0
AT5G38430	Ribulose bisphosphate carboxylase (small chain) family protein	0	0	0	0	1	407;	0	0
AT3G26710	cofactor assembly of complex C	0	0	0	0	2	898;1622;	0	0
AT1G74880	NAD(P)H:plastoquinone dehydrogenase complex subunit O	0	0	0	0	1	566;	0	0
AT2G38230	pyridoxine biosynthesis 1.1	0	0	0	0	0	0	0	0
AT5G64140	ribosomal protein S28	0	0	0	0	0	0	0	0
AT4G33350	Tic22-like family protein	0	0	0	0	0	0	0	0
AT3G11450	DnaJ domain ;Myb-like DNA-binding domain	1	1601;	0	0	0	0	0	0
AT5G19860	Protein of unknown function, DUF538	0	0	0	0	0	0	0	0
AT2G43910	HARMLESS TO OZONE LAYER 1	0	0	2	224;372;	2	451;1474;	0	0
AT1G02930	glutathione S-transferase 6	0	0	1	713;	0	0	0	0
AT5G50370	Adenylate kinase family protein	0	0	0	0	0	0	0	0
AT4G13850	glycine-rich RNA-binding protein 2	0	0	0	0	1	1752;	0	0
AT1G74070	Cyclophilin-like peptidyl-prolyl cis-trans isomerase family protein	0	0	2	493;1156;	0	0	0	0
AT5G13450	delta subunit of Mt ATP synthase	0	0	0	0	0	0	0	0
AT2G22780	peroxisomal NAD-malate dehydrogenase 1	0	0	4	485;1179;1599;1879;	0	0	0	0
AT1G10430	protein phosphatase 2A-2	0	0	1	35;	0	0	1	1699;
AT2G40100	light harvesting complex photosystem II	0	0	0	0	0	0	0	0
AT5G08060	unknown protein; FUNCTIONS IN: molecular_function unknown; INVOLVED IN: biological_process unknown; LOCATED IN: mitochondrion; EXPRESSED IN: 24 plant structures; EXPRESSED DURING: 16 growth stages; Has 42 Blast hits to 42 proteins in 17 species: Archae -	0	0	0	0	0	0	0	0
AT3G55330	PsbP-like protein 1	0	0	2	622;798;	1	1994;	0	0
AT3G23490	cyanase	0	0	1	1518;	0	0	0	0
AT5G23940	HXXXD-type acyl-transferase family protein	0	0	2	883;902;	0	0	0	0
AT1G50670	OTU-like cysteine protease family protein	0	0	0	0	0	0	0	0
AT1G02280	translocon at the outer envelope membrane of chloroplasts 33	0	0	0	0	0	0	0	0
AT2G05220	Ribosomal S17 family protein	0	0	1	1132;	0	0	0	0
AT5G42960	unknown protein; FUNCTIONS IN: molecular_function unknown; INVOLVED IN: biological_process unknown; LOCATED IN: mitochondrion, chloroplast, plastid, chloroplast envelope; EXPRESSED IN: 24 plant structures; EXPRESSED DURING: 13 growth stages; BEST Arabidop	0	0	1	650;	0	0	0	0
AT1G52220	FUNCTIONS IN: molecular_function unknown; INVOLVED IN: biological_process unknown; LOCATED IN: chloroplast thylakoid membrane, chloroplast; EXPRESSED IN: 23 plant structures; EXPRESSED DURING: 13 growth stages; BEST Arabidopsis thaliana protein match is:	1	1907;	0	0	1	524;	0	0
ATCG00380	chloroplast ribosomal protein S4	0	0	0	0	0	0	0	0
AT3G63170	Chalcone-flavanone isomerase family protein	0	0	1	1745;	0	0	0	0
AT3G06050	peroxiredoxin IIF	0	0	0	0	0	0	0	0
AT3G26450	Polyketide cyclase/dehydrase and lipid transport superfamily protein	0	0	0	0	1	510;	0	0
AT1G19570	dehydroascorbate reductase	0	0	0	0	0	0	0	0
AT1G15390	peptide deformylase 1A	0	0	0	0	0	0	0	0
AT3G12800	short-chain dehydrogenase-reductase B	0	0	1	1694;	0	0	0	0
AT1G27970	nuclear transport factor 2B	0	0	0	0	0	0	0	0
AT1G09130	ATP-dependent caseinolytic (Clp) protease/crotonase family protein	0	0	0	0	1	1742;	0	0
AT3G12260	LYR family of Fe/S cluster biogenesis protein	0	0	0	0	0	0	0	0
AT3G24420	alpha/beta-Hydrolases superfamily protein	0	0	2	1079;1167;	0	0	0	0
ATCG00840	ribosomal protein L23.1	0	0	1	1447;	0	0	0	0
AT2G38270	CAX-interacting protein 2	0	0	0	0	1	1952;	0	0
AT1G67090	ribulose bisphosphate carboxylase small chain 1A	1	1917;	1	1023;	0	0	0	0
AT1G12240	Glycosyl hydrolases family 32 protein	0	0	0	0	0	0	0	0
AT3G07110	Ribosomal protein L13 family protein	0	0	1	802;	0	0	0	0
AT1G07660	Histone superfamily protein	0	0	0	0	0	0	0	0
AT5G44130	FASCICLIN-like arabinogalactan protein 13 precursor	0	0	0	0	0	0	0	0
AT3G47070	LOCATED IN: thylakoid, chloroplast thylakoid membrane, chloroplast, chloroplast envelope; EXPRESSED IN: 22 plant structures; EXPRESSED DURING: 13 growth stages; CONTAINS InterPro DOMAIN/s: Thylakoid soluble phosphoprotein TSP9 (InterPro:IPR021584); Has 37	0	0	0	0	0	0	0	0
AT5G51010	Rubredoxin-like superfamily protein	0	0	0	0	1	990;	0	0
AT2G21960	unknown protein; LOCATED IN: chloroplast; EXPRESSED IN: 22 plant structures; EXPRESSED DURING: 13 growth stages; BEST Arabidopsis thaliana protein match is: unknown protein (TAIR:AT1G56180.1); Has 224 Blast hits to 222 proteins in 59 species: Archae - 0;	0	0	0	0	0	0	0	0
AT2G33255	Haloacid dehalogenase-like hydrolase (HAD) superfamily protein	0	0	0	0	0	0	0	0
AT1G16880	uridylyltransferase-related	0	0	0	0	0	0	0	0
AT5G52970	thylakoid lumen 15.0 kDa protein	0	0	0	0	1	256;	0	0
AT3G18490	Eukaryotic aspartyl protease family protein	0	0	3	208;782;1268;	1	1579;	0	0
AT2G36830	gamma tonoplast intrinsic protein	0	0	1	1355;	0	0	0	0
AT1G12410	CLP protease proteolytic subunit 2	0	0	0	0	0	0	0	0
AT3G54900	CAX interacting protein 1	0	0	0	0	0	0	0	0
AT5G15090	voltage dependent anion channel 3	0	0	1	1726;	0	0	0	0
AT4G34050	S-adenosyl-L-methionine-dependent methyltransferases superfamily protein	0	0	2	1088;1624;	0	0	0	0
AT2G43560	FKBP-like peptidyl-prolyl cis-trans isomerase family protein	0	0	0	0	0	0	0	0
AT3G01280	voltage dependent anion channel 1	0	0	1	1154;	1	1924;	0	0
AT4G02580	NADH-ubiquinone oxidoreductase 24 kDa subunit, putative	0	0	0	0	0	0	0	0
AT3G53580	diaminopimelate epimerase family protein	0	0	0	0	0	0	0	0
AT2G01250	Ribosomal protein L30/L7 family protein	0	0	0	0	0	0	0	0
AT2G45640	SIN3 associated polypeptide P18	0	0	1	652;	0	0	0	0
AT5G48480	Lactoylglutathione lyase / glyoxalase I family protein	0	0	0	0	0	0	0	0
AT1G24360	NAD(P)-binding Rossmann-fold superfamily protein	0	0	0	0	0	0	0	0
AT3G18420	Protein prenylyltransferase superfamily protein	0	0	0	0	0	0	0	0
ATCG00720	photosynthetic electron transfer B	0	0	0	0	0	0	0	0
ATCG00120	ATP synthase subunit alpha	0	0	1	545;	0	0	0	0
AT3G04230	Ribosomal protein S5 domain 2-like superfamily protein	0	0	0	0	0	0	0	0
AT5G10480	Protein-tyrosine phosphatase-like, PTPLA	0	0	1	1949;	0	0	0	0
AT3G56650	Mog1/PsbP/DUF1795-like photosystem II reaction center PsbP family protein	0	0	0	0	0	0	0	0
AT5G35530	Ribosomal protein S3 family protein	0	0	1	1151;	0	0	0	0
AT5G40770	prohibitin 3	0	0	0	0	0	0	0	0
AT2G45770	signal recognition particle receptor protein, chloroplast (FTSY)	0	0	0	0	0	0	0	0
AT4G21580	oxidoreductase, zinc-binding dehydrogenase family protein	0	0	2	852;1047;	0	0	0	0
AT3G09580	FAD/NAD(P)-binding oxidoreductase family protein	0	0	0	0	0	0	0	0
AT3G20680	Domain of unknown function (DUF1995)	0	0	0	0	0	0	0	0
AT5G23140	nuclear-encoded CLP protease P7	0	0	0	0	0	0	0	0
AT1G54040	epithiospecifier protein	0	0	1	188;	0	0	0	0
AT5G40370	Glutaredoxin family protein	0	0	2	454;1436;	0	0	0	0
AT1G12520	copper chaperone for SOD1	0	0	0	0	0	0	0	0
AT5G51970	GroES-like zinc-binding alcohol dehydrogenase family protein	0	0	1	432;	1	1534;	0	0
AT2G21280	NAD(P)-binding Rossmann-fold superfamily protein	0	0	1	850;	0	0	0	0
AT2G29450	glutathione S-transferase tau 5	0	0	0	0	0	0	0	0
AT1G49970	CLP protease proteolytic subunit 1	0	0	0	0	0	0	0	0
AT5G36700	2-phosphoglycolate phosphatase 1	0	0	1	1621;	0	0	0	0
ATCG00820	ribosomal protein S19	0	0	0	0	0	0	0	0
AT5G65430	general regulatory factor 8	0	0	0	0	0	0	0	0
AT2G26080	glycine decarboxylase P-protein 2	0	0	0	0	0	0	0	0
AT5G19370	rhodanese-like domain-containing protein / PPIC-type PPIASE domain-containing protein	0	0	0	0	0	0	0	0
AT4G13200	unknown protein; FUNCTIONS IN: molecular_function unknown; INVOLVED IN: biological_process unknown; LOCATED IN: thylakoid, chloroplast thylakoid membrane, chloroplast, plastoglobule; EXPRESSED IN: 22 plant structures; EXPRESSED DURING: 13 growth stages; H	0	0	1	1631;	1	1611;	0	0
AT1G21720	proteasome beta subunit C1	0	0	0	0	1	1330;	0	0
AT1G32220	NAD(P)-binding Rossmann-fold superfamily protein	0	0	1	99;	0	0	0	0
AT2G44650	chloroplast chaperonin 10	0	0	0	0	0	0	0	0
AT5G37360	unknown protein; FUNCTIONS IN: molecular_function unknown; INVOLVED IN: biological_process unknown; LOCATED IN: chloroplast thylakoid membrane, chloroplast; EXPRESSED IN: 23 plant structures; EXPRESSED DURING: 13 growth stages; Has 1807 Blast hits to 1807	0	0	0	0	1	484;	0	0
AT2G39990	eukaryotic translation initiation factor 2	0	0	0	0	0	0	0	0
AT2G21385	unknown protein.	0	0	0	0	0	0	0	0
AT3G54110	plant uncoupling mitochondrial protein 1	0	0	0	0	1	1463;	0	0
AT3G08920	Rhodanese/Cell cycle control phosphatase superfamily protein	0	0	1	1922;	0	0	0	0
AT3G18890	NAD(P)-binding Rossmann-fold superfamily protein	0	0	0	0	0	0	0	0
AT5G46800	Mitochondrial substrate carrier family protein	0	0	0	0	0	0	0	0
AT1G13270	methionine aminopeptidase 1B	0	0	2	1827;1970;	0	0	0	0
AT5G42650	allene oxide synthase	1	1795;	1	1125;	0	0	0	0
AT1G09070	soybean gene regulated by cold-2	0	0	0	0	0	0	0	0
AT1G19150	photosystem I light harvesting complex gene 6	0	0	0	0	1	1968;	0	0
AT3G62530	ARM repeat superfamily protein	0	0	1	569;	0	0	0	0
AT5G06060	NAD(P)-binding Rossmann-fold superfamily protein	0	0	0	0	0	0	0	0
AT3G56090	ferritin 3	0	0	2	425;1853;	0	0	1	1924;
AT3G47560	alpha/beta-Hydrolases superfamily protein	0	0	0	0	0	0	0	0
AT5G45170	Haloacid dehalogenase-like hydrolase (HAD) superfamily protein	0	0	0	0	0	0	0	0
AT5G52920	plastidic pyruvate kinase beta subunit 1	0	0	0	0	0	0	0	0
AT2G15620	nitrite reductase 1	0	0	1	1444;	1	353;	0	0
AT1G11750	CLP protease proteolytic subunit 6	0	0	1	164;	0	0	0	0
AT3G02730	thioredoxin F-type 1	0	0	1	1824;	0	0	0	0
AT4G23600	Tyrosine transaminase family protein	0	0	0	0	1	350;	0	0
AT5G58060	SNARE-like superfamily protein	0	0	0	0	0	0	0	0
AT3G44890	ribosomal protein L9	0	0	0	0	0	0	0	0
AT5G51110	Transcriptional coactivator/pterin dehydratase	0	0	0	0	1	1512;	0	0
AT1G65260	plastid transcriptionally active 4	0	0	0	0	0	0	0	0
AT4G35860	GTP-binding 2	1	448;	0	0	0	0	0	0
AT3G43540	Protein of unknown function (DUF1350)	0	0	1	849;	1	1723;	0	0
AT1G66670	CLP protease proteolytic subunit 3	0	0	1	354;	0	0	0	0
AT5G47190	Ribosomal protein L19 family protein	0	0	0	0	0	0	0	0
AT4G37930	serine transhydroxymethyltransferase 1	0	0	2	876;1618;	0	0	0	0
AT5G14660	peptide deformylase 1B	0	0	1	843;	0	0	0	0
AT5G08410	ferredoxin/thioredoxin reductase subunit A (variable subunit) 2	0	0	2	924;1458;	0	0	0	0
AT1G07320	ribosomal protein L4	0	0	1	1771;	1	1993;	0	0
AT3G17020	Adenine nucleotide alpha hydrolases-like superfamily protein	0	0	2	989;1368;	1	1079;	0	0
AT2G19750	Ribosomal protein S30 family protein	0	0	0	0	0	0	0	0
AT1G01050	pyrophosphorylase 1	0	0	0	0	0	0	0	0
AT1G27310	nuclear transport factor 2A	0	0	0	0	0	0	0	0
AT5G23310	Fe superoxide dismutase 3	0	0	0	0	0	0	0	0
AT5G67500	voltage dependent anion channel 2	0	0	0	0	1	1650;	0	0
ATCG00770	ribosomal protein S8	0	0	1	1783;	0	0	0	0
AT4G12060	Double Clp-N motif protein	0	0	1	273;	0	0	0	0
AT1G16470	proteasome subunit PAB1	0	0	0	0	0	0	0	0
AT1G17100	SOUL heme-binding family protein	0	0	0	0	1	701;	0	0
AT3G04790	Ribose 5-phosphate isomerase, type A protein	0	0	0	0	0	0	0	0
AT1G06000	UDP-Glycosyltransferase superfamily protein	0	0	0	0	0	0	0	0
AT2G42130	Plastid-lipid associated protein PAP / fibrillin family protein	0	0	0	0	0	0	0	0
ATCG00330	chloroplast ribosomal protein S14	0	0	0	0	0	0	0	0
AT1G18590	sulfotransferase 17	0	0	0	0	0	0	0	0
AT2G17340	Uncharacterised conserved protein (UCP030210)	0	0	2	388;1351;	1	6;	0	0
AT3G25480	Rhodanese/Cell cycle control phosphatase superfamily protein	0	0	0	0	0	0	0	0
AT4G39710	FK506-binding protein 16-2	0	0	0	0	0	0	0	0
AT4G22890	PGR5-LIKE A	0	0	0	0	0	0	1	1520;
AT5G48960	HAD-superfamily hydrolase, subfamily IG, 5'-nucleotidase	0	0	0	0	0	0	0	0
AT1G74970	ribosomal protein S9	0	0	0	0	0	0	0	0
AT1G34000	one-helix protein 2	0	0	0	0	1	1274;	0	0
AT3G28200	Peroxidase superfamily protein	0	0	0	0	0	0	0	0
AT5G14910	Heavy metal transport/detoxification superfamily protein	0	0	0	0	0	0	0	0
AT2G44610	Ras-related small GTP-binding family protein	0	0	0	0	0	0	0	0
AT3G61220	NAD(P)-binding Rossmann-fold superfamily protein	0	0	0	0	0	0	0	0
AT5G47840	adenosine monophosphate kinase	0	0	0	0	0	0	0	0
AT3G11780	MD-2-related lipid recognition domain-containing protein / ML domain-containing protein	0	0	1	1498;	1	1673;	0	0
AT1G47420	succinate dehydrogenase 5	0	0	0	0	0	0	0	0
AT5G24490	30S ribosomal protein, putative	0	0	0	0	0	0	0	0
AT5G61410	D-ribulose-5-phosphate-3-epimerase	0	0	0	0	0	0	0	0
AT1G09590	Translation protein SH3-like family protein	0	0	0	0	0	0	0	0
AT5G62530	aldehyde dehydrogenase 12A1	0	0	2	1655;1963;	0	0	0	0
AT5G17170	rubredoxin family protein	0	0	0	0	0	0	0	0
AT1G79230	mercaptopyruvate sulfurtransferase 1	0	0	2	821;1874;	0	0	0	0
AT5G57850	D-aminoacid aminotransferase-like PLP-dependent enzymes superfamily protein	0	0	0	0	1	1008;	0	0
AT5G13510	Ribosomal protein L10 family protein	0	0	1	216;	0	0	0	0
AT2G02740	ssDNA-binding transcriptional regulator	0	0	0	0	1	1731;	0	0
AT4G24620	phosphoglucose isomerase 1	0	0	0	0	0	0	0	0
AT1G32990	plastid ribosomal protein l11	0	0	0	0	0	0	0	0
AT2G45710	Zinc-binding ribosomal protein family protein	0	0	1	790;	0	0	0	0
AT1G78380	glutathione S-transferase TAU 19	0	0	1	1297;	0	0	0	0
AT3G19710	branched-chain aminotransferase4	0	0	0	0	0	0	0	0
AT5G13120	cyclophilin 20-2	0	0	1	1763;	0	0	0	0
AT1G06400	Ras-related small GTP-binding family protein	0	0	1	1640;	1	802;	0	0
AT5G42980	thioredoxin 3	0	0	0	0	0	0	0	0
AT2G21530	SMAD/FHA domain-containing protein	0	0	0	0	0	0	0	0
AT3G60370	FKBP-like peptidyl-prolyl cis-trans isomerase family protein	0	0	1	834;	0	0	0	0
AT5G14040	phosphate transporter 3;1	0	0	0	0	0	0	0	0
AT1G23740	Oxidoreductase, zinc-binding dehydrogenase family protein	0	0	3	1465;1535;1992;	1	1506;	0	0
AT3G52960	Thioredoxin superfamily protein	0	0	3	753;1566;1695;	0	0	0	0
AT5G19760	Mitochondrial substrate carrier family protein	0	0	0	0	2	408;849;	0	0
AT1G30630	Coatomer epsilon subunit	0	0	0	0	1	1799;	0	0
AT5G35100	Cyclophilin-like peptidyl-prolyl cis-trans isomerase family protein	0	0	0	0	0	0	0	0
AT4G17600	Chlorophyll A-B binding family protein	0	0	0	0	1	852;	0	0
AT5G50250	chloroplast RNA-binding protein 31B	0	0	0	0	0	0	0	0
AT5G16130	Ribosomal protein S7e family protein	0	0	0	0	1	1591;	0	0
AT1G67280	Glyoxalase/Bleomycin resistance protein/Dioxygenase superfamily protein	0	0	1	1946;	0	0	0	0
AT1G48030	mitochondrial lipoamide dehydrogenase 1	0	0	0	0	0	0	0	0
AT3G25530	glyoxylate reductase 1	1	1894;	0	0	0	0	0	0
AT3G62120	Class II aaRS and biotin synthetases superfamily protein	1	1959;	0	0	0	0	0	0
AT2G28605	Photosystem II reaction center PsbP family protein	0	0	0	0	0	0	0	0
AT1G31160	HISTIDINE TRIAD NUCLEOTIDE-BINDING 2	0	0	1	705;	1	853;	0	0
AT5G13410	FKBP-like peptidyl-prolyl cis-trans isomerase family protein	0	0	1	562;	0	0	0	0
AT1G05190	Ribosomal protein L6 family	0	0	1	1488;	0	0	0	0
AT1G24020	MLP-like protein 423	0	0	0	0	0	0	0	0
AT3G48990	AMP-dependent synthetase and ligase family protein	1	1933;	0	0	0	0	0	0
AT5G14320	Ribosomal protein S13/S18 family	0	0	3	245;1252;1813;	0	0	0	0
AT4G04020	fibrillin	0	0	0	0	1	1027;	1	1830;
AT4G30530	Class I glutamine amidotransferase-like superfamily protein	0	0	0	0	0	0	0	0
AT4G29670	atypical CYS HIS rich thioredoxin 2	0	0	0	0	0	0	0	0
AT3G21110	purin 7	0	0	0	0	0	0	0	0
AT5G61170	Ribosomal protein S19e family protein	0	0	0	0	0	0	0	0
AT5G38520	alpha/beta-Hydrolases superfamily protein	0	0	0	0	0	0	0	0
AT4G32470	Cytochrome bd ubiquinol oxidase, 14kDa subunit	0	0	1	122;	0	0	0	0
AT1G12230	Aldolase superfamily protein	0	0	1	794;	1	346;	0	0
AT3G23400	Plastid-lipid associated protein PAP / fibrillin family protein	0	0	1	1175;	0	0	0	0
AT3G20820	Leucine-rich repeat (LRR) family protein	1	1391;	0	0	0	0	0	0
AT4G34120	Cystathionine beta-synthase (CBS) family protein	0	0	1	1894;	0	0	0	0
AT2G44040	Dihydrodipicolinate reductase, bacterial/plant	0	0	0	0	0	0	0	0
AT5G01410	Aldolase-type TIM barrel family protein	0	0	1	1130;	0	0	0	0
AT2G45740	peroxin 11D	0	0	1	1824;	1	1359;	0	0
AT1G55480	protein containing PDZ domain, a K-box domain, and a TPR region	1	1939;	0	0	0	0	0	0
AT3G26070	Plastid-lipid associated protein PAP / fibrillin family protein	0	0	0	0	0	0	0	0
AT3G08740	elongation factor P (EF-P) family protein	0	0	0	0	0	0	0	0
AT2G01140	Aldolase superfamily protein	0	0	0	0	0	0	0	0
AT1G54520	unknown protein; FUNCTIONS IN: molecular_function unknown; INVOLVED IN: biological_process unknown; LOCATED IN: chloroplast; EXPRESSED IN: 24 plant structures; EXPRESSED DURING: 15 growth stages; CONTAINS InterPro DOMAIN/s: Protein of unknown function DUF	0	0	0	0	0	0	0	0
AT4G35100	plasma membrane intrinsic protein 3	0	0	0	0	0	0	0	0
AT1G53240	Lactate/malate dehydrogenase family protein	0	0	0	0	0	0	0	0
AT3G44310	nitrilase 1	0	0	0	0	0	0	0	0
AT1G71500	Rieske (2Fe-2S) domain-containing protein	0	0	1	1944;	0	0	0	0
AT5G09660	peroxisomal NAD-malate dehydrogenase 2	0	0	0	0	0	0	0	0
AT3G09810	isocitrate dehydrogenase VI	0	0	0	0	0	0	0	0
AT1G72750	translocase inner membrane subunit 23-2	0	0	2	408;1862;	0	0	0	0
AT4G02530	chloroplast thylakoid lumen protein	0	0	1	1611;	0	0	0	0
ATCG00660	ribosomal protein L20	0	0	1	1307;	0	0	0	0
AT5G17770	NADH:cytochrome B5 reductase 1	0	0	0	0	0	0	0	0
AT4G18240	starch synthase 4	1	1897;	0	0	0	0	0	0
AT1G15140	FAD/NAD(P)-binding oxidoreductase	0	0	0	0	0	0	0	0
AT2G34460	NAD(P)-binding Rossmann-fold superfamily protein	1	1936;	1	235;	0	0	0	0
AT4G24930	thylakoid lumenal 17.9 kDa protein, chloroplast	0	0	0	0	0	0	0	0
AT5G15610	Proteasome component (PCI) domain protein	0	0	0	0	0	0	0	0
AT3G62030	rotamase CYP 4	0	0	1	1902;	0	0	0	0
ATCG01120	chloroplast ribosomal protein S15	0	0	1	1308;	0	0	0	0
ATCG00470	ATP synthase epsilon chain	0	0	0	0	0	0	0	0
AT4G35630	phosphoserine aminotransferase	0	0	0	0	0	0	0	0
AT5G21430	Chaperone DnaJ-domain superfamily protein	0	0	0	0	0	0	0	0
AT1G23820	spermidine synthase 1	0	0	1	876;	0	0	0	0
AT4G09670	Oxidoreductase family protein	0	0	0	0	1	1837;	0	0
AT5G23060	calcium sensing receptor	0	0	0	0	0	0	0	0
AT1G52510	alpha/beta-Hydrolases superfamily protein	0	0	0	0	0	0	0	0
AT5G02960	Ribosomal protein S12/S23 family protein	0	0	0	0	0	0	0	0
AT4G37925	subunit NDH-M of NAD(P)H:plastoquinone dehydrogenase complex	0	0	0	0	0	0	0	0
AT3G63490	Ribosomal protein L1p/L10e family	0	0	0	0	0	0	0	0
AT3G12290	Amino acid dehydrogenase family protein	0	0	1	1305;	0	0	0	0
AT3G26650	glyceraldehyde 3-phosphate dehydrogenase A subunit	0	0	1	141;	0	0	0	0
AT1G80380	P-loop containing nucleoside triphosphate hydrolases superfamily protein	0	0	0	0	0	0	0	0
AT4G12800	photosystem I subunit l	0	0	1	1358;	1	1944;	0	0
AT1G70410	beta carbonic anhydrase 4	0	0	0	0	1	1585;	0	0
AT5G50850	Transketolase family protein	0	0	0	0	0	0	0	0
AT3G53420	plasma membrane intrinsic protein 2A	0	0	0	0	0	0	0	0
AT3G14420	Aldolase-type TIM barrel family protein	0	0	0	0	0	0	0	0
AT1G62640	3-ketoacyl-acyl carrier protein synthase III	0	0	2	1713;1766;	0	0	0	0
AT4G35000	ascorbate peroxidase 3	0	0	0	0	0	0	0	0
AT2G05990	NAD(P)-binding Rossmann-fold superfamily protein	0	0	0	0	0	0	0	0
AT1G68010	hydroxypyruvate reductase	0	0	0	0	0	0	0	0
AT1G01090	pyruvate dehydrogenase E1 alpha	0	0	0	0	1	56;	0	0
AT1G32060	phosphoribulokinase	0	0	1	1507;	0	0	1	1493;
AT4G31990	aspartate aminotransferase 5	0	0	0	0	0	0	0	0
AT3G63140	chloroplast stem-loop binding protein of 41 kDa	0	0	0	0	1	884;	0	0
AT2G47470	thioredoxin family protein	0	0	0	0	0	0	0	0
AT2G20420	ATP citrate lyase (ACL) family protein	0	0	1	1016;	0	0	0	0
ATCG00280	photosystem II reaction center protein C	0	0	0	0	0	0	0	0
AT5G14260	Rubisco methyltransferase family protein	0	0	0	0	0	0	0	0
AT5G45930	magnesium chelatase i2	0	0	0	0	0	0	0	0
AT1G29310	SecY protein transport family protein	0	0	0	0	2	1505;1752;	1	1927;
AT1G63940	monodehydroascorbate reductase 6	0	0	0	0	0	0	0	0
AT5G05740	ethylene-dependent gravitropism-deficient and yellow-green-like 2	0	0	1	1564;	0	0	0	0
AT1G57720	Translation elongation factor EF1B, gamma chain	0	0	0	0	0	0	0	0
ATCG00680	photosystem II reaction center protein B	0	0	0	0	0	0	0	0
AT3G52930	Aldolase superfamily protein	0	0	0	0	0	0	0	0
AT1G54780	thylakoid lumen 18.3 kDa protein	0	0	0	0	0	0	0	0
AT3G03250	UDP-GLUCOSE PYROPHOSPHORYLASE 1	0	0	0	0	0	0	0	0
AT1G43170	ribosomal protein 1	0	0	0	0	1	754;	0	0
AT5G20290	Ribosomal protein S8e family protein	0	0	0	0	0	0	0	0
AT1G07140	Pleckstrin homology (PH) domain superfamily protein	0	0	1	224;	0	0	0	0
AT3G02230	reversibly glycosylated polypeptide 1	0	0	1	1721;	0	0	1	1924;
AT4G33680	Pyridoxal phosphate (PLP)-dependent transferases superfamily protein	0	0	0	0	0	0	0	0
AT2G36880	methionine adenosyltransferase 3	0	0	0	0	0	0	0	0
AT3G54050	high cyclic electron flow 1	0	0	0	0	0	0	1	1923;
AT1G77490	thylakoidal ascorbate peroxidase	0	0	0	0	0	0	0	0
AT5G19220	ADP glucose pyrophosphorylase large subunit 1	0	0	1	641;	0	0	0	0
AT2G40490	Uroporphyrinogen decarboxylase	0	0	0	0	1	1840;	0	0
AT2G20890	photosystem II reaction center PSB29 protein	0	0	0	0	1	1971;	0	0
AT1G20630	catalase 1	0	0	0	0	1	1989;	0	0
AT2G32480	ARABIDOPSIS SERIN PROTEASE	0	0	0	0	0	0	0	0
AT1G11910	aspartic proteinase A1	0	0	0	0	0	0	0	0
AT5G48300	ADP glucose pyrophosphorylase 1	0	0	1	357;	0	0	0	0
AT3G56940	dicarboxylate diiron protein, putative (Crd1)	0	0	0	0	0	0	1	1948;
AT5G63570	glutamate-1-semialdehyde-2,1-aminomutase	0	0	0	0	0	0	0	0
AT2G39730	rubisco activase	0	0	1	69;	0	0	0	0
ATCG00180	DNA-directed RNA polymerase family protein	0	0	0	0	0	0	0	0
AT2G01470	SEC12P-like 2 protein	0	0	0	0	0	0	0	0
AT2G21330	fructose-bisphosphate aldolase 1	1	1928;	1	220;	0	0	0	0
AT4G13930	serine hydroxymethyltransferase 4	0	0	0	0	0	0	0	0
AT1G08200	UDP-D-apiose/UDP-D-xylose synthase 2	0	0	1	1985;	0	0	0	0
AT2G04280	unknown protein; FUNCTIONS IN: molecular_function unknown; INVOLVED IN: biological_process unknown; EXPRESSED IN: 24 plant structures; EXPRESSED DURING: 13 growth stages; BEST Arabidopsis thaliana protein match is: unknown protein (TAIR:AT4G12700.1); Has	0	0	2	992;1832;	0	0	0	0
AT3G54400	Eukaryotic aspartyl protease family protein	0	0	0	0	0	0	0	0
AT4G34450	coatomer gamma-2 subunit, putative / gamma-2 coat protein, putative / gamma-2 COP, putative	0	0	0	0	1	693;	0	0
AT1G51980	Insulinase (Peptidase family M16) protein	0	0	1	680;	0	0	0	0
AT3G17390	S-adenosylmethionine synthetase family protein	0	0	1	1823;	2	1084;1270;	0	0
AT1G20620	catalase 3	0	0	1	1828;	0	0	0	0
AT1G12800	Nucleic acid-binding, OB-fold-like protein	0	0	0	0	0	0	1	1915;
AT5G07340	Calreticulin family protein	0	0	0	0	0	0	0	0
AT4G35830	aconitase 1	0	0	0	0	1	1880;	0	0
AT5G58290	regulatory particle triple-A ATPase 3	0	0	1	1905;	0	0	0	0
AT5G52840	NADH-ubiquinone oxidoreductase-related	0	0	3	1505;1648;1698;	0	0	0	0
AT1G09750	Eukaryotic aspartyl protease family protein	0	0	0	0	1	839;	0	0
AT1G78820	D-mannose binding lectin protein with Apple-like carbohydrate-binding domain	0	0	0	0	0	0	0	0
AT4G25370	Double Clp-N motif protein	0	0	0	0	0	0	0	0
AT1G09310	Protein of unknown function, DUF538	0	0	0	0	0	0	0	0
AT5G38480	general regulatory factor 3	0	0	0	0	0	0	0	0
AT3G10690	DNA GYRASE A	0	0	0	0	0	0	0	0
AT1G64510	Translation elongation factor EF1B/ribosomal protein S6 family protein	0	0	0	0	0	0	0	0
AT3G23810	S-adenosyl-l-homocysteine (SAH) hydrolase 2	0	0	0	0	0	0	0	0
AT2G41840	Ribosomal protein S5 family protein	0	0	0	0	2	107;1256;	0	0
AT5G66680	dolichyl-diphosphooligosaccharide-protein glycosyltransferase 48kDa subunit family protein	0	0	0	0	0	0	0	0
AT1G22710	sucrose-proton symporter 2	0	0	1	1410;	0	0	0	0
AT1G33590	Leucine-rich repeat (LRR) family protein	0	0	0	0	0	0	0	0
AT1G30690	Sec14p-like phosphatidylinositol transfer family protein	0	0	0	0	0	0	1	1773;
AT2G18020	Ribosomal protein L2 family	0	0	0	0	0	0	0	0
AT2G25970	KH domain-containing protein	0	0	1	1924;	0	0	0	0
AT3G52180	dual specificity protein phosphatase (DsPTP1) family protein	0	0	0	0	0	0	0	0
AT1G64650	Major facilitator superfamily protein	0	0	0	0	0	0	0	0
AT3G49120	peroxidase CB	1	273;	1	608;	0	0	0	0
AT3G61820	Eukaryotic aspartyl protease family protein	0	0	0	0	0	0	0	0
AT3G18410	Complex I subunit NDUFS6	0	0	2	1378;1719;	1	1107;	0	0
AT4G27500	proton pump interactor 1	0	0	0	0	0	0	0	0
AT2G07050	cycloartenol synthase 1	0	0	0	0	0	0	0	0
AT1G14030	Rubisco methyltransferase family protein	0	0	0	0	0	0	0	0
AT2G04030	Chaperone protein htpG family protein	0	0	1	1313;	0	0	0	0
AT1G61520	photosystem I light harvesting complex gene 3	0	0	0	0	0	0	0	0
AT4G31500	cytochrome P450, family 83, subfamily B, polypeptide 1	0	0	0	0	0	0	0	0
AT3G56460	GroES-like zinc-binding alcohol dehydrogenase family protein	0	0	0	0	0	0	0	0
AT5G66470	RNA binding;GTP binding	0	0	0	0	0	0	0	0
AT5G48220	Aldolase-type TIM barrel family protein	0	0	0	0	0	0	0	0
AT5G18660	NAD(P)-binding Rossmann-fold superfamily protein	0	0	1	558;	0	0	0	0
AT3G13460	evolutionarily conserved C-terminal region 2	0	0	1	1952;	0	0	0	0
AT1G69830	alpha-amylase-like 3	0	0	0	0	0	0	0	0
AT1G05500	Calcium-dependent lipid-binding (CaLB domain) family protein	0	0	1	1475;	0	0	0	0
AT2G20260	photosystem I subunit E-2	0	0	0	0	0	0	0	0
AT3G57610	adenylosuccinate synthase	1	118;	2	1655;1674;	1	15;	0	0
AT2G38540	lipid transfer protein 1	0	0	0	0	0	0	0	0
AT5G19990	regulatory particle triple-A ATPase 6A	0	0	0	0	0	0	0	0
AT5G44340	tubulin beta chain 4	0	0	1	1785;	0	0	0	0
AT5G10920	L-Aspartase-like family protein	0	0	0	0	1	1353;	0	0
AT4G34350	4-hydroxy-3-methylbut-2-enyl diphosphate reductase	0	0	0	0	0	0	0	0
AT5G64580	AAA-type ATPase family protein	0	0	0	0	0	0	0	0
AT1G08520	ALBINA 1	0	0	1	1930;	0	0	0	0
AT5G66570	PS II oxygen-evolving complex 1	1	1923;	1	831;	1	1404;	0	0
AT2G24420	DNA repair ATPase-related	0	0	0	0	0	0	0	0
AT1G05010	ethylene-forming enzyme	0	0	2	818;981;	1	1689;	0	0
AT5G62350	Plant invertase/pectin methylesterase inhibitor superfamily protein	0	0	0	0	0	0	0	0
AT3G56240	copper chaperone	0	0	1	1328;	0	0	0	0
AT4G16660	heat shock protein 70 (Hsp 70) family protein	0	0	0	0	0	0	0	0
AT3G48870	Clp ATPase	0	0	0	0	0	0	0	0
AT2G40840	disproportionating enzyme 2	0	0	0	0	0	0	0	0
AT3G29360	UDP-glucose 6-dehydrogenase family protein	0	0	1	592;	0	0	0	0
AT1G79530	glyceraldehyde-3-phosphate dehydrogenase of plastid 1	0	0	1	860;	0	0	1	1594;
AT3G57560	N-acetyl-l-glutamate kinase	0	0	0	0	0	0	0	0
AT5G55230	microtubule-associated proteins 65-1	0	0	0	0	1	1572;	0	0
AT2G44060	Late embryogenesis abundant protein, group 2	0	0	0	0	0	0	0	0
AT2G36250	Tubulin/FtsZ family protein	0	0	0	0	0	0	0	0
AT2G01720	Ribophorin I	0	0	1	1722;	0	0	0	0
AT4G36250	aldehyde dehydrogenase 3F1	0	0	4	11;373;1261;1365;	0	0	0	0
AT3G54960	PDI-like 1-3	0	0	0	0	0	0	0	0
AT4G24190	Chaperone protein htpG family protein	1	1845;	0	0	0	0	0	0
AT4G23460	Adaptin family protein	0	0	2	1395;1911;	1	1;	0	0
AT3G11820	syntaxin of plants 121	0	0	1	1420;	0	0	0	0
AT5G26742	DEAD box RNA helicase (RH3)	0	0	1	1834;	1	1643;	0	0
AT1G65230	Uncharacterized conserved protein (DUF2358)	0	0	0	0	0	0	0	0
AT4G29810	MAP kinase kinase 2	0	0	2	526;1679;	0	0	0	0
AT5G38640	NagB/RpiA/CoA transferase-like superfamily protein	0	0	0	0	0	0	0	0
AT1G67680	SRP72 RNA-binding domain	0	0	0	0	0	0	0	0
AT3G27240	Cytochrome C1 family	0	0	1	1078;	0	0	0	0
AT4G19410	Pectinacetylesterase family protein	0	0	0	0	1	1916;	0	0
AT4G26840	small ubiquitin-like modifier 1	0	0	0	0	0	0	0	0
AT2G20630	PP2C induced by AVRRPM1	0	0	1	445;	0	0	0	0
AT5G63860	Regulator of chromosome condensation (RCC1) family protein	0	0	1	1569;	1	118;	0	0
AT3G48730	glutamate-1-semialdehyde 2,1-aminomutase 2	0	0	0	0	0	0	0	0
AT5G11710	ENTH/VHS family protein	0	0	0	0	1	1793;	0	0
AT4G36130	Ribosomal protein L2 family	0	0	0	0	0	0	0	0
AT5G34850	purple acid phosphatase 26	0	0	0	0	0	0	0	0
AT4G17520	Hyaluronan / mRNA binding family	0	0	0	0	1	1675;	0	0
AT1G20010	tubulin beta-5 chain	0	0	0	0	0	0	0	0
AT5G65220	Ribosomal L29 family protein	0	0	1	1700;	0	0	0	0
AT1G03680	thioredoxin M-type 1	0	0	2	751;1312;	0	0	0	0
AT1G54010	GDSL-like Lipase/Acylhydrolase superfamily protein	0	0	0	0	0	0	0	0
AT5G60640	PDI-like 1-4	0	0	0	0	0	0	0	0
AT5G11420	Protein of unknown function, DUF642	0	0	0	0	0	0	0	0
AT3G47470	light-harvesting chlorophyll-protein complex I subunit A4	0	0	1	1470;	0	0	0	0
AT3G14210	epithiospecifier modifier 1	0	0	2	826;1629;	0	0	0	0
AT1G50370	Calcineurin-like metallo-phosphoesterase superfamily protein	0	0	1	1978;	1	1023;	0	0
AT3G60770	Ribosomal protein S13/S15	0	0	0	0	0	0	1	248;
AT5G40810	Cytochrome C1 family	0	0	0	0	0	0	0	0
AT4G14960	Tubulin/FtsZ family protein	0	0	0	0	1	89;	0	0
AT3G05420	acyl-CoA binding protein 4	0	0	0	0	0	0	0	0
AT1G78300	general regulatory factor 2	0	0	0	0	1	1362;	0	0
AT5G62440	Protein of unknown function (DUF3223)	0	0	2	959;1758;	0	0	0	0
AT1G31690	Copper amine oxidase family protein	0	0	2	1302;1473;	0	0	0	0
AT4G28750	Photosystem I reaction centre subunit IV / PsaE protein	1	1909;	0	0	1	1118;	0	0
AT3G16780	Ribosomal protein L19e family protein	0	0	0	0	0	0	0	0
AT1G52780	Protein of unknown function (DUF2921)	0	0	1	1792;	0	0	0	0
AT5G25460	Protein of unknown function, DUF642	0	0	1	459;	1	1313;	0	0
AT5G25265	unknown protein; FUNCTIONS IN: molecular_function unknown; INVOLVED IN: biological_process unknown; LOCATED IN: plasma membrane, membrane; EXPRESSED IN: cultured cell, leaf; BEST Arabidopsis thaliana protein match is: unknown protein (TAIR:AT2G25260.1); H	0	0	0	0	0	0	0	0
AT1G04430	S-adenosyl-L-methionine-dependent methyltransferases superfamily protein	0	0	0	0	0	0	0	0
AT1G51805	Leucine-rich repeat protein kinase family protein	0	0	1	1376;	0	0	0	0
AT5G10840	Endomembrane protein 70 protein family	0	0	1	1068;	0	0	0	0
AT3G54540	general control non-repressible 4	0	0	1	1641;	0	0	0	0
AT5G02740	Ribosomal protein S24e family protein	0	0	0	0	1	460;	0	0
AT4G27440	protochlorophyllide oxidoreductase B	0	0	1	1860;	0	0	0	0
AT2G04350	AMP-dependent synthetase and ligase family protein	0	0	0	0	0	0	2	1911;1937;
AT3G51160	NAD(P)-binding Rossmann-fold superfamily protein	0	0	1	1858;	0	0	0	0
AT5G38470	Rad23 UV excision repair protein family	0	0	1	980;	0	0	0	0
AT1G29790	S-adenosyl-L-methionine-dependent methyltransferases superfamily protein	0	0	0	0	0	0	0	0
AT4G19170	nine-cis-epoxycarotenoid dioxygenase 4	0	0	0	0	0	0	0	0
AT1G59870	ABC-2 and Plant PDR ABC-type transporter family protein	0	0	1	1800;	0	0	0	0
AT4G18030	S-adenosyl-L-methionine-dependent methyltransferases superfamily protein	0	0	0	0	0	0	0	0
AT1G49750	Leucine-rich repeat (LRR) family protein	0	0	1	1866;	0	0	0	0
AT3G16370	GDSL-like Lipase/Acylhydrolase superfamily protein	0	0	0	0	1	1581;	0	0
AT1G35160	GF14 protein phi chain	0	0	1	1222;	0	0	0	0
AT2G27720	60S acidic ribosomal protein family	0	0	0	0	0	0	0	0
AT1G63680	acid-amino acid ligases;ligases;ATP binding;ATP binding;ligases	0	0	2	308;1644;	0	0	0	0
AT4G39660	alanine:glyoxylate aminotransferase 2	0	0	0	0	0	0	0	0
AT1G27930	Protein of unknown function (DUF579)	0	0	1	1852;	0	0	0	0
AT5G27120	NOP56-like pre RNA processing ribonucleoprotein	0	0	0	0	0	0	0	0
AT5G11950	Putative lysine decarboxylase family protein	0	0	0	0	0	0	0	0
AT2G27860	UDP-D-apiose/UDP-D-xylose synthase 1	0	0	2	1845;1979;	0	0	0	0
AT4G22690	cytochrome P450, family 706, subfamily A, polypeptide 1	0	0	1	639;	1	1807;	0	0
AT5G20500	Glutaredoxin family protein	0	0	1	36;	0	0	0	0
AT3G51050	FG-GAP repeat-containing protein	0	0	1	296;	1	1437;	0	0
AT3G54090	fructokinase-like 1	0	0	0	0	1	1986;	0	0
AT3G23820	UDP-D-glucuronate 4-epimerase 6	0	0	2	46;1186;	0	0	0	0
AT3G61870	unknown protein; FUNCTIONS IN: molecular_function unknown; INVOLVED IN: biological_process unknown; LOCATED IN: chloroplast, chloroplast inner membrane; EXPRESSED IN: 23 plant structures; EXPRESSED DURING: 14 growth stages; Has 35333 Blast hits to 34131 p	0	0	0	0	0	0	0	0
AT3G14010	CTC-interacting domain 4	0	0	1	177;	0	0	0	0
AT1G35720	annexin 1	1	1953;	0	0	0	0	0	0
AT5G11670	NADP-malic enzyme 2	0	0	0	0	0	0	0	0
AT1G06410	trehalose-phosphatase/synthase 7	0	0	2	312;1389;	0	0	0	0
AT5G14060	Aspartate kinase family protein	0	0	0	0	0	0	0	0
AT4G09020	isoamylase 3	1	1878;	0	0	0	0	0	0
AT4G33625	FUNCTIONS IN: molecular_function unknown; INVOLVED IN: biological_process unknown; LOCATED IN: plasma membrane; EXPRESSED IN: cultured cell; CONTAINS InterPro DOMAIN/s: Golgi apparatus membrane protein TVP15 (InterPro:IPR013714); Has 30201 Blast hits to 1	0	0	1	1876;	1	1148;	0	0
AT1G26090	P-loop containing nucleoside triphosphate hydrolases superfamily protein	0	0	0	0	0	0	0	0
AT1G29470	S-adenosyl-L-methionine-dependent methyltransferases superfamily protein	0	0	1	531;	0	0	0	0
AT1G09210	calreticulin 1b	0	0	0	0	0	0	0	0
AT2G28800	63 kDa inner membrane family protein	0	0	0	0	0	0	0	0
AT5G14920	Gibberellin-regulated family protein	0	0	2	879;1407;	0	0	0	0
AT4G19120	S-adenosyl-L-methionine-dependent methyltransferases superfamily protein	0	0	1	1661;	0	0	0	0
AT1G18250	Pathogenesis-related thaumatin superfamily protein	0	0	0	0	0	0	0	0
AT1G10630	ADP-ribosylation factor A1F	0	0	0	0	0	0	0	0
AT3G10270	DNA GYRASE B1	0	0	0	0	0	0	0	0
AT3G06980	DEA(D/H)-box RNA helicase family protein	0	0	0	0	0	0	0	0
AT1G48440	B-cell receptor-associated 31-like	0	0	0	0	0	0	0	0
AT4G39990	RAB GTPase homolog A4B	0	0	0	0	0	0	1	1905;
AT4G39260	cold, circadian rhythm, and RNA binding 1	0	0	0	0	0	0	0	0
AT1G72930	toll/interleukin-1 receptor-like	0	0	2	429;1973;	0	0	0	0
AT2G47400	CP12 domain-containing protein 1	1	1899;	3	536;1528;1540;	0	0	0	0
AT3G54890	photosystem I light harvesting complex gene 1	0	0	0	0	1	1904;	0	0
AT1G26550	FKBP-like peptidyl-prolyl cis-trans isomerase family protein	0	0	0	0	0	0	0	0
AT1G78850	D-mannose binding lectin protein with Apple-like carbohydrate-binding domain	0	0	0	0	0	0	0	0
AT5G57290	60S acidic ribosomal protein family	0	0	0	0	0	0	0	0
AT5G17230	PHYTOENE SYNTHASE	1	697;	2	1216;1632;	0	0	0	0
AT1G35620	PDI-like 5-2	0	0	2	1682;1795;	0	0	0	0
AT1G20050	C-8,7 sterol isomerase	0	0	0	0	0	0	0	0
AT5G54270	light-harvesting chlorophyll B-binding protein 3	0	0	0	0	1	1916;	0	0
AT5G49760	Leucine-rich repeat protein kinase family protein	0	0	0	0	0	0	0	0
AT2G18110	Translation elongation factor EF1B/ribosomal protein S6 family protein	0	0	0	0	1	221;	0	0
AT2G34585	unknown protein; FUNCTIONS IN: molecular_function unknown; INVOLVED IN: biological_process unknown; LOCATED IN: plasma membrane, vacuole; EXPRESSED IN: 24 plant structures; EXPRESSED DURING: 15 growth stages; Has 43 Blast hits to 43 proteins in 9 species:	0	0	0	0	0	0	0	0
AT2G07727	Di-haem cytochrome, transmembrane;Cytochrome b/b6, C-terminal	0	0	0	0	1	1571;	0	0
AT1G15820	light harvesting complex photosystem II subunit 6	0	0	0	0	0	0	1	1855;
AT4G33360	NAD(P)-binding Rossmann-fold superfamily protein	0	0	0	0	0	0	0	0
AT1G13930	Involved in response to salt stress. Knockout mutants are hypersensitive to salt stress.	0	0	0	0	0	0	0	0
AT3G22120	cell wall-plasma membrane linker protein	0	0	2	1093;1929;	0	0	0	0
AT3G61470	photosystem I light harvesting complex gene 2	0	0	0	0	0	0	0	0
AT2G39800	delta1-pyrroline-5-carboxylate synthase 1	0	0	2	1277;1332;	0	0	0	0
AT1G03230	Eukaryotic aspartyl protease family protein	0	0	2	605;1003;	0	0	0	0
AT5G49720	glycosyl hydrolase 9A1	0	0	0	0	0	0	0	0
AT2G03820	nonsense-mediated mRNA decay NMD3 family protein	0	0	0	0	0	0	0	0
AT4G36020	cold shock domain protein 1	0	0	0	0	1	1790;	1	1358;
AT1G13110	cytochrome P450, family 71 subfamily B, polypeptide 7	0	0	0	0	0	0	0	0
AT4G35890	winged-helix DNA-binding transcription factor family protein	0	0	1	516;	0	0	0	0
AT1G75040	pathogenesis-related gene 5	0	0	1	1893;	0	0	0	0
AT2G05070	photosystem II light harvesting complex gene 2.2	0	0	0	0	0	0	0	0
AT5G18570	GTP1/OBG family protein	0	0	0	0	0	0	0	0
AT2G17840	Senescence/dehydration-associated protein-related	0	0	1	1975;	0	0	0	0
AT4G18040	eukaryotic translation initiation factor 4E	0	0	0	0	0	0	0	0
AT5G01400	HEAT repeat-containing protein	0	0	2	516;1627;	0	0	0	0
AT4G21960	Peroxidase superfamily protein	0	0	2	308;703;	1	215;	0	0
AT5G03910	ABC2 homolog 12	0	0	3	547;1142;1883;	0	0	0	0
AT3G49110	peroxidase CA	1	1588;	0	0	0	0	0	0
AT3G57150	homologue of NAP57	0	0	0	0	0	0	0	0
AT2G34430	light-harvesting chlorophyll-protein complex II subunit B1	0	0	0	0	1	460;	0	0
AT5G15230	GAST1 protein homolog 4	0	0	1	712;	0	0	0	0
AT3G13235	ubiquitin family protein	0	0	0	0	0	0	0	0
AT5G60460	Preprotein translocase Sec, Sec61-beta subunit protein	0	0	1	758;	0	0	0	0
AT4G22485	Bifunctional inhibitor/lipid-transfer protein/seed storage 2S albumin superfamily protein	0	0	0	0	0	0	0	0
AT3G53260	phenylalanine ammonia-lyase 2	0	0	0	0	0	0	0	0
AT3G60810	unknown protein; CONTAINS InterPro DOMAIN/s: Protein of unknown function DUF1499 (InterPro:IPR010865); Has 35333 Blast hits to 34131 proteins in 2444 species: Archae - 798; Bacteria - 22429; Metazoa - 974; Fungi - 991; Plants - 531; Viruses - 0; Other Euk	0	0	0	0	1	1354;	0	0
AT1G21250	cell wall-associated kinase	0	0	0	0	0	0	0	0
AT2G27290	Protein of unknown function (DUF1279)	0	0	0	0	0	0	0	0
AT5G50870	ubiquitin-conjugating enzyme 27	0	0	1	1570;	0	0	0	0
AT3G48890	membrane-associated progesterone binding protein 3	0	0	0	0	1	221;	0	0
AT2G46650	cytochrome B5 isoform C	1	457;	0	0	0	0	0	0
AT2G21060	glycine-rich protein 2B	0	0	1	1434;	0	0	0	0
AT2G37040	PHE ammonia lyase 1	0	0	0	0	1	1192;	0	0
AT5G52310	low-temperature-responsive protein 78 (LTI78) / desiccation-responsive protein 29A (RD29A)	0	0	1	1769;	1	675;	0	0
AT2G01755	unknown protein; FUNCTIONS IN: molecular_function unknown; INVOLVED IN: biological_process unknown; LOCATED IN: chloroplast; Has 120 Blast hits to 120 proteins in 52 species: Archae - 0; Bacteria - 80; Metazoa - 0; Fungi - 0; Plants - 24; Viruses - 0; Oth	0	0	0	0	0	0	0	0
AT2G41090	Calcium-binding EF-hand family protein	0	0	0	0	0	0	0	0
AT3G16200	unknown protein; Has 97 Blast hits to 97 proteins in 15 species: Archae - 0; Bacteria - 8; Metazoa - 0; Fungi - 0; Plants - 36; Viruses - 0; Other Eukaryotes - 53 (source: NCBI BLink).	0	0	1	1216;	0	0	0	0
AT1G04850	ubiquitin-associated (UBA)/TS-N domain-containing protein	0	0	1	440;	0	0	0	0
AT3G09940	monodehydroascorbate reductase	0	0	1	293;	0	0	0	0
AT4G21620	glycine-rich protein	0	0	0	0	0	0	0	0

## Sheet: prr7prr9_ED
ID	descr	log2FoldChange	pval	mutant	wild-type	CACGTGGC-qty	CACGTGGC-pos	AAATATC-qty	AAATATC-pos	TGGATAA-qty	TGGATAA-pos	CCACGTGT-qty	CCACGTGT-pos
AT2G42530	cold regulated 15b	1.94047	2.59998108179069e-05	prr7-3 ppr9-1|Columbia (Col-0)|ED	Wild Type|Columbia (Col-0)|ED	0	0	2	1750;1914;	0	0	0	0
AT5G60460	Preprotein translocase Sec, Sec61-beta subunit protein	0.929281	0.0434949	prr7-3 ppr9-1|Columbia (Col-0)|ED	Wild Type|Columbia (Col-0)|ED	0	0	1	758;	0	0	0	0
AT5G15810	N2,N2-dimethylguanosine tRNA methyltransferase	0.915449	0.0274033	prr7-3 ppr9-1|Columbia (Col-0)|ED	Wild Type|Columbia (Col-0)|ED	0	0	0	0	0	0	0	0
AT3G05590	ribosomal protein L18	0.760893	0.0403419	prr7-3 ppr9-1|Columbia (Col-0)|ED	Wild Type|Columbia (Col-0)|ED	0	0	0	0	1	1023;	0	0
AT4G15770	RNA binding	0.742973	0.000503027	prr7-3 ppr9-1|Columbia (Col-0)|ED	Wild Type|Columbia (Col-0)|ED	0	0	0	0	0	0	0	0
AT2G39800	delta1-pyrroline-5-carboxylate synthase 1	0.727476	3.66357599091693e-07	prr7-3 ppr9-1|Columbia (Col-0)|ED	Wild Type|Columbia (Col-0)|ED	0	0	2	1277;1332;	0	0	0	0
AT4G11220	VIRB2-interacting protein 2	0.680445	0.0300802	prr7-3 ppr9-1|Columbia (Col-0)|ED	Wild Type|Columbia (Col-0)|ED	0	0	0	0	0	0	1	1804;
AT2G30650	ATP-dependent caseinolytic (Clp) protease/crotonase family protein	0.651963	0.0325333	prr7-3 ppr9-1|Columbia (Col-0)|ED	Wild Type|Columbia (Col-0)|ED	0	0	0	0	0	0	0	0
AT3G49110	peroxidase CA	0.642587	4.369485861518e-05	prr7-3 ppr9-1|Columbia (Col-0)|ED	Wild Type|Columbia (Col-0)|ED	1	1588;	0	0	0	0	0	0
AT1G73600	S-adenosyl-L-methionine-dependent methyltransferases superfamily protein	0.634912	4.65169329345027e-06	prr7-3 ppr9-1|Columbia (Col-0)|ED	Wild Type|Columbia (Col-0)|ED	0	0	1	400;	0	0	0	0
AT3G12390	Nascent polypeptide-associated complex (NAC), alpha subunit family protein	0.570797	0.00850369	prr7-3 ppr9-1|Columbia (Col-0)|ED	Wild Type|Columbia (Col-0)|ED	1	1788;	0	0	0	0	0	0
AT5G07030	Eukaryotic aspartyl protease family protein	0.568219	8.69179356265822e-08	prr7-3 ppr9-1|Columbia (Col-0)|ED	Wild Type|Columbia (Col-0)|ED	0	0	0	0	1	206;	0	0
AT1G75040	pathogenesis-related gene 5	0.556779	0.000692755	prr7-3 ppr9-1|Columbia (Col-0)|ED	Wild Type|Columbia (Col-0)|ED	0	0	1	1893;	0	0	0	0
AT4G21960	Peroxidase superfamily protein	0.552917	0.0047218	prr7-3 ppr9-1|Columbia (Col-0)|ED	Wild Type|Columbia (Col-0)|ED	0	0	2	308;703;	1	215;	0	0
AT5G14920	Gibberellin-regulated family protein	0.543401	0.000338065	prr7-3 ppr9-1|Columbia (Col-0)|ED	Wild Type|Columbia (Col-0)|ED	0	0	2	879;1407;	0	0	0	0
AT2G38670	phosphorylethanolamine cytidylyltransferase 1	0.534084	0.0156952	prr7-3 ppr9-1|Columbia (Col-0)|ED	Wild Type|Columbia (Col-0)|ED	0	0	0	0	0	0	0	0
AT1G28290	arabinogalactan protein 31	0.503527	0.0181368	prr7-3 ppr9-1|Columbia (Col-0)|ED	Wild Type|Columbia (Col-0)|ED	0	0	1	419;	1	1865;	0	0
AT1G78870	ubiquitin-conjugating enzyme 35	0.499343	0.0119724	prr7-3 ppr9-1|Columbia (Col-0)|ED	Wild Type|Columbia (Col-0)|ED	0	0	0	0	1	1765;	0	0
AT1G64970	gamma-tocopherol methyltransferase	0.494932	0.0131573	prr7-3 ppr9-1|Columbia (Col-0)|ED	Wild Type|Columbia (Col-0)|ED	0	0	0	0	1	1132;	0	0
AT1G58290	Glutamyl-tRNA reductase family protein	0.487144	0.000192348	prr7-3 ppr9-1|Columbia (Col-0)|ED	Wild Type|Columbia (Col-0)|ED	0	0	1	1185;	1	1858;	0	0
AT5G23860	tubulin beta 8	0.487073	0.049785	prr7-3 ppr9-1|Columbia (Col-0)|ED	Wild Type|Columbia (Col-0)|ED	0	0	0	0	0	0	0	0
AT4G22690	cytochrome P450, family 706, subfamily A, polypeptide 1	0.485621	0.00791684	prr7-3 ppr9-1|Columbia (Col-0)|ED	Wild Type|Columbia (Col-0)|ED	0	0	1	639;	1	1807;	0	0
AT1G35720	annexin 1	0.482368	1.14054659552516e-06	prr7-3 ppr9-1|Columbia (Col-0)|ED	Wild Type|Columbia (Col-0)|ED	1	1953;	0	0	0	0	0	0
AT1G14320	Ribosomal protein L16p/L10e family protein	0.474441	0.0130131	prr7-3 ppr9-1|Columbia (Col-0)|ED	Wild Type|Columbia (Col-0)|ED	0	0	0	0	1	1759;	0	0
AT4G02520	glutathione S-transferase PHI 2	0.446881	0.00125229	prr7-3 ppr9-1|Columbia (Col-0)|ED	Wild Type|Columbia (Col-0)|ED	0	0	0	0	0	0	0	0
AT3G15356	Legume lectin family protein	0.444498	0.0488881	prr7-3 ppr9-1|Columbia (Col-0)|ED	Wild Type|Columbia (Col-0)|ED	0	0	0	0	0	0	0	0
AT4G39660	alanine:glyoxylate aminotransferase 2	0.441628	0.00841624	prr7-3 ppr9-1|Columbia (Col-0)|ED	Wild Type|Columbia (Col-0)|ED	0	0	0	0	0	0	0	0
AT4G14960	Tubulin/FtsZ family protein	0.429864	0.00130259	prr7-3 ppr9-1|Columbia (Col-0)|ED	Wild Type|Columbia (Col-0)|ED	0	0	0	0	1	89;	0	0
AT5G02740	Ribosomal protein S24e family protein	0.423792	0.0372636	prr7-3 ppr9-1|Columbia (Col-0)|ED	Wild Type|Columbia (Col-0)|ED	0	0	0	0	1	460;	0	0
AT2G21580	Ribosomal protein S25 family protein	0.404058	0.00818211	prr7-3 ppr9-1|Columbia (Col-0)|ED	Wild Type|Columbia (Col-0)|ED	0	0	2	225;1702;	2	964;975;	0	0
AT2G28790	Pathogenesis-related thaumatin superfamily protein	0.38934	0.0468688	prr7-3 ppr9-1|Columbia (Col-0)|ED	Wild Type|Columbia (Col-0)|ED	0	0	0	0	1	1206;	0	0
AT2G40380	prenylated RAB acceptor 1.B2	0.38825	0.00452503	prr7-3 ppr9-1|Columbia (Col-0)|ED	Wild Type|Columbia (Col-0)|ED	0	0	0	0	0	0	0	0
AT2G21620	Adenine nucleotide alpha hydrolases-like superfamily protein	0.386172	0.00191937	prr7-3 ppr9-1|Columbia (Col-0)|ED	Wild Type|Columbia (Col-0)|ED	0	0	1	79;	0	0	0	0
AT3G26450	Polyketide cyclase/dehydrase and lipid transport superfamily protein	0.383234	0.0181831	prr7-3 ppr9-1|Columbia (Col-0)|ED	Wild Type|Columbia (Col-0)|ED	0	0	0	0	1	510;	0	0
AT1G21130	O-methyltransferase family protein	0.382983	7.61555856193497e-06	prr7-3 ppr9-1|Columbia (Col-0)|ED	Wild Type|Columbia (Col-0)|ED	0	0	3	690;1805;1950;	0	0	0	0
AT3G53990	Adenine nucleotide alpha hydrolases-like superfamily protein	0.379488	0.00310295	prr7-3 ppr9-1|Columbia (Col-0)|ED	Wild Type|Columbia (Col-0)|ED	0	0	0	0	0	0	0	0
AT5G12470	Protein of unknown function (DUF3411)	0.357463	0.00394779	prr7-3 ppr9-1|Columbia (Col-0)|ED	Wild Type|Columbia (Col-0)|ED	0	0	0	0	1	1326;	0	0
AT1G27400	Ribosomal protein L22p/L17e family protein	0.351752	0.0386683	prr7-3 ppr9-1|Columbia (Col-0)|ED	Wild Type|Columbia (Col-0)|ED	0	0	0	0	0	0	0	0
AT4G11600	glutathione peroxidase 6	0.348109	0.0150019	prr7-3 ppr9-1|Columbia (Col-0)|ED	Wild Type|Columbia (Col-0)|ED	0	0	0	0	0	0	1	1931;
AT4G14300	RNA-binding (RRM/RBD/RNP motifs) family protein	0.347562	0.0440618	prr7-3 ppr9-1|Columbia (Col-0)|ED	Wild Type|Columbia (Col-0)|ED	0	0	0	0	0	0	0	0
AT5G64940	ABC2 homolog 13	0.345664	0.00224784	prr7-3 ppr9-1|Columbia (Col-0)|ED	Wild Type|Columbia (Col-0)|ED	0	0	1	1528;	0	0	1	1919;
AT3G44310	nitrilase 1	0.33501	1.67939116996145e-05	prr7-3 ppr9-1|Columbia (Col-0)|ED	Wild Type|Columbia (Col-0)|ED	0	0	0	0	0	0	0	0
AT3G52180	dual specificity protein phosphatase (DsPTP1) family protein	0.326275	0.000686203	prr7-3 ppr9-1|Columbia (Col-0)|ED	Wild Type|Columbia (Col-0)|ED	0	0	0	0	0	0	0	0
AT3G61820	Eukaryotic aspartyl protease family protein	0.317989	0.00202654	prr7-3 ppr9-1|Columbia (Col-0)|ED	Wild Type|Columbia (Col-0)|ED	0	0	0	0	0	0	0	0
AT1G79530	glyceraldehyde-3-phosphate dehydrogenase of plastid 1	0.314836	0.00236384	prr7-3 ppr9-1|Columbia (Col-0)|ED	Wild Type|Columbia (Col-0)|ED	0	0	1	860;	0	0	1	1594;
AT5G10840	Endomembrane protein 70 protein family	0.313812	0.00588028	prr7-3 ppr9-1|Columbia (Col-0)|ED	Wild Type|Columbia (Col-0)|ED	0	0	1	1068;	0	0	0	0
AT3G20820	Leucine-rich repeat (LRR) family protein	0.30715	0.00325658	prr7-3 ppr9-1|Columbia (Col-0)|ED	Wild Type|Columbia (Col-0)|ED	1	1391;	0	0	0	0	0	0
AT2G21250	NAD(P)-linked oxidoreductase superfamily protein	0.306089	0.00270576	prr7-3 ppr9-1|Columbia (Col-0)|ED	Wild Type|Columbia (Col-0)|ED	0	0	0	0	0	0	0	0
AT1G44575	Chlorophyll A-B binding family protein	0.305606	0.000594428	prr7-3 ppr9-1|Columbia (Col-0)|ED	Wild Type|Columbia (Col-0)|ED	0	0	0	0	0	0	0	0
AT4G13010	Oxidoreductase, zinc-binding dehydrogenase family protein	0.305179	0.000618735	prr7-3 ppr9-1|Columbia (Col-0)|ED	Wild Type|Columbia (Col-0)|ED	0	0	1	1200;	1	1811;	0	0
AT3G23490	cyanase	0.302526	0.0201558	prr7-3 ppr9-1|Columbia (Col-0)|ED	Wild Type|Columbia (Col-0)|ED	0	0	1	1518;	0	0	0	0
AT3G54400	Eukaryotic aspartyl protease family protein	0.299993	9.4887974376847e-05	prr7-3 ppr9-1|Columbia (Col-0)|ED	Wild Type|Columbia (Col-0)|ED	0	0	0	0	0	0	0	0
AT4G04020	fibrillin	0.295347	0.00245939	prr7-3 ppr9-1|Columbia (Col-0)|ED	Wild Type|Columbia (Col-0)|ED	0	0	0	0	1	1027;	1	1830;
AT1G33590	Leucine-rich repeat (LRR) family protein	0.290195	0.00185177	prr7-3 ppr9-1|Columbia (Col-0)|ED	Wild Type|Columbia (Col-0)|ED	0	0	0	0	0	0	0	0
AT5G19860	Protein of unknown function, DUF538	0.289987	0.033539	prr7-3 ppr9-1|Columbia (Col-0)|ED	Wild Type|Columbia (Col-0)|ED	0	0	0	0	0	0	0	0
AT5G48880	peroxisomal 3-keto-acyl-CoA thiolase 2	0.283694	0.0292529	prr7-3 ppr9-1|Columbia (Col-0)|ED	Wild Type|Columbia (Col-0)|ED	0	0	0	0	0	0	0	0
AT1G04820	tubulin alpha-4 chain	0.272143	0.0127013	prr7-3 ppr9-1|Columbia (Col-0)|ED	Wild Type|Columbia (Col-0)|ED	0	0	0	0	0	0	0	0
AT5G23060	calcium sensing receptor	0.271091	0.00793359	prr7-3 ppr9-1|Columbia (Col-0)|ED	Wild Type|Columbia (Col-0)|ED	0	0	0	0	0	0	0	0
AT3G24170	glutathione-disulfide reductase	0.265089	4.34311979502916e-05	prr7-3 ppr9-1|Columbia (Col-0)|ED	Wild Type|Columbia (Col-0)|ED	0	0	0	0	0	0	0	0
AT2G47610	Ribosomal protein L7Ae/L30e/S12e/Gadd45 family protein	0.260066	0.0330338	prr7-3 ppr9-1|Columbia (Col-0)|ED	Wild Type|Columbia (Col-0)|ED	0	0	2	806;918;	0	0	0	0
AT2G47450	chloroplast signal recognition particle component (CAO)	0.239592	0.0222927	prr7-3 ppr9-1|Columbia (Col-0)|ED	Wild Type|Columbia (Col-0)|ED	0	0	1	1743;	0	0	0	0
AT3G04120	glyceraldehyde-3-phosphate dehydrogenase C subunit 1	0.236337	0.00555633	prr7-3 ppr9-1|Columbia (Col-0)|ED	Wild Type|Columbia (Col-0)|ED	0	0	1	1578;	0	0	0	0
AT1G64650	Major facilitator superfamily protein	0.219818	0.0353579	prr7-3 ppr9-1|Columbia (Col-0)|ED	Wild Type|Columbia (Col-0)|ED	0	0	0	0	0	0	0	0
AT2G24270	aldehyde dehydrogenase 11A3	0.215926	0.00321406	prr7-3 ppr9-1|Columbia (Col-0)|ED	Wild Type|Columbia (Col-0)|ED	0	0	0	0	0	0	0	0
AT5G44340	tubulin beta chain 4	0.214082	0.0317297	prr7-3 ppr9-1|Columbia (Col-0)|ED	Wild Type|Columbia (Col-0)|ED	0	0	1	1785;	0	0	0	0
AT1G20620	catalase 3	0.206283	0.00780306	prr7-3 ppr9-1|Columbia (Col-0)|ED	Wild Type|Columbia (Col-0)|ED	0	0	1	1828;	0	0	0	0
AT5G13420	Aldolase-type TIM barrel family protein	0.199576	0.0382916	prr7-3 ppr9-1|Columbia (Col-0)|ED	Wild Type|Columbia (Col-0)|ED	0	0	0	0	1	1892;	0	0
AT2G20270	Thioredoxin superfamily protein	0.193194	0.0473036	prr7-3 ppr9-1|Columbia (Col-0)|ED	Wild Type|Columbia (Col-0)|ED	0	0	1	1976;	0	0	0	0
AT1G23740	Oxidoreductase, zinc-binding dehydrogenase family protein	0.191691	0.000800385	prr7-3 ppr9-1|Columbia (Col-0)|ED	Wild Type|Columbia (Col-0)|ED	0	0	3	1465;1535;1992;	1	1506;	0	0
AT3G50000	casein kinase II, alpha chain 2	0.176053	0.0292559	prr7-3 ppr9-1|Columbia (Col-0)|ED	Wild Type|Columbia (Col-0)|ED	0	0	0	0	0	0	0	0
AT1G57720	Translation elongation factor EF1B, gamma chain	0.160172	0.0143139	prr7-3 ppr9-1|Columbia (Col-0)|ED	Wild Type|Columbia (Col-0)|ED	0	0	0	0	0	0	0	0
AT5G62690	tubulin beta chain 2	0.157945	0.0238199	prr7-3 ppr9-1|Columbia (Col-0)|ED	Wild Type|Columbia (Col-0)|ED	0	0	1	1402;	0	0	0	0
AT5G54500	flavodoxin-like quinone reductase 1	0.151956	0.0449229	prr7-3 ppr9-1|Columbia (Col-0)|ED	Wild Type|Columbia (Col-0)|ED	0	0	1	1243;	0	0	0	0
AT5G02870	Ribosomal protein L4/L1 family	0.149417	0.0346291	prr7-3 ppr9-1|Columbia (Col-0)|ED	Wild Type|Columbia (Col-0)|ED	0	0	0	0	0	0	0	0
AT3G56940	dicarboxylate diiron protein, putative (Crd1)	0.142419	0.00124997	prr7-3 ppr9-1|Columbia (Col-0)|ED	Wild Type|Columbia (Col-0)|ED	0	0	0	0	0	0	1	1948;
AT2G21330	fructose-bisphosphate aldolase 1	0.134758	0.0282042	prr7-3 ppr9-1|Columbia (Col-0)|ED	Wild Type|Columbia (Col-0)|ED	1	1928;	1	220;	0	0	0	0
AT2G04400	Aldolase-type TIM barrel family protein	0.126151	0.0157644	prr7-3 ppr9-1|Columbia (Col-0)|ED	Wild Type|Columbia (Col-0)|ED	0	0	0	0	0	0	1	1925;
AT4G39330	cinnamyl alcohol dehydrogenase 9	0.100753	0.038435	prr7-3 ppr9-1|Columbia (Col-0)|ED	Wild Type|Columbia (Col-0)|ED	0	0	0	0	0	0	1	1042;
AT5G46290	3-ketoacyl-acyl carrier protein synthase I	-0.0920601	0.0324703	prr7-3 ppr9-1|Columbia (Col-0)|ED	Wild Type|Columbia (Col-0)|ED	0	0	0	0	0	0	0	0
AT3G55800	sedoheptulose-bisphosphatase	-0.0979067	0.0239921	prr7-3 ppr9-1|Columbia (Col-0)|ED	Wild Type|Columbia (Col-0)|ED	0	0	0	0	0	0	0	0
AT1G04420	NAD(P)-linked oxidoreductase superfamily protein	-0.10405	0.0289466	prr7-3 ppr9-1|Columbia (Col-0)|ED	Wild Type|Columbia (Col-0)|ED	0	0	1	1107;	0	0	0	0
ATCG00280	photosystem II reaction center protein C	-0.111569	0.00247141	prr7-3 ppr9-1|Columbia (Col-0)|ED	Wild Type|Columbia (Col-0)|ED	0	0	0	0	0	0	0	0
AT1G03630	protochlorophyllide oxidoreductase C	-0.118383	0.0339193	prr7-3 ppr9-1|Columbia (Col-0)|ED	Wild Type|Columbia (Col-0)|ED	0	0	0	0	0	0	0	0
AT3G54050	high cyclic electron flow 1	-0.120627	0.0409278	prr7-3 ppr9-1|Columbia (Col-0)|ED	Wild Type|Columbia (Col-0)|ED	0	0	0	0	0	0	1	1923;
AT1G07140	Pleckstrin homology (PH) domain superfamily protein	-0.12586	0.0463764	prr7-3 ppr9-1|Columbia (Col-0)|ED	Wild Type|Columbia (Col-0)|ED	0	0	1	224;	0	0	0	0
ATCG00680	photosystem II reaction center protein B	-0.127572	0.000822751	prr7-3 ppr9-1|Columbia (Col-0)|ED	Wild Type|Columbia (Col-0)|ED	0	0	0	0	0	0	0	0
AT4G38970	fructose-bisphosphate aldolase 2	-0.136086	0.0154669	prr7-3 ppr9-1|Columbia (Col-0)|ED	Wild Type|Columbia (Col-0)|ED	0	0	0	0	0	0	0	0
AT3G42050	vacuolar ATP synthase subunit H family protein	-0.142576	0.0116539	prr7-3 ppr9-1|Columbia (Col-0)|ED	Wild Type|Columbia (Col-0)|ED	0	0	3	341;580;1456;	0	0	0	0
AT1G74910	ADP-glucose pyrophosphorylase family protein	-0.143687	0.0391335	prr7-3 ppr9-1|Columbia (Col-0)|ED	Wild Type|Columbia (Col-0)|ED	0	0	0	0	0	0	0	0
ATCG00160	ribosomal protein S2	-0.146283	0.0417952	prr7-3 ppr9-1|Columbia (Col-0)|ED	Wild Type|Columbia (Col-0)|ED	0	0	0	0	0	0	0	0
AT1G77490	thylakoidal ascorbate peroxidase	-0.149336	0.0136614	prr7-3 ppr9-1|Columbia (Col-0)|ED	Wild Type|Columbia (Col-0)|ED	0	0	0	0	0	0	0	0
AT1G14810	semialdehyde dehydrogenase family protein	-0.152778	0.00394426	prr7-3 ppr9-1|Columbia (Col-0)|ED	Wild Type|Columbia (Col-0)|ED	0	0	1	74;	0	0	0	0
AT3G25860	2-oxoacid dehydrogenases acyltransferase family protein	-0.154137	0.0315436	prr7-3 ppr9-1|Columbia (Col-0)|ED	Wild Type|Columbia (Col-0)|ED	0	0	0	0	0	0	0	0
AT1G09340	chloroplast RNA binding	-0.155264	0.00151974	prr7-3 ppr9-1|Columbia (Col-0)|ED	Wild Type|Columbia (Col-0)|ED	0	0	0	0	0	0	0	0
AT4G21210	PPDK regulatory protein	-0.156478	0.0418653	prr7-3 ppr9-1|Columbia (Col-0)|ED	Wild Type|Columbia (Col-0)|ED	0	0	0	0	0	0	0	0
AT1G25350	glutamine-tRNA ligase, putative / glutaminyl-tRNA synthetase, putative / GlnRS, putative	-0.15729	0.0228307	prr7-3 ppr9-1|Columbia (Col-0)|ED	Wild Type|Columbia (Col-0)|ED	1	1690;	0	0	0	0	0	0
AT5G14260	Rubisco methyltransferase family protein	-0.160243	0.00657774	prr7-3 ppr9-1|Columbia (Col-0)|ED	Wild Type|Columbia (Col-0)|ED	0	0	0	0	0	0	0	0
AT4G17600	Chlorophyll A-B binding family protein	-0.165438	0.0414908	prr7-3 ppr9-1|Columbia (Col-0)|ED	Wild Type|Columbia (Col-0)|ED	0	0	0	0	1	852;	0	0
AT4G24930	thylakoid lumenal 17.9 kDa protein, chloroplast	-0.166568	0.029992	prr7-3 ppr9-1|Columbia (Col-0)|ED	Wild Type|Columbia (Col-0)|ED	0	0	0	0	0	0	0	0
AT1G48850	chorismate synthase, putative / 5-enolpyruvylshikimate-3-phosphate phospholyase, putative	-0.169421	0.0489179	prr7-3 ppr9-1|Columbia (Col-0)|ED	Wild Type|Columbia (Col-0)|ED	0	0	0	0	0	0	0	0
AT1G20020	ferredoxin-NADP(+)-oxidoreductase 2	-0.169479	0.00554507	prr7-3 ppr9-1|Columbia (Col-0)|ED	Wild Type|Columbia (Col-0)|ED	0	0	0	0	0	0	0	0
AT1G56190	Phosphoglycerate kinase family protein	-0.170179	0.043653	prr7-3 ppr9-1|Columbia (Col-0)|ED	Wild Type|Columbia (Col-0)|ED	0	0	0	0	0	0	0	0
AT4G20960	Cytidine/deoxycytidylate deaminase family protein	-0.172681	0.0442369	prr7-3 ppr9-1|Columbia (Col-0)|ED	Wild Type|Columbia (Col-0)|ED	0	0	0	0	0	0	0	0
AT3G13120	Ribosomal protein S10p/S20e family protein	-0.173652	0.0389681	prr7-3 ppr9-1|Columbia (Col-0)|ED	Wild Type|Columbia (Col-0)|ED	0	0	0	0	1	905;	1	875;
AT5G50920	CLPC homologue 1	-0.175065	0.0215491	prr7-3 ppr9-1|Columbia (Col-0)|ED	Wild Type|Columbia (Col-0)|ED	0	0	0	0	0	0	0	0
AT2G05830	NagB/RpiA/CoA transferase-like superfamily protein	-0.177881	0.0428095	prr7-3 ppr9-1|Columbia (Col-0)|ED	Wild Type|Columbia (Col-0)|ED	0	0	0	0	0	0	0	0
AT1G15140	FAD/NAD(P)-binding oxidoreductase	-0.178439	0.0156546	prr7-3 ppr9-1|Columbia (Col-0)|ED	Wild Type|Columbia (Col-0)|ED	0	0	0	0	0	0	0	0
AT4G39150	DNAJ heat shock N-terminal domain-containing protein	-0.180704	0.0220547	prr7-3 ppr9-1|Columbia (Col-0)|ED	Wild Type|Columbia (Col-0)|ED	0	0	1	312;	0	0	0	0
AT1G04170	eukaryotic translation initiation factor 2 gamma subunit	-0.18564	0.0334308	prr7-3 ppr9-1|Columbia (Col-0)|ED	Wild Type|Columbia (Col-0)|ED	0	0	0	0	0	0	0	0
AT2G40660	Nucleic acid-binding, OB-fold-like protein	-0.186828	0.0437893	prr7-3 ppr9-1|Columbia (Col-0)|ED	Wild Type|Columbia (Col-0)|ED	0	0	1	1222;	0	0	0	0
AT4G35000	ascorbate peroxidase 3	-0.18711	0.0106433	prr7-3 ppr9-1|Columbia (Col-0)|ED	Wild Type|Columbia (Col-0)|ED	0	0	0	0	0	0	0	0
AT1G15980	NDH-dependent cyclic electron flow 1	-0.187554	0.0439178	prr7-3 ppr9-1|Columbia (Col-0)|ED	Wild Type|Columbia (Col-0)|ED	0	0	1	1376;	0	0	0	0
AT4G09010	ascorbate peroxidase 4	-0.18944	0.0142451	prr7-3 ppr9-1|Columbia (Col-0)|ED	Wild Type|Columbia (Col-0)|ED	0	0	0	0	0	0	0	0
AT5G65620	Zincin-like metalloproteases family protein	-0.192639	0.0433879	prr7-3 ppr9-1|Columbia (Col-0)|ED	Wild Type|Columbia (Col-0)|ED	0	0	0	0	0	0	0	0
AT1G12900	glyceraldehyde 3-phosphate dehydrogenase A subunit 2	-0.193701	0.0390104	prr7-3 ppr9-1|Columbia (Col-0)|ED	Wild Type|Columbia (Col-0)|ED	0	0	0	0	0	0	0	0
AT1G01090	pyruvate dehydrogenase E1 alpha	-0.193847	0.000574706	prr7-3 ppr9-1|Columbia (Col-0)|ED	Wild Type|Columbia (Col-0)|ED	0	0	0	0	1	56;	0	0
AT1G69740	Aldolase superfamily protein	-0.195678	0.00178382	prr7-3 ppr9-1|Columbia (Col-0)|ED	Wild Type|Columbia (Col-0)|ED	0	0	0	0	1	722;	0	0
AT4G27440	protochlorophyllide oxidoreductase B	-0.195992	0.000144969	prr7-3 ppr9-1|Columbia (Col-0)|ED	Wild Type|Columbia (Col-0)|ED	0	0	1	1860;	0	0	0	0
AT5G64290	dicarboxylate transport 2.1	-0.197855	0.0111628	prr7-3 ppr9-1|Columbia (Col-0)|ED	Wild Type|Columbia (Col-0)|ED	0	0	0	0	0	0	0	0
AT5G21430	Chaperone DnaJ-domain superfamily protein	-0.198947	0.00301916	prr7-3 ppr9-1|Columbia (Col-0)|ED	Wild Type|Columbia (Col-0)|ED	0	0	0	0	0	0	0	0
AT3G26070	Plastid-lipid associated protein PAP / fibrillin family protein	-0.200364	0.0220495	prr7-3 ppr9-1|Columbia (Col-0)|ED	Wild Type|Columbia (Col-0)|ED	0	0	0	0	0	0	0	0
AT3G23400	Plastid-lipid associated protein PAP / fibrillin family protein	-0.201585	0.0235034	prr7-3 ppr9-1|Columbia (Col-0)|ED	Wild Type|Columbia (Col-0)|ED	0	0	1	1175;	0	0	0	0
AT3G15190	chloroplast 30S ribosomal protein S20, putative	-0.204297	0.0391049	prr7-3 ppr9-1|Columbia (Col-0)|ED	Wild Type|Columbia (Col-0)|ED	0	0	0	0	1	1985;	0	0
AT3G46830	RAB GTPase homolog A2C	-0.205946	0.0163627	prr7-3 ppr9-1|Columbia (Col-0)|ED	Wild Type|Columbia (Col-0)|ED	0	0	0	0	0	0	0	0
AT4G37925	subunit NDH-M of NAD(P)H:plastoquinone dehydrogenase complex	-0.20697	0.0265744	prr7-3 ppr9-1|Columbia (Col-0)|ED	Wild Type|Columbia (Col-0)|ED	0	0	0	0	0	0	0	0
AT1G80380	P-loop containing nucleoside triphosphate hydrolases superfamily protein	-0.207935	3.3903616711123e-07	prr7-3 ppr9-1|Columbia (Col-0)|ED	Wild Type|Columbia (Col-0)|ED	0	0	0	0	0	0	0	0
AT1G65930	cytosolic NADP+-dependent isocitrate dehydrogenase	-0.209441	0.0440724	prr7-3 ppr9-1|Columbia (Col-0)|ED	Wild Type|Columbia (Col-0)|ED	0	0	0	0	1	891;	0	0
AT3G50820	photosystem II subunit O-2	-0.215365	0.0373057	prr7-3 ppr9-1|Columbia (Col-0)|ED	Wild Type|Columbia (Col-0)|ED	1	1952;	0	0	0	0	0	0
AT3G01680	CONTAINS InterPro DOMAIN/s: Mediator complex subunit Med28 (InterPro:IPR021640); BEST Arabidopsis thaliana protein match is: unknown protein (TAIR:AT3G01670.1); Has 122 Blast hits to 112 proteins in 13 species: Archae - 0; Bacteria - 0; Metazoa - 0; Fungi	-0.216517	0.0494349	prr7-3 ppr9-1|Columbia (Col-0)|ED	Wild Type|Columbia (Col-0)|ED	0	0	0	0	0	0	0	0
AT1G72750	translocase inner membrane subunit 23-2	-0.216856	0.0353211	prr7-3 ppr9-1|Columbia (Col-0)|ED	Wild Type|Columbia (Col-0)|ED	0	0	2	408;1862;	0	0	0	0
AT3G53870	Ribosomal protein S3 family protein	-0.216973	0.0478466	prr7-3 ppr9-1|Columbia (Col-0)|ED	Wild Type|Columbia (Col-0)|ED	0	0	1	110;	0	0	0	0
AT1G20630	catalase 1	-0.218182	0.0148068	prr7-3 ppr9-1|Columbia (Col-0)|ED	Wild Type|Columbia (Col-0)|ED	0	0	0	0	1	1989;	0	0
AT5G13120	cyclophilin 20-2	-0.219036	0.0244545	prr7-3 ppr9-1|Columbia (Col-0)|ED	Wild Type|Columbia (Col-0)|ED	0	0	1	1763;	0	0	0	0
AT1G11860	Glycine cleavage T-protein family	-0.220648	3.37696505293611e-05	prr7-3 ppr9-1|Columbia (Col-0)|ED	Wild Type|Columbia (Col-0)|ED	0	0	0	0	1	1925;	0	0
AT3G54890	photosystem I light harvesting complex gene 1	-0.221364	0.0371307	prr7-3 ppr9-1|Columbia (Col-0)|ED	Wild Type|Columbia (Col-0)|ED	0	0	0	0	1	1904;	0	0
AT1G50200	Alanyl-tRNA synthetase	-0.225041	0.047129	prr7-3 ppr9-1|Columbia (Col-0)|ED	Wild Type|Columbia (Col-0)|ED	0	0	0	0	0	0	0	0
AT1G67280	Glyoxalase/Bleomycin resistance protein/Dioxygenase superfamily protein	-0.225495	0.0473572	prr7-3 ppr9-1|Columbia (Col-0)|ED	Wild Type|Columbia (Col-0)|ED	0	0	1	1946;	0	0	0	0
AT1G08520	ALBINA 1	-0.226294	0.0449227	prr7-3 ppr9-1|Columbia (Col-0)|ED	Wild Type|Columbia (Col-0)|ED	0	0	1	1930;	0	0	0	0
AT2G21385	unknown protein.	-0.227367	0.0365889	prr7-3 ppr9-1|Columbia (Col-0)|ED	Wild Type|Columbia (Col-0)|ED	0	0	0	0	0	0	0	0
AT5G57870	MIF4G domain-containing protein / MA3 domain-containing protein	-0.228115	0.0272718	prr7-3 ppr9-1|Columbia (Col-0)|ED	Wild Type|Columbia (Col-0)|ED	0	0	0	0	1	1336;	0	0
AT5G39410	Saccharopine dehydrogenase	-0.231077	0.0359371	prr7-3 ppr9-1|Columbia (Col-0)|ED	Wild Type|Columbia (Col-0)|ED	0	0	1	1210;	0	0	0	0
AT1G32060	phosphoribulokinase	-0.231534	6.5847240295027e-06	prr7-3 ppr9-1|Columbia (Col-0)|ED	Wild Type|Columbia (Col-0)|ED	0	0	1	1507;	0	0	1	1493;
AT1G47128	Granulin repeat cysteine protease family protein	-0.232467	0.0101972	prr7-3 ppr9-1|Columbia (Col-0)|ED	Wild Type|Columbia (Col-0)|ED	0	0	1	1137;	0	0	0	0
AT3G25530	glyoxylate reductase 1	-0.232506	0.0239514	prr7-3 ppr9-1|Columbia (Col-0)|ED	Wild Type|Columbia (Col-0)|ED	1	1894;	0	0	0	0	0	0
AT1G74260	purine biosynthesis 4	-0.233564	0.0405137	prr7-3 ppr9-1|Columbia (Col-0)|ED	Wild Type|Columbia (Col-0)|ED	0	0	0	0	0	0	0	0
AT2G16950	transportin 1	-0.23524	0.041531	prr7-3 ppr9-1|Columbia (Col-0)|ED	Wild Type|Columbia (Col-0)|ED	0	0	0	0	1	356;	0	0
AT4G25080	magnesium-protoporphyrin IX methyltransferase	-0.235673	0.0151959	prr7-3 ppr9-1|Columbia (Col-0)|ED	Wild Type|Columbia (Col-0)|ED	0	0	0	0	0	0	0	0
AT4G35450	ankyrin repeat-containing protein 2	-0.237997	0.00706616	prr7-3 ppr9-1|Columbia (Col-0)|ED	Wild Type|Columbia (Col-0)|ED	0	0	2	533;1108;	0	0	0	0
AT1G53280	Class I glutamine amidotransferase-like superfamily protein	-0.238137	0.0173209	prr7-3 ppr9-1|Columbia (Col-0)|ED	Wild Type|Columbia (Col-0)|ED	0	0	2	194;751;	0	0	0	0
AT2G13360	alanine:glyoxylate aminotransferase	-0.239202	0.00055539	prr7-3 ppr9-1|Columbia (Col-0)|ED	Wild Type|Columbia (Col-0)|ED	0	0	2	346;917;	0	0	0	0
AT5G12950	Putative glycosyl hydrolase of unknown function (DUF1680)	-0.239424	0.0126179	prr7-3 ppr9-1|Columbia (Col-0)|ED	Wild Type|Columbia (Col-0)|ED	0	0	1	331;	0	0	0	0
AT2G47940	DEGP protease 2	-0.241781	0.0353927	prr7-3 ppr9-1|Columbia (Col-0)|ED	Wild Type|Columbia (Col-0)|ED	0	0	3	318;854;1156;	0	0	0	0
AT1G32220	NAD(P)-binding Rossmann-fold superfamily protein	-0.243316	0.0247793	prr7-3 ppr9-1|Columbia (Col-0)|ED	Wild Type|Columbia (Col-0)|ED	0	0	1	99;	0	0	0	0
AT4G00370	Major facilitator superfamily protein	-0.243432	0.0286766	prr7-3 ppr9-1|Columbia (Col-0)|ED	Wild Type|Columbia (Col-0)|ED	0	0	0	0	1	546;	0	0
AT5G67500	voltage dependent anion channel 2	-0.245268	0.0279781	prr7-3 ppr9-1|Columbia (Col-0)|ED	Wild Type|Columbia (Col-0)|ED	0	0	0	0	1	1650;	0	0
AT3G61260	Remorin family protein	-0.245493	0.0151355	prr7-3 ppr9-1|Columbia (Col-0)|ED	Wild Type|Columbia (Col-0)|ED	0	0	0	0	1	1641;	0	0
AT5G37830	oxoprolinase 1	-0.246924	0.0483804	prr7-3 ppr9-1|Columbia (Col-0)|ED	Wild Type|Columbia (Col-0)|ED	0	0	0	0	0	0	0	0
AT5G49910	chloroplast heat shock protein 70-2	-0.247397	0.0144905	prr7-3 ppr9-1|Columbia (Col-0)|ED	Wild Type|Columbia (Col-0)|ED	0	0	1	1116;	0	0	0	0
AT4G18760	receptor like protein 51	-0.248072	0.0293498	prr7-3 ppr9-1|Columbia (Col-0)|ED	Wild Type|Columbia (Col-0)|ED	0	0	0	0	0	0	0	0
ATCG00430	photosystem II reaction center protein G	-0.248254	0.0382104	prr7-3 ppr9-1|Columbia (Col-0)|ED	Wild Type|Columbia (Col-0)|ED	0	0	0	0	1	781;	0	0
AT1G10670	ATP-citrate lyase A-1	-0.250928	0.0344776	prr7-3 ppr9-1|Columbia (Col-0)|ED	Wild Type|Columbia (Col-0)|ED	0	0	0	0	1	917;	0	0
AT2G34560	P-loop containing nucleoside triphosphate hydrolases superfamily protein	-0.250945	0.0144559	prr7-3 ppr9-1|Columbia (Col-0)|ED	Wild Type|Columbia (Col-0)|ED	0	0	1	704;	0	0	0	0
AT1G68010	hydroxypyruvate reductase	-0.252781	5.95124258110358e-06	prr7-3 ppr9-1|Columbia (Col-0)|ED	Wild Type|Columbia (Col-0)|ED	0	0	0	0	0	0	0	0
AT1G63770	Peptidase M1 family protein	-0.253281	0.0405778	prr7-3 ppr9-1|Columbia (Col-0)|ED	Wild Type|Columbia (Col-0)|ED	0	0	2	122;1970;	1	1915;	0	0
AT1G29880	glycyl-tRNA synthetase / glycine--tRNA ligase	-0.25332	0.00392154	prr7-3 ppr9-1|Columbia (Col-0)|ED	Wild Type|Columbia (Col-0)|ED	0	0	0	0	1	492;	0	0
AT2G15620	nitrite reductase 1	-0.255945	0.0408322	prr7-3 ppr9-1|Columbia (Col-0)|ED	Wild Type|Columbia (Col-0)|ED	0	0	1	1444;	1	353;	0	0
AT4G24280	chloroplast heat shock protein 70-1	-0.257488	0.0062001	prr7-3 ppr9-1|Columbia (Col-0)|ED	Wild Type|Columbia (Col-0)|ED	0	0	0	0	0	0	0	0
AT4G12830	alpha/beta-Hydrolases superfamily protein	-0.258988	0.0347734	prr7-3 ppr9-1|Columbia (Col-0)|ED	Wild Type|Columbia (Col-0)|ED	0	0	1	53;	0	0	0	0
AT5G09650	pyrophosphorylase 6	-0.262159	0.00261297	prr7-3 ppr9-1|Columbia (Col-0)|ED	Wild Type|Columbia (Col-0)|ED	0	0	0	0	0	0	0	0
AT5G21060	Glyceraldehyde-3-phosphate dehydrogenase-like family protein	-0.266386	0.0337296	prr7-3 ppr9-1|Columbia (Col-0)|ED	Wild Type|Columbia (Col-0)|ED	0	0	0	0	0	0	0	0
AT3G63140	chloroplast stem-loop binding protein of 41 kDa	-0.266961	1.65838957045212e-05	prr7-3 ppr9-1|Columbia (Col-0)|ED	Wild Type|Columbia (Col-0)|ED	0	0	0	0	1	884;	0	0
AT1G12780	UDP-D-glucose/UDP-D-galactose 4-epimerase 1	-0.266987	0.0349342	prr7-3 ppr9-1|Columbia (Col-0)|ED	Wild Type|Columbia (Col-0)|ED	0	0	0	0	0	0	0	0
ATCG01010	NADH-Ubiquinone oxidoreductase (complex I), chain 5 protein	-0.268093	0.0319518	prr7-3 ppr9-1|Columbia (Col-0)|ED	Wild Type|Columbia (Col-0)|ED	0	0	0	0	0	0	0	0
AT2G40060	Clathrin light chain protein	-0.270802	0.0268901	prr7-3 ppr9-1|Columbia (Col-0)|ED	Wild Type|Columbia (Col-0)|ED	0	0	0	0	0	0	0	0
AT3G63460	transducin family protein / WD-40 repeat family protein	-0.271467	0.00122308	prr7-3 ppr9-1|Columbia (Col-0)|ED	Wild Type|Columbia (Col-0)|ED	0	0	0	0	0	0	0	0
AT1G32160	Protein of unknown function (DUF760)	-0.271863	0.00334781	prr7-3 ppr9-1|Columbia (Col-0)|ED	Wild Type|Columbia (Col-0)|ED	0	0	1	993;	1	538;	0	0
AT4G27800	thylakoid-associated phosphatase 38	-0.273158	0.0485547	prr7-3 ppr9-1|Columbia (Col-0)|ED	Wild Type|Columbia (Col-0)|ED	0	0	0	0	0	0	0	0
AT4G09670	Oxidoreductase family protein	-0.274128	6.39109569288812e-05	prr7-3 ppr9-1|Columbia (Col-0)|ED	Wild Type|Columbia (Col-0)|ED	0	0	0	0	1	1837;	0	0
AT2G45470	FASCICLIN-like arabinogalactan protein 8	-0.275157	0.03146	prr7-3 ppr9-1|Columbia (Col-0)|ED	Wild Type|Columbia (Col-0)|ED	0	0	1	1715;	1	1349;	0	0
AT5G36700	2-phosphoglycolate phosphatase 1	-0.275209	0.00691748	prr7-3 ppr9-1|Columbia (Col-0)|ED	Wild Type|Columbia (Col-0)|ED	0	0	1	1621;	0	0	0	0
AT1G52510	alpha/beta-Hydrolases superfamily protein	-0.27537	0.000206191	prr7-3 ppr9-1|Columbia (Col-0)|ED	Wild Type|Columbia (Col-0)|ED	0	0	0	0	0	0	0	0
AT2G30950	FtsH extracellular protease family	-0.276148	0.0287678	prr7-3 ppr9-1|Columbia (Col-0)|ED	Wild Type|Columbia (Col-0)|ED	0	0	1	1693;	0	0	0	0
AT3G55040	glutathione transferase lambda 2	-0.277766	0.00527942	prr7-3 ppr9-1|Columbia (Col-0)|ED	Wild Type|Columbia (Col-0)|ED	0	0	0	0	0	0	0	0
AT1G70410	beta carbonic anhydrase 4	-0.278543	0.000496879	prr7-3 ppr9-1|Columbia (Col-0)|ED	Wild Type|Columbia (Col-0)|ED	0	0	0	0	1	1585;	0	0
AT4G26530	Aldolase superfamily protein	-0.278709	3.70648851196117e-05	prr7-3 ppr9-1|Columbia (Col-0)|ED	Wild Type|Columbia (Col-0)|ED	0	0	1	1902;	0	0	0	0
AT3G13750	beta galactosidase 1	-0.278726	0.0265668	prr7-3 ppr9-1|Columbia (Col-0)|ED	Wild Type|Columbia (Col-0)|ED	0	0	0	0	0	0	0	0
AT1G79870	D-isomer specific 2-hydroxyacid dehydrogenase family protein	-0.28112	0.00515398	prr7-3 ppr9-1|Columbia (Col-0)|ED	Wild Type|Columbia (Col-0)|ED	0	0	0	0	0	0	0	0
AT5G38430	Ribulose bisphosphate carboxylase (small chain) family protein	-0.2831	0.0148794	prr7-3 ppr9-1|Columbia (Col-0)|ED	Wild Type|Columbia (Col-0)|ED	0	0	0	0	1	407;	0	0
AT1G45474	photosystem I light harvesting complex gene 5	-0.286788	0.0361718	prr7-3 ppr9-1|Columbia (Col-0)|ED	Wild Type|Columbia (Col-0)|ED	0	0	5	309;1586;1672;1681;1704;	0	0	0	0
AT5G35630	glutamine synthetase 2	-0.287389	4.7862794638249e-05	prr7-3 ppr9-1|Columbia (Col-0)|ED	Wild Type|Columbia (Col-0)|ED	0	0	3	493;515;1560;	0	0	0	0
AT5G62670	H(+)-ATPase 11	-0.287612	0.0356636	prr7-3 ppr9-1|Columbia (Col-0)|ED	Wild Type|Columbia (Col-0)|ED	0	0	0	0	0	0	0	0
AT5G16715	ATP binding;valine-tRNA ligases;aminoacyl-tRNA ligases;nucleotide binding;ATP binding;aminoacyl-tRNA ligases	-0.288125	0.0412001	prr7-3 ppr9-1|Columbia (Col-0)|ED	Wild Type|Columbia (Col-0)|ED	0	0	0	0	0	0	0	0
AT2G38040	acetyl Co-enzyme a carboxylase carboxyltransferase alpha subunit	-0.288743	0.00997709	prr7-3 ppr9-1|Columbia (Col-0)|ED	Wild Type|Columbia (Col-0)|ED	0	0	0	0	0	0	0	0
ATCG00540	photosynthetic electron transfer A	-0.289914	0.00744639	prr7-3 ppr9-1|Columbia (Col-0)|ED	Wild Type|Columbia (Col-0)|ED	0	0	0	0	0	0	0	0
AT2G39470	PsbP-like protein 2	-0.290847	0.0285467	prr7-3 ppr9-1|Columbia (Col-0)|ED	Wild Type|Columbia (Col-0)|ED	0	0	0	0	0	0	0	0
AT5G13560	unknown protein; BEST Arabidopsis thaliana protein match is: unknown protein (TAIR:AT2G37370.1); Has 12055 Blast hits to 8846 proteins in 811 species: Archae - 217; Bacteria - 1046; Metazoa - 6104; Fungi - 1115; Plants - 528; Viruses - 14; Other Eukaryote	-0.292457	0.00279459	prr7-3 ppr9-1|Columbia (Col-0)|ED	Wild Type|Columbia (Col-0)|ED	0	0	2	222;395;	1	1205;	0	0
AT5G61790	calnexin 1	-0.293868	0.0139547	prr7-3 ppr9-1|Columbia (Col-0)|ED	Wild Type|Columbia (Col-0)|ED	0	0	0	0	0	0	0	0
AT1G56500	haloacid dehalogenase-like hydrolase family protein	-0.293955	0.0361766	prr7-3 ppr9-1|Columbia (Col-0)|ED	Wild Type|Columbia (Col-0)|ED	0	0	1	393;	1	1945;	0	0
ATCG01110	NAD(P)H dehydrogenase subunit H	-0.294271	0.0112283	prr7-3 ppr9-1|Columbia (Col-0)|ED	Wild Type|Columbia (Col-0)|ED	0	0	1	938;	0	0	0	0
AT5G49720	glycosyl hydrolase 9A1	-0.295038	0.0338468	prr7-3 ppr9-1|Columbia (Col-0)|ED	Wild Type|Columbia (Col-0)|ED	0	0	0	0	0	0	0	0
AT4G08390	stromal ascorbate peroxidase	-0.295065	0.0334196	prr7-3 ppr9-1|Columbia (Col-0)|ED	Wild Type|Columbia (Col-0)|ED	0	0	0	0	0	0	0	0
AT3G55330	PsbP-like protein 1	-0.295268	0.00827844	prr7-3 ppr9-1|Columbia (Col-0)|ED	Wild Type|Columbia (Col-0)|ED	0	0	2	622;798;	1	1994;	0	0
AT3G62120	Class II aaRS and biotin synthetases superfamily protein	-0.295683	0.0102666	prr7-3 ppr9-1|Columbia (Col-0)|ED	Wild Type|Columbia (Col-0)|ED	1	1959;	0	0	0	0	0	0
AT3G63540	Mog1/PsbP/DUF1795-like photosystem II reaction center PsbP family protein	-0.297799	0.00530209	prr7-3 ppr9-1|Columbia (Col-0)|ED	Wild Type|Columbia (Col-0)|ED	0	0	0	0	0	0	0	0
AT5G13650	elongation factor family protein	-0.298438	0.020998	prr7-3 ppr9-1|Columbia (Col-0)|ED	Wild Type|Columbia (Col-0)|ED	0	0	0	0	0	0	0	0
AT3G29185	Domain of unknown function (DUF3598)	-0.300154	0.00794715	prr7-3 ppr9-1|Columbia (Col-0)|ED	Wild Type|Columbia (Col-0)|ED	0	0	1	1383;	2	299;342;	0	0
AT5G52440	Bacterial sec-independent translocation protein mttA/Hcf106	-0.300533	0.00990361	prr7-3 ppr9-1|Columbia (Col-0)|ED	Wild Type|Columbia (Col-0)|ED	0	0	1	1909;	0	0	0	0
AT5G66120	3-dehydroquinate synthase, putative	-0.301288	0.0412499	prr7-3 ppr9-1|Columbia (Col-0)|ED	Wild Type|Columbia (Col-0)|ED	0	0	0	0	0	0	0	0
AT3G23700	Nucleic acid-binding proteins superfamily	-0.301834	1.00979073336281e-05	prr7-3 ppr9-1|Columbia (Col-0)|ED	Wild Type|Columbia (Col-0)|ED	0	0	1	268;	0	0	0	0
AT1G19670	chlorophyllase 1	-0.303149	0.0372008	prr7-3 ppr9-1|Columbia (Col-0)|ED	Wild Type|Columbia (Col-0)|ED	0	0	0	0	0	0	0	0
AT4G04770	ATP binding cassette protein 1	-0.303229	0.0159787	prr7-3 ppr9-1|Columbia (Col-0)|ED	Wild Type|Columbia (Col-0)|ED	0	0	2	1717;1756;	0	0	0	0
AT5G54600	Translation protein SH3-like family protein	-0.304507	0.0205642	prr7-3 ppr9-1|Columbia (Col-0)|ED	Wild Type|Columbia (Col-0)|ED	0	0	0	0	0	0	0	0
AT1G12520	copper chaperone for SOD1	-0.304821	0.0114588	prr7-3 ppr9-1|Columbia (Col-0)|ED	Wild Type|Columbia (Col-0)|ED	0	0	0	0	0	0	0	0
AT1G73990	signal peptide peptidase	-0.305014	0.017509	prr7-3 ppr9-1|Columbia (Col-0)|ED	Wild Type|Columbia (Col-0)|ED	0	0	0	0	0	0	0	0
AT2G21660	cold, circadian rhythm, and rna binding 2	-0.307631	0.00376453	prr7-3 ppr9-1|Columbia (Col-0)|ED	Wild Type|Columbia (Col-0)|ED	0	0	2	1807;1952;	0	0	0	0
AT5G43830	Aluminium induced protein with YGL and LRDR motifs	-0.308006	0.0475224	prr7-3 ppr9-1|Columbia (Col-0)|ED	Wild Type|Columbia (Col-0)|ED	0	0	1	1887;	0	0	0	0
AT5G13640	phospholipid:diacylglycerol acyltransferase	-0.308387	0.0219226	prr7-3 ppr9-1|Columbia (Col-0)|ED	Wild Type|Columbia (Col-0)|ED	0	0	1	1648;	0	0	0	0
AT5G04230	phenyl alanine ammonia-lyase 3	-0.311016	0.0303445	prr7-3 ppr9-1|Columbia (Col-0)|ED	Wild Type|Columbia (Col-0)|ED	0	0	0	0	0	0	0	0
AT3G18890	NAD(P)-binding Rossmann-fold superfamily protein	-0.311449	0.00658362	prr7-3 ppr9-1|Columbia (Col-0)|ED	Wild Type|Columbia (Col-0)|ED	0	0	0	0	0	0	0	0
AT4G26970	aconitase 2	-0.311569	0.00881585	prr7-3 ppr9-1|Columbia (Col-0)|ED	Wild Type|Columbia (Col-0)|ED	0	0	0	0	0	0	0	0
AT1G63970	isoprenoid F	-0.311803	0.0247857	prr7-3 ppr9-1|Columbia (Col-0)|ED	Wild Type|Columbia (Col-0)|ED	0	0	0	0	0	0	0	0
AT2G38230	pyridoxine biosynthesis 1.1	-0.312176	0.00207627	prr7-3 ppr9-1|Columbia (Col-0)|ED	Wild Type|Columbia (Col-0)|ED	0	0	0	0	0	0	0	0
AT1G30360	Early-responsive to dehydration stress protein (ERD4)	-0.31365	0.0225379	prr7-3 ppr9-1|Columbia (Col-0)|ED	Wild Type|Columbia (Col-0)|ED	0	0	2	21;1000;	0	0	0	0
AT3G25800	protein phosphatase 2A subunit A2	-0.314002	0.0125939	prr7-3 ppr9-1|Columbia (Col-0)|ED	Wild Type|Columbia (Col-0)|ED	0	0	0	0	0	0	0	0
AT4G10060	Beta-glucosidase, GBA2 type family protein	-0.31411	0.0105605	prr7-3 ppr9-1|Columbia (Col-0)|ED	Wild Type|Columbia (Col-0)|ED	0	0	0	0	0	0	0	0
AT2G26670	Plant haem oxygenase (decyclizing) family protein	-0.317329	0.0027459	prr7-3 ppr9-1|Columbia (Col-0)|ED	Wild Type|Columbia (Col-0)|ED	0	0	0	0	0	0	0	0
AT3G16000	MAR binding filament-like protein 1	-0.319287	0.0282551	prr7-3 ppr9-1|Columbia (Col-0)|ED	Wild Type|Columbia (Col-0)|ED	0	0	0	0	1	1429;	0	0
AT5G10360	Ribosomal protein S6e	-0.320083	0.0187951	prr7-3 ppr9-1|Columbia (Col-0)|ED	Wild Type|Columbia (Col-0)|ED	0	0	0	0	0	0	0	0
AT3G60750	Transketolase	-0.320905	0.033567	prr7-3 ppr9-1|Columbia (Col-0)|ED	Wild Type|Columbia (Col-0)|ED	0	0	1	953;	0	0	0	0
AT1G66530	Arginyl-tRNA synthetase, class Ic	-0.320958	0.0289746	prr7-3 ppr9-1|Columbia (Col-0)|ED	Wild Type|Columbia (Col-0)|ED	0	0	3	656;1597;1738;	0	0	0	0
AT3G01480	cyclophilin 38	-0.325391	3.9199843761745e-05	prr7-3 ppr9-1|Columbia (Col-0)|ED	Wild Type|Columbia (Col-0)|ED	0	0	1	242;	0	0	0	0
AT4G12420	Cupredoxin superfamily protein	-0.327845	0.00132216	prr7-3 ppr9-1|Columbia (Col-0)|ED	Wild Type|Columbia (Col-0)|ED	1	722;	0	0	0	0	0	0
AT2G23600	acetone-cyanohydrin lyase	-0.328846	0.00943583	prr7-3 ppr9-1|Columbia (Col-0)|ED	Wild Type|Columbia (Col-0)|ED	0	0	1	1274;	0	0	0	0
AT3G13470	TCP-1/cpn60 chaperonin family protein	-0.329888	0.00935831	prr7-3 ppr9-1|Columbia (Col-0)|ED	Wild Type|Columbia (Col-0)|ED	0	0	1	1561;	1	1382;	0	0
AT5G53170	FTSH protease 11	-0.330416	0.0294556	prr7-3 ppr9-1|Columbia (Col-0)|ED	Wild Type|Columbia (Col-0)|ED	0	0	0	0	1	1911;	0	0
AT5G50250	chloroplast RNA-binding protein 31B	-0.330505	0.00480656	prr7-3 ppr9-1|Columbia (Col-0)|ED	Wild Type|Columbia (Col-0)|ED	0	0	0	0	0	0	0	0
AT5G49030	tRNA synthetase class I (I, L, M and V) family protein	-0.330673	0.0330569	prr7-3 ppr9-1|Columbia (Col-0)|ED	Wild Type|Columbia (Col-0)|ED	0	0	0	0	0	0	0	0
AT5G02940	Protein of unknown function (DUF1012)	-0.330834	0.0307974	prr7-3 ppr9-1|Columbia (Col-0)|ED	Wild Type|Columbia (Col-0)|ED	1	1019;	0	0	1	424;	0	0
AT1G62750	Translation elongation factor EFG/EF2 protein	-0.33252	0.000297332	prr7-3 ppr9-1|Columbia (Col-0)|ED	Wild Type|Columbia (Col-0)|ED	0	0	1	1101;	0	0	0	0
AT4G20260	plasma-membrane associated cation-binding protein 1	-0.332967	0.00128287	prr7-3 ppr9-1|Columbia (Col-0)|ED	Wild Type|Columbia (Col-0)|ED	0	0	1	810;	0	0	0	0
AT1G73110	P-loop containing nucleoside triphosphate hydrolases superfamily protein	-0.334539	0.00919456	prr7-3 ppr9-1|Columbia (Col-0)|ED	Wild Type|Columbia (Col-0)|ED	0	0	1	370;	0	0	0	0
AT5G47770	farnesyl diphosphate synthase 1	-0.335235	0.020397	prr7-3 ppr9-1|Columbia (Col-0)|ED	Wild Type|Columbia (Col-0)|ED	0	0	0	0	0	0	0	0
AT1G60070	Adaptor protein complex AP-1, gamma subunit	-0.335738	0.0182367	prr7-3 ppr9-1|Columbia (Col-0)|ED	Wild Type|Columbia (Col-0)|ED	0	0	0	0	1	292;	0	0
AT2G32520	alpha/beta-Hydrolases superfamily protein	-0.336043	0.0420622	prr7-3 ppr9-1|Columbia (Col-0)|ED	Wild Type|Columbia (Col-0)|ED	0	0	1	488;	0	0	0	0
AT3G04790	Ribose 5-phosphate isomerase, type A protein	-0.33659	0.000655518	prr7-3 ppr9-1|Columbia (Col-0)|ED	Wild Type|Columbia (Col-0)|ED	0	0	0	0	0	0	0	0
AT2G01690	ARM repeat superfamily protein	-0.338406	0.0169299	prr7-3 ppr9-1|Columbia (Col-0)|ED	Wild Type|Columbia (Col-0)|ED	0	0	0	0	0	0	0	0
AT5G17170	rubredoxin family protein	-0.338648	4.50844930414542e-05	prr7-3 ppr9-1|Columbia (Col-0)|ED	Wild Type|Columbia (Col-0)|ED	0	0	0	0	0	0	0	0
AT2G24090	Ribosomal protein L35	-0.338927	0.0488057	prr7-3 ppr9-1|Columbia (Col-0)|ED	Wild Type|Columbia (Col-0)|ED	0	0	3	275;846;1127;	0	0	0	0
AT2G04842	threonyl-tRNA synthetase, putative / threonine--tRNA ligase, putative	-0.340753	0.0249159	prr7-3 ppr9-1|Columbia (Col-0)|ED	Wild Type|Columbia (Col-0)|ED	0	0	1	1159;	0	0	0	0
AT3G18860	transducin family protein / WD-40 repeat family protein	-0.340981	0.00831105	prr7-3 ppr9-1|Columbia (Col-0)|ED	Wild Type|Columbia (Col-0)|ED	0	0	1	1714;	0	0	0	0
AT3G61220	NAD(P)-binding Rossmann-fold superfamily protein	-0.342017	0.0219624	prr7-3 ppr9-1|Columbia (Col-0)|ED	Wild Type|Columbia (Col-0)|ED	0	0	0	0	0	0	0	0
AT1G50380	Prolyl oligopeptidase family protein	-0.342041	0.0251214	prr7-3 ppr9-1|Columbia (Col-0)|ED	Wild Type|Columbia (Col-0)|ED	0	0	0	0	0	0	0	0
AT1G48350	Ribosomal L18p/L5e family protein	-0.34207	0.00698204	prr7-3 ppr9-1|Columbia (Col-0)|ED	Wild Type|Columbia (Col-0)|ED	0	0	0	0	0	0	0	0
AT1G16080	unknown protein; LOCATED IN: apoplast, chloroplast stroma, chloroplast, chloroplast envelope; EXPRESSED IN: 23 plant structures; EXPRESSED DURING: 14 growth stages; Has 81 Blast hits to 81 proteins in 28 species: Archae - 0; Bacteria - 2; Metazoa - 0; Fun	-0.342759	0.0145598	prr7-3 ppr9-1|Columbia (Col-0)|ED	Wild Type|Columbia (Col-0)|ED	0	0	0	0	1	1385;	0	0
AT2G07050	cycloartenol synthase 1	-0.343166	0.00667776	prr7-3 ppr9-1|Columbia (Col-0)|ED	Wild Type|Columbia (Col-0)|ED	0	0	0	0	0	0	0	0
AT4G03280	photosynthetic electron transfer C	-0.343972	0.000295903	prr7-3 ppr9-1|Columbia (Col-0)|ED	Wild Type|Columbia (Col-0)|ED	0	0	1	829;	1	332;	0	0
AT5G04590	sulfite reductase	-0.347313	0.0041595	prr7-3 ppr9-1|Columbia (Col-0)|ED	Wild Type|Columbia (Col-0)|ED	0	0	0	0	0	0	0	0
AT5G10470	kinesin like protein for actin based chloroplast movement 1	-0.350203	0.0113524	prr7-3 ppr9-1|Columbia (Col-0)|ED	Wild Type|Columbia (Col-0)|ED	0	0	0	0	0	0	0	0
AT3G07720	Galactose oxidase/kelch repeat superfamily protein	-0.350612	0.0194758	prr7-3 ppr9-1|Columbia (Col-0)|ED	Wild Type|Columbia (Col-0)|ED	0	0	0	0	0	0	0	0
AT5G42270	FtsH extracellular protease family	-0.352245	0.0299364	prr7-3 ppr9-1|Columbia (Col-0)|ED	Wild Type|Columbia (Col-0)|ED	0	0	0	0	0	0	0	0
AT1G16720	high chlorophyll fluorescence phenotype 173	-0.353124	0.0248421	prr7-3 ppr9-1|Columbia (Col-0)|ED	Wild Type|Columbia (Col-0)|ED	0	0	0	0	0	0	0	0
AT2G24420	DNA repair ATPase-related	-0.354012	0.016335	prr7-3 ppr9-1|Columbia (Col-0)|ED	Wild Type|Columbia (Col-0)|ED	0	0	0	0	0	0	0	0
AT4G17520	Hyaluronan / mRNA binding family	-0.355136	0.0171996	prr7-3 ppr9-1|Columbia (Col-0)|ED	Wild Type|Columbia (Col-0)|ED	0	0	0	0	1	1675;	0	0
AT4G26300	Arginyl-tRNA synthetase, class Ic	-0.356114	0.0108833	prr7-3 ppr9-1|Columbia (Col-0)|ED	Wild Type|Columbia (Col-0)|ED	0	0	0	0	1	779;	0	0
AT3G16470	Mannose-binding lectin superfamily protein	-0.356138	0.0268213	prr7-3 ppr9-1|Columbia (Col-0)|ED	Wild Type|Columbia (Col-0)|ED	0	0	0	0	0	0	0	0
AT2G36885	unknown protein; FUNCTIONS IN: molecular_function unknown; LOCATED IN: chloroplast; EXPRESSED IN: 22 plant structures; EXPRESSED DURING: 13 growth stages; Has 35333 Blast hits to 34131 proteins in 2444 species: Archae - 798; Bacteria - 22429; Metazoa - 97	-0.356486	0.00475933	prr7-3 ppr9-1|Columbia (Col-0)|ED	Wild Type|Columbia (Col-0)|ED	0	0	0	0	0	0	0	0
AT5G38420	Ribulose bisphosphate carboxylase (small chain) family protein	-0.357174	0.00258034	prr7-3 ppr9-1|Columbia (Col-0)|ED	Wild Type|Columbia (Col-0)|ED	0	0	0	0	0	0	0	0
AT5G56290	peroxin 5	-0.357713	0.0305187	prr7-3 ppr9-1|Columbia (Col-0)|ED	Wild Type|Columbia (Col-0)|ED	0	0	0	0	1	1925;	0	0
AT5G24490	30S ribosomal protein, putative	-0.358172	0.00528861	prr7-3 ppr9-1|Columbia (Col-0)|ED	Wild Type|Columbia (Col-0)|ED	0	0	0	0	0	0	0	0
AT4G17140	pleckstrin homology (PH) domain-containing protein	-0.3597	0.0452286	prr7-3 ppr9-1|Columbia (Col-0)|ED	Wild Type|Columbia (Col-0)|ED	0	0	2	908;1184;	0	0	0	0
AT1G27090	glycine-rich protein	-0.360261	0.00613654	prr7-3 ppr9-1|Columbia (Col-0)|ED	Wild Type|Columbia (Col-0)|ED	0	0	0	0	0	0	0	0
AT4G01850	S-adenosylmethionine synthetase 2	-0.362096	0.00455285	prr7-3 ppr9-1|Columbia (Col-0)|ED	Wild Type|Columbia (Col-0)|ED	0	0	0	0	0	0	0	0
AT5G10450	G-box regulating factor 6	-0.362294	0.0268384	prr7-3 ppr9-1|Columbia (Col-0)|ED	Wild Type|Columbia (Col-0)|ED	0	0	2	60;1234;	0	0	0	0
AT1G32470	Single hybrid motif superfamily protein	-0.362339	0.00356069	prr7-3 ppr9-1|Columbia (Col-0)|ED	Wild Type|Columbia (Col-0)|ED	0	0	0	0	0	0	0	0
AT1G74070	Cyclophilin-like peptidyl-prolyl cis-trans isomerase family protein	-0.362855	0.0175579	prr7-3 ppr9-1|Columbia (Col-0)|ED	Wild Type|Columbia (Col-0)|ED	0	0	2	493;1156;	0	0	0	0
AT3G59970	methylenetetrahydrofolate reductase 1	-0.363721	0.00434064	prr7-3 ppr9-1|Columbia (Col-0)|ED	Wild Type|Columbia (Col-0)|ED	0	0	0	0	0	0	0	0
AT1G04430	S-adenosyl-L-methionine-dependent methyltransferases superfamily protein	-0.364122	0.0446579	prr7-3 ppr9-1|Columbia (Col-0)|ED	Wild Type|Columbia (Col-0)|ED	0	0	0	0	0	0	0	0
AT3G01500	carbonic anhydrase 1	-0.364204	0.00284975	prr7-3 ppr9-1|Columbia (Col-0)|ED	Wild Type|Columbia (Col-0)|ED	0	0	1	1048;	0	0	0	0
AT5G08410	ferredoxin/thioredoxin reductase subunit A (variable subunit) 2	-0.365729	0.00581184	prr7-3 ppr9-1|Columbia (Col-0)|ED	Wild Type|Columbia (Col-0)|ED	0	0	2	924;1458;	0	0	0	0
AT1G70610	transporter associated with antigen processing protein 1	-0.366868	0.0196105	prr7-3 ppr9-1|Columbia (Col-0)|ED	Wild Type|Columbia (Col-0)|ED	0	0	1	557;	0	0	0	0
AT5G14430	S-adenosyl-L-methionine-dependent methyltransferases superfamily protein	-0.366956	0.0489745	prr7-3 ppr9-1|Columbia (Col-0)|ED	Wild Type|Columbia (Col-0)|ED	0	0	0	0	0	0	0	0
AT1G76140	Prolyl oligopeptidase family protein	-0.36705	0.0224855	prr7-3 ppr9-1|Columbia (Col-0)|ED	Wild Type|Columbia (Col-0)|ED	0	0	1	421;	0	0	0	0
AT5G51820	phosphoglucomutase	-0.367627	0.0468787	prr7-3 ppr9-1|Columbia (Col-0)|ED	Wild Type|Columbia (Col-0)|ED	0	0	0	0	0	0	0	0
AT4G29840	Pyridoxal-5'-phosphate-dependent enzyme family protein	-0.367781	4.77157891384998e-05	prr7-3 ppr9-1|Columbia (Col-0)|ED	Wild Type|Columbia (Col-0)|ED	0	0	1	1870;	0	0	0	0
AT1G14000	VH1-interacting kinase	-0.368289	0.0204181	prr7-3 ppr9-1|Columbia (Col-0)|ED	Wild Type|Columbia (Col-0)|ED	0	0	0	0	0	0	0	0
AT3G26900	shikimate kinase like 1	-0.370061	0.000227249	prr7-3 ppr9-1|Columbia (Col-0)|ED	Wild Type|Columbia (Col-0)|ED	0	0	0	0	1	1856;	0	0
AT2G44760	Domain of unknown function (DUF3598)	-0.370277	0.0216664	prr7-3 ppr9-1|Columbia (Col-0)|ED	Wild Type|Columbia (Col-0)|ED	0	0	1	1120;	0	0	0	0
AT3G56240	copper chaperone	-0.37033	0.00556508	prr7-3 ppr9-1|Columbia (Col-0)|ED	Wild Type|Columbia (Col-0)|ED	0	0	1	1328;	0	0	0	0
AT2G44230	Plant protein of unknown function (DUF946)	-0.370553	0.0300559	prr7-3 ppr9-1|Columbia (Col-0)|ED	Wild Type|Columbia (Col-0)|ED	0	0	1	1317;	0	0	0	0
AT4G29590	S-adenosyl-L-methionine-dependent methyltransferases superfamily protein	-0.370776	0.018064	prr7-3 ppr9-1|Columbia (Col-0)|ED	Wild Type|Columbia (Col-0)|ED	0	0	1	1647;	0	0	0	0
AT1G62380	ACC oxidase 2	-0.372362	0.0132239	prr7-3 ppr9-1|Columbia (Col-0)|ED	Wild Type|Columbia (Col-0)|ED	0	0	0	0	0	0	0	0
AT1G74920	aldehyde dehydrogenase 10A8	-0.377442	0.00715305	prr7-3 ppr9-1|Columbia (Col-0)|ED	Wild Type|Columbia (Col-0)|ED	1	710;	0	0	1	507;	0	0
AT5G20830	sucrose synthase 1	-0.383184	0.0253885	prr7-3 ppr9-1|Columbia (Col-0)|ED	Wild Type|Columbia (Col-0)|ED	0	0	0	0	0	0	0	0
AT1G01790	K+ efflux antiporter 1	-0.385172	0.00678641	prr7-3 ppr9-1|Columbia (Col-0)|ED	Wild Type|Columbia (Col-0)|ED	0	0	0	0	0	0	0	0
AT2G41090	Calcium-binding EF-hand family protein	-0.386273	0.0475951	prr7-3 ppr9-1|Columbia (Col-0)|ED	Wild Type|Columbia (Col-0)|ED	0	0	0	0	0	0	0	0
AT2G43100	isopropylmalate isomerase 2	-0.388643	0.0357206	prr7-3 ppr9-1|Columbia (Col-0)|ED	Wild Type|Columbia (Col-0)|ED	0	0	0	0	0	0	0	0
AT1G70730	Phosphoglucomutase/phosphomannomutase family protein	-0.392214	0.00402372	prr7-3 ppr9-1|Columbia (Col-0)|ED	Wild Type|Columbia (Col-0)|ED	0	0	0	0	0	0	0	0
AT3G13870	Root hair defective 3 GTP-binding protein (RHD3)	-0.392262	0.00420772	prr7-3 ppr9-1|Columbia (Col-0)|ED	Wild Type|Columbia (Col-0)|ED	0	0	0	0	0	0	1	1479;
ATCG01090	NADPH dehydrogenases	-0.394858	0.00923645	prr7-3 ppr9-1|Columbia (Col-0)|ED	Wild Type|Columbia (Col-0)|ED	0	0	0	0	0	0	0	0
AT1G71810	Protein kinase superfamily protein	-0.395466	0.04045	prr7-3 ppr9-1|Columbia (Col-0)|ED	Wild Type|Columbia (Col-0)|ED	0	0	3	323;715;1057;	0	0	0	0
AT3G47930	L-galactono-1,4-lactone dehydrogenase	-0.399653	0.00415116	prr7-3 ppr9-1|Columbia (Col-0)|ED	Wild Type|Columbia (Col-0)|ED	0	0	2	239;303;	0	0	0	0
AT5G60600	4-hydroxy-3-methylbut-2-enyl diphosphate synthase	-0.402363	0.000301639	prr7-3 ppr9-1|Columbia (Col-0)|ED	Wild Type|Columbia (Col-0)|ED	0	0	0	0	0	0	0	0
AT3G18490	Eukaryotic aspartyl protease family protein	-0.402852	0.0213403	prr7-3 ppr9-1|Columbia (Col-0)|ED	Wild Type|Columbia (Col-0)|ED	0	0	3	208;782;1268;	1	1579;	0	0
AT2G45740	peroxin 11D	-0.403067	0.000747961	prr7-3 ppr9-1|Columbia (Col-0)|ED	Wild Type|Columbia (Col-0)|ED	0	0	1	1824;	1	1359;	0	0
AT1G49240	actin 8	-0.40454	0.000552679	prr7-3 ppr9-1|Columbia (Col-0)|ED	Wild Type|Columbia (Col-0)|ED	0	0	1	284;	0	0	0	0
AT3G18060	transducin family protein / WD-40 repeat family protein	-0.404784	0.0439454	prr7-3 ppr9-1|Columbia (Col-0)|ED	Wild Type|Columbia (Col-0)|ED	1	860;	0	0	0	0	0	0
AT4G23890	unknown protein; FUNCTIONS IN: molecular_function unknown; INVOLVED IN: biological_process unknown; LOCATED IN: chloroplast thylakoid membrane, chloroplast; EXPRESSED IN: 22 plant structures; EXPRESSED DURING: 13 growth stages; CONTAINS InterPro DOMAIN/s:	-0.407527	0.00678641	prr7-3 ppr9-1|Columbia (Col-0)|ED	Wild Type|Columbia (Col-0)|ED	0	0	0	0	0	0	0	0
AT1G16880	uridylyltransferase-related	-0.407637	0.000737145	prr7-3 ppr9-1|Columbia (Col-0)|ED	Wild Type|Columbia (Col-0)|ED	0	0	0	0	0	0	0	0
AT1G19150	photosystem I light harvesting complex gene 6	-0.408998	0.00388823	prr7-3 ppr9-1|Columbia (Col-0)|ED	Wild Type|Columbia (Col-0)|ED	0	0	0	0	1	1968;	0	0
AT2G32240	FUNCTIONS IN: molecular_function unknown; INVOLVED IN: response to cadmium ion; LOCATED IN: plasma membrane; EXPRESSED IN: 25 plant structures; EXPRESSED DURING: 13 growth stages; CONTAINS InterPro DOMAIN/s: Prefoldin (InterPro:IPR009053); BEST Arabidopsi	-0.409811	0.0102481	prr7-3 ppr9-1|Columbia (Col-0)|ED	Wild Type|Columbia (Col-0)|ED	0	0	0	0	0	0	0	0
AT5G22800	Alanyl-tRNA synthetase, class IIc	-0.41117	0.00564742	prr7-3 ppr9-1|Columbia (Col-0)|ED	Wild Type|Columbia (Col-0)|ED	0	0	0	0	2	1552;1945;	0	0
AT2G18960	H(+)-ATPase 1	-0.411229	0.0173001	prr7-3 ppr9-1|Columbia (Col-0)|ED	Wild Type|Columbia (Col-0)|ED	0	0	1	1702;	0	0	0	0
AT5G46860	Syntaxin/t-SNARE family protein	-0.412438	0.0392633	prr7-3 ppr9-1|Columbia (Col-0)|ED	Wild Type|Columbia (Col-0)|ED	0	0	3	1127;1482;1587;	0	0	1	853;
AT5G50210	quinolinate synthase	-0.413961	0.0246606	prr7-3 ppr9-1|Columbia (Col-0)|ED	Wild Type|Columbia (Col-0)|ED	0	0	0	0	0	0	0	0
AT3G18000	S-adenosyl-L-methionine-dependent methyltransferases superfamily protein	-0.414103	0.0077723	prr7-3 ppr9-1|Columbia (Col-0)|ED	Wild Type|Columbia (Col-0)|ED	0	0	1	1329;	0	0	0	0
AT3G11170	fatty acid desaturase 7	-0.415148	0.0073404	prr7-3 ppr9-1|Columbia (Col-0)|ED	Wild Type|Columbia (Col-0)|ED	0	0	1	616;	0	0	0	0
AT4G17090	chloroplast beta-amylase	-0.415448	0.0465492	prr7-3 ppr9-1|Columbia (Col-0)|ED	Wild Type|Columbia (Col-0)|ED	0	0	0	0	0	0	0	0
AT5G03540	exocyst subunit exo70 family protein A1	-0.417439	0.0497699	prr7-3 ppr9-1|Columbia (Col-0)|ED	Wild Type|Columbia (Col-0)|ED	0	0	1	863;	1	1371;	0	0
AT3G46970	alpha-glucan phosphorylase 2	-0.417785	0.000213324	prr7-3 ppr9-1|Columbia (Col-0)|ED	Wild Type|Columbia (Col-0)|ED	0	0	0	0	0	0	0	0
AT5G50960	nucleotide binding protein 35	-0.419907	0.0497301	prr7-3 ppr9-1|Columbia (Col-0)|ED	Wild Type|Columbia (Col-0)|ED	0	0	0	0	0	0	0	0
AT5G07020	proline-rich family protein	-0.420092	0.0221676	prr7-3 ppr9-1|Columbia (Col-0)|ED	Wild Type|Columbia (Col-0)|ED	0	0	0	0	0	0	0	0
AT4G33760	tRNA synthetase class II (D, K and N) family protein	-0.421218	0.00193869	prr7-3 ppr9-1|Columbia (Col-0)|ED	Wild Type|Columbia (Col-0)|ED	0	0	0	0	0	0	0	0
AT4G16143	importin alpha isoform 2	-0.423945	0.00165005	prr7-3 ppr9-1|Columbia (Col-0)|ED	Wild Type|Columbia (Col-0)|ED	0	0	0	0	0	0	0	0
AT2G07727	Di-haem cytochrome, transmembrane;Cytochrome b/b6, C-terminal	-0.424802	0.0151994	prr7-3 ppr9-1|Columbia (Col-0)|ED	Wild Type|Columbia (Col-0)|ED	0	0	0	0	1	1571;	0	0
AT2G26080	glycine decarboxylase P-protein 2	-0.424837	4.12634241400505e-05	prr7-3 ppr9-1|Columbia (Col-0)|ED	Wild Type|Columbia (Col-0)|ED	0	0	0	0	0	0	0	0
AT4G16155	dihydrolipoyl dehydrogenases	-0.426488	0.011919	prr7-3 ppr9-1|Columbia (Col-0)|ED	Wild Type|Columbia (Col-0)|ED	1	1950;	0	0	0	0	0	0
AT1G20340	Cupredoxin superfamily protein	-0.431268	0.00658913	prr7-3 ppr9-1|Columbia (Col-0)|ED	Wild Type|Columbia (Col-0)|ED	0	0	1	1724;	0	0	0	0
AT1G07110	fructose-2,6-bisphosphatase	-0.4325	0.000434421	prr7-3 ppr9-1|Columbia (Col-0)|ED	Wild Type|Columbia (Col-0)|ED	0	0	2	91;1541;	0	0	0	0
AT5G63620	GroES-like zinc-binding alcohol dehydrogenase family protein	-0.433562	0.0103324	prr7-3 ppr9-1|Columbia (Col-0)|ED	Wild Type|Columbia (Col-0)|ED	0	0	0	0	0	0	0	0
AT3G19450	GroES-like zinc-binding alcohol dehydrogenase family protein	-0.436662	0.000768341	prr7-3 ppr9-1|Columbia (Col-0)|ED	Wild Type|Columbia (Col-0)|ED	0	0	0	0	0	0	0	0
AT1G07890	ascorbate peroxidase 1	-0.437181	0.00132591	prr7-3 ppr9-1|Columbia (Col-0)|ED	Wild Type|Columbia (Col-0)|ED	0	0	0	0	0	0	0	0
AT1G48030	mitochondrial lipoamide dehydrogenase 1	-0.438611	0.000147699	prr7-3 ppr9-1|Columbia (Col-0)|ED	Wild Type|Columbia (Col-0)|ED	0	0	0	0	0	0	0	0
AT5G57460	unknown protein; FUNCTIONS IN: molecular_function unknown; INVOLVED IN: biological_process unknown; LOCATED IN: plasma membrane, chloroplast; EXPRESSED IN: 23 plant structures; EXPRESSED DURING: 13 growth stages; Has 166 Blast hits to 166 proteins in 41 s	-0.440091	0.0200302	prr7-3 ppr9-1|Columbia (Col-0)|ED	Wild Type|Columbia (Col-0)|ED	0	0	0	0	0	0	0	0
AT4G14570	acylaminoacyl-peptidase-related	-0.441469	0.0114937	prr7-3 ppr9-1|Columbia (Col-0)|ED	Wild Type|Columbia (Col-0)|ED	0	0	0	0	0	0	0	0
AT1G03090	methylcrotonyl-CoA carboxylase alpha chain, mitochondrial / 3-methylcrotonyl-CoA carboxylase 1 (MCCA)	-0.444405	0.017506	prr7-3 ppr9-1|Columbia (Col-0)|ED	Wild Type|Columbia (Col-0)|ED	0	0	0	0	0	0	0	0
AT4G18370	DEGP protease 5	-0.444888	0.0413306	prr7-3 ppr9-1|Columbia (Col-0)|ED	Wild Type|Columbia (Col-0)|ED	0	0	0	0	0	0	0	0
AT1G76090	sterol methyltransferase 3	-0.445778	0.0361504	prr7-3 ppr9-1|Columbia (Col-0)|ED	Wild Type|Columbia (Col-0)|ED	0	0	0	0	0	0	0	0
AT4G33010	glycine decarboxylase P-protein 1	-0.446984	9.57607934141676e-05	prr7-3 ppr9-1|Columbia (Col-0)|ED	Wild Type|Columbia (Col-0)|ED	0	0	1	65;	0	0	0	0
AT5G14740	carbonic anhydrase 2	-0.448809	0.000143984	prr7-3 ppr9-1|Columbia (Col-0)|ED	Wild Type|Columbia (Col-0)|ED	0	0	0	0	1	969;	0	0
AT4G28080	Tetratricopeptide repeat (TPR)-like superfamily protein	-0.451417	0.0324871	prr7-3 ppr9-1|Columbia (Col-0)|ED	Wild Type|Columbia (Col-0)|ED	0	0	0	0	0	0	0	0
AT5G20250	Raffinose synthase family protein	-0.451915	0.000725772	prr7-3 ppr9-1|Columbia (Col-0)|ED	Wild Type|Columbia (Col-0)|ED	0	0	2	1533;1543;	1	672;	0	0
AT3G48990	AMP-dependent synthetase and ligase family protein	-0.455409	0.000820836	prr7-3 ppr9-1|Columbia (Col-0)|ED	Wild Type|Columbia (Col-0)|ED	1	1933;	0	0	0	0	0	0
AT5G49360	beta-xylosidase 1	-0.4566	0.000135917	prr7-3 ppr9-1|Columbia (Col-0)|ED	Wild Type|Columbia (Col-0)|ED	0	0	0	0	0	0	0	0
AT1G70820	phosphoglucomutase, putative / glucose phosphomutase, putative	-0.461266	0.0198542	prr7-3 ppr9-1|Columbia (Col-0)|ED	Wild Type|Columbia (Col-0)|ED	0	0	1	1981;	0	0	0	0
AT1G66970	SHV3-like 2	-0.462015	0.0115646	prr7-3 ppr9-1|Columbia (Col-0)|ED	Wild Type|Columbia (Col-0)|ED	0	0	0	0	0	0	0	0
AT1G74880	NAD(P)H:plastoquinone dehydrogenase complex subunit O	-0.463728	0.00992321	prr7-3 ppr9-1|Columbia (Col-0)|ED	Wild Type|Columbia (Col-0)|ED	0	0	0	0	1	566;	0	0
AT5G44130	FASCICLIN-like arabinogalactan protein 13 precursor	-0.467947	0.00496861	prr7-3 ppr9-1|Columbia (Col-0)|ED	Wild Type|Columbia (Col-0)|ED	0	0	0	0	0	0	0	0
AT5G65010	asparagine synthetase 2	-0.470369	0.0042013	prr7-3 ppr9-1|Columbia (Col-0)|ED	Wild Type|Columbia (Col-0)|ED	0	0	0	0	0	0	0	0
AT1G21680	DPP6 N-terminal domain-like protein	-0.470845	0.0239397	prr7-3 ppr9-1|Columbia (Col-0)|ED	Wild Type|Columbia (Col-0)|ED	0	0	1	1808;	0	0	1	1883;
AT5G20350	Ankyrin repeat family protein with DHHC zinc finger domain	-0.474419	0.0086383	prr7-3 ppr9-1|Columbia (Col-0)|ED	Wild Type|Columbia (Col-0)|ED	0	0	0	0	0	0	0	0
AT4G20130	plastid transcriptionally active 14	-0.474542	0.0236706	prr7-3 ppr9-1|Columbia (Col-0)|ED	Wild Type|Columbia (Col-0)|ED	0	0	0	0	0	0	0	0
AT2G41680	NADPH-dependent thioredoxin reductase C	-0.476883	0.005701	prr7-3 ppr9-1|Columbia (Col-0)|ED	Wild Type|Columbia (Col-0)|ED	0	0	1	260;	0	0	0	0
AT5G20630	germin 3	-0.477432	0.0019616	prr7-3 ppr9-1|Columbia (Col-0)|ED	Wild Type|Columbia (Col-0)|ED	0	0	1	1230;	1	1678;	0	0
AT5G60360	aleurain-like protease	-0.480312	0.0295895	prr7-3 ppr9-1|Columbia (Col-0)|ED	Wild Type|Columbia (Col-0)|ED	0	0	0	0	0	0	1	1990;
AT3G16240	delta tonoplast integral protein	-0.481892	0.00170207	prr7-3 ppr9-1|Columbia (Col-0)|ED	Wild Type|Columbia (Col-0)|ED	0	0	0	0	0	0	0	0
AT2G36830	gamma tonoplast intrinsic protein	-0.482069	0.0250836	prr7-3 ppr9-1|Columbia (Col-0)|ED	Wild Type|Columbia (Col-0)|ED	0	0	1	1355;	0	0	0	0
AT5G24260	prolyl oligopeptidase family protein	-0.485101	0.0267099	prr7-3 ppr9-1|Columbia (Col-0)|ED	Wild Type|Columbia (Col-0)|ED	0	0	0	0	1	1057;	0	0
AT5G43970	translocase of outer membrane 22-V	-0.488435	0.014867	prr7-3 ppr9-1|Columbia (Col-0)|ED	Wild Type|Columbia (Col-0)|ED	0	0	0	0	0	0	0	0
AT4G02510	translocon at the outer envelope membrane of chloroplasts 159	-0.497849	0.0414606	prr7-3 ppr9-1|Columbia (Col-0)|ED	Wild Type|Columbia (Col-0)|ED	0	0	0	0	0	0	0	0
AT1G57770	FAD/NAD(P)-binding oxidoreductase family protein	-0.508205	0.0481772	prr7-3 ppr9-1|Columbia (Col-0)|ED	Wild Type|Columbia (Col-0)|ED	0	0	0	0	0	0	0	0
AT2G34630	geranyl diphosphate synthase 1	-0.516157	0.0172266	prr7-3 ppr9-1|Columbia (Col-0)|ED	Wild Type|Columbia (Col-0)|ED	0	0	0	0	0	0	1	482;
AT4G12730	FASCICLIN-like arabinogalactan 2	-0.519124	0.00179257	prr7-3 ppr9-1|Columbia (Col-0)|ED	Wild Type|Columbia (Col-0)|ED	0	0	0	0	0	0	0	0
AT1G21380	Target of Myb protein 1	-0.523089	0.00535674	prr7-3 ppr9-1|Columbia (Col-0)|ED	Wild Type|Columbia (Col-0)|ED	0	0	0	0	0	0	0	0
AT3G62600	DNAJ heat shock family protein	-0.523811	0.0364451	prr7-3 ppr9-1|Columbia (Col-0)|ED	Wild Type|Columbia (Col-0)|ED	1	1900;	0	0	0	0	0	0
AT3G14990	Class I glutamine amidotransferase-like superfamily protein	-0.526213	0.00480633	prr7-3 ppr9-1|Columbia (Col-0)|ED	Wild Type|Columbia (Col-0)|ED	0	0	0	0	0	0	1	1100;
AT5G65430	general regulatory factor 8	-0.527989	0.00296709	prr7-3 ppr9-1|Columbia (Col-0)|ED	Wild Type|Columbia (Col-0)|ED	0	0	0	0	0	0	0	0
AT1G01320	Tetratricopeptide repeat (TPR)-like superfamily protein	-0.540898	0.0227215	prr7-3 ppr9-1|Columbia (Col-0)|ED	Wild Type|Columbia (Col-0)|ED	0	0	1	1592;	0	0	0	0
AT2G22230	Thioesterase superfamily protein	-0.541034	0.0234601	prr7-3 ppr9-1|Columbia (Col-0)|ED	Wild Type|Columbia (Col-0)|ED	0	0	0	0	0	0	0	0
AT1G07440	NAD(P)-binding Rossmann-fold superfamily protein	-0.542813	0.0176065	prr7-3 ppr9-1|Columbia (Col-0)|ED	Wild Type|Columbia (Col-0)|ED	0	0	0	0	0	0	0	0
AT4G32760	ENTH/VHS/GAT family protein	-0.545218	0.00391149	prr7-3 ppr9-1|Columbia (Col-0)|ED	Wild Type|Columbia (Col-0)|ED	1	1949;	0	0	1	1773;	0	0
AT1G51570	Calcium-dependent lipid-binding (CaLB domain) plant phosphoribosyltransferase family protein	-0.545607	0.00313185	prr7-3 ppr9-1|Columbia (Col-0)|ED	Wild Type|Columbia (Col-0)|ED	0	0	0	0	0	0	0	0
AT3G13560	O-Glycosyl hydrolases family 17 protein	-0.545742	0.00480885	prr7-3 ppr9-1|Columbia (Col-0)|ED	Wild Type|Columbia (Col-0)|ED	0	0	0	0	0	0	0	0
AT4G11820	hydroxymethylglutaryl-CoA synthase / HMG-CoA synthase / 3-hydroxy-3-methylglutaryl coenzyme A synthase	-0.546014	0.0300458	prr7-3 ppr9-1|Columbia (Col-0)|ED	Wild Type|Columbia (Col-0)|ED	0	0	0	0	0	0	0	0
AT1G22530	PATELLIN 2	-0.547481	0.00473323	prr7-3 ppr9-1|Columbia (Col-0)|ED	Wild Type|Columbia (Col-0)|ED	0	0	1	1662;	0	0	0	0
AT1G12240	Glycosyl hydrolases family 32 protein	-0.549189	0.000487899	prr7-3 ppr9-1|Columbia (Col-0)|ED	Wild Type|Columbia (Col-0)|ED	0	0	0	0	0	0	0	0
AT2G18040	peptidylprolyl cis/trans isomerase, NIMA-interacting 1	-0.555858	0.0149284	prr7-3 ppr9-1|Columbia (Col-0)|ED	Wild Type|Columbia (Col-0)|ED	0	0	1	1969;	1	486;	0	0
AT2G22360	DNAJ heat shock family protein	-0.556909	0.000259324	prr7-3 ppr9-1|Columbia (Col-0)|ED	Wild Type|Columbia (Col-0)|ED	0	0	0	0	0	0	0	0
AT2G36390	starch branching enzyme 2.1	-0.563664	0.000686307	prr7-3 ppr9-1|Columbia (Col-0)|ED	Wild Type|Columbia (Col-0)|ED	1	1846;	1	1828;	0	0	0	0
AT4G16340	guanyl-nucleotide exchange factors;GTPase binding;GTP binding	-0.568434	0.0249211	prr7-3 ppr9-1|Columbia (Col-0)|ED	Wild Type|Columbia (Col-0)|ED	0	0	1	1242;	0	0	0	0
AT5G57960	GTP-binding protein, HflX	-0.57049	0.0200016	prr7-3 ppr9-1|Columbia (Col-0)|ED	Wild Type|Columbia (Col-0)|ED	0	0	0	0	0	0	0	0
AT5G40890	chloride channel A	-0.592473	0.00314251	prr7-3 ppr9-1|Columbia (Col-0)|ED	Wild Type|Columbia (Col-0)|ED	0	0	0	0	1	1523;	0	0
AT5G53460	NADH-dependent glutamate synthase 1	-0.61833	0.0202354	prr7-3 ppr9-1|Columbia (Col-0)|ED	Wild Type|Columbia (Col-0)|ED	0	0	0	0	0	0	0	0
AT2G31040	ATP synthase protein I -related	-0.623889	0.00945724	prr7-3 ppr9-1|Columbia (Col-0)|ED	Wild Type|Columbia (Col-0)|ED	0	0	3	28;1423;1950;	0	0	0	0
AT5G04140	glutamate synthase 1	-0.638823	0.000906572	prr7-3 ppr9-1|Columbia (Col-0)|ED	Wild Type|Columbia (Col-0)|ED	0	0	0	0	0	0	0	0
AT2G39330	jacalin-related lectin 23	-0.644169	0.0349554	prr7-3 ppr9-1|Columbia (Col-0)|ED	Wild Type|Columbia (Col-0)|ED	0	0	0	0	0	0	0	0
AT5G28050	Cytidine/deoxycytidylate deaminase family protein	-0.64902	0.00989025	prr7-3 ppr9-1|Columbia (Col-0)|ED	Wild Type|Columbia (Col-0)|ED	0	0	0	0	0	0	0	0
AT3G25770	allene oxide cyclase 2	-0.650308	4.77170203916045e-05	prr7-3 ppr9-1|Columbia (Col-0)|ED	Wild Type|Columbia (Col-0)|ED	0	0	2	425;1667;	1	813;	0	0
AT1G72150	PATELLIN 1	-0.652759	0.000729639	prr7-3 ppr9-1|Columbia (Col-0)|ED	Wild Type|Columbia (Col-0)|ED	0	0	1	1227;	0	0	0	0
AT5G10160	Thioesterase superfamily protein	-0.66298	0.0166277	prr7-3 ppr9-1|Columbia (Col-0)|ED	Wild Type|Columbia (Col-0)|ED	0	0	0	0	1	576;	0	0
AT3G45140	lipoxygenase 2	-0.674012	2.0147122936798e-05	prr7-3 ppr9-1|Columbia (Col-0)|ED	Wild Type|Columbia (Col-0)|ED	0	0	0	0	0	0	0	0
AT5G24350	FUNCTIONS IN: molecular_function unknown; INVOLVED IN: biological_process unknown; LOCATED IN: cellular_component unknown; EXPRESSED IN: 23 plant structures; EXPRESSED DURING: 13 growth stages; CONTAINS InterPro DOMAIN/s: Secretory pathway Sec39 (InterPro	-0.674708	0.0423355	prr7-3 ppr9-1|Columbia (Col-0)|ED	Wild Type|Columbia (Col-0)|ED	0	0	0	0	0	0	0	0
AT2G06050	oxophytodienoate-reductase 3	-0.68031	0.00181306	prr7-3 ppr9-1|Columbia (Col-0)|ED	Wild Type|Columbia (Col-0)|ED	0	0	4	63;604;1422;1966;	0	0	0	0
AT5G14120	Major facilitator superfamily protein	-0.709153	0.000216858	prr7-3 ppr9-1|Columbia (Col-0)|ED	Wild Type|Columbia (Col-0)|ED	0	0	1	788;	1	730;	0	0
AT2G38170	cation exchanger 1	-0.721798	0.0351874	prr7-3 ppr9-1|Columbia (Col-0)|ED	Wild Type|Columbia (Col-0)|ED	0	0	2	449;656;	0	0	0	0
AT4G00800	transducin family protein / WD-40 repeat family protein	-0.744164	0.0294726	prr7-3 ppr9-1|Columbia (Col-0)|ED	Wild Type|Columbia (Col-0)|ED	1	312;	0	0	0	0	0	0
AT3G06720	importin alpha isoform 1	-0.74536	0.0229363	prr7-3 ppr9-1|Columbia (Col-0)|ED	Wild Type|Columbia (Col-0)|ED	0	0	0	0	1	865;	0	0
AT5G25980	glucoside glucohydrolase 2	-0.756876	5.08718331519071e-06	prr7-3 ppr9-1|Columbia (Col-0)|ED	Wild Type|Columbia (Col-0)|ED	0	0	1	542;	1	1062;	0	0
AT3G19480	D-3-phosphoglycerate dehydrogenase	-0.761035	0.031503	prr7-3 ppr9-1|Columbia (Col-0)|ED	Wild Type|Columbia (Col-0)|ED	0	0	0	0	0	0	0	0
AT4G36020	cold shock domain protein 1	-0.773955	0.011516	prr7-3 ppr9-1|Columbia (Col-0)|ED	Wild Type|Columbia (Col-0)|ED	0	0	0	0	1	1790;	1	1358;
AT1G52410	TSK-associating protein 1	-0.789957	0.00562884	prr7-3 ppr9-1|Columbia (Col-0)|ED	Wild Type|Columbia (Col-0)|ED	0	0	0	0	1	826;	0	0
AT2G40100	light harvesting complex photosystem II	-0.803518	1.35584041456488e-06	prr7-3 ppr9-1|Columbia (Col-0)|ED	Wild Type|Columbia (Col-0)|ED	0	0	0	0	0	0	0	0
AT5G01600	ferretin 1	-0.820168	0.0117388	prr7-3 ppr9-1|Columbia (Col-0)|ED	Wild Type|Columbia (Col-0)|ED	0	0	1	1792;	0	0	0	0
AT1G52400	beta glucosidase 18	-0.822481	0.000927215	prr7-3 ppr9-1|Columbia (Col-0)|ED	Wild Type|Columbia (Col-0)|ED	0	0	1	995;	0	0	0	0
AT1G20970	FUNCTIONS IN: molecular_function unknown; INVOLVED IN: biological_process unknown; LOCATED IN: plasma membrane, vacuole; EXPRESSED IN: guard cell, cultured cell; BEST Arabidopsis thaliana protein match is: proton pump interactor 1 (TAIR:AT4G27500.1); Has	-0.833848	0.0165464	prr7-3 ppr9-1|Columbia (Col-0)|ED	Wild Type|Columbia (Col-0)|ED	0	0	0	0	2	1694;1828;	1	1374;
AT5G44320	Eukaryotic translation initiation factor 3 subunit 7 (eIF-3)	-0.877222	0.00804277	prr7-3 ppr9-1|Columbia (Col-0)|ED	Wild Type|Columbia (Col-0)|ED	0	0	0	0	0	0	0	0
AT2G29630	thiaminC	-0.878022	9.60045616446123e-08	prr7-3 ppr9-1|Columbia (Col-0)|ED	Wild Type|Columbia (Col-0)|ED	0	0	3	1435;1670;1973;	0	0	0	0
AT5G66200	armadillo repeat only 2	-0.977309	0.00353764	prr7-3 ppr9-1|Columbia (Col-0)|ED	Wild Type|Columbia (Col-0)|ED	1	1381;	0	0	2	285;410;	0	0
AT3G28270	Protein of unknown function (DUF677)	-0.999317	0.0157634	prr7-3 ppr9-1|Columbia (Col-0)|ED	Wild Type|Columbia (Col-0)|ED	0	0	0	0	0	0	0	0
AT1G50030	target of rapamycin	-1.01827	0.026913	prr7-3 ppr9-1|Columbia (Col-0)|ED	Wild Type|Columbia (Col-0)|ED	0	0	0	0	2	572;658;	0	0
AT3G57520	seed imbibition 2	-1.25807	0.00103442	prr7-3 ppr9-1|Columbia (Col-0)|ED	Wild Type|Columbia (Col-0)|ED	1	1928;	1	1868;	0	0	0	0
AT3G54280	DNA binding;ATP binding;nucleic acid binding;binding;helicases;ATP binding;DNA binding;helicases	-1.32434	0.0474384	prr7-3 ppr9-1|Columbia (Col-0)|ED	Wild Type|Columbia (Col-0)|ED	0	0	1	994;	0	0	0	0
AT5G40450	unknown protein; FUNCTIONS IN: molecular_function unknown; INVOLVED IN: biological_process unknown; LOCATED IN: chloroplast, plasma membrane; EXPRESSED IN: 24 plant structures; EXPRESSED DURING: 13 growth stages; Has 30201 Blast hits to 17322 proteins in	-1.44906	0.000710377	prr7-3 ppr9-1|Columbia (Col-0)|ED	Wild Type|Columbia (Col-0)|ED	0	0	0	0	0	0	0	0
AT5G16930	AAA-type ATPase family protein	-1.65267	0.0364146	prr7-3 ppr9-1|Columbia (Col-0)|ED	Wild Type|Columbia (Col-0)|ED	0	0	1	455;	0	0	0	0

[truncated: 7 more sheets: prr7prr9EDprom, prr7prr9_EN, prr7prr9ENprom, toc1_ED, toc1EDprom, toc1_EN, toc1ENprom]
