# Supplementary material for: Parallel analysis of Arabidopsis circadian clock mutants reveals different scales of transcriptome and proteome regulation
Source: Open Biol. 2017 Mar 1;7(3):160333. doi: 10.1098/rsob.160333 (PMC5376707; doi:10.1098/rsob.160333)
Supplement: Table S3 [file rsob160333supp11.xlsx]

## Sheet: Col0_Ws_EDEN
File created with BiNGO (c) on Mar 11, 2014 at 6:10:34 PM
ontology: namespace
curator: bingo
Selected ontology file : jar:file:C:\Users\dcoman\Cytoscape_v2.8.3\plugins\BiNGO.jar!/GO_Biological_Process
Selected annotation file : jar:file:C:\Users\dcoman\Cytoscape_v2.8.3\plugins\BiNGO.jar!/A_thaliana_default
Discarded evidence codes :
Overrepresentation
Selected statistical test : Hypergeometric test
Selected correction : Benjamini & Hochberg False Discovery Rate (FDR) correction
Selected significance level : 0.05
Testing option : Use whole annotation as reference set
The selected cluster :
AT2G35660		AT1G73670	AT5G22060	AT5G11420	AT3G16650	AT4G26950	AT2G19090	AT3G19720	AT3G63090	AT2G27080	AT3G51640	AT4G13980	AT1G27150	AT1G44810	AT3G26020	AT3G46000	AT1G55850	AT5G22050	AT3G04210	AT2G38120	AT1G73660	AT3G16660	AT5G65750	AT1G28600	AT2G46490	AT2G40120	AT2G20390	AT3G63080	AT5G56544	AT3G10960	AT3G24730	AT5G49840	AT1G55840	AT4G32600	AT5G09900	AT4G32605	AT4G19860	AT4G20060	AT5G22080	AT3G55646	AT5G17840	AT3G16670	AT2G41100	AT1G73690	AT2G35680	AT3G18035	AT5G38050	AT2G44490	AT3G19740
AT1G65150		AT1G66200	AT3G29270	AT1G71400	AT3G13910	AT2G05320	AT3G48250	AT1G24210	AT3G15480	AT5G10410	AT5G08000	AT5G01030	AT5G13680	AT1G01040	AT3G02740	AT2G01510	ATCG00780	AT1G71410	AT4G16630	AT1G69620	AT3G49550	AT4G00500	AT2G42247	AT3G03020	AT4G21180	AT1G10570	AT5G24270	AT1G21350	AT4G16660	AT1G65130	AT2G01520	AT2G05300	AT1G20225	AT3G19180	AT3G13930	AT5G10400	AT4G21190	AT5G08020	AT5G01010	AT2G04270	AT3G03030	AT2G32795	AT5G16310	AT5G01015	AT5G59180	AT5G24280	AT1G67260	AT1G01070	AT3G49530
AT5G56680		AT3G16565	AT3G01740	AT3G08650	AT4G20170	AT5G02650	AT2G38220	AT5G11530	AT3G55770	AT1G31300	AT1G09470	AT2G17670	AT5G49980	AT3G54640	AT1G52670	AT1G28710	AT5G65860	AT5G25230	AT1G25988	AT2G20280	AT4G36990	AT2G38230	AT1G14920	AT3G16530	AT2G41240	AT4G28080	AT2G16595	AT1G53390	AT3G51520	AT1G68330	AT4G12970	AT3G09780	AT2G40000	AT3G19850	AT3G09760	AT5G65870	AT3G52140	AT3G53670	AT2G27190	AT3G01720	AT3G51530	AT4G35070	AT5G02670	AT1G16900	AT5G25220	AT1G55960	AT5G62980	AT2G17650	AT3G54660
AT5G23020		AT5G08139	AT5G24150	AT3G02870	AT1G17930	AT2G23200	AT5G45280	AT3G02875	AT5G57850	AT5G08130	AT4G01525	AT1G07200	AT5G24155	AT1G69730	AT3G48110	AT3G13810	AT1G64080	AT1G20100	AT4G16780	AT1G51140	AT2G01640	AT3G48115	AT5G59080	AT5G24160	AT5G57840	AT3G02885	AT1G24310	AT5G61460	AT1G07210	AT5G60730	AT1G69720	AT3G49410	AT1G58520	AT1G43620	AT3G56890	AT3G23310	AT5G57830	AT2G24755	AT5G59050	AT1G24340	AT5G19110	AT2G04160	AT5G08110	AT4G01500	AT1G71528	AT1G65032	AT5G51940	AT1G65030	AT4G03260
AT4G11000		AT3G26220	AT5G60750	AT2G05250	AT2G01670	AT1G55930	AT3G04020	AT1G16810	AT5G14930	AT3G16450	AT2G21710	AT2G34050	AT1G21600	AT5G05435	AT1G10640	AT5G17980	AT2G28840	AT1G32580	AT1G13280	AT4G00165	AT5G10170	AT5G23310	AT5G42980	AT2G46220	AT2G40390	AT2G46225	AT2G43100	AT2G31400	AT2G38310	AT3G16850	AT2G30860	AT4G00150	AT1G74910	AT5G03800	AT1G54510	AT4G00370	AT5G49640	AT1G35260	AT1G68660	AT2G28830	AT5G56340	AT1G13260	AT5G23300	AT4G39900	AT2G46210	AT4G21320	AT4G24175	AT2G43110	AT5G37070
AT1G53450		AT1G71710	AT3G28900	AT5G61500	AT5G19170	AT1G29910	AT3G15310	AT5G28910	AT4G24150	AT5G26210	AT1G13245	AT2G44660	AT3G02910	AT5G67640	AT3G16840	AT1G53440	AT3G54360	AT2G27200	AT5G28919	AT1G32550	AT3G54366	AT5G48570	AT1G68600	AT5G28913	AT1G08480	AT4G30960	AT2G39930	AT1G59900	AT3G23480	AT2G05520	AT4G24900	AT3G12260	AT5G57910	AT1G11800	AT3G50280	AT2G23380	AT5G44010	AT2G44640	AT4G33890	AT2G04080	AT1G71696	AT2G13820	AT3G15290	AT1G59910	AT5G02800	AT3G23490	AT3G48460	AT1G73910	AT5G59360
AT3G19400		AT3G19660	AT5G27670	AT4G21430	AT2G36810	AT2G27360	AT3G19680	AT4G00270	AT1G72910	AT2G17870	AT1G68520	AT2G38420	AT3G27925	AT2G30990	AT5G27660	AT1G27070	AT1G62030	AT5G63800	AT1G68530	AT2G01390	AT4G00040	AT1G72900	AT2G17840	AT2G40270	AT4G19960	AT4G24060	AT2G30980	AT5G27690	AT4G36710	AT1G12020	AT2G46340	AT5G42860	AT4G21445	AT1G68540	AT5G63810	AT2G28950	AT2G27385	AT4G18205	AT4G00030	AT1G09250	AT5G49760	AT2G38440	AT3G27906	AT2G42500	AT2G45200	AT2G30970	AT4G24050	AT4G36720	AT2G36800
AT5G48690		AT5G09600	AT1G53560	AT1G11905	AT1G12080	AT1G35160	AT2G35736	AT1G11900	AT1G18870	AT5G67510	AT2G45250	AT1G13110	AT5G02840	AT3G05910	AT5G10250	AT1G78000	AT3G55940	AT5G48680	AT5G61600	AT3G52300	AT5G53770	AT1G35190	AT1G13100	AT1G24625	AT5G42890	AT3G09920	AT2G45240	AT3G05900	AT5G02830	AT1G02930	AT4G24010	AT5G59210	AT4G21480	AT2G42540	AT3G19480	AT4G16920	AT1G31120	AT1G53542	AT5G09620	AT1G16690	AT1G53520	AT3G52400	AT1G07010	AT3G23580	AT3G49680	AT3G56620	AT3G48310	AT4G33790	AT2G44740
AT1G72890		AT5G04170	AT4G32200	AT3G01560	AT1G59820	AT1G69910	AT4G32208	AT2G01460	AT1G08560	AT4G11211	AT2G17930	AT5G17780	AT4G24890	AT1G69900	AT1G59830	AT1G08570	AT2G01250	AT3G21890	AT2G28880	AT1G75780	AT3G54140	AT3G58040	AT5G48790	AT4G12460	AT3G13510	AT4G39270	AT1G78110	AT4G35350	AT5G46870	AT5G56140	AT5G46871	AT2G31610	AT5G11030	AT2G40520	AT5G03680	AT5G59570	AT5G42300	AT2G40510	AT1G02820	AT5G40080	AT5G46880	AT5G37260	AT4G20480	AT5G22460	AT2G01918	AT1G67790	AT1G32790	AT1G75760	AT5G20830
AT1G52140		AT1G59710	AT1G64370	AT1G13910	AT5G26800	AT4G33200	AT4G36470	AT3G29670	AT5G01430	AT2G43780	AT1G23200	AT4G34215	AT3G51120	AT3G07230	AT4G23710	AT1G17620	AT5G02160	AT1G23205	AT1G27540	AT1G64385	AT3G49940	AT4G11330	AT3G09490	AT4G28490	AT1G59700	AT1G64380	AT1G13900	AT1G71000	AT1G25350	AT5G67350	AT3G51130	AT1G74090	AT1G16500	AT3G44716	AT5G02150	AT1G80850	AT1G64355	AT3G55240	AT3G07260	AT3G49930	AT2G13680	AT4G11300	AT3G24320	AT3G47590	AT2G37050	AT4G13560	AT5G60210	AT1G52160	AT4G33220
AT3G48680		AT4G39380	AT3G26520	AT3G47550	AT1G64390	AT5G64630	AT2G01970	AT1G05180	AT3G07200	AT1G17610	AT2G47560	AT5G64640	AT1G16560	AT1G53645	AT5G04470	AT5G12980	AT2G44860	AT4G00955	AT1G09700	AT4G00950	AT1G52190	AT4G12480	AT3G47540	AT1G78050	AT3G06160	AT1G68725	AT1G68720	AT4G12560	AT2G12440	AT1G28350	AT1G28340	AT5G59470	AT1G02710	AT4G35490	AT3G62050	AT1G78260	AT1G68710	AT5G50800	AT3G10690	AT5G44600	AT5G20960	AT2G45470	AT2G35960	AT1G28330	AT3G62060	AT5G56270	AT5G23490	AT1G78230	AT1G68740
AT5G57340		AT5G10050	AT5G57345	AT5G05830	AT1G29880	AT5G23430	AT5G48800	AT2G28720	AT3G55340	AT3G47470	AT2G37170	AT1G64470	AT1G47840	AT1G52280	AT5G47910	AT1G31710	AT1G80970	AT1G30540	AT4G11420	AT3G26680	AT3G49810	AT2G28620	AT1G49980	AT3G44860	AT5G02260	AT1G27680	AT5G17560	AT5G16030	AT5G67240	AT5G48900	AT5G01530	AT4G34350	AT1G13810	AT1G25440	AT4G13690	AT2G37180	AT3G14940	AT5G60340	AT3G47460	AT5G47900	AT1G33960	AT3G44850	AT1G80980	AT3G09390	AT3G45980	AT3G59910	AT3G24430	AT2G07723	AT4G10300
AT4G22770		AT4G25710	AT5G42130	AT5G44575	AT3G51090	AT5G04330	AT4G39420	AT2G37110	AT3G11210	AT1G26150	AT3G25120	AT2G29760	AT5G46820	AT4G29940	AT1G71110	AT1G09830	AT1G60230	AT2G37120	AT1G19200	AT1G26110	AT1G11710	AT5G40060	AT2G47690	AT5G26780	AT1G62990	AT3G27250	AT3G54270	AT1G28380	AT4G10330	AT1G71100	AT2G37130	AT4G27010	AT1G09820	AT2G35930	AT5G16000	AT3G52640	AT3G06035	AT3G51075	AT1G11700	AT4G29950	AT5G64760	AT3G27240	AT3G06040	AT3G11270	AT3G47420	AT3G44890	AT2G14660	AT1G63390	AT1G75680
AT4G34030		AT5G11200	AT4G13750	AT4G02990	AT1G79920	AT1G09570	AT3G55430	AT4G34060	AT2G39010	AT1G06950	AT5G60040	AT5G25100	AT5G23740	AT1G61810	AT4G31270	AT4G21760	AT5G05740	AT1G12570	AT3G59600	AT1G64530	AT1G27390	AT3G14870	AT5G48960	AT3G12610	AT1G09580	AT3G55420	AT1G31410	AT2G39000	AT5G25110	AT4G34050	AT5G02320	AT5G59720	AT3G62120	AT5G05750	AT5G41010	AT2G11270	AT3G58220	AT3G59630	AT4G17950	AT3G55410	AT2G45500	AT1G14810	AT5G58220	AT5G15030	AT4G21740	AT4G31290	AT1G29510	AT1G79950	AT3G12630
AT1G10380		AT5G67160	AT1G13730	AT4G33420	AT1G32928	AT4G12240	AT1G53885	AT1G75560	AT3G47300	AT2G40820	AT1G53880	AT2G42040	AT1G17850	AT1G15860	AT4G25650	AT5G06810	AT1G16320	AT5G17250	AT5G55230	AT5G37410	AT5G66040	AT4G27130	AT1G10370	AT1G63000	AT2G01755	AT1G26260	AT2G29890	AT2G01750	AT1G53830	AT4G12290	AT3G11560	AT1G08050	AT5G67180	AT3G24190	AT4G37760	AT1G13750	AT2G28370	AT4G35500	AT1G15890	AT5G01270	AT2G47790	AT3G52940	AT1G26270	AT1G63010	AT2G40800	AT2G01740	AT4G10040	AT1G08040	AT3G44330
AT1G29670		AT1G76980	AT1G50640	AT3G55560	AT4G02860	AT5G45930	AT4G34150	AT4G20380	AT2G31740	AT2G24020	AT3G61990	AT4G28250	AT5G23690	AT3G62260	AT1G29660	AT3G01950	AT2G45670	AT3G30875	AT3G53880	AT2G43680	AT5G07830	AT1G76990	AT2G26250	AT3G59770	AT4G28290	AT1G79840	AT5G60120	AT1G23010	AT4G24460	AT2G24030	AT5G57590	AT1G64628	AT3G53870	AT2G45680	AT5G58120	AT3G01920	AT5G23660	AT5G22130	AT3G55580	AT1G64610	AT3G59765	AT3G28640	AT4G15820	AT1G67400	AT4G02840	AT2G39170	AT1G59359	AT3G61970	AT2G45695
AT1G75450		AT5G64510	AT1G48650	AT2G14890	AT3G44400	AT1G52080	AT2G27810	AT2G16850	AT2G18990	AT2G23010	AT4G33300	AT5G12850	AT1G15750	AT3G52870	AT1G27400	AT5G17360	AT5G63460	AT1G75440	AT5G64520	AT4G11630	AT4G10100	AT3G23100	AT1G56010	AT2G40700	AT3G24230	AT1G63150	AT1G13609	AT2G27800	AT1G25250	AT2G40960	AT5G01320	AT1G10490	AT1G71340	AT1G24120	AT5G04590	AT3G17890	AT1G60000	AT2G42160	AT5G16240	AT5G37530	AT5G17370	AT3G07320	AT5G25080	AT3G27470	AT3G54050	AT4G10110	AT1G48630	AT3G44420	AT1G08130
AT5G03230		AT1G18330	AT2G28150	AT5G62170	AT1G60590	AT5G37780	AT4G27360	AT2G36250	AT5G58930	AT5G38895	AT1G75270	AT1G61580	AT1G80410	AT2G18876	AT3G45770	AT1G62630	AT3G10130	AT1G14010	AT4G38520	AT4G09560	AT2G28160	AT5G03240	AT1G18320	AT4G35790	AT1G08930	AT1G25055	AT5G58920	AT2G36240	AT4G29610	AT1G25054	AT3G45780	AT4G13495	AT3G55170	AT1G80400	AT1G48520	AT4G09570	AT1G61570	AT1G15550	AT1G74360	AT3G06200	AT1G62610	AT5G38870	AT5G03250	AT2G47115	AT1G02205	AT1G12820	AT1G08940	AT5G54290	AT4G27380
AT5G24980		AT4G22280	AT3G03990	AT3G18773	AT1G49700	AT4G05180	AT1G65960	AT1G59218	AT5G20700	AT1G64890	AT3G28300	AT5G50420	AT1G04430	AT4G31390	AT5G46490	AT5G35530	AT5G66420	AT5G24970	AT5G07440	AT3G62470	AT4G22270	AT3G61860	AT4G03960	AT3G58420	AT2G25170	AT3G11710	AT1G30210	AT4G02030	AT5G53200	AT2G23950	AT1G01860	AT3G18750	AT4G05150	AT3G62460	AT2G33320	AT5G59920	AT4G30270	AT2G02060	AT1G65985	AT4G17720	AT3G60320	AT3G59400	AT5G50400	AT2G25590	AT4G02060	AT1G56540	AT3G13000	AT3G50810	AT1G51950
AT1G08845		AT5G03390	AT1G80570	AT5G22880	AT4G20960	AT5G06000	AT5G15700	AT4G27440	AT5G18570	AT4G31500	AT3G43210	AT3G55020	AT4G13345	AT1G14170	AT1G18260	AT1G19396	AT3G17609	AT1G08810	AT5G14200	AT5G54180	AT4G38400	AT5G03360	AT5G20590	AT1G62500	AT1G61450	AT3G43220	AT2G19870	AT2G34900	AT5G58800	AT1G76490	AT1G12700	AT5G37680	AT4G23470	AT5G54170	AT1G27960	AT4G20980	AT3G06320	AT5G03370	AT1G61440	AT2G18735	AT4G09460	AT1G66990	AT2G26640	AT5G18380	AT3G21110	AT3G55040	AT3G43230	AT2G19860	AT4G14490
AT3G03850		AT5G23870	AT5G07590	AT4G30350	AT1G65820	AT1G60730	AT5G43830	AT3G60245	AT1G77590	AT1G64710	AT5G20600	AT3G50970	AT3G13160	AT5G46350	AT5G66520	AT4G25210	AT3G03840	AT1G11280	AT5G59850	AT2G37690	AT5G07580	AT3G18680	AT4G30360	AT4G17810	AT3G14620	AT1G77580	AT3G18690	AT4G05070	AT3G48930	AT1G30110	AT1G56690	AT1G64720	AT5G23890	AT1G17120	AT5G52760	AT1G76405	AT3G60260	AT5G46340	AT5G43850	AT1G65800	AT1G09970	AT4G30330	AT1G60710	AT1G78660	AT2G14475	AT3G57280	AT3G59500	AT3G50950	AT1G17130
AT1G22170		AT5G47430	AT5G35480	AT5G58770	AT2G21070	AT4G11900	AT1G80490	AT3G04920	AT1G55140	AT1G63650	AT3G47820	AT1G05690	AT1G08880	AT3G11670	AT5G44930	AT1G22190	AT1G54010	AT5G43880	AT5G35490	AT1G74410	AT1G22180	AT2G21060	AT4G26760	AT1G05680	AT2G22510	AT2G47160	AT5G04750	AT5G22790	AT1G64700	AT5G20650	AT5G22794	AT3G47780	AT1G45474	AT4G13270	AT4G11990	AT3G21200	AT5G18245	AT1G14230	AT4G38740	AT5G65010	AT2G30070	AT1G74130	AT5G19950	AT1G22340	AT3G26815	AT2G20830	AT4G39120	AT4G19090	AT1G75030
AT1G31830		AT5G01720	AT5G15410	AT4G22010	AT5G18840	AT4G29890	AT1G14210	AT1G02080	AT1G19660	AT3G09250	AT4G16000	AT1G65790	AT3G22310	AT1G77180	AT5G47800	AT1G76570	AT5G01730	AT1G31817	AT3G62780	AT1G31812	AT5G47810	AT1G15350	AT5G17160	AT1G26750	AT5G18830	AT1G03530	AT1G19640	AT5G17165	AT3G09260	AT1G02090	AT1G49840	AT5G50200	AT3G22320	AT5G17170	AT2G25430	AT1G33050	AT1G76580	AT5G24800	AT3G13226	AT1G79510	AT4G17500	AT4G14930	AT1G65720	AT1G33110	AT4G14716	AT5G46260	AT2G33580	AT5G08740	AT1G37130
AT3G17420		AT5G08760	AT4G39030	AT4G09810	AT5G07630	AT3G11964	AT1G06560	AT5G54530	AT3G06520	AT5G14350	AT4G38710	AT4G17520	AT1G63540	AT3G14330	AT3G45590	AT2G17120	AT3G60520	AT2G03390	AT5G58600	AT1G06550	AT1G22280	AT5G54540	AT4G30080	AT3G06510	AT5G52450	AT2G47260	AT5G22690	AT4G20770	AT5G18190	AT4G17530	AT2G17130	AT2G03380	AT3G59210	AT3G61640	AT1G55205	AT1G79520	AT3G21260	AT5G55910	AT1G28130	AT1G80760	AT3G47680	AT4G31730	AT2G15830	AT4G29735	AT1G06475	AT5G38520	AT5G43580	AT1G74230	AT4G38640
AT4G28770		AT5G15500	AT4G38690	AT1G48260	AT5G03190	AT3G18930	AT5G55960	AT5G02060	AT5G64110	AT3G46940	AT3G26780	AT3G28140	AT1G69020	AT4G14890	AT3G26782	AT5G28290	AT1G76680	AT3G10090	AT4G22130	AT1G26640	AT1G31920	AT1G60460	AT3G18960	AT1G12970	AT1G76690	AT1G44000	AT2G04790	AT1G18090	AT4G13170	AT2G04795	AT3G46990	AT1G80720	AT4G16120	AT5G50310	AT1G14340	AT5G17040	AT1G15470	AT1G03650	AT1G48280	AT1G19520	AT5G01610	AT5G15520	AT2G20980	AT3G18950	AT1G31930	AT1G75170	AT4G14695	AT5G50320	AT4G16110
AT4G17695		AT1G55360	AT3G47600	AT1G11090	AT4G02330	AT2G03220	AT3G17360	AT1G07910	AT3G57000	AT1G79470	AT3G14470	AT5G33320	AT3G59380	AT3G61580	AT1G08630	AT5G58540	AT1G64940	AT5G20410	AT5G21940	AT4G30190	AT2G34770	AT5G51450	AT5G43450	AT5G22580	AT5G04980	AT5G14470	AT4G26570	AT1G01700	AT2G03270	AT3G11840	AT4G39160	AT1G79410	AT3G59320	AT3G21390	AT1G63420	AT3G14450	AT1G55330	AT2G22330	AT3G06630	AT2G28080	AT2G34780	AT5G43440	AT5G18065	AT2G21280	AT4G39140	AT2G03260	AT1G55320	AT3G61520	AT5G18070
AT1G69170		AT3G08940	AT5G56950	AT4G05631	AT4G17245	AT3G22960	AT5G55820	AT1G49200	AT4G02420	AT2G19540	AT2G03670	AT5G48020	AT3G62940	AT3G61360	AT5G61030	AT2G38980	AT5G14520	AT2G30250	AT3G01380	AT1G69180	AT3G08930	AT1G70470	AT3G22950	AT4G04670	AT3G14067	AT3G21420	AT3G20250	AT5G09460	AT4G15110	AT5G09462	AT4G17250	AT4G02410	AT1G79245	AT3G57710	AT5G65240	AT5G28320	AT3G50350	AT5G13320	AT1G22570	AT5G38410	AT4G33960	AT4G04620	AT3G42640	AT4G13020	AT5G48040	AT3G62920	AT4G14150	AT4G31820	AT2G22800
AT3G25905		AT2G37330	AT3G18320	AT4G29130	AT3G53310	AT3G07760	AT2G21320	AT2G44180	AT1G51500	AT4G38950	AT2G15080	AT1G01430	AT5G27120	AT5G39570	AT2G20690	AT5G40910	AT3G25900	AT1G74710	AT4G32940	AT1G01420	AT1G74720	AT3G05630	AT3G07770	AT2G21330	AT1G19800	AT3G51980	AT2G34490	AT1G62250	AT5G40920	AT4G40000	AT5G49555	AT3G25910	AT1G32200	AT5G49550	AT2G43030	AT5G39550	AT2G44160	AT2G21340	AT4G16190	AT3G07780	AT3G05640	AT4G32960	AT3G43800	AT2G41550	AT2G42600	AT1G78970	AT5G54720	AT4G18400	AT2G15050
AT1G65484		AT4G14070	AT4G15242	AT1G77930	AT1G57770	AT3G14150	AT1G65480	AT3G43690	AT3G21530	AT1G79150	AT5G51630	AT4G05520	AT1G70370	AT4G14090	AT5G14660	AT1G22660	AT2G23680	AT2G19460	AT4G31990	AT3G61260	AT1G70590	AT1G34315	AT2G25964	AT3G62830	AT3G23780	AT1G66540	AT3G14160	AT3G12020	AT1G77920	AT5G09320	AT5G51620	AT1G65490	AT1G70580	AT2G36590	AT5G65380	AT5G20120	AT5G47050	AT1G32090	AT2G38810	AT4G15260	AT1G68110	AT1G57790	AT3G20100	AT2G03510	AT1G20490	AT1G34300	AT1G76020	AT1G66510	AT4G14010
AT1G62130		ATCG00120	AT1G35350	AT3G58790	AT1G13020	AT5G25780	AT1G26900	AT1G74850	AT1G36310	AT3G04550	AT1G19715	AT2G37230	AT3G05727	AT2G02350	AT1G35320	AT1G15290	AT5G40810	AT4G01460	AT1G19700	AT1G13030	AT5G12190	AT3G07870	AT5G24660	AT3G05730	AT2G37220	AT5G07130	AT1G73330	AT3G45290	AT1G62150	AT3G17170	AT2G02360	AT5G63920	AT1G52980	AT2G42740	AT1G19730	AT5G18920	AT1G26960	AT5G40830	AT4G29060	AT2G04630	AT1G55520	AT1G62180	AT1G01500	AT3G17185	AT4G26370	AT2G34570	AT5G53560	AT5G08600	AT4G27820
AT3G56060		AT1G18570	AT1G79040	AT1G66880	AT5G09270	AT5G24390	AT5G45140	AT3G02630	AT1G06110	AT5G61230	AT3G61160	AT3G53190	AT3G01180	AT5G13550	AT4G17020	AT5G48240	AT4G02640	AT2G25850	AT1G34200	AT1G22770	AT5G14770	AT5G10630	AT2G32010	AT5G62370	AT3G01130	AT3G03270	AT3G61150	AT5G45170	AT2G24860	AT1G03110	AT1G65370	AT4G17030	AT5G51740	AT3G49220	AT5G48230	AT2G03880	AT2G25840	AT4G02630	AT5G60860	AT5G08260	AT1G22780	AT5G61250	AT5G20050	AT4G34881	AT3G02650	AT2G24850	AT5G14780	AT1G23830	AT5G45160
AT4G10920		AT5G54980	AT2G20490	AT1G04690	AT2G15280	AT2G35470	AT1G07640	AT4G19510	AT2G04520	AT1G70900	AT1G69400	AT1G60810	AT3G23810	AT4G12110	AT3G07570	AT5G39760	AT5G55580	AT3G51780	AT1G63900	AT5G27330	AT4G19500	AT1G07650	AT1G47210	AT3G45160	AT2G02230	AT2G17550	AT2G18290	AT5G43960	AT4G30460	AT1G73440	AT5G07240	AT2G35450	AT3G07500	AT2G36500	AT3G52040	AT4G29350	AT4G10940	AT5G66620	AT5G12080	AT5G52870	AT5G66610	AT1G47200	AT5G52882	AT5G54910	AT3G51720	AT3G18580	AT2G17540	AT3G54750	AT2G18280
AT1G65295		AT5G51820	AT1G18470	AT5G06280	AT5G60940	AT1G66740	AT2G19650	AT4G16500	AT5G45000	AT1G70790	AT2G32100	AT2G36380	AT3G53090	AT5G47260	AT1G10990	AT4G23200	AT2G25710	AT4G16510	AT5G08370	AT1G06050	AT1G49320	AT3G21790	AT1G80310	AT1G57990	AT1G23960	AT2G31060	AT2G38610	AT5G61140	AT3G02560	AT2G19670	AT3G61010	AT5G10770	AT5G62270	AT4G21090	AT2G03780	AT4G02770	AT3G49320	AT5G60960	AT1G06040	AT1G65270	AT1G57980	AT5G45060	AT2G22730	AT2G31070	AT4G34980	AT5G15930	AT3G02550	AT3G03160	AT5G10780
AT2G42960		AT2G41430	AT1G04790	AT1G63810	AT3G51890	AT5G39670	AT5G53310	AT3G05520	AT2G34360	AT5G54830	AT1G19990	AT3G46540	AT1G33470	AT2G27950	AT4G18750	AT4G12010	AT1G52780	AT3G45095	AT2G02160	AT1G47128	AT3G54830	AT4G36030	AT2G30520	AT2G35360	AT3G04760	AT2G42950	AT2G34357	AT1G71970	AT4G26110	AT3G23910	AT3G07670	AT5G39660	AT2G23810	AT1G70810	AT1G20620	AT1G62380	AT4G12040	AT3G46590	AT1G63830	AT3G50740	AT1G35580	AT1G33440	AT2G41490	AT5G66760	AT5G65630	AT3G51870	AT5G53370	AT2G48030	AT5G27240
No annotations were retrieved for the following entities:
AT4G38540		AT2G34840	AT3G16650	AT3G05165	AT2G19090	AT1G75220	AT5G48090	AT4G19200	AT5G46871	AT1G27150	AT5G11030	AT4G27720	AT1G01360	AT5G22050	AT1G33260	AT5G55896	AT1G12800	AT4G37480	AT5G65750	AT4G35760	AT1G28600	AT2G18440	AT3G58865	AT5G56544	AT3G05180	AT1G48570	AT4G32600	AT3G05560	AT4G32605	AT5G28390	AT1G65540	AT3G19740	AT1G28610	AT1G03360	AT1G35516	AT4G13040	AT5G37290	AT1G10050	AT1G14060	AT1G75200	AT3G43715	AT5G42310	AT2G30600	AT3G54510	AT3G01310	AT3G47070	AT4G32620	AT4G12432	AT4G38550
AT1G74070		AT4G15070	AT5G17450	AT4G02430	AT3G46490	AT5G51150	AT4G30250	AT3G18770	AT3G02770	AT3G30120	AT1G51520	AT3G14120	AT3G30122	AT3G03990	AT3G18773	AT4G05180	AT1G71050	AT3G28300	AT4G31790	AT1G18745	AT1G31600	AT4G11370	AT1G61180	AT4G31390	AT5G46490	AT5G66420	AT3G45880	AT5G51550	AT4G03960	AT2G33830	AT4G22690	AT2G16710	AT5G55050	AT3G59820	AT3G51950	AT2G29670	AT3G03060	AT3G02790	AT2G33320	AT1G80810	AT3G03070	AT5G66840	AT1G14580	AT1G08260	AT5G48370	AT5G38480	AT1G72520	AT1G11670	AT2G25590
AT4G04293		AT1G66990	AT4G37620	AT5G22320	AT2G40410	AT1G29030	AT4G28030	AT1G72230	AT5G03340	AT1G61470	AT5G37350	AT4G21215	AT5G14610	AT4G11080	AT3G10260	AT1G34750	AT3G43240	AT2G20230	AT4G28040	AT5G49448	AT1G09486	AT1G08800	AT2G12490	AT1G26180	AT1G18210	AT5G03350	AT5G48880	AT3G26180	AT1G07350	AT1G52618	AT2G04570	AT4G19380	AT1G34760	AT3G25495	AT3G16000	AT3G02330	AT5G09820	AT5G55730	AT5G50130	AT2G16530	AT4G30400	AT5G20160	AT5G50160	AT5G48460	AT5G47860	AT3G55090	AT3G22670	AT5G64343	AT5G26340
AT3G50930		AT4G23850	AT4G33140	AT5G08180	AT1G79210	AT4G09030	AT5G35935	AT1G61870	AT1G20823	AT1G30900	AT2G38770	AT1G65040	AT5G02940	AT3G17100	AT4G36580	AT5G54060	AT5G36240	AT3G18230	AT2G01610	AT3G14660	AT3G29180	AT4G23840	AT1G08390	AT2G36630	AT3G53220	AT4G09970	AT4G22790	AT3G45242	AT1G47860	AT2G07711	AT1G64450	AT3G02890	AT1G33990	AT3G62360	AT3G48500	AT5G44130	AT3G49870	AT5G51980	AT1G78620	AT3G17130	AT1G24881	AT2G47630	AT1G50940	AT1G51160	AT1G79630	AT1G52930	AT1G07230	AT3G26690	AT5G41992
AT5G15880		AT2G32070	AT2G37600	AT3G60080	AT5G17600	AT1G76100	AT3G53560	AT4G09760	AT4G23540	AT5G49390	AT4G00800	AT3G46210	AT4G20820	AT4G12600	AT3G18600	AT1G54570	AT4G00170	AT1G62422	AT5G11650	AT4G02940	AT2G31820	AT3G11500	AT5G25560	AT3G02200	AT2G04430	AT5G57860	AT1G76160	AT3G57520	AT3G21690	AT1G64500	AT2G33510	AT1G42440	AT2G38710	AT5G61520	AT5G23780	AT2G45560	AT2G40316	AT1G04280	AT3G23410	AT5G11230	AT4G15700	AT4G27520	AT1G56290	AT5G10600	AT1G33080	AT2G11240	AT5G05710	AT5G61530	AT1G76560
AT3G07050		AT2G01320	AT3G47730	AT4G19510	AT1G70900	AT2G46160	AT1G69400	AT4G18260	AT5G54580	AT1G21980	AT1G75560	AT4G39070	AT5G43500	AT5G27330	AT1G63900	AT3G06500	AT5G43570	AT3G11560	AT5G43310	AT1G08050	AT5G44050	AT5G14370	AT2G47250	AT2G34670	AT3G51370	AT5G43960	AT1G73440	AT1G13750	AT2G01340	AT3G21250	AT2G36500	AT5G66620	AT1G36050	AT3G20080	AT5G66610	AT1G63010	AT1G26270	AT5G52882	AT5G58620	AT1G06530	AT3G17450	AT4G39040	AT4G25390	AT5G54910	AT4G10040	AT3G18580	AT4G08110	AT5G07250	AT4G08115
AT3G01930		AT4G16510	AT1G26640	AT4G35240	AT3G21790	AT1G80310	AT2G44770	AT5G50630	AT1G12970	ATCG00480	AT2G31060	AT5G05600	AT4G31170	AT1G78020	AT3G09540	AT5G45960	AT5G61140	AT2G19670	AT5G10770	AT4G21090	AT1G31550	AT1G19520	AT1G73960	AT1G76940	AT1G57980	AT2G42520	AT5G50640	ATCG00470	AT5G51070	AT1G11905	AT1G14700	AT5G60170	AT2G39100	AT1G23020	AT2G24990	AT5G48120	AT3G61920	AT1G13110	AT2G25730	AT5G15948	AT4G29750	AT4G15000	AT3G21770	AT5G01620	AT2G15810	AT2G18560	AT1G49750	AT4G34180	AT1G23052
AT5G04160		AT2G24580	AT3G54080	AT4G39140	AT4G29240	AT2G01490	AT2G47880	AT2G03260	AT1G13640	AT3G31990	AT2G42920	AT2G41090	AT2G14878	AT1G05890	AT3G54090	AT5G04170	AT1G63120	AT3G61550	AT4G20400	AT1G63850	AT3G12915	AT3G60420	AT2G20590	AT5G17380	AT2G37478	AT5G52990	AT5G40240	AT4G19610	AT2G17930	AT3G44450	AT5G43420	AT1G62390	AT5G17780	AT3G63400	AT3G44670	AT5G35690	AT1G33780	AT1G63840	AT2G28480	AT4G22530	AT3G59350	AT2G03240	AT2G17033	AT2G01250	AT2G37460	AT2G18162	AT3G21890
GO-ID		p-value	corr p-value	x	n	X	N	Description	Genes in test set
50896	GO:50896	5.8818e-54	1.5687e-50	1342	3207	6690	22304	response to stimulus	AT1G75780|AT3G05370|AT4G16250|AT3G09600|AT3G58850|AT3G16350|AT5G62530|AT4G35770|AT1G80460|AT1G20510|AT5G23310|AT5G60890|AT4G38740|AT2G31610|AT5G42980|AT5G03680|AT3G26815|AT2G30860|AT3G04210|AT2G38120|AT1G74910|AT1G73660|AT1G75030|AT5G38850|AT4G27320|AT1G09530|AT1G35260|AT3G63210|AT2G28830|AT1G13260|AT2G26740|AT2G04450|AT4G21320|AT5G39510|AT5G37260|AT4G23570|AT5G52830|AT5G13930|AT1G58340|AT4G34890…
6950	GO:6950	1.0949e-37	1.4601e-34	805	1853	6690	22304	response to stress	AT3G05370|AT3G09600|AT3G16350|AT5G62530|AT4G35770|AT1G20510|AT5G23310|AT5G60890|AT5G42980|AT3G26815|AT2G30860|AT3G04210|AT1G73660|AT5G38850|AT4G27320|AT1G35260|AT2G26740|AT4G21320|AT5G37260|AT4G23570|AT5G13930|AT5G52830|AT3G16670|AT4G34890|AT5G37770|AT5G20830|AT5G54260|AT2G44490|AT5G56550|AT4G31800|AT1G27170|AT3G05890|AT3G21630|AT1G55870|AT3G43300|AT2G35690|AT4G11190|AT5G54250|AT4G23310|AT3G10985…
9628	GO:9628	1.4474e-29	1.2867e-26	528	1168	6690	22304	response to abiotic stimulus	AT1G20450|AT1G75780|AT1G65420|AT1G52400|AT4G16250|AT4G26850|AT3G09600|AT1G48030|AT3G58850|AT3G16350|AT5G62530|AT5G63980|AT4G35090|AT1G02920|AT2G31610|AT2G38120|AT1G73660|AT2G46590|AT5G15970|AT5G43170|AT1G09530|AT2G17870|AT2G26740|AT4G21320|AT1G58200|AT5G39510|AT5G37260|AT5G13930|AT3G06370|AT4G34890|AT5G37770|AT5G20830|AT1G68530|AT2G41100|AT4G36990|AT2G37640|AT2G17840|AT1G14920|AT5G04530|AT1G08830…
42221	GO:42221	1.9962e-25	1.3309e-22	707	1710	6690	22304	response to chemical stimulus	AT1G20450|AT1G52400|AT1G28130|AT5G27470|AT1G80760|AT4G26850|AT4G37870|AT3G09600|AT1G48030|AT3G16350|AT1G42990|AT4G37390|AT4G35770|AT1G80460|AT5G63980|AT4G35090|AT5G23310|AT1G02920|AT5G60890|AT4G38740|AT5G42980|AT5G03680|AT2G30860|AT1G63460|AT2G38120|AT1G74910|AT3G63310|AT5G56680|AT2G04550|AT4G27320|AT5G15970|AT5G43170|AT1G09530|AT3G63210|AT2G28830|AT1G13260|AT1G28330|AT2G26740|AT2G15620|AT5G37260…
9987	GO:9987	3.6655e-23	1.9552e-20	2537	7393	6690	22304	cellular process	AT1G75780|AT5G22060|AT3G58040|AT4G16250|AT1G72150|AT4G28860|AT2G04660|AT5G03260|AT5G62530|AT4G39270|AT3G63090|AT3G19720|AT5G43020|AT4G26600|AT1G65520|AT1G80460|AT1G18390|AT3G16150|AT4G35350|AT2G31610|AT1G55850|AT3G10180|AT3G04210|AT2G38120|AT4G16265|AT5G42300|AT2G40510|AT5G38850|AT5G62540|AT5G10800|AT1G16110|AT2G40120|AT3G25570|AT1G07420|AT5G39510|AT3G24730|AT5G09900|AT2G01918|AT5G17840|AT5G22080…
51707	GO:51707	1.281e-20	5.6941e-18	259	528	6690	22304	response to other organism	AT3G63190|AT1G52400|AT3G52400|AT4G26850|AT5G47910|AT4G37870|AT1G80460|AT1G51660|AT1G02920|AT5G52640|AT5G60890|AT5G42980|AT4G11850|AT1G37130|AT3G50970|AT2G30860|AT5G46350|AT2G38120|AT4G22300|AT1G75030|AT1G33960|AT4G27320|AT3G56400|AT1G01040|AT2G34930|AT3G14210|AT2G04450|AT3G44480|AT3G54640|AT2G22230|AT5G57110|AT5G52830|AT1G58340|AT1G65930|AT1G67865|AT4G16860|AT3G11820|AT2G44490|AT1G08830|AT4G31800…
9607	GO:9607	1.0149e-19	3.8667e-17	265	550	6690	22304	response to biotic stimulus	AT3G63190|AT1G52400|AT3G52400|AT4G26850|AT5G47910|AT4G37870|AT1G42990|AT1G80460|AT1G51660|AT1G02920|AT5G52640|AT5G60890|AT5G42980|AT4G11850|AT1G37130|AT3G50970|AT2G30860|AT5G46350|AT2G38120|AT4G22300|AT1G75030|AT1G33960|AT4G27320|AT3G56400|AT1G01040|AT2G34930|AT1G35260|AT3G14210|AT2G04450|AT3G44480|AT3G54640|AT2G22230|AT5G57110|AT5G52830|AT1G58340|AT1G65930|AT1G67865|AT4G16860|AT3G11820|AT2G44490…
44281	GO:44281	2.3986e-19	7.9962e-17	519	1248	6690	22304	small molecule metabolic process	AT1G52400|AT4G26850|AT4G37870|AT2G41220|AT5G03260|AT5G62530|AT1G28350|AT1G13280|AT1G65520|AT1G80460|AT5G49330|AT1G20510|AT3G55010|AT5G10170|AT5G60890|AT5G03406|AT5G65010|AT2G43100|AT2G47460|AT4G39120|AT3G25860|AT1G68710|AT3G16565|AT5G38710|AT5G11530|AT5G23300|AT3G25570|AT2G46210|AT1G07420|AT3G54640|AT1G80555|AT4G11840|AT5G13930|AT1G48430|AT3G58730|AT4G34890|AT3G02580|AT1G68530|AT1G20330|AT2G38230…
8152	GO:8152	2.8858e-17	8.5515e-15	2316	6834	6690	22304	metabolic process	AT2G35660|AT5G22060|AT3G54140|AT3G58040|AT4G28860|AT2G04660|AT4G12460|AT5G03260|AT5G62530|AT4G39270|AT3G63090|AT5G43020|AT4G26600|AT1G65520|AT1G80460|AT1G18390|AT3G16150|AT5G46870|AT4G35350|AT2G31610|AT1G55850|AT4G16265|AT5G42300|AT2G40510|AT5G62540|AT5G10800|AT1G26570|AT1G16110|AT2G40120|AT3G16170|AT3G25570|AT1G07420|AT5G09900|AT2G01918|AT4G19860|AT5G17840|AT5G22080|AT5G20830|AT2G35680|AT1G20330…
51704	GO:51704	4.2754e-17	1.1403e-14	311	694	6690	22304	multi-organism process	AT3G63190|AT1G52400|AT1G11410|AT3G52400|AT4G26850|AT5G47910|AT4G37870|AT1G72150|AT1G80460|AT1G51660|AT1G02920|AT5G52640|AT1G61490|AT5G60890|AT5G42980|AT1G37130|AT2G23380|AT4G11850|AT3G50970|AT2G30860|AT5G46350|AT2G38120|AT3G51550|AT4G22300|AT1G75030|AT1G33960|AT4G27320|AT3G56400|AT1G01040|AT2G34930|AT3G14210|AT2G04450|AT3G44480|AT3G54640|AT2G47470|AT2G22230|AT5G57110|AT1G25450|AT4G13460|AT5G52830…
44271	GO:44271	2.3798e-15	5.77e-13	186	378	6690	22304	cellular nitrogen compound biosynthetic process	AT1G18500|AT5G10870|AT3G44720|AT5G57850|AT2G41220|AT4G39980|AT1G36280|AT4G14716|AT3G55010|AT1G18640|AT5G60890|AT2G31150|AT4G18440|AT5G65010|AT1G64200|AT3G16400|AT1G73500|AT1G37130|AT5G63570|AT2G43100|AT3G28715|AT4G39120|AT5G11880|AT3G57330|AT3G58990|AT1G68710|AT3G20330|AT4G10100|AT2G04400|AT2G26550|AT5G38710|AT3G17810|AT3G18680|AT5G45930|AT3G51820|AT5G55810|AT5G23300|AT3G25570|AT5G05590|AT1G31180…
6807	GO:6807	3.8195e-15	8.4888e-13	603	1548	6690	22304	nitrogen compound metabolic process	AT3G54140|AT1G68720|AT2G41220|AT1G60080|AT5G62530|AT4G26600|AT1G28350|AT5G63980|AT3G55010|AT3G22880|AT5G60890|AT5G03406|AT2G27760|AT5G65010|AT2G43100|AT4G39120|AT4G16265|AT1G68710|AT3G10690|AT3G16565|AT4G31720|AT5G10800|AT5G38710|AT5G21482|AT5G23300|AT3G25570|AT3G60961|AT3G54640|AT3G10270|AT1G16280|AT1G80555|AT4G11840|AT1G75510|AT3G16230|AT3G58730|AT4G34890|AT1G75660|AT5G54260|AT2G31040|AT2G44490…
6952	GO:6952	1.5792e-14	3.2399e-12	281	637	6690	22304	defense response	AT3G63190|AT1G52400|AT3G05370|AT3G52400|AT4G26850|AT5G47910|AT4G37870|AT3G61220|AT1G51660|AT1G02920|AT5G52640|AT5G43580|AT5G60890|AT5G46260|AT5G42980|AT4G13810|AT1G71400|AT4G11850|AT3G50970|AT2G30860|AT3G04210|AT5G46350|AT5G46450|AT4G22300|AT5G38850|AT3G56400|AT1G01040|AT2G34930|AT1G72910|AT1G35260|AT3G14210|AT1G14410|AT1G63860|AT3G44480|AT3G54640|AT2G22230|AT4G23570|AT3G53260|AT5G52830|AT1G65930…
44237	GO:44237	2.4782e-14	4.7209e-12	1845	5407	6690	22304	cellular metabolic process	AT5G22060|AT3G58040|AT4G28860|AT2G04660|AT5G03260|AT4G39270|AT3G63090|AT5G43020|AT5G62530|AT4G26600|AT1G80460|AT1G65520|AT1G18390|AT3G16150|AT2G31610|AT1G55850|AT5G42300|AT4G16265|AT2G40510|AT5G62540|AT5G10800|AT1G16110|AT2G40120|AT3G25570|AT1G07420|AT5G09900|AT2G01918|AT5G17840|AT5G22080|AT5G20830|AT2G35680|AT5G54260|AT2G44490|AT4G23300|AT2G27060|AT3G60770|AT2G45340|AT3G05590|AT3G25585|AT1G55870…
10033	GO:10033	6.6601e-14	1.1842e-11	421	1037	6690	22304	response to organic substance	AT1G20450|AT1G28130|AT4G26850|AT3G09600|AT1G42990|AT3G16350|AT4G35770|AT4G37390|AT1G80460|AT5G63980|AT5G60890|AT5G03680|AT3G63310|AT2G38120|AT4G27320|AT2G04550|AT5G15970|AT5G43170|AT1G09530|AT3G63210|AT2G28830|AT1G13260|AT1G28330|AT2G26740|AT5G37260|AT5G13930|AT5G52830|AT3G22060|AT5G37770|AT4G30850|AT2G37640|AT1G14920|AT4G31800|AT2G30980|AT4G26080|AT3G11410|AT1G20630|AT2G26710|AT3G21630|AT3G58070…
44283	GO:44283	7.7764e-14	1.2962e-11	273	622	6690	22304	small molecule biosynthetic process	AT1G18500|AT3G02870|AT1G53520|AT5G27380|AT3G44720|AT4G26850|AT4G37870|AT2G41220|AT1G13280|AT1G36280|AT5G49330|AT1G20510|AT3G55010|AT4G14716|AT4G33790|AT5G10170|AT1G18640|AT5G60890|AT5G65010|AT1G77590|AT1G73500|AT2G47460|AT2G43100|AT4G39120|AT1G68710|AT3G17810|AT5G38710|AT3G18680|AT1G30530|AT5G23300|AT3G25570|AT2G30200|AT2G46210|AT1G07420|AT3G54640|AT1G17260|AT5G04930|AT2G22230|AT1G80555|AT3G53260…
34641	GO:34641	8.623e-14	1.3528e-11	574	1484	6690	22304	cellular nitrogen compound metabolic process	AT1G68720|AT2G41220|AT1G60080|AT5G62530|AT4G26600|AT1G28350|AT5G63980|AT3G55010|AT3G22880|AT5G60890|AT5G03406|AT5G65010|AT2G43100|AT4G39120|AT4G16265|AT1G68710|AT3G10690|AT3G16565|AT4G31720|AT5G10800|AT5G38710|AT5G23300|AT3G25570|AT3G60961|AT3G54640|AT3G10270|AT1G16280|AT1G80555|AT4G11840|AT1G75510|AT3G16230|AT3G58730|AT4G34890|AT1G75660|AT5G54260|AT2G31040|AT3G27300|AT1G55870|AT2G04530|AT2G27450…
12501	GO:12501	1.0467e-12	1.5508e-10	98	176	6690	22304	programmed cell death	AT3G44400|AT2G26560|AT1G56520|AT5G41550|AT4G33300|AT4G35350|AT5G46260|AT3G04210|AT5G46450|AT5G38850|AT2G38530|AT4G23170|AT5G66910|AT4G20380|AT4G19520|AT4G16900|AT5G45490|AT3G07040|AT4G36150|AT1G69550|AT4G29130|AT4G12020|AT4G16960|AT3G46730|AT5G66900|AT5G40910|AT1G27170|AT5G04720|AT5G41740|AT3G14470|AT4G23210|AT5G58120|AT3G50950|AT4G12010|AT1G12220|AT3G45860|AT5G54250|AT1G59124|AT3G51780|AT1G27180…
8219	GO:8219	2.2314e-12	2.9756e-10	111	209	6690	22304	cell death	AT3G44400|AT2G26560|AT1G56520|AT4G35090|AT5G41550|AT4G35350|AT4G33300|AT5G46260|AT3G04210|AT5G46450|AT5G38850|AT2G38530|AT4G23170|AT5G66910|AT4G20380|AT4G19520|AT4G16900|AT5G45490|AT4G36150|AT3G07040|AT1G69550|AT2G01290|AT4G29130|AT4G12020|AT4G16960|AT3G46730|AT5G66900|AT5G40910|AT2G13790|AT1G27170|AT5G41740|AT2G26300|AT5G04720|AT3G14470|AT4G23210|AT5G58120|AT3G50950|AT4G12010|AT1G12220|AT3G45860…
16265	GO:16265	2.2314e-12	2.9756e-10	111	209	6690	22304	death	AT3G44400|AT2G26560|AT1G56520|AT4G35090|AT5G41550|AT4G35350|AT4G33300|AT5G46260|AT3G04210|AT5G46450|AT5G38850|AT2G38530|AT4G23170|AT5G66910|AT4G20380|AT4G19520|AT4G16900|AT5G45490|AT4G36150|AT3G07040|AT1G69550|AT2G01290|AT4G29130|AT4G12020|AT4G16960|AT3G46730|AT5G66900|AT5G40910|AT2G13790|AT1G27170|AT5G41740|AT2G26300|AT5G04720|AT3G14470|AT4G23210|AT5G58120|AT3G50950|AT4G12010|AT1G12220|AT3G45860…
42180	GO:42180	2.805e-12	3.4046e-10	270	630	6690	22304	cellular ketone metabolic process	AT1G18500|AT3G02870|AT1G52400|AT3G44720|AT4G26850|AT4G37870|AT5G57850|AT2G41220|AT5G62530|AT1G28350|AT3G49680|AT1G13280|AT1G65520|AT1G20510|AT4G14716|AT4G33790|AT1G18640|AT3G48110|AT5G60890|AT5G03406|AT5G65010|AT1G77590|AT1G73500|AT2G43100|AT1G36370|AT4G34350|AT4G39120|AT3G25860|AT3G15290|AT3G16565|AT5G38710|AT3G18680|AT2G30200|AT2G46210|AT1G07420|AT1G25350|AT3G54640|AT2G22230|AT1G80555|AT1G25450…
9416	GO:9416	2.8084e-12	3.4046e-10	206	455	6690	22304	response to light stimulus	AT1G75780|AT1G65420|AT4G16250|AT1G19150|AT3G58850|AT1G48030|AT2G42260|AT3G17800|AT4G35090|AT5G63980|AT4G16780|AT1G37130|AT5G01530|AT2G46590|AT1G09530|AT2G36530|AT3G50840|AT1G25450|AT5G13930|AT5G37770|AT2G41100|AT1G68530|AT2G37640|AT1G14920|AT2G17840|AT5G04530|AT5G15840|AT2G26300|AT5G01410|AT3G49120|AT3G19040|AT2G26710|AT1G20630|AT2G46340|AT4G38620|AT5G08020|AT5G43050|AT3G19850|AT1G20340|AT1G15510…
10035	GO:10035	3.1556e-12	3.6591e-10	198	434	6690	22304	response to inorganic substance	AT3G18485|AT5G27470|AT4G37870|AT1G59900|AT1G80760|AT3G09600|AT1G48030|AT3G16350|AT4G35090|AT5G23310|AT1G02920|AT5G52640|AT2G21250|AT4G38740|AT5G42980|AT1G36370|AT2G30860|AT5G46350|AT1G74910|AT1G52827|AT5G56680|AT4G24400|AT2G36530|AT2G15620|AT5G15310|AT2G47470|AT1G65930|AT4G34890|AT5G37770|AT5G20830|AT5G24270|AT3G22200|AT5G56550|AT1G08830|AT3G27300|AT2G01520|AT5G20720|AT1G60710|AT1G71030|AT1G20630…
9266	GO:9266	5.2992e-12	5.8888e-10	169	359	6690	22304	response to temperature stimulus	AT1G20450|AT3G02870|AT4G26850|AT5G47910|AT4G24280|AT1G17190|AT5G49910|AT5G63980|AT1G66340|AT4G35090|AT5G52640|AT4G25480|AT3G53990|AT2G45660|AT3G50970|AT2G18790|AT2G46590|AT4G38840|AT5G15970|AT5G43170|AT5G65080|AT3G22330|AT2G36530|AT3G14210|AT2G17870|AT4G34150|AT1G79440|AT4G21320|AT5G04590|AT3G47520|AT3G25770|AT1G08550|AT5G42900|AT1G21760|AT1G25450|AT1G16970|AT1G52340|AT1G50460|AT3G54050|AT5G37770…
6082	GO:6082	7.8242e-12	8.3469e-10	265	621	6690	22304	organic acid metabolic process	AT1G18500|AT3G02870|AT1G52400|AT3G44720|AT4G26850|AT4G37870|AT5G57850|AT2G41220|AT5G62530|AT1G28350|AT3G49680|AT1G13280|AT1G65520|AT1G20510|AT4G14716|AT4G33790|AT1G18640|AT3G48110|AT5G60890|AT5G03406|AT5G65010|AT1G77590|AT1G73500|AT2G43100|AT1G36370|AT4G34350|AT4G39120|AT3G25860|AT3G15290|AT3G23490|AT3G16565|AT5G38710|AT3G18680|AT2G30200|AT2G46210|AT1G07420|AT1G25350|AT3G54640|AT2G22230|AT1G80555…
43436	GO:43436	1.1322e-11	1.1183e-09	264	620	6690	22304	oxoacid metabolic process	AT1G18500|AT3G02870|AT1G52400|AT3G44720|AT4G26850|AT4G37870|AT5G57850|AT2G41220|AT5G62530|AT1G28350|AT3G49680|AT1G13280|AT1G65520|AT1G20510|AT4G14716|AT4G33790|AT1G18640|AT3G48110|AT5G60890|AT5G03406|AT5G65010|AT1G77590|AT1G73500|AT2G43100|AT1G36370|AT4G34350|AT4G39120|AT3G25860|AT3G15290|AT3G16565|AT5G38710|AT3G18680|AT2G30200|AT2G46210|AT1G07420|AT1G25350|AT3G54640|AT2G22230|AT1G80555|AT1G25450…
19752	GO:19752	1.1322e-11	1.1183e-09	264	620	6690	22304	carboxylic acid metabolic process	AT1G18500|AT3G02870|AT1G52400|AT3G44720|AT4G26850|AT4G37870|AT5G57850|AT2G41220|AT5G62530|AT1G28350|AT3G49680|AT1G13280|AT1G65520|AT1G20510|AT4G14716|AT4G33790|AT1G18640|AT3G48110|AT5G60890|AT5G03406|AT5G65010|AT1G77590|AT1G73500|AT2G43100|AT1G36370|AT4G34350|AT4G39120|AT3G25860|AT3G15290|AT3G16565|AT5G38710|AT3G18680|AT2G30200|AT2G46210|AT1G07420|AT1G25350|AT3G54640|AT2G22230|AT1G80555|AT1G25450…
9617	GO:9617	1.3606e-11	1.296e-09	122	241	6690	22304	response to bacterium	AT5G24530|AT3G63190|AT1G54040|AT4G26850|AT4G39980|AT1G80460|AT1G66340|AT1G02920|AT5G52640|AT4G11850|AT2G30860|AT5G46350|AT1G06680|AT1G33960|AT1G64790|AT3G56400|AT4G31550|AT3G14210|AT5G26920|AT4G39090|AT3G54640|AT5G52830|AT1G65930|AT5G44070|AT1G12210|AT5G06290|AT2G44490|AT1G08830|AT2G47730|AT4G31800|AT1G33520|AT3G49110|AT3G28940|AT3G49120|AT2G29630|AT2G41430|AT1G74710|AT4G23210|AT3G43300|AT5G08280…
9314	GO:9314	1.9517e-11	1.7808e-09	209	471	6690	22304	response to radiation	AT1G75780|AT1G65420|AT4G16250|AT1G19150|AT3G58850|AT1G48030|AT2G42260|AT3G17800|AT4G35090|AT5G63980|AT4G16780|AT1G37130|AT5G01530|AT2G46590|AT1G09530|AT2G36530|AT5G61460|AT3G50840|AT1G25450|AT5G13930|AT5G37770|AT2G41100|AT1G68530|AT2G37640|AT1G14920|AT2G17840|AT5G04530|AT5G15840|AT2G26300|AT5G01410|AT3G49120|AT3G19040|AT2G26710|AT1G20630|AT2G46340|AT4G38620|AT5G08020|AT5G43050|AT3G19850|AT1G20340…
46483	GO:46483	2.0032e-11	1.7808e-09	160	340	6690	22304	heterocycle metabolic process	AT2G19570|AT1G75450|AT5G57850|AT5G62530|AT5G37850|AT1G36280|AT1G06000|AT5G49330|AT1G66340|AT3G55010|AT5G60890|AT2G31150|AT4G18440|AT2G41510|AT1G64200|AT2G27760|AT1G73500|AT5G63570|AT3G28715|AT3G62610|AT4G39120|AT3G57330|AT1G68710|AT3G20330|AT4G10100|AT2G04400|AT2G26550|AT3G11750|AT3G17810|AT5G38710|AT5G21482|AT3G18680|AT1G30530|AT5G45930|AT3G51820|AT1G69720|AT5G23300|AT5G05590|AT3G54640|AT3G30775…
51716	GO:51716	5.0428e-11	4.3385e-09	300	729	6690	22304	cellular response to stimulus	AT4G16250|AT3G52400|AT1G80760|AT4G26850|AT4G37870|AT1G42990|AT3G23580|AT5G08130|AT1G10930|AT5G65670|AT3G26680|AT1G49980|AT5G63980|AT4G35090|AT5G23310|AT3G22880|AT5G60890|AT4G16780|AT1G73500|AT5G07690|AT3G26815|AT5G46350|AT3G63310|AT3G03250|AT3G56400|AT1G09530|AT5G07580|AT1G01040|AT3G17810|AT5G61460|AT3G52905|AT5G47010|AT3G54640|AT2G47470|AT3G03450|AT5G01810|AT1G68740|AT1G80850|AT1G70510|AT3G24320…
8652	GO:8652	5.5528e-11	4.6279e-09	80	142	6690	22304	cellular amino acid biosynthetic process	AT3G17390|AT1G18500|AT5G10870|AT5G14200|AT3G44720|AT2G41220|AT4G39980|AT4G14716|AT1G18640|AT5G60890|AT1G15710|AT5G65010|AT3G59890|AT5G56760|AT1G07780|AT5G10330|AT2G43100|AT4G39120|AT3G04940|AT5G11880|AT3G58990|AT3G03780|AT2G04400|AT5G38710|AT3G18680|AT1G29410|AT5G54810|AT4G19710|AT4G24830|AT5G05590|AT1G31180|AT1G08250|AT3G54640|AT3G30775|AT4G33680|AT5G53460|AT1G80555|AT5G16290|AT3G58610|AT1G52340…
6790	GO:6790	6.095e-11	4.9259e-09	90	166	6690	22304	sulfur metabolic process	AT3G17390|AT3G02870|AT1G54040|AT1G62380|AT5G14200|AT5G27380|AT2G44160|AT4G33030|AT5G64000|AT4G39940|AT3G43800|AT1G62540|AT3G19710|AT4G21990|AT1G04580|AT5G23010|AT4G35640|AT5G63980|AT4G14716|AT2G14750|AT5G60890|AT3G16400|AT5G56760|AT1G73500|AT1G65860|AT1G62180|AT4G39120|AT3G04940|AT5G39950|AT2G22330|AT5G57220|AT4G39640|AT3G03780|AT4G10100|AT4G12030|AT5G67520|AT1G62570|AT4G13430|AT3G59060|AT4G39950…
9409	GO:9409	7.8746e-11	6.1769e-09	120	241	6690	22304	response to cold	AT1G20450|AT3G02870|AT4G24280|AT1G17190|AT5G63980|AT4G35090|AT4G25480|AT3G53990|AT2G45660|AT3G50970|AT2G18790|AT2G46590|AT4G38840|AT5G15970|AT5G43170|AT5G65080|AT3G22330|AT2G36530|AT3G14210|AT2G17870|AT4G34150|AT5G04590|AT3G47520|AT3G25770|AT5G42900|AT1G21760|AT1G25450|AT1G50460|AT3G54050|AT5G37770|AT2G37190|AT5G20830|AT1G68530|AT2G26250|AT2G19450|AT5G06290|AT2G17840|AT5G04530|AT2G47730|AT3G59770…
42742	GO:42742	1.7202e-10	1.3108e-08	100	193	6690	22304	defense response to bacterium	AT3G63190|AT1G54040|AT4G26850|AT1G66340|AT1G02920|AT5G52640|AT4G11850|AT2G30860|AT5G46350|AT1G06680|AT1G64790|AT3G56400|AT4G31550|AT3G14210|AT5G26920|AT4G39090|AT3G54640|AT5G52830|AT1G65930|AT5G44070|AT5G06290|AT2G44490|AT1G08830|AT2G47730|AT4G31800|AT1G33520|AT3G49110|AT3G49120|AT1G74710|AT4G23210|AT3G43300|AT5G08280|AT2G40000|AT1G12220|AT3G45860|AT1G18570|AT4G33950|AT5G46330|AT2G27050|AT4G31500…
46686	GO:46686	3.3498e-10	2.4721e-08	133	279	6690	22304	response to cadmium ion	AT5G27470|AT1G59900|AT4G37870|AT1G45145|AT3G09600|AT1G48030|AT4G24280|AT3G16350|AT2G26560|AT3G56070|AT1G77510|AT5G49910|AT5G20020|AT1G02920|AT3G15730|AT2G21250|AT4G38740|AT1G77120|AT1G36370|AT2G30860|AT1G74910|AT1G52827|AT5G56680|AT5G12170|AT2G46280|AT1G74840|AT2G36530|AT1G49760|AT3G47600|AT5G15310|AT2G47470|AT3G53880|AT1G65930|AT3G13860|AT5G44070|AT5G20830|AT3G25230|AT3G22200|AT5G56550|AT1G75280…
6970	GO:6970	3.4296e-10	2.4721e-08	174	388	6690	22304	response to osmotic stress	AT1G52400|AT4G30960|AT3G09600|AT4G32150|AT3G16350|AT5G62530|AT3G12360|AT5G37850|AT1G77510|AT1G50010|AT1G45249|AT5G63980|AT1G66340|AT1G02920|AT1G77120|AT1G73500|AT1G66200|AT3G50500|AT2G26430|AT5G60920|AT2G37180|AT3G57530|AT1G73660|AT3G03250|AT5G15970|AT5G43170|AT2G46280|AT1G74840|AT5G14640|AT2G36530|AT4G39090|AT1G31180|AT5G04590|AT1G58200|AT3G47600|AT5G37260|AT5G15310|AT3G03450|AT3G06370|AT1G65930…
9719	GO:9719	3.5602e-10	2.4987e-08	333	835	6690	22304	response to endogenous stimulus	AT1G20450|AT1G28130|AT3G03850|AT5G27380|AT3G52400|AT4G26850|AT1G64990|AT2G05520|AT3G09600|AT3G16350|AT5G08130|AT4G35770|AT4G37390|AT5G65670|AT5G63980|AT5G60890|AT4G16780|AT1G73500|AT3G61830|AT1G30260|AT3G50970|AT5G07690|AT5G46350|AT2G38120|AT3G63310|AT3G03840|AT2G04550|AT5G15970|AT3G56400|AT3G02885|AT5G23720|AT5G07580|AT1G09530|AT2G36530|AT3G63210|AT1G13260|AT3G12560|AT2G26740|AT1G77690|AT5G37260…
6915	GO:6915	4.7186e-10	3.2268e-08	70	123	6690	22304	apoptosis	AT5G62100|AT1G61190|AT1G31540|AT3G44400|AT5G48620|AT5G40060|AT1G56520|AT5G41550|AT4G33300|AT1G61310|AT5G46260|AT1G59218|AT1G15890|AT5G05400|AT5G47250|AT3G04210|AT5G46450|AT5G38850|AT5G66910|AT4G19050|AT4G16940|AT5G45060|AT1G61300|AT4G19520|AT4G16900|AT3G14460|AT5G45490|AT4G36150|AT2G16870|AT1G69550|AT5G11250|AT4G36140|AT5G48770|AT1G72890|AT1G53350|AT4G12020|AT4G16960|AT1G72840|AT5G46510|AT3G46730…
9309	GO:9309	5.2465e-10	3.4981e-08	85	159	6690	22304	amine biosynthetic process	AT3G17390|AT1G18500|AT5G10870|AT5G14200|AT3G44720|AT2G41220|AT4G39980|AT4G14716|AT1G18640|AT5G60890|AT1G15710|AT5G65010|AT3G59890|AT5G56760|AT1G07780|AT5G10330|AT2G43100|AT4G39120|AT3G04940|AT5G11880|AT3G58990|AT3G03780|AT2G04400|AT5G38710|AT3G18680|AT1G29410|AT5G54810|AT4G19710|AT1G70310|AT4G24830|AT3G25570|AT5G05590|AT1G31180|AT1G08250|AT3G54640|AT3G30775|AT4G33680|AT5G53460|AT1G80555|AT5G16290…
9308	GO:9308	6.0274e-10	3.9207e-08	165	366	6690	22304	amine metabolic process	AT1G18500|AT1G75450|AT5G10870|AT3G44720|AT1G31710|AT2G41220|AT5G62530|AT1G63660|AT3G49680|AT1G28350|AT4G39980|AT3G43670|AT4G14716|AT1G66340|AT1G18640|AT3G48110|AT5G60890|AT2G41510|AT5G65010|AT5G03406|AT2G27760|AT1G73500|AT2G43100|AT1G36370|AT4G39120|AT5G11880|AT4G12130|AT3G58990|AT3G16565|AT3G20330|AT2G04400|AT3G59060|AT5G38710|AT5G21482|AT2G32260|AT3G18680|AT3G25570|AT1G79440|AT5G05590|AT1G31180…
10038	GO:10038	6.2137e-10	3.9457e-08	159	350	6690	22304	response to metal ion	AT3G18485|AT5G27470|AT1G59900|AT4G37870|AT1G45145|AT3G09600|AT1G48030|AT4G24280|AT3G16350|AT2G26560|AT3G56070|AT5G19140|AT1G77510|AT5G49910|AT5G20020|AT1G02920|AT3G15730|AT2G21250|AT4G38740|AT1G77120|AT1G36370|AT2G30860|AT1G74910|AT1G52827|AT5G56680|AT5G12170|AT2G39450|AT2G46280|AT1G74840|AT2G36530|AT1G49760|AT1G19570|AT3G47600|AT2G47470|AT5G15310|AT3G53880|AT1G65930|AT3G13860|AT5G44070|AT2G37330…
9651	GO:9651	1.9708e-09	1.2224e-07	161	360	6690	22304	response to salt stress	AT1G52400|AT4G30960|AT3G09600|AT4G32150|AT3G16350|AT5G62530|AT3G12360|AT5G37850|AT1G77510|AT1G50010|AT1G45249|AT5G63980|AT1G66340|AT1G02920|AT1G77120|AT1G73500|AT1G66200|AT3G50500|AT2G26430|AT5G60920|AT3G57530|AT1G73660|AT3G03250|AT5G43170|AT2G46280|AT1G74840|AT5G14640|AT2G36530|AT4G39090|AT1G31180|AT5G04590|AT3G47600|AT5G37260|AT5G15310|AT3G03450|AT3G06370|AT1G65930|AT3G23600|AT1G50460|AT1G10570…
16053	GO:16053	2.3514e-09	1.3936e-07	141	307	6690	22304	organic acid biosynthetic process	AT1G18500|AT3G02870|AT5G10870|AT3G44720|AT4G26850|AT2G41220|AT2G26560|AT4G39980|AT1G13280|AT1G20510|AT4G14716|AT4G33790|AT1G18640|AT5G60890|AT5G65010|AT1G05160|AT1G77590|AT2G43100|AT3G25760|AT4G39120|AT5G11880|AT3G58990|AT5G25900|AT2G04400|AT2G15090|AT5G38710|AT3G18680|AT5G26920|AT2G30200|AT5G05590|AT1G31180|AT2G46210|AT1G07420|AT3G54640|AT3G30775|AT4G33680|AT2G22230|AT4G24670|AT3G25770|AT1G80555…
46394	GO:46394	2.3514e-09	1.3936e-07	141	307	6690	22304	carboxylic acid biosynthetic process	AT1G18500|AT3G02870|AT5G10870|AT3G44720|AT4G26850|AT2G41220|AT2G26560|AT4G39980|AT1G13280|AT1G20510|AT4G14716|AT4G33790|AT1G18640|AT5G60890|AT5G65010|AT1G05160|AT1G77590|AT2G43100|AT3G25760|AT4G39120|AT5G11880|AT3G58990|AT5G25900|AT2G04400|AT2G15090|AT5G38710|AT3G18680|AT5G26920|AT2G30200|AT5G05590|AT1G31180|AT2G46210|AT1G07420|AT3G54640|AT3G30775|AT4G33680|AT2G22230|AT4G24670|AT3G25770|AT1G80555…
44106	GO:44106	6.4331e-09	3.7298e-07	147	327	6690	22304	cellular amine metabolic process	AT1G18500|AT5G10870|AT3G44720|AT2G41220|AT5G62530|AT3G49680|AT1G28350|AT1G63660|AT4G39980|AT4G14716|AT1G18640|AT3G48110|AT5G60890|AT5G65010|AT5G03406|AT1G73500|AT2G43100|AT1G36370|AT4G39120|AT5G11880|AT4G12130|AT3G58990|AT3G16565|AT3G20330|AT2G04400|AT3G59060|AT5G38710|AT2G32260|AT3G18680|AT3G25570|AT1G79440|AT5G05590|AT1G31180|AT1G25350|AT4G08870|AT3G54640|AT3G30775|AT4G33680|AT1G80555|AT4G11840…
9620	GO:9620	7.9097e-09	4.4883e-07	81	156	6690	22304	response to fungus	AT5G24530|AT4G11260|AT3G63190|AT1G52400|AT3G52400|AT5G47910|AT4G37870|AT1G45145|AT1G09770|AT5G13320|AT1G02920|AT5G42980|AT1G37130|AT3G50970|AT2G23560|AT5G46350|AT5G57220|AT2G03070|AT2G46450|AT4G27320|AT3G56400|AT2G34930|AT1G51090|AT1G56510|AT1G19570|AT4G19660|AT3G01500|AT3G44480|AT3G20600|AT5G25110|AT1G08720|AT1G05010|AT2G22230|AT1G01470|AT5G44030|AT2G46440|AT5G45110|AT2G14560|AT1G67865|AT4G16860…
6519	GO:6519	9.5193e-09	5.2276e-07	203	483	6690	22304	cellular amino acid and derivative metabolic process	AT1G18500|AT1G53520|AT4G30210|AT5G27380|AT3G44720|AT2G41220|AT5G03260|AT5G62530|AT1G28350|AT3G49680|AT1G20510|AT5G49330|AT4G14716|AT1G18640|AT3G48110|AT5G60890|AT5G03406|AT5G65010|AT1G73500|AT2G43100|AT2G47460|AT1G36370|AT4G39120|AT4G39640|AT3G16565|AT5G38710|AT3G18680|AT1G30530|AT3G25570|AT1G25350|AT3G54640|AT1G17260|AT1G80555|AT3G53260|AT4G11840|AT1G43620|AT5G13930|AT5G08640|AT5G43850|AT3G22200…
2376	GO:2376	9.6045e-09	5.2276e-07	130	283	6690	22304	immune system process	AT3G63190|AT1G73080|AT4G37870|AT3G44400|AT2G26560|AT1G56520|AT1G66340|AT1G51660|AT5G41550|AT1G02920|AT5G46260|AT4G11850|AT2G23560|AT3G04210|AT5G46450|AT4G22300|AT5G38850|AT3G56400|AT1G01040|AT1G72910|AT1G56510|AT5G26920|AT1G63860|AT4G20380|AT3G18690|AT3G44480|AT4G33680|AT2G22230|AT4G19520|AT4G16900|AT4G36150|AT3G07040|AT1G69550|AT5G37770|AT4G12020|AT4G16960|AT1G72900|AT4G16860|AT2G44950|AT2G44490…
6520	GO:6520	1.2338e-08	6.5811e-07	136	300	6690	22304	cellular amino acid metabolic process	AT1G18500|AT5G10870|AT3G44720|AT2G41220|AT5G62530|AT1G28350|AT3G49680|AT1G63660|AT4G39980|AT4G14716|AT1G18640|AT3G48110|AT5G60890|AT5G03406|AT5G65010|AT1G73500|AT2G43100|AT1G36370|AT4G39120|AT5G11880|AT4G12130|AT3G58990|AT3G16565|AT3G20330|AT2G04400|AT3G59060|AT5G38710|AT3G18680|AT1G79440|AT5G05590|AT1G31180|AT1G25350|AT3G54640|AT3G30775|AT4G33680|AT1G80555|AT1G62960|AT1G52340|AT3G26900|AT4G23600…
6955	GO:6955	1.7772e-08	9.2939e-07	125	272	6690	22304	immune response	AT3G63190|AT1G73080|AT4G37870|AT3G44400|AT2G26560|AT1G56520|AT1G66340|AT1G51660|AT5G41550|AT1G02920|AT5G46260|AT4G11850|AT2G23560|AT3G04210|AT5G46450|AT4G22300|AT5G38850|AT3G56400|AT1G01040|AT1G72910|AT1G56510|AT5G26920|AT1G63860|AT4G20380|AT3G44480|AT4G33680|AT2G22230|AT4G19520|AT4G16900|AT4G36150|AT3G07040|AT1G69550|AT5G37770|AT4G12020|AT4G16960|AT1G72900|AT4G16860|AT2G44950|AT2G44490|AT5G40910…
45087	GO:45087	4.6798e-08	2.4002e-06	118	257	6690	22304	innate immune response	AT3G63190|AT1G73080|AT4G37870|AT3G44400|AT2G26560|AT1G56520|AT1G66340|AT1G51660|AT5G41550|AT1G02920|AT5G46260|AT4G11850|AT3G04210|AT2G23560|AT5G46450|AT4G22300|AT5G38850|AT3G56400|AT1G01040|AT1G72910|AT1G56510|AT5G26920|AT1G63860|AT4G20380|AT3G44480|AT4G33680|AT2G22230|AT4G19520|AT4G16900|AT4G36150|AT3G07040|AT1G69550|AT5G37770|AT4G12020|AT4G16960|AT1G72900|AT4G16860|AT2G44950|AT2G44490|AT5G40910…
6996	GO:6996	5.1907e-08	2.612e-06	215	526	6690	22304	organelle organization	AT3G63190|AT3G06930|AT3G19720|AT5G55280|AT1G10930|AT1G80245|AT3G22880|AT3G51120|AT3G21865|AT2G46225|AT2G23380|AT5G27670|AT4G25340|AT3G06730|AT2G27170|AT3G47460|AT5G23720|AT3G45980|AT5G11530|AT5G42480|AT5G61460|AT3G55000|AT4G30160|AT1G58200|AT3G24730|AT1G17260|AT5G65460|AT5G62440|AT5G37630|AT3G24320|AT3G24590|AT3G18035|AT5G50810|AT3G44490|AT2G26300|AT3G19040|AT3G19180|AT5G10400|AT4G34490|AT2G04270…
51179	GO:51179	8.5947e-08	4.2448e-06	563	1566	6690	22304	localization	AT3G54140|AT5G55910|AT1G80760|AT4G26850|AT1G72150|AT1G19770|AT4G31730|AT4G00165|AT5G55500|AT2G30070|AT3G24840|AT3G44370|AT1G23080|AT3G54900|AT2G38120|AT2G22500|AT1G22740|AT1G68710|AT1G62200|AT3G08650|AT3G43720|AT3G27530|AT3G10960|AT1G74240|AT3G54640|AT5G39510|AT5G49840|AT1G55840|AT5G13930|AT3G06370|AT1G68740|AT1G72130|AT1G15500|AT4G23400|AT3G58730|AT1G78920|AT1G75760|AT5G03380|AT1G21900|AT2G31040…
16043	GO:16043	1.2898e-07	6.2545e-06	353	935	6690	22304	cellular component organization	AT1G75780|AT3G63190|AT3G52400|AT1G72150|AT3G06930|AT3G19720|AT5G55280|AT1G10930|AT2G42260|AT5G02260|AT1G80245|AT3G22880|AT3G53920|AT4G16780|AT3G51120|AT3G21865|AT5G27670|AT2G23380|AT2G46225|AT3G44370|AT5G20350|AT4G25340|AT3G06730|AT1G75500|AT3G17910|AT3G63310|AT3G60370|AT2G27170|AT3G47460|AT2G38530|AT5G23720|AT4G31720|AT3G45980|AT5G11530|AT5G42480|AT4G37190|AT5G61460|AT3G55000|AT1G64860|AT4G30160…
9725	GO:9725	1.4024e-07	6.6788e-06	296	767	6690	22304	response to hormone stimulus	AT1G20450|AT1G28130|AT3G03850|AT1G64990|AT2G05520|AT3G09600|AT3G16350|AT5G08130|AT4G37390|AT5G65670|AT5G63980|AT4G16780|AT1G73500|AT3G61830|AT1G30260|AT3G50970|AT5G07690|AT5G46350|AT2G38120|AT3G63310|AT3G03840|AT2G04550|AT5G15970|AT3G02885|AT5G23720|AT1G09530|AT5G07580|AT2G36530|AT3G63210|AT1G13260|AT3G12560|AT2G26740|AT1G77690|AT5G37260|AT5G15310|AT1G33410|AT3G03450|AT5G52830|AT3G22060|AT5G01810…
48583	GO:48583	1.7026e-07	7.8915e-06	78	157	6690	22304	regulation of response to stimulus	AT2G21150|AT5G51450|AT3G13226|AT2G18950|AT3G52400|AT3G01080|AT1G09770|AT4G12560|AT5G13220|AT1G22770|AT1G66340|AT1G78600|AT3G15730|AT5G65050|AT1G35670|AT1G44350|AT5G18200|AT3G50500|AT3G25070|AT1G69935|AT2G18790|AT2G22330|AT3G48360|AT2G33835|AT4G31120|AT4G02440|AT4G22300|AT5G20150|AT3G56400|AT3G43810|AT1G50640|AT2G40750|AT5G11260|AT5G45250|AT4G12720|AT5G57050|AT4G20380|AT3G07650|AT3G18690|AT2G04450…
44238	GO:44238	1.7162e-07	7.8915e-06	1869	5719	6690	22304	primary metabolic process	AT5G22060|AT3G58040|AT4G28860|AT4G12460|AT2G04660|AT5G03260|AT4G39270|AT3G63090|AT5G43020|AT5G62530|AT4G26600|AT1G80460|AT1G65520|AT1G18390|AT4G35350|AT2G31610|AT1G55850|AT5G42300|AT4G16265|AT2G40510|AT5G62540|AT5G10800|AT1G16110|AT2G40120|AT3G25570|AT1G07420|AT5G09900|AT4G19860|AT5G17840|AT5G22080|AT5G20830|AT2G35680|AT1G20330|AT5G54260|AT2G44490|AT4G23300|AT2G27060|AT5G42720|AT3G60770|AT2G45340…
9414	GO:9414	1.7813e-07	8.0523e-06	90	188	6690	22304	response to water deprivation	AT1G20450|AT2G37170|AT2G44060|AT3G23920|AT1G08810|AT1G52400|AT4G30960|AT2G05520|AT2G04030|AT1G45249|AT4G00430|AT5G63980|AT5G03740|AT5G52310|AT4G25480|AT5G45340|AT4G15910|AT3G23050|AT3G50500|AT3G25760|AT3G50970|AT2G37180|AT2G18960|AT2G43350|AT5G15970|AT2G35930|AT2G47800|AT3G51920|AT5G56030|AT1G29395|AT4G39090|AT5G40390|AT5G57050|AT2G26740|AT3G61430|AT1G08720|AT5G12140|AT1G56280|AT2G22430|AT1G35720…
6725	GO:6725	2.3995e-07	1.0666e-05	130	296	6690	22304	cellular aromatic compound metabolic process	AT5G24530|AT1G75450|AT5G10870|AT1G53520|AT4G30210|AT3G44720|AT5G57850|AT5G03260|AT4G39980|AT1G06000|AT5G49330|AT1G20510|AT1G66340|AT5G60890|AT2G41510|AT2G27760|AT1G73500|AT2G47460|AT3G62610|AT2G23560|AT4G10100|AT2G04400|AT3G11750|AT3G17810|AT5G21482|AT3G18680|AT1G30530|AT5G26920|AT5G23300|AT5G05590|AT5G42800|AT3G54640|AT1G17260|AT4G24670|AT3G53260|AT5G08640|AT1G43620|AT5G13930|AT4G34890|AT5G44070…
51234	GO:51234	2.8316e-07	1.238e-05	542	1514	6690	22304	establishment of localization	AT3G54140|AT5G55910|AT1G80760|AT1G72150|AT1G19770|AT4G31730|AT4G00165|AT5G55500|AT2G30070|AT3G24840|AT1G23080|AT3G54900|AT2G38120|AT2G22500|AT1G22740|AT1G68710|AT1G62200|AT3G08650|AT3G43720|AT3G27530|AT3G10960|AT1G74240|AT5G39510|AT5G49840|AT1G55840|AT5G13930|AT3G06370|AT1G68740|AT1G72130|AT1G15500|AT4G23400|AT3G58730|AT1G78920|AT1G75760|AT5G03380|AT1G21900|AT2G31040|AT5G50810|AT1G14920|AT2G21630…
80134	GO:80134	3.3717e-07	1.4504e-05	45	78	6690	22304	regulation of response to stress	AT5G51450|AT3G13226|AT2G18950|AT2G25620|AT4G39030|AT3G25040|AT3G52400|AT3G01080|AT1G09770|AT3G57300|AT5G47220|AT4G12560|AT3G11820|AT3G52430|AT4G31800|AT5G13220|AT1G33520|AT5G65050|AT3G45640|AT1G44350|AT1G74710|AT5G18200|AT3G25070|AT2G18790|AT2G22330|AT3G48360|AT2G33835|AT4G31120|AT2G39940|AT4G22300|AT5G20150|AT3G56400|AT2G40750|AT5G45250|AT4G12720|AT3G05480|AT2G46370|AT3G18690|AT1G59870|AT5G48380…
43648	GO:43648	3.6994e-07	1.5661e-05	37	60	6690	22304	dicarboxylic acid metabolic process	AT5G10870|AT3G26900|AT3G44720|AT4G00570|AT2G44040|AT1G25220|AT3G22200|AT4G39980|AT2G45440|AT5G22630|AT2G26300|AT5G60890|AT1G15710|AT3G59890|AT5G50950|AT1G07780|AT5G17990|AT2G35500|AT3G29200|AT5G11880|AT5G57890|AT2G04400|AT3G60880|AT2G27820|AT3G14390|AT1G29410|AT5G54810|AT1G79440|AT5G05590|AT1G48850|AT4G31500|AT5G38530|AT1G08250|AT5G11670|AT3G54640|AT4G33680|AT5G05730
9415	GO:9415	4.0236e-07	1.6767e-05	92	196	6690	22304	response to water	AT1G20450|AT2G37170|AT2G44060|AT3G23920|AT1G08810|AT1G52400|AT4G30960|AT2G05520|AT2G04030|AT1G45249|AT4G00430|AT5G63980|AT5G03740|AT5G52310|AT4G25480|AT5G45340|AT4G15910|AT3G23050|AT3G50500|AT3G25760|AT3G50970|AT2G37180|AT2G18960|AT2G43350|AT5G15970|AT2G35930|AT2G47800|AT3G51920|AT5G56030|AT1G29395|AT4G39090|AT5G40390|AT5G57050|AT2G26740|AT3G61430|AT1G08720|AT5G12140|AT1G56280|AT2G22430|AT1G35720…
6810	GO:6810	6.9094e-07	2.835e-05	535	1502	6690	22304	transport	AT3G54140|AT5G55910|AT1G80760|AT1G72150|AT1G19770|AT4G31730|AT4G00165|AT5G55500|AT2G30070|AT3G24840|AT1G23080|AT3G54900|AT2G38120|AT2G22500|AT1G22740|AT1G68710|AT1G62200|AT3G08650|AT3G43720|AT3G27530|AT3G10960|AT1G74240|AT5G39510|AT5G49840|AT1G55840|AT5G13930|AT3G06370|AT1G68740|AT1G72130|AT1G15500|AT4G23400|AT3G58730|AT1G78920|AT1G75760|AT5G03380|AT1G21900|AT2G31040|AT5G50810|AT1G14920|AT2G21630…
6066	GO:6066	1.2167e-06	4.9166e-05	92	200	6690	22304	alcohol metabolic process	AT5G24150|AT1G63000|AT3G02870|AT2G47650|AT4G37870|AT2G31390|AT1G52570|AT1G04010|AT4G26530|AT1G80460|AT5G08030|AT5G10170|AT1G12000|AT4G04040|AT1G79550|AT4G37760|AT1G43670|AT4G34350|AT1G76490|AT1G12570|AT5G08570|AT5G13710|AT3G49360|AT3G52940|AT5G24160|AT5G61760|AT1G78570|AT1G66430|AT1G73250|AT2G41540|AT3G47800|AT2G32260|AT2G22830|AT4G39800|AT5G40390|AT1G71340|AT1G17160|AT1G09420|AT5G11670|AT1G16300…
44262	GO:44262	1.4098e-06	5.6118e-05	174	428	6690	22304	cellular carbohydrate metabolic process	AT3G02870|AT3G23920|AT2G47650|AT1G54040|AT4G23990|AT2G39930|AT4G37870|AT2G32530|AT2G22190|AT1G62540|AT3G19710|AT4G26530|AT1G80460|AT5G23010|AT1G27680|AT5G10170|AT1G77810|AT1G69830|AT5G60890|AT5G55500|AT3G16400|AT2G18700|AT1G53000|AT1G55850|AT4G34350|AT1G32900|AT3G49360|AT3G03250|AT3G23730|AT5G10100|AT5G33290|AT2G32540|AT3G47800|AT1G06490|AT3G14210|AT5G40390|AT1G71990|AT1G71340|AT1G16300|AT1G13700…
19438	GO:19438	1.5239e-06	5.9769e-05	83	177	6690	22304	aromatic compound biosynthetic process	AT5G24530|AT3G17390|AT3G24503|AT5G10870|AT1G53520|AT3G44720|AT5G57850|AT5G20990|AT4G39980|AT1G06000|AT5G49330|AT1G78600|AT5G60890|AT1G15710|AT4G25300|AT1G73500|AT1G07780|AT1G61810|AT2G47460|AT3G62610|AT2G22330|AT4G10100|AT1G78570|AT2G04400|AT3G19450|AT4G39950|AT1G29410|AT5G54810|AT5G26920|AT3G07270|AT1G30530|AT5G05590|AT1G56650|AT1G08250|AT4G34050|AT5G42800|AT3G54640|AT1G17260|AT3G53260|AT5G08640…
9072	GO:9072	1.6521e-06	6.3855e-05	30	47	6690	22304	aromatic amino acid family metabolic process	AT5G10870|AT3G44720|AT3G26900|AT2G43820|AT1G25220|AT4G39980|AT3G10340|AT5G22630|AT2G26300|AT5G60890|AT1G15710|AT1G07780|AT5G17990|AT2G35500|AT3G29200|AT2G22330|AT5G57890|AT2G04400|AT2G27820|AT4G39950|AT1G29410|AT5G54810|AT1G05560|AT5G05590|AT1G48850|AT4G31500|AT1G08250|AT5G38530|AT3G54640|AT5G05730
9411	GO:9411	1.7372e-06	6.6189e-05	38	65	6690	22304	response to UV	AT5G59820|AT1G12370|AT1G51400|AT3G45890|AT5G03240|AT3G28030|AT5G63890|AT2G31190|AT4G13770|AT2G42260|AT5G59920|AT3G17800|AT5G05690|AT5G41370|AT5G01410|AT5G52250|AT4G38620|AT1G51680|AT5G51100|AT5G08020|AT1G14320|AT1G67500|AT1G26910|AT1G20340|AT5G11260|AT3G12610|AT1G29410|AT4G15480|AT5G63860|AT5G07990|AT1G65060|AT5G41360|AT1G16590|AT5G18070|AT3G28860|AT3G55120|AT5G13930|AT3G17609
34637	GO:34637	2.1831e-06	8.2005e-05	81	173	6690	22304	cellular carbohydrate biosynthetic process	AT1G63000|AT3G02870|AT4G23990|AT5G14200|AT2G39930|AT4G37870|AT2G32530|AT2G22190|AT1G62540|AT3G19710|AT4G39350|AT5G23010|AT1G27680|AT3G54270|AT5G10170|AT5G60890|AT2G18700|AT1G53000|AT1G55850|AT1G65860|AT1G32900|AT2G22330|AT5G57220|AT1G71100|AT5G61760|AT1G64440|AT1G78570|AT4G12030|AT1G62570|AT4G13430|AT5G10100|AT5G33290|AT2G32540|AT1G73250|AT1G60140|AT1G06490|AT4G39800|AT5G40390|AT1G71990|AT5G24300…
16137	GO:16137	2.466e-06	9.1345e-05	47	87	6690	22304	glycoside metabolic process	AT5G25980|AT5G20280|AT1G54040|AT1G78580|AT5G14200|AT5G44070|AT5G20830|AT5G11110|AT2G22190|AT1G62540|AT3G19710|AT1G62560|AT4G13770|AT1G35580|AT2G44490|AT1G16410|AT1G04580|AT4G24040|AT5G23010|AT3G54270|AT5G60890|AT3G16400|AT2G18700|AT1G65860|AT2G22330|AT5G57220|AT4G12430|AT3G03250|AT4G10120|AT4G17770|AT4G12030|AT1G62570|AT1G18570|AT5G10100|AT4G13430|AT4G33950|AT1G60140|AT1G06410|AT3G52340|AT3G14210…
50832	GO:50832	2.8045e-06	0.00010246	59	117	6690	22304	defense response to fungus	AT4G11260|AT3G63190|AT1G52400|AT3G52400|AT5G47910|AT4G37870|AT1G45145|AT1G09770|AT1G02920|AT5G42980|AT3G50970|AT2G23560|AT5G57220|AT5G46350|AT2G03070|AT3G56400|AT2G34930|AT1G51090|AT1G56510|AT4G19660|AT3G01500|AT3G44480|AT3G20600|AT5G25110|AT2G22230|AT1G01470|AT5G44030|AT5G45110|AT2G14560|AT1G67865|AT4G16860|AT2G44950|AT3G11820|AT2G44490|AT4G31800|AT5G64120|AT4G12470|AT5G58260|AT3G49110|AT5G61600…
44272	GO:44272	4.5042e-06	0.00016233	46	86	6690	22304	sulfur compound biosynthetic process	AT3G17390|AT5G14200|AT5G27380|AT4G33030|AT5G08410|AT5G43850|AT1G62540|AT3G19710|AT4G13770|AT1G62560|AT1G16410|AT5G23010|AT4G14716|AT1G14810|AT5G60890|AT2G29630|AT3G45640|AT5G57590|AT5G56760|AT1G73500|AT3G25900|AT3G03630|AT2G38470|AT3G61440|AT5G28030|AT1G65860|AT3G04940|AT2G22330|AT5G57220|AT2G36880|AT3G03780|AT2G17265|AT4G12030|AT1G62570|AT1G18570|AT4G13430|AT4G39950|AT3G57050|AT3G13110|AT4G01850…
33554	GO:33554	5.0029e-06	0.0001779	149	364	6690	22304	cellular response to stress	AT1G05900|AT4G33030|AT4G26850|AT4G37870|AT1G42990|AT3G23580|AT2G26560|AT1G10930|AT3G26680|AT1G77510|AT1G49980|AT5G54090|AT1G66340|AT4G35090|AT5G23310|AT3G22880|AT5G60890|AT5G43210|AT5G48850|AT2G01440|AT5G07690|AT3G26815|AT2G36490|AT5G46350|AT5G64520|AT3G03250|AT3G20330|AT5G20150|AT3G23100|AT1G23260|AT1G12244|AT1G04020|AT5G61460|AT3G52905|AT4G20380|AT1G16590|AT3G54640|AT2G47470|AT2G31970|AT1G16970…
19757	GO:19757	7.571e-06	0.00025887	28	45	6690	22304	glycosinolate metabolic process	AT5G25980|AT1G54040|AT5G44070|AT5G14200|AT1G62540|AT3G19710|AT4G13770|AT1G62560|AT2G44490|AT1G16410|AT1G04580|AT5G23010|AT5G60890|AT3G16400|AT1G65860|AT5G57220|AT2G22330|AT4G12030|AT1G62570|AT4G13430|AT1G18570|AT3G14210|AT4G31500|AT1G59870|AT3G16410|AT1G74090|AT5G23020|AT5G26000
19760	GO:19760	7.571e-06	0.00025887	28	45	6690	22304	glucosinolate metabolic process	AT5G25980|AT1G54040|AT5G44070|AT5G14200|AT1G62540|AT3G19710|AT4G13770|AT1G62560|AT2G44490|AT1G16410|AT1G04580|AT5G23010|AT5G60890|AT3G16400|AT1G65860|AT5G57220|AT2G22330|AT4G12030|AT1G62570|AT4G13430|AT1G18570|AT3G14210|AT4G31500|AT1G59870|AT3G16410|AT1G74090|AT5G23020|AT5G26000
16143	GO:16143	7.571e-06	0.00025887	28	45	6690	22304	S-glycoside metabolic process	AT5G25980|AT1G54040|AT5G44070|AT5G14200|AT1G62540|AT3G19710|AT4G13770|AT1G62560|AT2G44490|AT1G16410|AT1G04580|AT5G23010|AT5G60890|AT3G16400|AT1G65860|AT5G57220|AT2G22330|AT4G12030|AT1G62570|AT4G13430|AT1G18570|AT3G14210|AT4G31500|AT1G59870|AT3G16410|AT1G74090|AT5G23020|AT5G26000
23033	GO:23033	8.0181e-06	0.00026837	237	623	6690	22304	signaling pathway	AT3G52400|AT4G16250|AT1G52280|AT1G42990|AT5G43020|AT5G08130|AT3G03950|AT5G65670|AT5G63980|AT1G51660|AT4G16780|AT1G73500|AT2G02220|AT2G31400|AT3G63310|AT1G22740|AT2G04550|AT3G56400|AT1G09530|AT4G28490|AT5G59660|AT5G07580|AT5G47010|AT3G18690|AT2G15300|AT3G03450|AT5G52830|AT5G01810|AT5G37770|AT1G70510|AT3G57180|AT1G14920|AT1G09970|AT2G25350|AT3G11820|AT2G46090|AT5G15840|AT1G33520|AT2G26300|AT2G30980…
70887	GO:70887	8.0501e-06	0.00026837	147	361	6690	22304	cellular response to chemical stimulus	AT3G52400|AT1G80760|AT1G42990|AT5G08130|AT5G65670|AT1G45249|AT5G63980|AT1G66340|AT4G35090|AT5G23310|AT1G73500|AT1G15750|AT2G32940|AT2G18790|AT2G41310|AT5G46350|AT3G63310|AT3G57530|AT1G74740|AT5G25900|AT4G10100|AT3G56400|AT2G17800|AT1G56010|AT1G09530|AT5G07580|AT1G01040|AT5G47010|AT4G20380|AT4G33680|AT3G03450|AT2G22430|AT2G47000|AT1G52340|AT5G01810|AT1G70510|AT2G32410|AT4G29130|AT3G57180|AT3G46060…
6796	GO:6796	9.6739e-06	0.00031269	355	979	6690	22304	phosphate metabolic process	AT5G38260|AT5G10930|AT1G70530|AT5G65530|AT5G55910|AT2G23200|AT1G11410|AT5G01020|AT4G28860|AT2G23770|AT5G59670|AT4G39270|AT5G43020|AT5G62710|AT1G01050|AT4G35600|AT1G33770|AT1G18390|AT1G69730|AT3G13690|AT1G61490|AT1G67470|AT2G18230|AT1G48040|AT2G42640|AT2G33580|AT1G35670|AT1G73500|AT2G02220|AT1G14370|AT3G08870|AT5G07070|AT3G45430|AT4G16970|AT3G51550|AT5G02800|AT1G54510|AT4G24400|AT4G28490|AT3G44850…
42430	GO:42430	9.7312e-06	0.00031269	26	41	6690	22304	indole and derivative metabolic process	AT5G44070|AT1G25220|AT2G44490|AT3G45640|AT5G60890|AT2G38470|AT1G07780|AT1G73500|AT5G17990|AT5G57220|AT2G22330|AT5G57890|AT2G04400|AT1G08980|AT1G18570|AT4G39950|AT1G29410|AT5G54810|AT3G44310|AT5G05590|AT4G31500|AT5G38530|AT1G59870|AT3G54640|AT5G05730|AT4G24670
42434	GO:42434	9.7312e-06	0.00031269	26	41	6690	22304	indole derivative metabolic process	AT5G44070|AT1G25220|AT2G44490|AT3G45640|AT5G60890|AT2G38470|AT1G07780|AT1G73500|AT5G17990|AT5G57220|AT2G22330|AT5G57890|AT2G04400|AT1G08980|AT1G18570|AT4G39950|AT1G29410|AT5G54810|AT3G44310|AT5G05590|AT4G31500|AT5G38530|AT1G59870|AT3G54640|AT5G05730|AT4G24670
6793	GO:6793	1.071e-05	0.00033898	355	980	6690	22304	phosphorus metabolic process	AT5G38260|AT5G10930|AT1G70530|AT5G65530|AT5G55910|AT2G23200|AT1G11410|AT5G01020|AT4G28860|AT2G23770|AT5G59670|AT4G39270|AT5G43020|AT5G62710|AT1G01050|AT4G35600|AT1G33770|AT1G18390|AT1G69730|AT3G13690|AT1G61490|AT1G67470|AT2G18230|AT1G48040|AT2G42640|AT2G33580|AT1G35670|AT1G73500|AT2G02220|AT1G14370|AT3G08870|AT5G07070|AT3G45430|AT4G16970|AT3G51550|AT5G02800|AT1G54510|AT4G24400|AT4G28490|AT3G44850…
9073	GO:9073	1.0931e-05	0.00033898	25	39	6690	22304	aromatic amino acid family biosynthetic process	AT5G10870|AT5G57890|AT3G26900|AT3G44720|AT2G04400|AT2G27820|AT1G25220|AT4G39980|AT1G29410|AT5G54810|AT5G22630|AT5G05590|AT4G31500|AT1G48850|AT2G26300|AT5G60890|AT5G38530|AT1G15710|AT1G08250|AT3G54640|AT5G05730|AT1G07780|AT3G29200|AT2G35500|AT5G17990
46417	GO:46417	1.0931e-05	0.00033898	25	39	6690	22304	chorismate metabolic process	AT5G10870|AT5G57890|AT3G26900|AT3G44720|AT2G04400|AT2G27820|AT1G25220|AT4G39980|AT1G29410|AT5G54810|AT5G22630|AT5G05590|AT4G31500|AT1G48850|AT2G26300|AT5G60890|AT5G38530|AT1G15710|AT1G08250|AT3G54640|AT5G05730|AT1G07780|AT3G29200|AT2G35500|AT5G17990
48285	GO:48285	1.1949e-05	0.00036629	29	48	6690	22304	organelle fission	AT5G08290|AT5G37630|AT5G07630|AT3G07160|AT3G19720|AT5G55280|AT3G07430|AT1G01820|AT2G16070|AT3G61070|AT1G47750|AT1G14830|AT3G19180|AT1G47200|AT2G45740|AT2G21280|AT5G12390|AT2G36250|AT5G42480|AT1G05560|AT5G42080|AT2G35630|AT3G24730|AT5G63920|AT3G59550|AT4G05410|AT3G50960|AT5G51600|AT3G55340
9753	GO:9753	1.4242e-05	0.00043162	69	148	6690	22304	response to jasmonic acid stimulus	AT4G11260|AT1G08810|AT1G73080|AT1G54040|AT5G27380|AT1G74020|AT3G52400|AT4G26850|AT3G46590|AT3G09600|AT3G16350|AT4G35770|AT5G61420|AT5G13220|AT5G24780|AT5G60890|AT5G59430|AT4G37760|AT3G23050|AT1G15750|AT5G07690|AT2G18790|AT2G26690|AT4G12030|AT3G56400|AT5G07700|AT1G55020|AT1G74840|AT1G19570|AT3G16470|AT1G28290|AT5G24770|AT1G56650|AT1G74950|AT4G09460|AT3G47600|AT5G37260|AT5G15310|AT1G74430|AT3G03450…
33037	GO:33037	1.6567e-05	0.00049647	16	21	6690	22304	polysaccharide localization	AT2G22330|AT5G57220|AT5G44070|AT3G07160|AT4G26850|AT1G18570|AT5G46330|AT4G39950|AT2G44490|AT5G65020|AT1G66340|AT1G28380|AT4G31500|AT3G54640|AT1G59870|AT1G64060
9657	GO:9657	1.7465e-05	0.00051756	51	102	6690	22304	plastid organization	AT3G63190|AT2G28800|AT3G19720|AT5G55280|AT3G07430|AT1G06950|AT1G78600|AT5G64050|AT2G20570|AT1G66480|AT5G10470|AT5G58140|AT3G06730|AT5G35220|AT2G07050|AT2G21280|AT2G34640|AT2G36250|AT5G42480|AT2G28000|AT1G58200|AT5G38150|AT3G62910|AT5G65460|AT4G31780|AT2G30950|AT5G17790|AT3G24590|AT4G01800|AT2G39140|AT1G74850|AT3G17040|AT2G26300|AT3G45780|AT3G47450|AT3G19180|AT2G31270|AT4G39460|AT2G04270|AT5G16620…
9737	GO:9737	1.8002e-05	0.0005276	114	272	6690	22304	response to abscisic acid stimulus	AT1G20450|AT3G09600|AT2G05520|AT1G64990|AT4G32150|AT2G46270|AT1G45249|AT1G66340|AT5G63980|AT4G15910|AT3G50500|AT3G50970|AT5G46350|AT3G57530|AT1G74740|AT2G04550|AT5G15970|AT2G17800|AT1G01560|AT5G23720|AT1G74840|AT2G36530|AT3G63210|AT3G12560|AT5G37260|AT3G47600|AT3G03450|AT3G22060|AT2G22430|AT5G01810|AT5G37770|AT4G23600|AT2G19450|AT1G71960|AT1G14920|AT3G11820|AT2G26300|AT1G71030|AT4G26080|AT3G11410…
6979	GO:6979	1.8545e-05	0.00053759	105	247	6690	22304	response to oxidative stress	AT2G25080|AT4G35970|AT1G45145|AT4G35770|AT4G35090|AT5G23310|AT4G35000|AT5G42980|AT5G59080|AT5G46350|AT1G63460|AT4G39640|AT3G55460|AT1G21520|AT2G14170|AT4G20380|AT3G30775|AT1G52200|AT3G53260|AT5G13930|AT1G71695|AT3G16670|AT3G10020|AT4G34890|AT5G37770|AT2G31570|AT3G22200|AT5G56550|AT1G08830|AT1G49300|AT1G31170|AT5G58390|AT5G01410|AT1G14870|AT2G37040|AT3G47860|AT1G20630|AT4G33420|AT2G40000|AT1G54050…
6457	GO:6457	1.9474e-05	0.00055845	82	184	6690	22304	protein folding	AT5G22060|AT2G35720|AT5G23290|AT4G10130|AT4G24280|AT2G04030|AT2G01710|AT3G56070|AT1G14980|AT5G49910|AT1G77020|AT5G03160|AT4G38740|AT5G55200|AT5G27240|AT5G07340|AT5G58710|AT5G56000|AT2G24860|AT1G36390|AT3G47650|AT1G16030|AT5G23240|AT5G18750|AT5G56030|AT5G42480|AT2G28000|AT2G05230|AT4G26780|AT1G61770|AT3G09700|AT1G24120|AT1G71000|AT5G06410|AT1G76700|AT4G39710|AT5G03030|AT1G03760|AT1G21080|AT5G05750…
23052	GO:23052	2.018e-05	0.00057254	367	1023	6690	22304	signaling	AT1G73670|AT5G10930|AT3G05370|AT4G16250|AT3G52400|AT1G52280|AT1G42990|AT5G43020|AT3G03950|AT5G08130|AT5G65670|AT1G13910|AT5G63980|AT1G51660|AT1G28340|AT5G46260|AT4G38740|AT3G26020|AT4G13810|AT4G16780|AT1G73500|AT2G02220|AT1G71400|AT1G78540|AT2G31400|AT2G28320|AT5G07070|AT3G04210|AT3G63310|AT5G46450|AT1G22740|AT4G11330|AT5G38850|AT2G04550|AT3G56400|AT5G07580|AT4G28490|AT1G09530|AT5G59660|AT2G34930…
10224	GO:10224	2.0844e-05	0.00058517	25	40	6690	22304	response to UV-B	AT5G59820|AT5G08020|AT1G51400|AT1G14320|AT1G67500|AT3G45890|AT5G03240|AT3G28030|AT1G26910|AT2G31190|AT5G11260|AT2G42260|AT5G59920|AT5G05690|AT3G17800|AT4G15480|AT5G63860|AT5G41360|AT1G16590|AT5G01410|AT5G52250|AT3G55120|AT4G38620|AT5G13930|AT3G17609
15979	GO:15979	2.2604e-05	0.00062796	55	113	6690	22304	photosynthesis	AT3G47470|AT1G29920|AT2G46820|AT1G45474|AT1G19150|AT1G20950|AT3G16250|AT1G12000|AT4G04040|AT2G05070|AT3G53920|AT4G22890|AT5G01530|AT1G08380|AT2G18790|AT5G35220|AT4G02770|AT3G60370|AT1G06680|AT2G21970|AT5G49740|AT5G47110|AT2G34430|AT1G18730|AT4G18370|AT3G27925|AT3G61470|AT1G60600|AT2G01918|AT2G30790|AT3G54050|AT1G14150|AT3G27690|AT2G39470|AT5G08410|AT5G39830|AT2G34420|AT3G03630|AT1G03130|AT1G29910…
55086	GO:55086	2.3138e-05	0.00063617	81	182	6690	22304	nucleobase, nucleoside and nucleotide metabolic process	AT4G30190|AT3G17390|AT2G19570|AT1G09830|AT3G23580|AT1G36280|AT3G55010|AT3G42640|AT1G27770|AT2G31150|AT4G18440|AT1G64200|AT2G21410|AT4G30110|AT3G54470|AT3G28715|AT3G49360|AT1G71100|AT3G57330|AT1G68710|AT3G20330|AT3G17810|AT3G18680|AT5G12200|AT5G55810|AT5G23300|AT1G15700|AT5G11670|AT3G21110|AT1G66520|AT5G04930|AT1G13700|AT1G30110|AT1G07670|AT1G71180|AT5G64370|AT1G65930|AT3G21070|AT3G58730|AT1G13210…
6629	GO:6629	2.3505e-05	0.00063967	219	578	6690	22304	lipid metabolic process	AT5G24150|AT1G52400|AT3G53130|AT2G31020|AT4G12460|AT1G13280|AT3G63200|AT1G65520|AT1G20510|AT4G33790|AT5G10170|AT1G77590|AT3G49050|AT1G53000|AT4G34350|AT3G15290|AT5G24160|AT1G53920|AT2G30200|AT2G46210|AT1G07420|AT2G22230|AT1G58520|AT1G25450|AT4G11840|AT1G01610|AT4G00500|AT4G19860|AT4G24510|AT3G02580|AT1G68530|AT3G30180|AT1G20330|AT1G51440|AT3G45140|AT4G10060|AT1G04220|AT2G26710|AT3G05290|AT2G06050…
103	GO:103	2.5106e-05	0.00067634	12	14	6690	22304	sulfate assimilation	AT4G35640|AT5G43780|AT4G04610|AT2G14750|AT1G19920|AT5G67520|AT4G39940|AT4G14030|AT4G14680|AT4G21990|AT1G62180|AT5G39950
6139	GO:6139	3.036e-05	0.0008097	392	1104	6690	22304	nucleobase, nucleoside, nucleotide and nucleic acid metabolic process	AT1G68720|AT1G60080|AT4G26600|AT1G28350|AT3G55010|AT5G63980|AT3G22880|AT5G03406|AT4G16265|AT1G68710|AT3G10690|AT3G16565|AT4G31720|AT5G10800|AT5G23300|AT3G60961|AT3G10270|AT1G16280|AT1G75510|AT3G16230|AT3G58730|AT4G34890|AT1G75660|AT5G54260|AT2G31040|AT3G27300|AT1G55870|AT2G04530|AT1G75670|AT1G15510|AT3G05480|AT3G14790|AT4G31400|AT4G38890|AT4G38020|AT1G07480|AT2G26280|AT3G46100|AT3G21300|AT5G44635…
9611	GO:9611	3.7972e-05	0.0010027	62	133	6690	22304	response to wounding	AT1G73080|AT1G74020|AT1G05630|AT4G35770|AT4G39980|AT5G13220|AT1G20510|AT1G76690|AT1G66340|AT5G43580|AT2G33210|AT4G37760|AT1G73500|AT2G02220|AT3G23050|AT2G26690|AT2G22330|AT4G12030|AT5G54170|AT2G47800|AT5G53890|AT1G55020|AT4G15440|AT3G16470|AT5G24770|AT1G74950|AT1G52030|AT3G53260|AT5G12140|AT2G24850|AT5G13930|AT5G14780|AT1G01470|AT5G59820|AT1G51400|AT4G26070|AT4G23600|AT2G20990|AT3G25230|AT4G24220…
52542	GO:52542	3.9119e-05	0.0010164	14	18	6690	22304	defense response by callose deposition	AT2G22330|AT5G57220|AT5G44070|AT4G26850|AT1G18570|AT5G46330|AT4G39950|AT2G44490|AT1G66340|AT1G28380|AT4G31500|AT3G54640|AT1G59870|AT1G64060
46700	GO:46700	3.9255e-05	0.0010164	19	28	6690	22304	heterocycle catabolic process	AT2G22330|AT2G19570|AT4G34890|AT2G26550|AT5G62530|AT4G39950|AT3G17810|AT5G38710|AT5G12200|AT3G07570|AT1G69720|AT4G22920|AT4G17050|AT5G43860|AT3G30775|AT1G19670|AT1G30110|AT5G13800|AT5G64370
52545	GO:52545	4.2493e-05	0.0010897	15	20	6690	22304	callose localization	AT2G22330|AT5G57220|AT5G44070|AT3G07160|AT4G26850|AT1G18570|AT5G46330|AT4G39950|AT2G44490|AT1G66340|AT1G28380|AT4G31500|AT3G54640|AT1G59870|AT1G64060
16310	GO:16310	4.8783e-05	0.0012345	327	910	6690	22304	phosphorylation	AT5G38260|AT5G10930|AT1G70530|AT5G65530|AT5G55910|AT2G23200|AT1G11410|AT5G01020|AT4G28860|AT2G23770|AT5G59670|AT4G39270|AT5G43020|AT5G62710|AT4G35600|AT1G33770|AT1G18390|AT1G69730|AT3G13690|AT1G61490|AT1G67470|AT2G42640|AT2G33580|AT1G35670|AT1G73500|AT2G02220|AT1G14370|AT3G08870|AT5G07070|AT3G45430|AT4G16970|AT3G51550|AT5G02800|AT1G54510|AT4G24400|AT4G28490|AT3G44850|AT5G59660|AT1G16110|AT2G40120…
9743	GO:9743	4.9121e-05	0.0012345	78	177	6690	22304	response to carbohydrate stimulus	AT4G11360|AT1G78580|AT4G17500|AT5G51190|AT1G05630|AT1G42990|AT1G74670|AT2G24150|AT4G29110|AT1G20950|AT1G09100|AT1G45249|AT3G11840|AT2G21210|AT1G66340|AT4G34160|AT3G01090|AT5G03680|AT3G61460|AT2G04240|AT3G48360|AT5G27420|AT3G16720|AT3G56400|AT4G34390|AT2G35930|AT5G43170|AT4G24400|AT4G31550|AT1G64380|AT5G45830|AT2G28830|AT1G31930|AT1G28330|AT3G18710|AT5G47010|AT1G56650|AT2G19860|AT5G10380|AT1G52340…
71310	GO:71310	4.9529e-05	0.0012345	130	323	6690	22304	cellular response to organic substance	AT3G52400|AT1G42990|AT5G08130|AT5G65670|AT1G45249|AT5G63980|AT1G66340|AT1G73500|AT1G15750|AT2G32940|AT2G18790|AT2G41310|AT3G63310|AT3G57530|AT1G74740|AT5G25900|AT4G10100|AT2G17800|AT1G56010|AT3G56400|AT1G09530|AT5G07580|AT1G01040|AT5G47010|AT4G20380|AT4G33680|AT3G03450|AT2G22430|AT2G47000|AT1G52340|AT5G01810|AT1G70510|AT2G32410|AT4G29130|AT3G57180|AT3G46060|AT1G14920|AT3G11820|AT1G63020|AT3G43920…
42435	GO:42435	5.0528e-05	0.0012477	23	37	6690	22304	indole derivative biosynthetic process	AT2G22330|AT5G57220|AT5G57890|AT2G04400|AT1G08980|AT1G18570|AT1G25220|AT4G39950|AT1G29410|AT5G54810|AT3G44310|AT5G05590|AT4G31500|AT5G60890|AT5G38530|AT3G45640|AT3G54640|AT4G24670|AT5G05730|AT1G73500|AT1G07780|AT2G38470|AT5G17990
32787	GO:32787	6.2114e-05	0.0015198	118	290	6690	22304	monocarboxylic acid metabolic process	AT2G31350|AT1G52400|AT1G19440|AT4G37870|AT5G57850|AT2G26560|AT1G13280|AT1G65520|AT1G20510|AT4G33790|AT1G06290|AT3G15730|AT1G05160|AT5G45340|AT1G77590|AT3G25760|AT4G34350|AT2G18790|AT3G25860|AT2G23560|AT3G15290|AT5G25900|AT3G11750|AT2G15090|AT5G26920|AT4G15440|AT2G30200|AT2G46210|AT1G07420|AT1G08550|AT4G24670|AT4G39850|AT3G25770|AT2G22230|AT5G16240|AT1G25450|AT1G01610|AT1G52340|AT5G37300|AT4G24510…
51606	GO:51606	9.1716e-05	0.0022237	23	38	6690	22304	detection of stimulus	AT4G32040|AT5G51820|AT4G02440|AT1G62380|AT3G43810|AT5G13320|AT5G24270|AT3G59060|AT3G51920|AT5G46330|AT5G37780|AT4G26570|AT5G25220|AT2G46370|AT1G66340|AT4G18130|AT2G29630|AT2G02950|AT3G01090|AT3G21630|AT2G46340|AT5G12080|AT2G25930
32502	GO:32502	9.4955e-05	0.0022815	617	1820	6690	22304	developmental process	AT1G75780|AT4G00020|AT3G63190|AT3G58040|AT1G72150|AT3G58850|AT1G69490|AT4G35770|AT2G21650|AT5G63980|AT4G35350|AT5G07180|AT5G03680|AT2G46225|AT4G11850|AT5G20350|AT1G23080|AT1G75500|AT2G38120|AT3G51550|AT3G63310|AT5G40480|AT2G28250|AT2G46590|AT5G56680|AT2G23760|AT5G03800|AT1G09530|AT1G02220|AT5G11530|AT3G63210|AT3G63080|AT1G13260|AT1G02820|AT5G37260|AT1G16280|AT2G47470|AT5G09900|AT5G62440|AT4G20060…
9814	GO:9814	0.00010581	0.0025053	50	105	6690	22304	defense response, incompatible interaction	AT3G63190|AT4G37870|AT5G13320|AT1G66340|AT1G51660|AT1G02920|AT4G11850|AT3G25070|AT2G23560|AT4G22300|AT3G56400|AT5G05680|AT1G55020|AT1G56510|AT5G26920|AT4G19660|AT4G20380|AT3G01500|AT3G44480|AT3G20600|AT4G33680|AT2G22230|AT5G45110|AT4G26070|AT2G44950|AT4G16860|AT5G45260|AT2G44490|AT3G52430|AT1G32230|AT4G12470|AT5G58260|AT1G74710|AT3G21630|AT1G22070|AT2G40000|AT4G16890|AT2G39940|AT1G12220|AT5G44420…
9765	GO:9765	0.00010731	0.0025053	15	21	6690	22304	photosynthesis, light harvesting	AT1G29910|AT1G61520|AT1G45474|AT2G21970|AT5G47110|AT2G34430|AT5G39830|AT4G18370|AT2G34420|AT2G05070|AT3G27925|AT5G57030|AT3G61470|AT1G03600|AT1G08380
52386	GO:52386	0.0001074	0.0025053	14	19	6690	22304	cell wall thickening	AT2G22330|AT5G57220|AT5G44070|AT3G07160|AT4G26850|AT1G18570|AT5G46330|AT4G39950|AT2G44490|AT1G66340|AT1G19300|AT4G31500|AT3G54640|AT1G59870
9117	GO:9117	0.00010897	0.0025053	65	145	6690	22304	nucleotide metabolic process	AT4G30190|AT1G09830|AT3G23580|AT1G36280|AT3G55010|AT3G42640|AT2G31150|AT1G27770|AT4G18440|AT1G64200|AT2G21410|AT4G30110|AT3G54470|AT3G28715|AT3G49360|AT3G57330|AT1G68710|AT3G20330|AT5G55810|AT5G23300|AT1G15700|AT5G11670|AT3G21110|AT1G66520|AT1G13700|AT5G04930|AT1G07670|AT1G71180|AT1G65930|AT3G21070|AT3G58730|AT1G13210|AT5G57350|AT2G16510|AT2G21790|AT1G19910|AT2G36460|AT2G23420|AT2G31040|AT3G27300…
6753	GO:6753	0.00010897	0.0025053	65	145	6690	22304	nucleoside phosphate metabolic process	AT4G30190|AT1G09830|AT3G23580|AT1G36280|AT3G55010|AT3G42640|AT2G31150|AT1G27770|AT4G18440|AT1G64200|AT2G21410|AT4G30110|AT3G54470|AT3G28715|AT3G49360|AT3G57330|AT1G68710|AT3G20330|AT5G55810|AT5G23300|AT1G15700|AT5G11670|AT3G21110|AT1G66520|AT1G13700|AT5G04930|AT1G07670|AT1G71180|AT1G65930|AT3G21070|AT3G58730|AT1G13210|AT5G57350|AT2G16510|AT2G21790|AT1G19910|AT2G36460|AT2G23420|AT2G31040|AT3G27300…
15837	GO:15837	0.00011428	0.0025721	35	67	6690	22304	amine transport	AT1G17120|AT2G36590|AT5G49630|AT3G55740|AT4G31730|AT1G44100|AT2G34960|AT1G25530|AT3G11900|AT1G58030|AT5G19500|AT5G23810|AT5G02180|AT5G66380|AT2G21050|AT2G40420|AT2G41190|AT5G41800|AT1G47670|AT2G38120|AT4G39460|AT5G63850|AT5G40780|AT5G15240|AT3G54830|AT1G64780|AT1G58360|AT5G01240|AT1G77690|AT3G19553|AT5G05630|AT3G56200|AT2G39890|AT3G03720|AT1G31830
61024	GO:61024	0.00011477	0.0025721	39	77	6690	22304	membrane organization	AT3G52400|AT3G24590|AT4G32150|AT2G20990|AT2G28800|AT2G36900|AT3G11820|AT5G50810|AT3G13530|AT1G59610|AT1G59820|AT2G26300|AT1G08560|AT3G47450|AT4G16144|AT3G44370|AT1G61570|AT5G35220|AT5G61210|AT4G05520|AT2G07050|AT5G62050|AT2G38530|AT5G05760|AT1G67400|AT1G55020|AT2G29530|AT2G46470|AT1G26670|AT5G18570|AT3G10670|AT2G45200|AT4G17730|AT5G42080|AT1G15880|AT4G31780|AT2G30950|AT3G56960|AT5G26980
16044	GO:16044	0.00011477	0.0025721	39	77	6690	22304	cellular membrane organization	AT3G52400|AT3G24590|AT4G32150|AT2G20990|AT2G28800|AT2G36900|AT3G11820|AT5G50810|AT3G13530|AT1G59610|AT1G59820|AT2G26300|AT1G08560|AT3G47450|AT4G16144|AT3G44370|AT1G61570|AT5G35220|AT5G61210|AT4G05520|AT2G07050|AT5G62050|AT2G38530|AT5G05760|AT1G67400|AT1G55020|AT2G29530|AT2G46470|AT1G26670|AT5G18570|AT3G10670|AT2G45200|AT4G17730|AT5G42080|AT1G15880|AT4G31780|AT2G30950|AT3G56960|AT5G26980
32501	GO:32501	0.00011838	0.002631	588	1732	6690	22304	multicellular organismal process	AT4G00020|AT3G63190|AT3G58040|AT1G72150|AT1G69490|AT2G21650|AT5G63980|AT1G61490|AT5G07180|AT5G03680|AT2G46225|AT4G11850|AT1G23080|AT2G38120|AT3G51550|AT5G40480|AT2G28250|AT2G46590|AT5G56680|AT2G23760|AT5G03800|AT1G09530|AT1G02220|AT5G11530|AT3G63210|AT3G63080|AT1G13260|AT1G02820|AT5G39510|AT5G37260|AT1G16280|AT2G47470|AT5G09900|AT5G62440|AT4G20060|AT5G63800|AT5G37630|AT5G37770|AT1G68530|AT2G41100…
9658	GO:9658	0.00013768	0.0030098	34	65	6690	22304	chloroplast organization	AT5G17790|AT3G63190|AT4G01800|AT3G19720|AT5G55280|AT3G07430|AT1G06950|AT1G78600|AT5G64050|AT3G45780|AT2G20570|AT1G66480|AT5G10470|AT5G58140|AT3G19180|AT2G31270|AT5G35220|AT4G39460|AT2G04270|AT5G16620|AT2G48120|AT2G21280|AT1G15510|AT2G36250|AT3G25690|AT5G42480|AT2G28000|AT3G46740|AT4G22260|AT5G38150|AT5G65460|AT3G62910|AT5G15450|AT1G11870
31347	GO:31347	0.00013768	0.0030098	34	65	6690	22304	regulation of defense response	AT5G51450|AT2G18950|AT2G25620|AT4G39030|AT3G25040|AT3G52400|AT3G01080|AT1G09770|AT5G47220|AT4G12560|AT3G11820|AT3G52430|AT4G31800|AT5G13220|AT1G33520|AT1G44350|AT1G74710|AT3G25070|AT2G18790|AT2G22330|AT2G39940|AT4G22300|AT3G56400|AT2G40750|AT5G45250|AT4G12720|AT2G46370|AT3G18690|AT1G59870|AT5G48380|AT1G11310|AT2G31880|AT4G37460|AT5G59890
9624	GO:9624	0.0001601	0.0034714	31	58	6690	22304	response to nematode	AT4G32650|AT5G64840|AT1G60960|AT4G39030|AT1G69850|AT5G53550|AT5G54800|AT2G39010|AT3G11900|AT3G51870|AT2G29650|AT3G14310|AT2G21050|AT1G76670|AT2G38120|AT3G45680|AT2G47800|AT5G52450|AT4G21480|AT2G47260|AT2G41560|AT1G59740|AT1G58360|AT1G64780|AT3G60160|AT1G20840|AT4G18210|AT5G27350|AT5G57110|AT5G51600|AT1G58340
19684	GO:19684	0.0001659	0.0035682	33	63	6690	22304	photosynthesis, light reaction	AT2G46820|AT1G45474|AT3G54050|AT5G08410|AT3G16250|AT5G39830|AT2G34420|AT2G05070|AT4G22890|AT1G08380|AT5G35220|AT1G29910|AT4G11960|AT4G12800|AT3G60370|AT1G61520|AT1G06680|AT1G60950|AT2G21970|AT5G49740|AT1G79040|AT4G27800|AT5G47110|AT1G18730|AT5G66190|AT2G34430|AT4G18370|AT3G27925|AT5G57030|AT3G61470|AT1G03600|AT3G50820|AT1G60600
6468	GO:6468	0.00019354	0.0041294	300	842	6690	22304	protein amino acid phosphorylation	AT5G38260|AT5G10930|AT1G70530|AT5G65530|AT5G55910|AT2G23200|AT1G11410|AT5G01020|AT4G28860|AT2G23770|AT5G59670|AT4G39270|AT5G43020|AT5G62710|AT4G35600|AT1G33770|AT1G18390|AT1G69730|AT3G13690|AT1G61490|AT1G67470|AT2G42640|AT2G33580|AT1G35670|AT1G73500|AT2G02220|AT1G14370|AT3G08870|AT5G07070|AT3G45430|AT4G16970|AT3G51550|AT5G02800|AT1G54510|AT4G24400|AT3G44850|AT4G28490|AT5G59660|AT1G16110|AT2G40120…
6865	GO:6865	0.00020265	0.0042894	34	66	6690	22304	amino acid transport	AT1G17120|AT2G36590|AT5G49630|AT3G55740|AT4G31730|AT1G44100|AT2G34960|AT1G25530|AT3G11900|AT1G58030|AT5G19500|AT5G23810|AT5G02180|AT5G66380|AT2G21050|AT2G40420|AT2G41190|AT5G41800|AT1G47670|AT2G38120|AT4G39460|AT5G63850|AT5G40780|AT5G15240|AT3G54830|AT1G58360|AT5G01240|AT1G77690|AT3G19553|AT5G05630|AT3G56200|AT2G39890|AT3G03720|AT1G31830
42343	GO:42343	0.00021795	0.0045769	7	7	6690	22304	indole glucosinolate metabolic process	AT5G57220|AT4G31500|AT5G44070|AT5G60890|AT1G59870|AT1G18570|AT2G44490
7166	GO:7166	0.00022961	0.0047842	55	121	6690	22304	cell surface receptor linked signaling pathway	AT2G23300|AT1G73080|AT4G18640|AT5G56040|AT5G43020|AT5G51350|AT3G47570|AT4G37250|AT1G53730|AT1G27190|AT3G17840|AT2G02220|AT3G14350|AT2G25790|AT4G20270|AT1G62950|AT2G01950|AT5G65700|AT2G36570|AT4G34390|AT5G53890|AT4G28490|AT5G59660|AT5G05160|AT1G31930|AT2G15300|AT2G31880|AT5G65710|AT2G18730|AT1G48480|AT5G45780|AT1G67510|AT3G46370|AT1G09970|AT3G57830|AT2G46090|AT1G72180|AT2G26300|AT1G21250|AT5G06550…
10114	GO:10114	0.0002316	0.0047883	29	54	6690	22304	response to red light	AT1G29920|AT2G21150|AT5G44110|AT1G19150|AT1G69530|AT3G27690|AT2G43010|AT3G08940|AT2G37640|AT5G38410|AT1G09570|AT5G24120|AT4G32280|AT2G24790|AT2G02950|AT5G52250|AT2G46340|AT5G01530|AT2G18790|AT2G40080|AT1G15550|AT5G57360|AT1G22280|AT5G11260|AT5G17880|AT1G10470|AT2G05100|AT4G31500|AT1G80340
6568	GO:6568	0.00024351	0.0049501	15	22	6690	22304	tryptophan metabolic process	AT2G22330|AT5G57890|AT2G04400|AT1G25220|AT4G39950|AT1G29410|AT5G54810|AT5G05590|AT4G31500|AT5G60890|AT5G38530|AT3G54640|AT5G05730|AT1G07780|AT5G17990
6586	GO:6586	0.00024351	0.0049501	15	22	6690	22304	indolalkylamine metabolic process	AT2G22330|AT5G57890|AT2G04400|AT1G25220|AT4G39950|AT1G29410|AT5G54810|AT5G05590|AT4G31500|AT5G60890|AT5G38530|AT3G54640|AT5G05730|AT1G07780|AT5G17990
7167	GO:7167	0.00024686	0.0049501	47	100	6690	22304	enzyme linked receptor protein signaling pathway	AT2G23300|AT1G73080|AT1G67510|AT3G46370|AT4G18640|AT5G56040|AT5G43020|AT1G09970|AT3G57830|AT5G51350|AT3G47570|AT1G72180|AT4G37250|AT5G45800|AT3G17840|AT1G27190|AT1G53730|AT2G02220|AT3G14350|AT3G28040|AT2G25790|AT3G03770|AT4G20270|AT2G01950|AT1G62950|AT5G65700|AT3G51740|AT3G49670|AT2G36570|AT3G08680|AT5G53890|AT5G46330|AT4G28490|AT3G47580|AT5G59660|AT5G05160|AT1G75820|AT3G47110|AT2G15300|AT5G63410…
7169	GO:7169	0.00024686	0.0049501	47	100	6690	22304	transmembrane receptor protein tyrosine kinase signaling pathway	AT2G23300|AT1G73080|AT1G67510|AT3G46370|AT4G18640|AT5G56040|AT5G43020|AT1G09970|AT3G57830|AT5G51350|AT3G47570|AT1G72180|AT4G37250|AT5G45800|AT3G17840|AT1G27190|AT1G53730|AT2G02220|AT3G14350|AT3G28040|AT2G25790|AT3G03770|AT4G20270|AT2G01950|AT1G62950|AT5G65700|AT3G51740|AT3G49670|AT2G36570|AT3G08680|AT5G53890|AT5G46330|AT4G28490|AT3G47580|AT5G59660|AT5G05160|AT1G75820|AT3G47110|AT2G15300|AT5G63410…
71103	GO:71103	0.00025158	0.0050072	42	87	6690	22304	DNA conformation change	AT1G07790|AT5G37630|AT5G08780|AT5G10390|AT3G18035|AT4G31210|AT5G56950|AT4G36020|AT5G65360|AT5G02820|AT5G44635|AT2G19480|AT3G53730|AT1G51060|AT1G14900|AT5G04130|AT3G45930|AT5G64630|AT5G27670|AT2G37470|AT1G06760|AT4G25340|AT5G10400|AT4G02060|AT3G46030|AT1G74560|AT5G22880|AT3G10690|AT1G08880|AT3G45980|AT2G17870|AT3G53650|AT3G23890|AT2G16440|AT2G28720|AT3G10270|AT4G26110|AT3G46320|AT5G63920|AT1G18800…
52544	GO:52544	0.00026398	0.0050866	12	16	6690	22304	defense response by callose deposition in cell wall	AT2G22330|AT5G57220|AT1G66340|AT4G31500|AT5G44070|AT1G59870|AT3G54640|AT4G26850|AT1G18570|AT5G46330|AT4G39950|AT2G44490
52482	GO:52482	0.00026398	0.0050866	12	16	6690	22304	defense response by cell wall thickening	AT2G22330|AT5G57220|AT1G66340|AT4G31500|AT5G44070|AT1G59870|AT3G54640|AT4G26850|AT1G18570|AT5G46330|AT4G39950|AT2G44490
16051	GO:16051	0.00026537	0.0050866	93	227	6690	22304	carbohydrate biosynthetic process	AT1G63000|AT3G02870|AT5G15050|AT4G23990|AT5G14200|AT2G39930|AT3G57220|AT4G37870|AT2G32530|AT2G22190|AT1G62540|AT3G19710|AT4G39350|AT5G23010|AT1G27680|AT3G54270|AT5G10170|AT5G60890|AT3G53920|AT2G18700|AT1G53000|AT1G55850|AT1G65860|AT2G05320|AT1G32900|AT2G22330|AT5G57220|AT1G71100|AT5G61760|AT5G47780|AT1G64440|AT1G78570|AT4G12030|AT1G62570|AT4G13430|AT5G10100|AT5G33290|AT4G02130|AT2G32540|AT1G73250…
52543	GO:52543	0.00026701	0.0050866	13	18	6690	22304	callose deposition in cell wall	AT2G22330|AT5G57220|AT1G66340|AT4G31500|AT5G44070|AT3G07160|AT1G59870|AT3G54640|AT4G26850|AT1G18570|AT5G46330|AT4G39950|AT2G44490
44273	GO:44273	0.00026701	0.0050866	13	18	6690	22304	sulfur compound catabolic process	AT5G25980|AT4G39640|AT1G54040|AT5G44070|AT5G37830|AT2G44490|AT1G64660|AT3G14210|AT4G29210|AT1G59870|AT3G16400|AT3G16410|AT5G26000
31348	GO:31348	0.00026701	0.0050866	13	18	6690	22304	negative regulation of defense response	AT2G46370|AT4G39030|AT2G39940|AT3G52400|AT1G59870|AT5G48380|AT1G11310|AT1G74710|AT4G12560|AT3G11820|AT3G25070|AT3G52430|AT4G37460
7005	GO:7005	0.0002979	0.0056347	19	31	6690	22304	mitochondrion organization	AT3G20000|AT5G62050|AT3G24320|AT5G09420|AT1G27390|AT3G27080|AT3G46560|AT2G36070|AT5G40770|AT5G50810|AT2G29530|AT2G46470|AT3G23990|AT5G64050|AT5G40930|AT1G11870|AT4G05410|AT1G14830|AT1G61570
6575	GO:6575	0.00032616	0.0061257	94	231	6690	22304	cellular amino acid derivative metabolic process	AT5G24530|AT3G17390|AT3G24503|AT1G53520|AT1G62380|AT5G27380|AT4G30210|AT3G50740|AT3G43800|AT5G03260|AT1G52570|AT1G06000|AT5G49330|AT1G20510|AT1G78600|AT5G60890|AT4G25300|AT1G73500|AT1G07780|AT1G61810|AT2G47460|AT3G62610|AT2G22330|AT4G39640|AT1G78570|AT2G04400|AT3G19450|AT3G59060|AT4G39950|AT2G32260|AT1G29410|AT5G54810|AT1G30530|AT1G70310|AT3G25570|AT1G79440|AT5G05590|AT1G56650|AT4G34050|AT5G42800…
9637	GO:9637	0.00033508	0.0062493	27	50	6690	22304	response to blue light	AT1G29920|AT2G21150|AT1G14280|AT1G19150|AT3G27690|AT1G05630|AT3G08940|AT5G63870|AT5G38410|AT4G01120|AT1G09570|AT5G24120|AT1G22770|AT2G26300|AT3G45780|AT2G02950|AT1G66480|AT4G40060|AT5G58140|AT5G01530|AT2G18790|AT3G01470|AT2G27820|AT2G30520|AT2G05100|AT5G38150|AT3G28860
6800	GO:6800	0.00034403	0.0063718	18	29	6690	22304	oxygen and reactive oxygen species metabolic process	AT1G20620|AT4G34890|AT3G10920|AT5G47910|AT3G27820|AT5G62530|AT1G08830|AT4G35090|AT1G66340|AT1G79440|AT5G23310|AT3G49110|AT1G07890|AT2G26300|AT1G56650|AT3G49120|AT1G64060|AT2G30950
6334	GO:6334	0.00035038	0.0064005	29	55	6690	22304	nucleosome assembly	AT1G07790|AT5G10390|AT5G08780|AT3G18035|AT5G56950|AT5G65360|AT2G19480|AT3G53730|AT1G51060|AT1G14900|AT3G45930|AT5G64630|AT5G27670|AT2G37470|AT1G06760|AT4G25340|AT5G10400|AT3G46030|AT1G74560|AT5G22880|AT1G08880|AT3G45980|AT3G53650|AT2G28720|AT4G26110|AT3G46320|AT1G18800|AT1G09200|AT1G54260
34728	GO:34728	0.00035038	0.0064005	29	55	6690	22304	nucleosome organization	AT1G07790|AT5G10390|AT5G08780|AT3G18035|AT5G56950|AT5G65360|AT2G19480|AT3G53730|AT1G51060|AT1G14900|AT3G45930|AT5G64630|AT5G27670|AT2G37470|AT1G06760|AT4G25340|AT5G10400|AT3G46030|AT1G74560|AT5G22880|AT1G08880|AT3G45980|AT3G53650|AT2G28720|AT4G26110|AT3G46320|AT1G18800|AT1G09200|AT1G54260
8202	GO:8202	0.00035633	0.0064598	31	60	6690	22304	steroid metabolic process	AT5G24150|AT3G02580|AT2G31020|AT3G30180|AT4G12460|AT1G20330|AT1G04010|AT1G76090|AT5G05690|AT4G22540|AT4G37760|AT2G26710|AT1G76490|AT5G13710|AT3G52940|AT5G24160|AT2G03760|AT5G14700|AT5G58490|AT5G02100|AT4G12110|AT5G57240|AT4G36380|AT2G22830|AT4G25850|AT3G19820|AT1G20050|AT4G34650|AT2G36800|AT4G08180|AT4G22756
34654	GO:34654	0.0003609	0.0064598	51	112	6690	22304	nucleobase, nucleoside, nucleotide and nucleic acid biosynthetic process	AT4G30190|AT3G21070|AT3G58730|AT1G13210|AT1G09830|AT5G57350|AT2G16510|AT2G21790|AT1G19910|AT2G23420|AT2G31040|AT2G38280|AT1G36280|AT4G39080|AT3G55010|AT3G42640|AT1G27770|AT2G31150|AT4G18440|AT1G64200|AT1G17500|AT2G07698|AT2G21410|AT4G30110|AT1G30820|AT3G54470|AT3G28715|AT1G71100|AT3G57330|AT1G68710|AT3G20330|AT1G73980|AT1G75630|AT4G22570|AT3G17810|AT3G18680|AT5G62670|AT5G55810|AT5G23300|AT1G21640…
34404	GO:34404	0.0003609	0.0064598	51	112	6690	22304	nucleobase, nucleoside and nucleotide biosynthetic process	AT4G30190|AT3G21070|AT3G58730|AT1G13210|AT1G09830|AT5G57350|AT2G16510|AT2G21790|AT1G19910|AT2G23420|AT2G31040|AT2G38280|AT1G36280|AT4G39080|AT3G55010|AT3G42640|AT1G27770|AT2G31150|AT4G18440|AT1G64200|AT1G17500|AT2G07698|AT2G21410|AT4G30110|AT1G30820|AT3G54470|AT3G28715|AT1G71100|AT3G57330|AT1G68710|AT3G20330|AT1G73980|AT1G75630|AT4G22570|AT3G17810|AT3G18680|AT5G62670|AT5G55810|AT5G23300|AT1G21640…
9817	GO:9817	0.00037936	0.006745	21	36	6690	22304	defense response to fungus, incompatible interaction	AT2G23560|AT3G63190|AT5G45110|AT4G37870|AT4G16860|AT4G16950|AT2G44950|AT2G44490|AT1G56510|AT4G16990|AT4G19660|AT5G58260|AT1G02920|AT3G01500|AT3G44480|AT3G20600|AT1G59870|AT2G22230|AT1G11310|AT3G21630|AT1G61560
6350	GO:6350	0.00038218	0.0067501	55	123	6690	22304	transcription	AT1G07480|AT4G18740|AT2G41550|AT5G24120|AT5G60040|AT3G53920|AT4G11560|AT4G35540|AT3G51120|AT2G04630|AT1G55520|AT4G14660|AT1G07470|AT3G59600|AT4G16265|AT4G20340|AT2G34640|AT4G31720|AT4G19550|AT3G57660|AT4G34530|AT5G64420|AT5G49530|AT1G64860|AT2G41340|AT3G13940|AT2G17730|AT5G41010|AT1G75510|AT3G16980|AT1G28560|AT3G18090|AT1G29940|AT2G38560|AT1G74850|AT1G11475|AT2G24120|AT5G09380|AT1G63020|AT2G40030…
9098	GO:9098	0.0004313	0.0075676	8	9	6690	22304	leucine biosynthetic process	AT1G18500|AT3G58990|AT5G14200|AT1G31180|AT1G74040|AT1G80555|AT2G43100|AT5G23020
43687	GO:43687	0.00044508	0.0077584	378	1093	6690	22304	post-translational protein modification	AT5G38260|AT5G10930|AT1G70530|AT3G58040|AT5G65530|AT5G55910|AT2G23200|AT1G11410|AT5G01020|AT4G28860|AT2G23770|AT3G06930|AT5G59670|AT4G39270|AT5G43020|AT5G62710|AT3G49810|AT5G64150|AT4G35600|AT5G50680|AT1G33770|AT1G18390|AT1G69730|AT3G13690|AT1G61490|AT1G67470|AT1G48040|AT2G42640|AT2G33580|AT1G35670|AT1G73500|AT2G02220|AT3G51120|AT2G23380|AT1G14370|AT3G08870|AT1G04870|AT5G07070|AT3G45430|AT4G16970…
46148	GO:46148	0.00046615	0.0080729	37	76	6690	22304	pigment biosynthetic process	AT5G54160|AT3G53130|AT1G09830|AT4G25700|AT2G44520|AT1G06000|AT5G49330|AT5G40850|AT1G78600|AT1G71030|AT1G09940|AT4G14210|AT3G59400|AT3G03710|AT3G04870|AT4G18480|AT3G62610|AT5G08280|AT1G78570|AT2G48120|AT3G29590|AT4G15560|AT4G22570|AT2G26170|AT4G27440|AT5G45930|AT1G30530|AT3G51820|AT5G17230|AT1G56650|AT1G80050|AT4G22260|AT5G42800|AT5G57030|AT5G54190|AT4G34135|AT4G22880
43933	GO:43933	0.00047345	0.0081464	88	216	6690	22304	macromolecular complex subunit organization	AT4G37925|AT3G17340|AT4G18740|AT5G08780|AT1G24150|AT2G41550|AT1G26110|AT2G42510|AT5G24120|AT2G19480|AT4G13510|AT1G59840|AT3G53730|AT1G14900|AT3G53920|AT4G35540|AT3G51120|AT5G27670|AT1G55520|AT4G29350|AT4G25340|AT5G35220|AT3G46030|AT3G17910|AT1G56350|AT3G60370|AT4G20340|AT3G59020|AT4G37200|AT4G31720|AT4G19550|AT5G47040|AT3G45980|AT4G37190|AT3G53650|AT1G72370|AT1G64860|AT1G74880|AT3G46320|AT3G62910…
9746	GO:9746	0.00050585	0.008593	15	23	6690	22304	response to hexose stimulus	AT3G26090|AT4G34390|AT2G19450|AT4G29130|AT4G24400|AT1G74670|AT4G37220|AT1G09100|AT1G20950|AT1G45249|AT1G31930|AT1G28330|AT2G26300|AT2G19860|AT3G47340
34284	GO:34284	0.00050585	0.008593	15	23	6690	22304	response to monosaccharide stimulus	AT3G26090|AT4G34390|AT2G19450|AT4G29130|AT4G24400|AT1G74670|AT4G37220|AT1G09100|AT1G20950|AT1G45249|AT1G31930|AT1G28330|AT2G26300|AT2G19860|AT3G47340
42440	GO:42440	0.00051452	0.0086849	43	92	6690	22304	pigment metabolic process	AT5G54160|AT3G53130|AT1G09830|AT4G25700|AT2G44520|AT1G06000|AT5G49330|AT5G40850|AT4G22920|AT1G78600|AT1G71030|AT1G09940|AT4G14210|AT5G13800|AT3G59400|AT3G03710|AT3G04870|AT4G18480|AT3G62610|AT5G08280|AT1G78570|AT2G48120|AT3G29590|AT2G26550|AT4G15560|AT4G22570|AT2G26170|AT4G27440|AT1G30530|AT5G45930|AT3G51820|AT1G69720|AT1G56650|AT5G17230|AT1G80050|AT5G43860|AT4G22260|AT1G19670|AT5G42800|AT5G57030…
34621	GO:34621	0.00053314	0.0089426	69	163	6690	22304	cellular macromolecular complex subunit organization	AT4G37925|AT3G17340|AT4G18740|AT5G08780|AT1G24150|AT2G41550|AT1G26110|AT2G42510|AT2G19480|AT4G13510|AT1G59840|AT3G53730|AT1G14900|AT5G27670|AT4G29350|AT4G25340|AT5G35220|AT3G46030|AT3G17910|AT3G60370|AT1G56350|AT3G59020|AT4G37200|AT5G47040|AT3G45980|AT3G53650|AT4G37190|AT1G72370|AT1G74880|AT3G46320|AT3G62910|AT5G51600|AT1G07790|AT3G08947|AT5G10390|AT3G18035|AT5G56950|AT5G65360|AT5G47880|AT5G58260…
280	GO:280	0.00056191	0.0092625	14	21	6690	22304	nuclear division	AT1G47200|AT5G08290|AT5G37630|AT5G07630|AT3G07160|AT1G05560|AT5G42080|AT2G35630|AT3G24730|AT5G63920|AT3G59550|AT3G50960|AT5G51600|AT3G55340
46942	GO:46942	0.00056263	0.0092625	36	74	6690	22304	carboxylic acid transport	AT1G17120|AT2G36590|AT5G49630|AT3G55740|AT4G31730|AT1G44100|AT2G34960|AT1G25530|AT3G11900|AT1G58030|AT5G19500|AT5G23810|AT5G02180|AT5G66380|AT2G21050|AT2G40420|AT2G41190|AT5G41800|AT1G47670|AT2G38120|AT4G39460|AT5G63850|AT5G40780|AT5G64280|AT5G15240|AT3G54830|AT1G58360|AT5G01240|AT5G47560|AT1G77690|AT3G19553|AT5G05630|AT3G56200|AT2G39890|AT3G03720|AT1G31830
15849	GO:15849	0.00056263	0.0092625	36	74	6690	22304	organic acid transport	AT1G17120|AT2G36590|AT5G49630|AT3G55740|AT4G31730|AT1G44100|AT2G34960|AT1G25530|AT3G11900|AT1G58030|AT5G19500|AT5G23810|AT5G02180|AT5G66380|AT2G21050|AT2G40420|AT2G41190|AT5G41800|AT1G47670|AT2G38120|AT4G39460|AT5G63850|AT5G40780|AT5G64280|AT5G15240|AT3G54830|AT1G58360|AT5G01240|AT5G47560|AT1G77690|AT3G19553|AT5G05630|AT3G56200|AT2G39890|AT3G03720|AT1G31830
19758	GO:19758	0.00061957	0.0098952	18	30	6690	22304	glycosinolate biosynthetic process	AT2G22330|AT5G57220|AT5G14200|AT4G12030|AT1G62570|AT1G18570|AT4G13430|AT1G62540|AT3G19710|AT4G13770|AT1G62560|AT1G16410|AT5G23010|AT4G31500|AT5G60890|AT1G65860|AT1G74090|AT5G23020
19761	GO:19761	0.00061957	0.0098952	18	30	6690	22304	glucosinolate biosynthetic process	AT2G22330|AT5G57220|AT5G14200|AT4G12030|AT1G62570|AT1G18570|AT4G13430|AT1G62540|AT3G19710|AT4G13770|AT1G62560|AT1G16410|AT5G23010|AT4G31500|AT5G60890|AT1G65860|AT1G74090|AT5G23020
16144	GO:16144	0.00061957	0.0098952	18	30	6690	22304	S-glycoside biosynthetic process	AT2G22330|AT5G57220|AT5G14200|AT4G12030|AT1G62570|AT1G18570|AT4G13430|AT1G62540|AT3G19710|AT4G13770|AT1G62560|AT1G16410|AT5G23010|AT4G31500|AT5G60890|AT1G65860|AT1G74090|AT5G23020
16246	GO:16246	0.00061957	0.0098952	18	30	6690	22304	RNA interference	AT5G23570|AT3G17185|AT2G27840|AT1G01040|AT2G27400|AT2G40030|AT1G09700|AT1G63020|AT3G43920|AT5G47010|AT3G23780|AT4G15950|AT1G50055|AT1G69440|AT2G39675|AT2G16390|AT2G32940|AT5G20320
9605	GO:9605	0.00061961	0.0098952	92	229	6690	22304	response to external stimulus	AT1G60420|AT1G20620|AT1G14280|AT2G33770|AT4G33030|AT1G80760|AT3G52190|AT4G37870|AT1G05630|AT5G13320|AT1G08190|AT5G61420|AT1G09570|AT4G35090|AT3G10140|AT4G04955|AT5G60890|AT3G01090|AT2G21410|AT5G48850|AT3G23050|AT5G58140|AT5G12080|AT5G07690|AT3G26815|AT3G54470|AT2G18790|AT5G35220|AT5G61210|AT2G38120|AT4G02440|AT5G57360|AT3G03250|AT2G43350|AT5G27420|AT3G20330|AT5G20150|AT5G57560|AT3G59060|AT1G29395…
9082	GO:9082	0.00064859	0.010285	10	13	6690	22304	branched chain family amino acid biosynthetic process	AT1G18500|AT3G58990|AT5G14200|AT1G31180|AT1G74040|AT1G80555|AT5G16290|AT3G58610|AT2G43100|AT5G23020
9636	GO:9636	0.00065173	0.010285	12	17	6690	22304	response to toxin	AT5G41370|AT1G52827|AT5G49570|AT3G23560|AT1G45145|AT5G42980|AT4G23600|AT5G22300|AT3G61440|AT4G01070|AT1G17190|AT1G80460
5975	GO:5975	0.00066325	0.010363	276	782	6690	22304	carbohydrate metabolic process	AT3G02870|AT5G15050|AT4G23990|AT2G39930|AT3G55260|AT4G37870|AT1G80460|AT1G56710|AT1G27680|AT5G10170|AT5G60890|AT3G53920|AT5G55500|AT2G18700|AT1G53000|AT1G55850|AT2G05320|AT4G34350|AT3G16850|AT5G41870|AT3G03250|AT1G22880|AT3G23730|AT5G33290|AT1G06490|AT3G14210|AT3G13784|AT2G26600|AT1G74090|AT1G48430|AT5G25980|AT2G13680|AT5G20830|AT2G44490|AT3G27300|AT5G49215|AT4G33770|AT1G11820|AT5G42720|AT5G56350…
9593	GO:9593	0.00066833	0.010363	11	15	6690	22304	detection of chemical stimulus	AT1G66340|AT4G32040|AT1G62380|AT3G01090|AT3G43810|AT5G24270|AT3G21630|AT3G51920|AT4G26570|AT5G37780|AT5G25220
80135	GO:80135	0.00066833	0.010363	11	15	6690	22304	regulation of cellular response to stress	AT5G51450|AT3G13226|AT4G22300|AT3G45640|AT3G52400|AT5G20150|AT5G18200|AT3G57300|AT3G11820|AT3G25070|AT3G05480
65003	GO:65003	0.00068787	0.010602	82	201	6690	22304	macromolecular complex assembly	AT4G37925|AT3G17340|AT5G08780|AT1G24150|AT1G26110|AT2G42510|AT5G24120|AT2G19480|AT4G13510|AT1G59840|AT3G53730|AT1G14900|AT3G53920|AT4G35540|AT3G51120|AT5G27670|AT1G55520|AT4G25340|AT5G35220|AT3G46030|AT3G17910|AT3G60370|AT4G20340|AT3G59020|AT4G37200|AT4G31720|AT4G19550|AT5G47040|AT3G45980|AT4G37190|AT3G53650|AT1G72370|AT1G64860|AT1G74880|AT3G46320|AT5G51600|AT1G75510|AT1G07790|AT3G08947|AT5G10390…
18130	GO:18130	0.0006917	0.010602	53	120	6690	22304	heterocycle biosynthetic process	AT5G57850|AT5G20990|AT1G78600|AT5G60890|AT1G09940|AT1G07780|AT5G10330|AT5G63570|AT3G03710|AT4G39120|AT4G10100|AT2G04400|AT2G26550|AT1G29410|AT5G54810|AT5G45930|AT3G07270|AT3G51820|AT5G05590|AT3G54640|AT1G52340|AT1G71920|AT2G44520|AT1G01290|AT5G08410|AT1G25220|AT5G40850|AT2G29630|AT5G57590|AT5G58220|AT3G59400|AT5G17990|AT3G09150|AT4G18480|AT5G08280|AT3G55610|AT2G39800|AT5G57890|AT2G31955|AT4G22570…
9408	GO:9408	0.00069913	0.010655	57	131	6690	22304	response to heat	AT3G08720|AT5G47910|AT4G26850|AT2G04030|AT1G14980|AT5G49910|AT3G09350|AT5G67180|AT1G66340|AT5G52640|AT1G16030|AT5G57560|AT1G17870|AT5G56030|AT5G57050|AT1G79440|AT4G21320|AT5G58070|AT5G59720|AT1G08550|AT1G21760|AT5G12140|AT1G35720|AT1G16970|AT1G52340|AT5G59820|AT5G37770|AT3G28030|AT4G36990|AT2G03440|AT5G03720|AT3G25230|AT2G29500|AT2G26150|AT2G22360|AT5G09590|AT1G59860|AT5G55160|AT4G26080|AT2G38470…
31497	GO:31497	0.00075743	0.011478	29	57	6690	22304	chromatin assembly	AT1G07790|AT5G10390|AT5G08780|AT3G18035|AT5G56950|AT5G65360|AT2G19480|AT3G53730|AT1G51060|AT1G14900|AT3G45930|AT5G64630|AT5G27670|AT2G37470|AT1G06760|AT4G25340|AT5G10400|AT3G46030|AT1G74560|AT5G22880|AT1G08880|AT3G45980|AT3G53650|AT2G28720|AT4G26110|AT3G46320|AT1G18800|AT1G09200|AT1G54260
9739	GO:9739	0.00079725	0.012013	48	107	6690	22304	response to gibberellin stimulus	AT5G15230|AT1G22690|AT1G74650|AT3G46590|AT1G69530|AT3G09600|AT3G11280|AT3G16350|AT5G02840|AT2G37640|AT3G47620|AT1G74670|AT1G14920|AT5G61420|AT1G26960|AT4G30270|AT1G66340|AT4G25420|AT2G26300|AT5G14920|AT1G71030|AT2G36830|AT5G59430|AT5G67480|AT3G50500|AT3G58070|AT2G45900|AT5G07690|AT2G04240|AT1G15550|AT2G01570|AT5G25900|AT3G02885|AT1G75750|AT1G18570|AT4G36410|AT1G09530|AT5G11260|AT1G74840|AT1G70000…
9165	GO:9165	0.00081442	0.012203	45	99	6690	22304	nucleotide biosynthetic process	AT4G30190|AT3G21070|AT3G58730|AT1G13210|AT1G09830|AT5G57350|AT2G16510|AT2G21790|AT1G19910|AT2G23420|AT2G31040|AT2G38280|AT1G36280|AT4G39080|AT3G55010|AT3G42640|AT1G27770|AT2G31150|AT4G18440|AT1G64200|AT1G17500|AT2G07698|AT2G21410|AT4G30110|AT1G30820|AT3G54470|AT3G28715|AT3G57330|AT1G68710|AT3G20330|AT1G73980|AT1G75630|AT5G62670|AT5G55810|AT5G23300|AT1G21640|AT3G25610|AT1G15700|AT1G31220|AT3G21110…
6323	GO:6323	0.0008961	0.013351	30	60	6690	22304	DNA packaging	AT1G07790|AT5G37630|AT5G10390|AT5G08780|AT3G18035|AT5G56950|AT5G65360|AT2G19480|AT3G53730|AT1G51060|AT1G14900|AT3G45930|AT5G64630|AT5G27670|AT2G37470|AT1G06760|AT4G25340|AT5G10400|AT3G46030|AT1G74560|AT5G22880|AT1G08880|AT3G45980|AT3G53650|AT2G28720|AT4G26110|AT3G46320|AT1G18800|AT1G09200|AT1G54260
6576	GO:6576	0.00091865	0.013611	26	50	6690	22304	cellular biogenic amine metabolic process	AT2G22330|AT2G27450|AT5G57890|AT2G04400|AT3G18000|AT1G25220|AT4G39950|AT1G52570|AT2G32260|AT1G29410|AT5G54810|AT1G70310|AT3G25570|AT5G05590|AT4G31500|AT5G60890|AT4G39180|AT5G38530|AT4G08870|AT3G54640|AT5G05730|AT1G07780|AT5G08170|AT4G11840|AT1G65840|AT5G17990
30001	GO:30001	0.00093562	0.013765	68	163	6690	22304	metal ion transport	AT1G80830|AT2G28660|AT2G04032|AT5G51710|AT3G56240|AT3G48970|AT5G59030|AT2G26975|AT1G66240|AT5G21930|AT1G80900|AT1G27770|AT2G30070|AT4G30110|AT5G55470|AT3G61010|AT3G19490|AT2G19110|AT3G57330|AT3G06130|AT4G00630|AT2G38170|AT1G55910|AT3G08650|AT4G12030|AT5G14910|AT3G05030|AT2G23150|AT4G03560|AT4G30360|AT5G27150|AT5G11800|AT2G47600|AT1G07670|AT5G14880|AT3G06370|AT4G33530|AT1G60960|AT5G03380|AT4G10310…
34622	GO:34622	0.00093937	0.013765	63	149	6690	22304	cellular macromolecular complex assembly	AT4G37925|AT3G17340|AT5G08780|AT1G24150|AT1G26110|AT2G42510|AT2G19480|AT4G13510|AT1G59840|AT3G53730|AT1G14900|AT5G27670|AT4G25340|AT5G35220|AT3G46030|AT3G17910|AT3G60370|AT3G59020|AT4G37200|AT5G47040|AT3G45980|AT3G53650|AT4G37190|AT1G72370|AT1G74880|AT3G46320|AT5G51600|AT1G07790|AT3G08947|AT5G10390|AT3G18035|AT5G56950|AT5G65360|AT5G58260|AT1G51060|AT3G45930|AT5G64630|AT2G37470|AT1G06760|AT5G49500…
6766	GO:6766	0.0010432	0.015203	31	63	6690	22304	vitamin metabolic process	AT5G55120|AT1G18870|AT3G02870|AT3G21070|AT2G18950|AT4G21470|AT4G26850|AT1G64970|AT2G43820|AT5G37850|AT2G23420|AT2G38230|AT2G20690|AT5G28840|AT2G29630|AT5G01410|AT5G57590|AT1G74710|AT1G23360|AT4G20960|AT1G05560|AT5G55810|AT1G21640|AT1G60550|AT5G14760|AT2G22450|AT2G39770|AT5G54770|AT5G53970|AT3G14990|AT1G60600
46165	GO:46165	0.001065	0.015436	18	31	6690	22304	alcohol biosynthetic process	AT1G63000|AT3G02870|AT5G65690|AT5G61760|AT1G78570|AT4G37870|AT3G18000|AT1G73250|AT4G39800|AT5G42810|AT1G17890|AT5G40390|AT3G62830|AT1G13440|AT5G10170|AT5G58770|AT3G14790|AT5G23670
9110	GO:9110	0.0010845	0.01555	29	58	6690	22304	vitamin biosynthetic process	AT5G55120|AT1G18870|AT3G02870|AT3G21070|AT2G18950|AT4G21470|AT4G26850|AT1G64970|AT2G23420|AT2G38230|AT5G37850|AT2G20690|AT5G28840|AT2G29630|AT5G01410|AT5G57590|AT1G74710|AT1G23360|AT4G20960|AT5G55810|AT1G21640|AT1G60550|AT5G14760|AT2G22450|AT2G39770|AT5G54770|AT5G53970|AT3G14990|AT1G60600
65004	GO:65004	0.0010845	0.01555	29	58	6690	22304	protein-DNA complex assembly	AT1G07790|AT5G10390|AT5G08780|AT3G18035|AT5G56950|AT5G65360|AT2G19480|AT3G53730|AT1G51060|AT1G14900|AT3G45930|AT5G64630|AT5G27670|AT2G37470|AT1G06760|AT4G25340|AT5G10400|AT3G46030|AT1G74560|AT5G22880|AT1G08880|AT3G45980|AT3G53650|AT2G28720|AT4G26110|AT3G46320|AT1G18800|AT1G09200|AT1G54260
16052	GO:16052	0.0010928	0.015585	49	111	6690	22304	carbohydrate catabolic process	AT3G23920|AT1G54040|AT1G35580|AT4G26530|AT4G24040|AT1G80460|AT1G12000|AT2G32290|AT4G04040|AT1G69830|AT1G79550|AT3G16400|AT5G45300|AT5G08570|AT3G49360|AT1G68560|AT3G14210|AT5G11670|AT1G16300|AT1G13700|AT1G71180|AT5G25980|AT3G10370|AT5G44070|AT5G64570|AT4G29130|AT2G36460|AT2G44490|AT4G17090|AT3G27300|AT1G22170|AT3G22960|AT5G13110|AT5G56350|AT5G52920|AT1G71170|AT3G52180|AT3G10740|AT5G47810|AT2G21330…
9749	GO:9749	0.0011191	0.015792	14	22	6690	22304	response to glucose stimulus	AT3G26090|AT4G34390|AT2G19450|AT4G29130|AT4G24400|AT1G74670|AT4G37220|AT1G09100|AT1G20950|AT1G45249|AT1G31930|AT1G28330|AT2G26300|AT3G47340
46777	GO:46777	0.0011191	0.015792	14	22	6690	22304	protein amino acid autophosphorylation	AT3G51550|AT1G67840|AT3G29160|AT3G45780|AT1G65790|AT1G08720|AT1G73500|AT1G65800|AT4G28490|AT5G58140|AT1G09970|AT1G61380|AT1G11350|AT4G23250
6464	GO:6464	0.0011544	0.016171	421	1241	6690	22304	protein modification process	AT3G58040|AT5G10930|AT5G55910|AT4G28860|AT2G23770|AT5G59670|AT4G39270|AT5G43020|AT5G62710|AT1G18390|AT3G13690|AT1G61490|AT1G67470|AT5G55500|AT1G48040|AT1G35670|AT2G36170|AT2G02220|AT1G14370|AT3G45430|AT5G07070|AT3G51550|AT5G42300|AT1G54510|AT5G59660|AT1G16110|AT5G11530|AT2G40120|AT2G31800|AT5G59650|AT2G35680|AT5G65920|AT4G23300|AT4G28980|AT1G69220|AT2G27060|AT2G40270|AT3G44490|AT3G13670|AT2G30980…
7275	GO:7275	0.0011581	0.016171	552	1655	6690	22304	multicellular organismal development	AT4G00020|AT3G63190|AT3G58040|AT1G72150|AT1G69490|AT2G21650|AT5G63980|AT5G07180|AT5G03680|AT2G46225|AT4G11850|AT1G23080|AT3G51550|AT2G38120|AT5G40480|AT2G28250|AT2G46590|AT5G56680|AT2G23760|AT5G03800|AT1G09530|AT1G02220|AT5G11530|AT3G63210|AT3G63080|AT1G13260|AT1G02820|AT5G37260|AT1G16280|AT2G47470|AT5G09900|AT5G62440|AT4G20060|AT5G63800|AT5G37630|AT5G37770|AT1G68530|AT2G01290|AT3G25290|AT1G20330…
6163	GO:6163	0.001168	0.016224	37	79	6690	22304	purine nucleotide metabolic process	AT4G30190|AT3G58730|AT1G13210|AT1G09830|AT5G57350|AT2G16510|AT1G19910|AT2G31040|AT2G38280|AT1G36280|AT3G55010|AT4G39080|AT3G42640|AT2G31150|AT1G27770|AT4G18440|AT1G64200|AT1G17500|AT2G07698|AT2G21410|AT4G30110|AT3G28715|AT5G48545|AT3G57330|AT1G68710|AT3G06200|AT1G73980|AT1G75630|AT5G62670|AT3G25610|AT1G15700|AT1G31220|AT3G21110|AT1G66520|AT5G04930|AT1G07670|AT4G32530
48585	GO:48585	0.0011975	0.016548	32	66	6690	22304	negative regulation of response to stimulus	AT5G01810|AT4G39030|AT3G52400|AT4G12560|AT3G11820|AT3G52430|AT1G14920|AT1G66340|AT5G65050|AT4G26080|AT3G11410|AT1G74710|AT5G40280|AT3G59380|AT2G46340|AT3G25070|AT1G69935|AT2G39940|AT2G01570|AT1G50640|AT2G46370|AT5G57050|AT3G07650|AT1G66350|AT1G59870|AT2G25170|AT5G48380|AT1G11310|AT3G03450|AT1G04310|AT2G22430|AT4G37460
6164	GO:6164	0.0012636	0.016653	35	74	6690	22304	purine nucleotide biosynthetic process	AT4G30190|AT3G58730|AT1G13210|AT1G09830|AT5G57350|AT2G16510|AT1G19910|AT2G31040|AT2G38280|AT1G36280|AT3G55010|AT4G39080|AT3G42640|AT2G31150|AT1G27770|AT4G18440|AT1G64200|AT1G17500|AT2G07698|AT2G21410|AT4G30110|AT3G28715|AT3G57330|AT1G68710|AT1G73980|AT1G75630|AT5G62670|AT1G15700|AT3G25610|AT1G31220|AT3G21110|AT1G66520|AT5G04930|AT1G07670|AT4G32530
10119	GO:10119	0.0012638	0.016653	17	29	6690	22304	regulation of stomatal movement	AT2G18960|AT5G55630|AT5G23720|AT4G33950|AT4G03560|AT2G46370|AT1G66340|AT3G01500|AT3G15730|AT4G23650|AT2G26300|AT3G45780|AT5G44790|AT4G26080|AT1G64060|AT3G11410|AT4G16110
162	GO:162	0.0012703	0.016653	13	20	6690	22304	tryptophan biosynthetic process	AT5G05590|AT4G31500|AT5G57890|AT5G60890|AT5G38530|AT3G54640|AT2G04400|AT5G05730|AT1G07780|AT1G25220|AT1G29410|AT5G17990|AT5G54810
46219	GO:46219	0.0012703	0.016653	13	20	6690	22304	indolalkylamine biosynthetic process	AT5G05590|AT4G31500|AT5G57890|AT5G60890|AT5G38530|AT3G54640|AT2G04400|AT5G05730|AT1G07780|AT1G25220|AT1G29410|AT5G17990|AT5G54810
51186	GO:51186	0.0012804	0.016653	87	219	6690	22304	cofactor metabolic process	AT5G27380|AT5G57850|AT3G43800|AT5G37850|AT5G20990|AT2G42600|AT4G26500|AT1G78600|AT1G09940|AT5G63570|AT3G03710|AT3G25860|AT3G49360|AT3G06650|AT3G14940|AT4G39640|AT4G10100|AT1G51390|AT2G44350|AT2G26550|AT3G11750|AT1G09430|AT5G49460|AT1G04640|AT3G07270|AT5G45930|AT1G05560|AT3G51820|AT5G55810|AT1G69720|AT5G43860|AT1G60550|AT1G19670|AT5G11670|AT1G08550|AT1G13700|AT1G71180|AT1G60600|AT1G65930|AT1G18870…
9085	GO:9085	0.0012863	0.016653	7	8	6690	22304	lysine biosynthetic process	AT5G11880|AT3G59890|AT4G33680|AT3G60880|AT2G44040|AT3G14390|AT2G45440
9089	GO:9089	0.0012863	0.016653	7	8	6690	22304	lysine biosynthetic process via diaminopimelate	AT5G11880|AT3G59890|AT4G33680|AT3G60880|AT2G44040|AT3G14390|AT2G45440
9750	GO:9750	0.0012863	0.016653	7	8	6690	22304	response to fructose stimulus	AT1G31930|AT1G28330|AT4G34390|AT1G74670|AT4G37220|AT3G47340|AT1G20950
51552	GO:51552	0.0012863	0.016653	7	8	6690	22304	flavone metabolic process	AT1G06000|AT5G49330|AT5G54160|AT1G78570|AT4G34135|AT3G62610|AT1G30530
51553	GO:51553	0.0012863	0.016653	7	8	6690	22304	flavone biosynthetic process	AT1G06000|AT5G49330|AT5G54160|AT1G78570|AT4G34135|AT3G62610|AT1G30530
51554	GO:51554	0.0012863	0.016653	7	8	6690	22304	flavonol metabolic process	AT1G06000|AT5G49330|AT5G54160|AT1G78570|AT4G34135|AT3G62610|AT1G30530
51555	GO:51555	0.0012863	0.016653	7	8	6690	22304	flavonol biosynthetic process	AT1G06000|AT5G49330|AT5G54160|AT1G78570|AT4G34135|AT3G62610|AT1G30530
46451	GO:46451	0.0012863	0.016653	7	8	6690	22304	diaminopimelate metabolic process	AT5G11880|AT3G59890|AT4G33680|AT3G60880|AT2G44040|AT3G14390|AT2G45440
10218	GO:10218	0.0013073	0.016843	22	41	6690	22304	response to far red light	AT1G29920|AT5G44110|AT2G01570|AT1G19150|AT3G27690|AT3G08940|AT5G11260|AT1G14920|AT5G38410|AT1G09570|AT5G15840|AT1G22770|AT5G24120|AT4G32280|AT2G05100|AT2G35940|AT2G02950|AT5G52250|AT4G16780|AT3G28860|AT5G01530|AT2G46340
9813	GO:9813	0.0013454	0.017251	24	46	6690	22304	flavonoid biosynthetic process	AT5G24530|AT5G54160|AT4G16330|AT1G53520|AT1G78570|AT3G29590|AT1G30530|AT1G06000|AT5G49330|AT5G07990|AT1G78600|AT1G56650|AT1G71030|AT5G42800|AT1G17260|AT4G25300|AT2G47460|AT3G55120|AT5G08640|AT1G43620|AT5G13930|AT4G34135|AT4G22880|AT3G62610
6732	GO:6732	0.0014093	0.017963	58	137	6690	22304	coenzyme metabolic process	AT5G27380|AT5G57850|AT3G43800|AT5G20990|AT5G37850|AT2G42600|AT3G49360|AT3G25860|AT3G06650|AT4G39640|AT3G14940|AT4G10100|AT2G44350|AT3G11750|AT1G09430|AT5G49460|AT1G04640|AT3G07270|AT1G05560|AT5G55810|AT1G60550|AT5G11670|AT1G13700|AT1G71180|AT1G60600|AT1G65930|AT1G18870|AT3G21070|AT4G00620|AT1G01290|AT2G36460|AT5G08410|AT5G37830|AT2G38660|AT2G43820|AT2G23420|AT3G27300|AT1G60440|AT5G13110|AT1G78660…
70585	GO:70585	0.0014211	0.017963	12	18	6690	22304	protein localization in mitochondrion	AT3G20000|AT5G62050|AT5G09420|AT5G40930|AT1G27390|AT3G27080|AT3G46560|AT2G36070|AT5G50810|AT2G29530|AT2G46470|AT1G61570
6626	GO:6626	0.0014211	0.017963	12	18	6690	22304	protein targeting to mitochondrion	AT3G20000|AT5G62050|AT5G09420|AT5G40930|AT1G27390|AT3G27080|AT3G46560|AT2G36070|AT5G50810|AT2G29530|AT2G46470|AT1G61570
9816	GO:9816	0.0014959	0.018819	16	27	6690	22304	defense response to bacterium, incompatible interaction	AT2G40000|AT4G16890|AT5G45110|AT1G12220|AT5G13320|AT5G45260|AT1G55020|AT3G52430|AT1G32230|AT5G26920|AT4G19660|AT3G20600|AT4G11850|AT4G14400|AT3G25070|AT4G37460
2239	GO:2239	0.0016846	0.021093	9	12	6690	22304	response to oomycetes	AT2G22330|AT4G24460|AT4G20380|AT3G44480|AT5G12170|AT5G19380|AT5G24400|AT4G39950|AT4G02640
10817	GO:10817	0.0017137	0.021358	53	124	6690	22304	regulation of hormone levels	AT1G75450|AT1G28230|AT4G30960|AT3G18485|AT4G13750|AT3G02875|AT5G55910|AT1G76520|AT2G31190|AT5G05690|AT1G66340|AT2G27760|AT2G41510|AT1G44350|AT4G31820|AT1G23080|AT5G25620|AT2G22330|AT2G38120|AT2G17500|AT1G78570|AT4G39950|AT5G21482|AT4G36380|AT5G20960|AT5G54810|AT1G55320|AT1G77690|AT4G24670|AT3G28860|AT5G13930|AT2G47000|AT3G30180|AT5G17300|AT1G25220|AT2G42620|AT2G01420|AT2G26710|AT3G05290|AT5G20040…
5996	GO:5996	0.0018361	0.022776	50	116	6690	22304	monosaccharide metabolic process	AT1G63000|AT2G47650|AT4G37870|AT2G31390|AT4G26530|AT1G12000|AT4G04040|AT1G79550|AT4G34350|AT1G43670|AT5G08570|AT3G49360|AT1G78570|AT1G66430|AT3G47800|AT1G73250|AT1G17160|AT1G09420|AT5G11670|AT1G16300|AT1G13700|AT1G71180|AT5G65690|AT3G54050|AT4G29130|AT2G36460|AT3G27300|AT1G22170|AT3G22960|AT5G13110|AT5G56350|AT5G52920|AT1G71170|AT2G02500|AT5G47810|AT4G15560|AT2G21330|AT1G17890|AT3G26650|AT1G24280…
44270	GO:44270	0.0020731	0.025479	14	23	6690	22304	cellular nitrogen compound catabolic process	AT2G19570|AT4G34890|AT2G26550|AT3G17810|AT5G12200|AT1G69720|AT4G22920|AT4G17050|AT4G04955|AT5G43860|AT1G19670|AT1G30110|AT5G13800|AT5G64370
16126	GO:16126	0.0020731	0.025479	14	23	6690	22304	sterol biosynthetic process	AT5G24150|AT3G52940|AT5G24160|AT3G02580|AT4G12110|AT1G20330|AT2G22830|AT1G76090|AT1G20050|AT4G37760|AT4G34650|AT1G76490|AT5G13710|AT4G22756
16138	GO:16138	0.0021182	0.025829	29	60	6690	22304	glycoside biosynthetic process	AT5G14200|AT5G20830|AT1G62540|AT2G22190|AT3G19710|AT4G13770|AT1G62560|AT1G16410|AT5G23010|AT3G54270|AT5G60890|AT2G18700|AT1G65860|AT2G22330|AT5G57220|AT4G12430|AT4G17770|AT4G12030|AT1G62570|AT1G18570|AT5G10100|AT4G13430|AT1G60140|AT1G06410|AT3G52340|AT5G40390|AT4G31500|AT1G74090|AT5G23020
6091	GO:6091	0.0021209	0.025829	79	199	6690	22304	generation of precursor metabolites and energy	AT2G46820|AT1G45474|AT5G17770|AT4G26530|AT3G16250|AT2G42600|AT5G66760|AT1G12000|AT2G27510|AT4G04040|AT1G79550|AT2G05070|AT1G64200|AT1G77120|AT4G22890|AT2G21410|AT3G52730|AT1G08380|AT3G28715|AT5G08570|AT5G35220|AT3G60370|AT3G14940|AT1G06680|AT2G21970|AT5G49740|AT2G44350|AT5G47110|AT1G18730|AT2G34430|AT4G18370|AT5G09600|AT1G15700|AT3G27925|AT1G16300|AT3G61470|AT1G60600|AT2G01090|AT3G58730|AT3G10370…
45039	GO:45039	0.0024253	0.028876	5	5	6690	22304	protein import into mitochondrial inner membrane	AT5G62050|AT5G50810|AT2G29530|AT2G46470|AT1G61570
9903	GO:9903	0.0024253	0.028876	5	5	6690	22304	chloroplast avoidance movement	AT3G45780|AT5G38150|AT5G65460|AT1G66480|AT5G10470
7006	GO:7006	0.0024253	0.028876	5	5	6690	22304	mitochondrial membrane organization	AT5G62050|AT5G50810|AT2G29530|AT2G46470|AT1G61570
7007	GO:7007	0.0024253	0.028876	5	5	6690	22304	inner mitochondrial membrane organization	AT5G62050|AT5G50810|AT2G29530|AT2G46470|AT1G61570
42436	GO:42436	0.0024253	0.028876	5	5	6690	22304	indole derivative catabolic process	AT2G22330|AT5G44070|AT1G59870|AT4G39950|AT2G44490
44282	GO:44282	0.0026846	0.031822	66	163	6690	22304	small molecule catabolic process	AT2G19570|AT5G03260|AT5G62530|AT4G26530|AT1G80460|AT1G65520|AT1G06290|AT1G12000|AT4G04040|AT1G79550|AT5G45340|AT3G04460|AT5G08570|AT3G49360|AT2G22330|AT4G12130|AT4G39640|AT4G39950|AT3G17810|AT5G38710|AT5G12200|AT1G79440|AT3G30775|AT5G11670|AT1G16300|AT4G39850|AT1G13700|AT1G30110|AT1G71180|AT5G64370|AT3G10370|AT4G34890|AT4G29130|AT2G36460|AT5G37830|AT3G22200|AT3G27300|AT1G64660|AT1G22170|AT3G10340…
9738	GO:9738	0.0027163	0.031914	26	53	6690	22304	abscisic acid mediated signaling pathway	AT5G01810|AT1G69260|AT2G03440|AT1G45249|AT5G65310|AT5G63980|AT2G26300|AT3G45640|AT3G01090|AT3G11410|AT1G64060|AT3G56860|AT5G58670|AT1G69270|AT2G26980|AT3G57530|AT1G74740|AT2G43350|AT2G17800|AT4G33950|AT1G15080|AT5G45830|AT2G46680|AT4G23650|AT2G22430|AT5G01540
71215	GO:71215	0.0027163	0.031914	26	53	6690	22304	cellular response to abscisic acid stimulus	AT5G01810|AT1G69260|AT2G03440|AT1G45249|AT5G65310|AT5G63980|AT2G26300|AT3G45640|AT3G01090|AT3G11410|AT1G64060|AT3G56860|AT5G58670|AT1G69270|AT2G26980|AT3G57530|AT1G74740|AT2G43350|AT2G17800|AT4G33950|AT1G15080|AT5G45830|AT2G46680|AT4G23650|AT2G22430|AT5G01540
10200	GO:10200	0.0027556	0.032234	45	104	6690	22304	response to chitin	AT5G59820|AT3G50060|AT4G11360|AT1G74650|AT4G17500|AT5G51190|AT1G66160|AT1G34180|AT1G42990|AT1G08930|AT5G47220|AT5G03720|AT4G29110|AT4G31800|AT1G51700|AT2G26150|AT3G11840|AT2G21210|AT2G13790|AT2G46400|AT3G45640|AT4G17230|AT2G38470|AT3G21630|AT5G03680|AT2G31230|AT3G61460|AT2G23320|AT4G37610|AT2G04240|AT2G40140|AT5G27420|AT3G16720|AT3G56400|AT5G43170|AT2G35930|AT4G31550|AT1G64380|AT2G28830|AT3G18710…
6694	GO:6694	0.0029029	0.033808	20	38	6690	22304	steroid biosynthetic process	AT5G24150|AT3G52940|AT5G24160|AT3G02580|AT5G14700|AT5G58490|AT3G30180|AT4G12110|AT1G20330|AT4G36380|AT1G76090|AT2G22830|AT5G05690|AT3G19820|AT1G20050|AT4G37760|AT4G34650|AT1G76490|AT5G13710|AT4G22756
48856	GO:48856	0.0029336	0.034017	464	1392	6690	22304	anatomical structure development	AT1G75780|AT4G00020|AT1G72150|AT1G69490|AT2G21650|AT5G63980|AT4G35350|AT5G07180|AT5G03680|AT2G46225|AT4G11850|AT1G23080|AT5G20350|AT1G75500|AT2G38120|AT3G63310|AT5G40480|AT2G28250|AT5G56680|AT2G23760|AT5G03800|AT5G11530|AT3G63210|AT3G63080|AT1G13260|AT2G47470|AT5G09900|AT4G20060|AT5G63800|AT5G37630|AT5G37770|AT1G68530|AT2G01290|AT2G37640|AT4G28980|AT5G22330|AT3G06430|AT2G46870|AT3G55510|AT3G58070…
71495	GO:71495	0.0030215	0.034885	97	254	6690	22304	cellular response to endogenous stimulus	AT3G21510|AT4G11260|AT3G52400|AT1G74670|AT5G08130|AT5G20990|AT5G65670|AT1G45249|AT5G63980|AT1G66340|AT5G54510|AT3G01090|AT1G73500|AT1G15750|AT5G65430|AT3G56860|AT2G01950|AT2G18790|AT2G41310|AT2G26980|AT3G63310|AT3G57530|AT1G74740|AT3G53020|AT2G43350|AT5G25900|AT1G78570|AT4G10100|AT3G56400|AT2G17800|AT1G56010|AT5G07580|AT1G09530|AT5G11260|AT1G15080|AT5G45830|AT3G03450|AT1G35160|AT2G22430|AT2G47000…
87	GO:87	0.0032192	0.036337	11	17	6690	22304	M phase of mitotic cell cycle	AT1G05560|AT1G47200|AT5G08290|AT5G42080|AT5G37630|AT3G07160|AT2G35630|AT3G24730|AT5G63920|AT3G59550|AT3G55340
9625	GO:9625	0.0032192	0.036337	11	17	6690	22304	response to insect	AT5G57220|AT1G66340|AT5G24770|AT2G35690|AT2G39940|AT5G60890|AT5G44420|AT3G52430|AT1G07640|AT3G14210|AT4G19840
7067	GO:7067	0.0032192	0.036337	11	17	6690	22304	mitosis	AT1G05560|AT1G47200|AT5G08290|AT5G42080|AT5G37630|AT3G07160|AT2G35630|AT3G24730|AT5G63920|AT3G59550|AT3G55340
16139	GO:16139	0.0032192	0.036337	11	17	6690	22304	glycoside catabolic process	AT5G25980|AT1G54040|AT5G44070|AT1G59870|AT3G16410|AT3G16400|AT1G35580|AT2G44490|AT3G14210|AT5G26000|AT4G24040
9066	GO:9066	0.0032291	0.036337	30	64	6690	22304	aspartate family amino acid metabolic process	AT3G17390|AT1G62380|AT2G44160|AT5G43850|AT2G44040|AT1G64660|AT2G45440|AT4G14716|AT1G14810|AT3G59970|AT1G31230|AT5G65010|AT3G59890|AT1G73500|AT3G25900|AT5G11880|AT3G03780|AT1G08630|AT2G17265|AT3G60880|AT3G04520|AT3G59060|AT3G14390|AT3G57050|AT4G19710|AT1G05010|AT4G33680|AT2G19590|AT1G62960|AT1G12010
302	GO:302	0.0032291	0.036337	30	64	6690	22304	response to reactive oxygen species	AT1G20620|AT4G34890|AT5G37770|AT4G26070|AT3G56240|AT1G08830|AT3G17790|AT2G29500|AT1G32230|AT1G22770|AT2G26150|AT4G35090|AT5G23310|AT5G42980|AT1G20630|AT4G14030|AT5G46350|AT1G27510|AT1G54050|AT2G43350|AT2G40300|AT3G10920|AT1G17870|AT3G27820|AT4G20380|AT1G07890|AT1G56650|AT5G59720|AT1G74310|AT1G73260
19318	GO:19318	0.0032781	0.036734	40	91	6690	22304	hexose metabolic process	AT1G63000|AT5G65690|AT3G54050|AT4G37870|AT4G29130|AT2G36460|AT4G26530|AT3G27300|AT1G22170|AT3G22960|AT1G12000|AT5G13110|AT4G04040|AT1G79550|AT5G56350|AT5G52920|AT1G43670|AT1G71170|AT5G08570|AT3G49360|AT1G78570|AT5G47810|AT2G21330|AT1G73250|AT3G47800|AT3G26650|AT1G24280|AT1G17890|AT3G62830|AT3G10700|AT1G13440|AT3G06580|AT5G61580|AT1G09420|AT5G11670|AT1G16300|AT3G14790|AT1G13700|AT5G24420|AT1G71180
9812	GO:9812	0.0032945	0.036763	25	51	6690	22304	flavonoid metabolic process	AT5G54160|AT5G24530|AT1G53520|AT4G16330|AT1G06000|AT5G49330|AT1G78600|AT1G71030|AT4G25640|AT4G25300|AT2G47460|AT3G62610|AT1G78570|AT3G29590|AT1G30530|AT5G07990|AT1G56650|AT5G42800|AT1G17260|AT3G55120|AT4G34135|AT5G13930|AT1G43620|AT5G08640|AT4G22880
15672	GO:15672	0.0034405	0.038233	45	105	6690	22304	monovalent inorganic cation transport	AT4G33530|AT3G58730|AT3G01390|AT1G78920|AT2G16510|AT1G19910|AT5G51710|AT4G10310|AT2G31040|AT2G28260|AT3G56160|AT4G39080|AT4G01840|AT2G26650|AT4G19960|AT1G04690|AT1G64200|AT4G23640|AT2G30070|AT2G07698|AT2G21410|AT5G46240|AT5G55470|AT4G23710|AT3G28715|AT3G19490|AT2G18960|AT1G60160|AT4G00630|AT1G30270|AT4G12030|AT1G75630|AT3G05030|AT5G64280|AT4G30360|AT3G25410|AT5G47560|AT1G31120|AT5G27150|AT1G15700…
70727	GO:70727	0.0034785	0.038335	98	258	6690	22304	cellular macromolecule localization	AT3G17340|AT3G52400|AT5G09420|AT4G26850|AT1G76970|AT4G24280|AT2G28800|AT2G36070|AT1G08190|AT3G47810|AT5G17670|AT5G49910|AT5G53530|AT1G66340|AT1G71480|AT1G06950|AT5G20020|AT1G48240|AT5G55500|AT5G40930|AT3G04460|AT2G40060|AT3G44370|AT5G58590|AT5G22780|AT2G22330|AT3G20000|AT1G54030|AT5G57220|AT5G27395|AT1G22740|AT3G59020|AT2G14720|AT1G27390|AT3G27080|AT3G46560|AT5G05680|AT4G30600|AT4G39950|AT5G47040…
22607	GO:22607	0.0034785	0.038335	98	258	6690	22304	cellular component assembly	AT4G37925|AT3G17340|AT4G13510|AT3G53730|AT1G59840|AT3G53920|AT3G22880|AT4G35540|AT3G51120|AT5G10470|AT5G27670|AT4G25340|AT3G17910|AT5G60920|AT3G60370|AT4G37200|AT4G31720|AT3G45980|AT4G37190|AT1G64860|AT1G75510|AT5G51600|AT1G07790|AT3G08947|AT2G13680|AT3G18035|AT5G57880|AT5G56950|AT1G01690|AT5G58260|AT5G10400|AT2G41630|AT5G55630|AT2G31660|AT5G22880|AT1G79040|AT4G39920|AT3G23990|AT4G26110|AT5G55230…
9260	GO:9260	0.0035327	0.038463	34	75	6690	22304	ribonucleotide biosynthetic process	AT4G30190|AT3G58730|AT1G13210|AT5G57350|AT2G16510|AT1G19910|AT2G31040|AT2G38280|AT1G36280|AT4G39080|AT3G42640|AT2G31150|AT1G27770|AT4G18440|AT1G64200|AT1G17500|AT2G07698|AT2G21410|AT4G30110|AT3G54470|AT3G28715|AT3G57330|AT1G68710|AT3G20330|AT1G75630|AT5G62670|AT5G23300|AT1G15700|AT3G25610|AT1G31220|AT1G66520|AT5G04930|AT1G07670|AT4G32530
71489	GO:71489	0.0035334	0.038463	21	41	6690	22304	cellular response to red or far red light	AT4G02440|AT4G16250|AT1G22280|AT2G43010|AT3G59060|AT1G09530|AT5G11260|AT2G42540|AT1G09570|AT5G15840|AT1G10470|AT2G46370|AT5G02810|AT4G18130|AT2G24790|AT2G02950|AT4G16780|AT2G46340|AT2G25930|AT2G18790|AT2G40080
10017	GO:10017	0.0035334	0.038463	21	41	6690	22304	red or far-red light signaling pathway	AT4G02440|AT4G16250|AT1G22280|AT2G43010|AT3G59060|AT1G09530|AT5G11260|AT2G42540|AT1G09570|AT5G15840|AT1G10470|AT2G46370|AT5G02810|AT4G18130|AT2G24790|AT2G02950|AT4G16780|AT2G46340|AT2G25930|AT2G18790|AT2G40080
19748	GO:19748	0.0036642	0.039571	122	330	6690	22304	secondary metabolic process	AT5G24530|AT1G52400|AT3G53130|AT1G53520|AT1G54040|AT4G30210|AT5G03260|AT1G62540|AT3G19710|AT5G41240|AT1G17190|AT1G06000|AT5G49330|AT1G20510|AT5G23010|AT1G02920|AT5G60890|AT3G16400|AT1G05160|AT5G45340|AT1G73500|AT2G47460|AT3G04870|AT2G30860|AT2G18790|AT3G62610|AT2G07050|AT5G25900|AT1G59700|AT3G14210|AT1G30530|AT5G17230|AT5G42800|AT1G17260|AT1G08550|AT3G53260|AT5G08640|AT1G74090|AT5G13930|AT1G43620…
8610	GO:8610	0.0036648	0.039571	119	321	6690	22304	lipid biosynthetic process	AT5G24150|AT3G14550|AT3G53130|AT4G33030|AT5G57190|AT2G26560|AT1G13280|AT1G20510|AT5G10170|AT4G33790|AT3G23510|AT1G05160|AT1G77590|AT1G53000|AT3G25760|AT4G34350|AT3G04870|AT5G13710|AT2G07050|AT5G24160|AT5G25900|AT4G16700|AT2G15090|AT2G32260|AT2G22830|AT2G30200|AT5G17230|AT2G46210|AT1G07420|AT3G25770|AT2G22230|AT1G01610|AT5G01220|AT4G22756|AT1G52340|AT5G37300|AT4G24510|AT4G25700|AT3G02580|AT2G26250…
34656	GO:34656	0.0037818	0.040345	6	7	6690	22304	nucleobase, nucleoside and nucleotide catabolic process	AT2G19570|AT4G34890|AT1G30110|AT3G17810|AT5G64370|AT5G12200
34655	GO:34655	0.0037818	0.040345	6	7	6690	22304	nucleobase, nucleoside, nucleotide and nucleic acid catabolic process	AT2G19570|AT4G34890|AT1G30110|AT3G17810|AT5G64370|AT5G12200
46173	GO:46173	0.0037818	0.040345	6	7	6690	22304	polyol biosynthetic process	AT5G40390|AT3G02870|AT5G10170|AT5G61760|AT5G42810|AT4G39800
6605	GO:6605	0.0038717	0.041138	53	128	6690	22304	protein targeting	AT3G52400|AT3G17340|AT5G09420|AT4G24280|AT2G28800|AT1G08190|AT2G36070|AT3G47810|AT5G49910|AT1G06950|AT1G71480|AT5G20020|AT5G55500|AT5G40930|AT3G04460|AT5G58590|AT3G20000|AT1G27390|AT2G14720|AT3G59020|AT3G27080|AT3G46560|AT5G05680|AT4G30600|AT5G47040|AT2G16640|AT2G29530|AT1G26670|AT2G15290|AT5G55190|AT1G56590|AT5G39510|AT3G08947|AT4G01800|AT2G20990|AT1G02280|AT5G50810|AT3G11820|AT3G07560|AT4G27950…
6631	GO:6631	0.0039347	0.041642	68	171	6690	22304	fatty acid metabolic process	AT2G34770|AT2G18950|AT1G19440|AT2G26560|AT4G25050|AT1G13280|AT1G65520|AT5G46290|AT1G20510|AT4G33790|AT1G06290|AT3G15730|AT3G11170|AT3G05970|AT3G04460|AT1G77590|AT3G25760|AT1G72970|AT1G62640|AT5G23940|AT3G15290|AT2G47240|AT2G29980|AT1G55020|AT2G15090|AT4G15440|AT2G30200|AT2G46210|AT1G07420|AT1G08550|AT4G39850|AT3G25770|AT2G22230|AT1G25450|AT5G16240|AT1G01610|AT5G37300|AT3G12990|AT4G24510|AT1G68530…
6551	GO:6551	0.0040155	0.041834	9	13	6690	22304	leucine metabolic process	AT1G18500|AT3G58990|AT5G14200|AT1G31180|AT1G74040|AT1G80555|AT4G34030|AT2G43100|AT5G23020
19759	GO:19759	0.0040155	0.041834	9	13	6690	22304	glycosinolate catabolic process	AT5G25980|AT1G54040|AT5G44070|AT1G59870|AT3G16410|AT3G16400|AT2G44490|AT3G14210|AT5G26000
19762	GO:19762	0.0040155	0.041834	9	13	6690	22304	glucosinolate catabolic process	AT5G25980|AT1G54040|AT5G44070|AT1G59870|AT3G16410|AT3G16400|AT2G44490|AT3G14210|AT5G26000
16145	GO:16145	0.0040155	0.041834	9	13	6690	22304	S-glycoside catabolic process	AT5G25980|AT1G54040|AT5G44070|AT1G59870|AT3G16410|AT3G16400|AT2G44490|AT3G14210|AT5G26000
9259	GO:9259	0.0041017	0.042565	36	81	6690	22304	ribonucleotide metabolic process	AT4G30190|AT3G58730|AT1G13210|AT5G57350|AT2G16510|AT1G19910|AT3G23580|AT2G31040|AT2G38280|AT1G36280|AT4G39080|AT3G42640|AT2G31150|AT1G27770|AT4G18440|AT1G64200|AT1G17500|AT2G07698|AT2G21410|AT4G30110|AT3G54470|AT5G48545|AT3G28715|AT3G57330|AT1G68710|AT3G20330|AT1G75630|AT5G62670|AT5G23300|AT1G15700|AT3G25610|AT1G31220|AT1G66520|AT5G04930|AT1G07670|AT4G32530
6333	GO:6333	0.0042416	0.043515	33	73	6690	22304	chromatin assembly or disassembly	AT1G07790|AT5G10390|AT5G08780|AT3G18035|AT5G56950|AT5G65360|AT1G20693|AT2G19480|AT3G53730|AT1G51060|AT1G14900|AT3G45930|AT5G64630|AT5G27670|AT2G37470|AT1G06760|AT4G25340|AT5G10400|AT3G46030|AT1G74560|AT5G22880|AT1G08880|AT1G66740|AT3G45980|AT3G53650|AT2G17560|AT2G28720|AT4G26110|AT3G46320|AT4G19020|AT1G18800|AT1G09200|AT1G54260
32870	GO:32870	0.0042604	0.043515	87	227	6690	22304	cellular response to hormone stimulus	AT3G21510|AT4G11260|AT1G74670|AT5G08130|AT5G20990|AT5G65670|AT1G45249|AT5G63980|AT1G66340|AT5G54510|AT3G01090|AT1G73500|AT5G65430|AT3G56860|AT2G01950|AT2G41310|AT2G26980|AT3G63310|AT3G57530|AT1G74740|AT3G53020|AT2G43350|AT5G25900|AT4G10100|AT1G78570|AT2G17800|AT1G56010|AT5G07580|AT1G09530|AT5G11260|AT1G15080|AT5G45830|AT3G03450|AT1G35160|AT2G22430|AT2G47000|AT4G16110|AT5G15230|AT1G69260|AT5G01810…
9902	GO:9902	0.0042788	0.043515	7	9	6690	22304	chloroplast relocation	AT3G45780|AT5G38150|AT5G65460|AT1G66480|AT5G10470|AT5G58140|AT3G25690
51667	GO:51667	0.0042788	0.043515	7	9	6690	22304	establishment of plastid localization	AT3G45780|AT5G38150|AT5G65460|AT1G66480|AT5G10470|AT5G58140|AT3G25690
6553	GO:6553	0.0042788	0.043515	7	9	6690	22304	lysine metabolic process	AT5G11880|AT3G59890|AT4G33680|AT3G60880|AT2G44040|AT3G14390|AT2G45440
30422	GO:30422	0.0043026	0.043515	13	22	6690	22304	production of siRNA involved in RNA interference	AT3G43920|AT3G23780|AT5G23570|AT4G15950|AT1G69440|AT2G27840|AT2G16390|AT2G32940|AT1G01040|AT5G20320|AT1G63020|AT1G09700|AT2G40030
44255	GO:44255	0.0043075	0.043515	146	404	6690	22304	cellular lipid metabolic process	AT1G52400|AT3G14550|AT3G53130|AT1G19440|AT4G33030|AT5G57190|AT1G04010|AT2G26560|AT1G13280|AT1G65520|AT1G20510|AT4G33790|AT5G10170|AT1G06290|AT3G15730|AT2G06925|AT1G05160|AT5G45340|AT1G77590|AT1G53000|AT3G25760|AT4G34350|AT3G04870|AT2G18790|AT2G07050|AT3G15290|AT5G25900|AT4G16700|AT2G15090|AT5G49900|AT2G32260|AT4G15440|AT2G30200|AT2G46210|AT5G17230|AT1G07420|AT1G08550|AT4G39850|AT3G25770|AT2G22230…
9152	GO:9152	0.0046974	0.047276	31	68	6690	22304	purine ribonucleotide biosynthetic process	AT4G30190|AT3G58730|AT1G13210|AT5G57350|AT2G16510|AT1G19910|AT2G31040|AT2G38280|AT1G36280|AT4G39080|AT3G42640|AT2G31150|AT1G27770|AT4G18440|AT1G64200|AT1G17500|AT2G07698|AT2G21410|AT4G30110|AT3G28715|AT3G57330|AT1G68710|AT1G75630|AT5G62670|AT1G15700|AT3G25610|AT1G31220|AT1G66520|AT5G04930|AT1G07670|AT4G32530
48878	GO:48878	0.0048149	0.048141	48	115	6690	22304	chemical homeostasis	AT1G80830|AT2G33770|AT1G28130|AT2G32410|AT5G27100|AT1G05630|AT5G24270|AT3G10350|AT4G37390|AT3G56240|AT4G16370|AT3G17790|AT5G63530|AT5G05690|AT5G48930|AT5G54510|AT1G21270|AT3G26520|AT2G23170|AT3G04110|AT2G26710|AT5G55470|AT3G61010|AT1G05180|AT2G18790|AT1G05200|AT3G07520|AT5G55630|AT2G38170|AT1G01580|AT2G40300|AT4G35290|AT3G05030|AT2G23150|AT1G20340|AT5G18830|AT2G39450|AT3G16640|AT3G09390|AT1G15960…
7017	GO:7017	0.0048256	0.048141	43	101	6690	22304	microtubule-based process	AT3G53760|AT5G57880|AT3G20150|AT2G28620|AT1G50010|AT5G19780|AT1G80245|AT1G18550|AT1G21730|AT2G47980|AT1G20570|AT5G66310|AT1G59540|AT3G50240|AT5G06670|AT3G10180|AT3G49650|AT1G53510|AT1G23220|AT4G14960|AT5G23910|AT5G23720|AT5G02370|AT5G20110|AT4G27360|AT2G44190|AT5G49720|AT5G08120|AT1G55550|AT3G55000|AT2G35630|AT5G55230|AT3G43210|AT2G36200|AT5G54670|AT3G12020|AT2G22610|AT3G51150|AT2G47500|AT3G50960…
71482	GO:71482	0.0048556	0.048141	23	47	6690	22304	cellular response to light stimulus	AT4G02440|AT1G14320|AT4G16250|AT1G22280|AT2G43010|AT3G59060|AT1G09530|AT5G11260|AT5G63870|AT1G09570|AT2G42540|AT5G15840|AT1G10470|AT2G46370|AT5G02810|AT4G18130|AT2G24790|AT2G02950|AT4G16780|AT2G46340|AT2G25930|AT2G18790|AT2G40080
71478	GO:71478	0.0048556	0.048141	23	47	6690	22304	cellular response to radiation	AT4G02440|AT1G14320|AT4G16250|AT1G22280|AT2G43010|AT3G59060|AT1G09530|AT5G11260|AT5G63870|AT1G09570|AT2G42540|AT5G15840|AT1G10470|AT2G46370|AT5G02810|AT4G18130|AT2G24790|AT2G02950|AT4G16780|AT2G46340|AT2G25930|AT2G18790|AT2G40080
16125	GO:16125	0.004928	0.048677	15	27	6690	22304	sterol metabolic process	AT5G24150|AT3G52940|AT5G24160|AT3G02580|AT4G12110|AT1G20330|AT1G04010|AT1G76090|AT2G22830|AT1G20050|AT4G37760|AT4G34650|AT1G76490|AT5G13710|AT4G22756
[truncated: 206 more columns]
