# Supplementary material for: Parallel analysis of Arabidopsis circadian clock mutants reveals different scales of transcriptome and proteome regulation
Source: Open Biol. 2017 Mar 1;7(3):160333. doi: 10.1098/rsob.160333 (PMC5376707; doi:10.1098/rsob.160333)
Supplement: Table S4 [file rsob160333supp12.xlsx]

## Sheet: readme
Transcriptomics >> ONE WAY ANOVA analysis
ID	AGI
COL	Wild Type
WS	Wild Type
log2FoldChange	used for downstream analyses
p_bh	FDR adjusted p-value; used for downstream analyses

## Sheet: WSvsCol0_ED
AGI	wild-type	wild-type	log2	p_bh
AT1G01820	Wild Type|Wasilewski (WS)|ED	Wild Type|Columbia (Col-0)|ED	-1.483	0.00322268
AT1G01970	Wild Type|Wasilewski (WS)|ED	Wild Type|Columbia (Col-0)|ED	1.06288	3.41846605045052e-07
AT1G02330	Wild Type|Wasilewski (WS)|ED	Wild Type|Columbia (Col-0)|ED	0.0831995	0.00805025
AT1G02500	Wild Type|Wasilewski (WS)|ED	Wild Type|Columbia (Col-0)|ED	-1.05794	0.000150958
AT1G02930	Wild Type|Wasilewski (WS)|ED	Wild Type|Columbia (Col-0)|ED	-0.354673	0.00216066
AT1G03130	Wild Type|Wasilewski (WS)|ED	Wild Type|Columbia (Col-0)|ED	-2.72001	0.0113208
AT1G03160	Wild Type|Wasilewski (WS)|ED	Wild Type|Columbia (Col-0)|ED	-1.22537	7.67229062568845e-05
AT1G03220	Wild Type|Wasilewski (WS)|ED	Wild Type|Columbia (Col-0)|ED	-1.46765	0.0158344
AT1G03630	Wild Type|Wasilewski (WS)|ED	Wild Type|Columbia (Col-0)|ED	-2.81082	0.0120925
AT1G04420	Wild Type|Wasilewski (WS)|ED	Wild Type|Columbia (Col-0)|ED	-2.35704	0.000236138
AT1G04480	Wild Type|Wasilewski (WS)|ED	Wild Type|Columbia (Col-0)|ED	-1.31962	8.67443610475551e-06
AT1G05010	Wild Type|Wasilewski (WS)|ED	Wild Type|Columbia (Col-0)|ED	-0.93809	0.000244527
AT1G05500	Wild Type|Wasilewski (WS)|ED	Wild Type|Columbia (Col-0)|ED	-1.31975	0.0060266
AT1G06000	Wild Type|Wasilewski (WS)|ED	Wild Type|Columbia (Col-0)|ED	-0.112811	3.65640131939448e-08
AT1G06020	Wild Type|Wasilewski (WS)|ED	Wild Type|Columbia (Col-0)|ED	-0.878541	0.0387353
AT1G06410	Wild Type|Wasilewski (WS)|ED	Wild Type|Columbia (Col-0)|ED	-0.877995	0.000529763
AT1G06650	Wild Type|Wasilewski (WS)|ED	Wild Type|Columbia (Col-0)|ED	-1.56958	0.0121305
AT1G06690	Wild Type|Wasilewski (WS)|ED	Wild Type|Columbia (Col-0)|ED	-0.820012	4.71434902273258e-08
AT1G07440	Wild Type|Wasilewski (WS)|ED	Wild Type|Columbia (Col-0)|ED	-0.724674	0.00904391
AT1G07670	Wild Type|Wasilewski (WS)|ED	Wild Type|Columbia (Col-0)|ED	-1.87999	0.0347615
AT1G07770	Wild Type|Wasilewski (WS)|ED	Wild Type|Columbia (Col-0)|ED	-1.17255	0.00384763
AT1G07780	Wild Type|Wasilewski (WS)|ED	Wild Type|Columbia (Col-0)|ED	-0.663701	0.00489838
AT1G08470	Wild Type|Wasilewski (WS)|ED	Wild Type|Columbia (Col-0)|ED	1.15746	0.00119613
AT1G08520	Wild Type|Wasilewski (WS)|ED	Wild Type|Columbia (Col-0)|ED	-2.01433	0.0291448
AT1G08830	Wild Type|Wasilewski (WS)|ED	Wild Type|Columbia (Col-0)|ED	-0.759762	0.0293092
AT1G08980	Wild Type|Wasilewski (WS)|ED	Wild Type|Columbia (Col-0)|ED	-1.60388	0.00491121
AT1G09070	Wild Type|Wasilewski (WS)|ED	Wild Type|Columbia (Col-0)|ED	-0.581095	0.000146029
AT1G09210	Wild Type|Wasilewski (WS)|ED	Wild Type|Columbia (Col-0)|ED	-1.25692	0.00141078
AT1G09490	Wild Type|Wasilewski (WS)|ED	Wild Type|Columbia (Col-0)|ED	0.0156914	0.0198523
AT1G09750	Wild Type|Wasilewski (WS)|ED	Wild Type|Columbia (Col-0)|ED	-1.65867	0.000179927
AT1G09795	Wild Type|Wasilewski (WS)|ED	Wild Type|Columbia (Col-0)|ED	-1.80088	0.00134883
AT1G11750	Wild Type|Wasilewski (WS)|ED	Wild Type|Columbia (Col-0)|ED	-2.03272	0.021646
AT1G11840	Wild Type|Wasilewski (WS)|ED	Wild Type|Columbia (Col-0)|ED	-0.861674	0.0378472
AT1G11860	Wild Type|Wasilewski (WS)|ED	Wild Type|Columbia (Col-0)|ED	-3.32049	0.0273479
AT1G11870	Wild Type|Wasilewski (WS)|ED	Wild Type|Columbia (Col-0)|ED	-0.280418	0.000363294
AT1G12050	Wild Type|Wasilewski (WS)|ED	Wild Type|Columbia (Col-0)|ED	-1.09807	0.00107829
AT1G12240	Wild Type|Wasilewski (WS)|ED	Wild Type|Columbia (Col-0)|ED	-1.29527	0.00602852
AT1G12250	Wild Type|Wasilewski (WS)|ED	Wild Type|Columbia (Col-0)|ED	-0.346814	4.77034955508072e-08
AT1G12780	Wild Type|Wasilewski (WS)|ED	Wild Type|Columbia (Col-0)|ED	-1.24713	0.00173648
AT1G13110	Wild Type|Wasilewski (WS)|ED	Wild Type|Columbia (Col-0)|ED	-1.41139	0.00912513
AT1G13270	Wild Type|Wasilewski (WS)|ED	Wild Type|Columbia (Col-0)|ED	-0.197179	2.56225057005987e-07
AT1G13280	Wild Type|Wasilewski (WS)|ED	Wild Type|Columbia (Col-0)|ED	-0.422522	0.000158659
AT1G13930	Wild Type|Wasilewski (WS)|ED	Wild Type|Columbia (Col-0)|ED	-0.613474	0.00321581
AT1G14810	Wild Type|Wasilewski (WS)|ED	Wild Type|Columbia (Col-0)|ED	-2.99717	0.0150589
AT1G15390	Wild Type|Wasilewski (WS)|ED	Wild Type|Columbia (Col-0)|ED	-1.39293	0.0464649
AT1G15930	Wild Type|Wasilewski (WS)|ED	Wild Type|Columbia (Col-0)|ED	-1.24708	0.000183894
AT1G16080	Wild Type|Wasilewski (WS)|ED	Wild Type|Columbia (Col-0)|ED	-1.25891	0.00379588
AT1G16470	Wild Type|Wasilewski (WS)|ED	Wild Type|Columbia (Col-0)|ED	-1.32399	0.0206228
AT1G16890	Wild Type|Wasilewski (WS)|ED	Wild Type|Columbia (Col-0)|ED	-1.21915	0.00366426
AT1G16920	Wild Type|Wasilewski (WS)|ED	Wild Type|Columbia (Col-0)|ED	-1.16527	0.0195514
AT1G17370	Wild Type|Wasilewski (WS)|ED	Wild Type|Columbia (Col-0)|ED	-0.948827	0.00677358
AT1G17745	Wild Type|Wasilewski (WS)|ED	Wild Type|Columbia (Col-0)|ED	-0.983983	0.0405522
AT1G17860	Wild Type|Wasilewski (WS)|ED	Wild Type|Columbia (Col-0)|ED	-0.865378	0.00193602
AT1G18540	Wild Type|Wasilewski (WS)|ED	Wild Type|Columbia (Col-0)|ED	-0.494046	0.0019474
AT1G19150	Wild Type|Wasilewski (WS)|ED	Wild Type|Columbia (Col-0)|ED	-1.31271	0.00437624
AT1G19670	Wild Type|Wasilewski (WS)|ED	Wild Type|Columbia (Col-0)|ED	-0.8289	0.000434883
AT1G19920	Wild Type|Wasilewski (WS)|ED	Wild Type|Columbia (Col-0)|ED	-0.579672	1.91747694241736e-06
AT1G20090	Wild Type|Wasilewski (WS)|ED	Wild Type|Columbia (Col-0)|ED	-0.609166	0.00455203
AT1G20340	Wild Type|Wasilewski (WS)|ED	Wild Type|Columbia (Col-0)|ED	-1.26111	0.00827671
AT1G20580	Wild Type|Wasilewski (WS)|ED	Wild Type|Columbia (Col-0)|ED	-0.422526	0.00825116
AT1G20630	Wild Type|Wasilewski (WS)|ED	Wild Type|Columbia (Col-0)|ED	-2.13077	0.0112341
AT1G20810	Wild Type|Wasilewski (WS)|ED	Wild Type|Columbia (Col-0)|ED	1.43316	8.1618139154258e-06
AT1G21130	Wild Type|Wasilewski (WS)|ED	Wild Type|Columbia (Col-0)|ED	-0.230932	3.68743398388759e-11
AT1G21600	Wild Type|Wasilewski (WS)|ED	Wild Type|Columbia (Col-0)|ED	-1.72323	0.0134366
AT1G21650	Wild Type|Wasilewski (WS)|ED	Wild Type|Columbia (Col-0)|ED	-2.54144	0.0409345
AT1G21720	Wild Type|Wasilewski (WS)|ED	Wild Type|Columbia (Col-0)|ED	-2.19596	0.00774576
AT1G21750	Wild Type|Wasilewski (WS)|ED	Wild Type|Columbia (Col-0)|ED	-1.40305	0.011294
AT1G22270	Wild Type|Wasilewski (WS)|ED	Wild Type|Columbia (Col-0)|ED	-0.359248	0.0382766
AT1G22300	Wild Type|Wasilewski (WS)|ED	Wild Type|Columbia (Col-0)|ED	-2.6242	0.0397198
AT1G22530	Wild Type|Wasilewski (WS)|ED	Wild Type|Columbia (Col-0)|ED	-0.957643	0.0073406
AT1G22710	Wild Type|Wasilewski (WS)|ED	Wild Type|Columbia (Col-0)|ED	-1.89166	0.0269814
AT1G22840	Wild Type|Wasilewski (WS)|ED	Wild Type|Columbia (Col-0)|ED	-1.37225	0.00968131
AT1G22920	Wild Type|Wasilewski (WS)|ED	Wild Type|Columbia (Col-0)|ED	-1.30607	0.0406875
AT1G23740	Wild Type|Wasilewski (WS)|ED	Wild Type|Columbia (Col-0)|ED	-0.664026	5.21263375358562e-11
AT1G23820	Wild Type|Wasilewski (WS)|ED	Wild Type|Columbia (Col-0)|ED	-2.28803	0.0110397
AT1G24020	Wild Type|Wasilewski (WS)|ED	Wild Type|Columbia (Col-0)|ED	-1.98645	0.0371342
AT1G24340	Wild Type|Wasilewski (WS)|ED	Wild Type|Columbia (Col-0)|ED	0.388054	0.00880215
AT1G25490	Wild Type|Wasilewski (WS)|ED	Wild Type|Columbia (Col-0)|ED	-1.00603	0.00164748
AT1G26110	Wild Type|Wasilewski (WS)|ED	Wild Type|Columbia (Col-0)|ED	-1.1327	8.88049995695506e-05
AT1G26550	Wild Type|Wasilewski (WS)|ED	Wild Type|Columbia (Col-0)|ED	-0.970473	0.000170773
AT1G26560	Wild Type|Wasilewski (WS)|ED	Wild Type|Columbia (Col-0)|ED	1.20746	0.000132905
AT1G27130	Wild Type|Wasilewski (WS)|ED	Wild Type|Columbia (Col-0)|ED	0.203262	2.1842799181328e-05
AT1G27310	Wild Type|Wasilewski (WS)|ED	Wild Type|Columbia (Col-0)|ED	-1.35152	0.0253083
AT1G27930	Wild Type|Wasilewski (WS)|ED	Wild Type|Columbia (Col-0)|ED	-1.07502	0.0131494
AT1G28340	Wild Type|Wasilewski (WS)|ED	Wild Type|Columbia (Col-0)|ED	1.29154	0.023836
AT1G28350	Wild Type|Wasilewski (WS)|ED	Wild Type|Columbia (Col-0)|ED	-1.09462	0.00688434
AT1G29150	Wild Type|Wasilewski (WS)|ED	Wild Type|Columbia (Col-0)|ED	-1.30581	0.00392869
AT1G29370	Wild Type|Wasilewski (WS)|ED	Wild Type|Columbia (Col-0)|ED	1.63522	0.000172343
AT1G29670	Wild Type|Wasilewski (WS)|ED	Wild Type|Columbia (Col-0)|ED	-1.76348	0.0282846
AT1G29880	Wild Type|Wasilewski (WS)|ED	Wild Type|Columbia (Col-0)|ED	-2.58735	0.0474275
AT1G29910	Wild Type|Wasilewski (WS)|ED	Wild Type|Columbia (Col-0)|ED	0.141061	0.0136074
AT1G29930	Wild Type|Wasilewski (WS)|ED	Wild Type|Columbia (Col-0)|ED	-1.14082	0.00223963
AT1G30120	Wild Type|Wasilewski (WS)|ED	Wild Type|Columbia (Col-0)|ED	-1.12581	0.0297404
AT1G30230	Wild Type|Wasilewski (WS)|ED	Wild Type|Columbia (Col-0)|ED	-1.63645	0.00208794
AT1G30380	Wild Type|Wasilewski (WS)|ED	Wild Type|Columbia (Col-0)|ED	-0.245743	1.06543361044239e-05
AT1G30530	Wild Type|Wasilewski (WS)|ED	Wild Type|Columbia (Col-0)|ED	-0.557773	1.32727446622598e-05
AT1G31160	Wild Type|Wasilewski (WS)|ED	Wild Type|Columbia (Col-0)|ED	-1.48725	0.00169533
AT1G31180	Wild Type|Wasilewski (WS)|ED	Wild Type|Columbia (Col-0)|ED	-2.27699	0.0190866
AT1G31190	Wild Type|Wasilewski (WS)|ED	Wild Type|Columbia (Col-0)|ED	-2.27428	0.0429352
AT1G31230	Wild Type|Wasilewski (WS)|ED	Wild Type|Columbia (Col-0)|ED	-2.15758	0.0338647
AT1G31330	Wild Type|Wasilewski (WS)|ED	Wild Type|Columbia (Col-0)|ED	-2.22663	0.0466566
AT1G32160	Wild Type|Wasilewski (WS)|ED	Wild Type|Columbia (Col-0)|ED	-1.60672	0.000657074
AT1G32440	Wild Type|Wasilewski (WS)|ED	Wild Type|Columbia (Col-0)|ED	-0.253603	0.00179421
AT1G33590	Wild Type|Wasilewski (WS)|ED	Wild Type|Columbia (Col-0)|ED	-0.628794	1.21787314323164e-07
AT1G34000	Wild Type|Wasilewski (WS)|ED	Wild Type|Columbia (Col-0)|ED	0.084402	3.56054046852188e-09
AT1G34430	Wild Type|Wasilewski (WS)|ED	Wild Type|Columbia (Col-0)|ED	1.08216	2.16305173491399e-13
AT1G35620	Wild Type|Wasilewski (WS)|ED	Wild Type|Columbia (Col-0)|ED	-0.122022	5.72020764692365e-08
AT1G35720	Wild Type|Wasilewski (WS)|ED	Wild Type|Columbia (Col-0)|ED	-0.74216	5.0347017322571e-08
AT1G36240	Wild Type|Wasilewski (WS)|ED	Wild Type|Columbia (Col-0)|ED	-0.356287	0.0243963
AT1G36390	Wild Type|Wasilewski (WS)|ED	Wild Type|Columbia (Col-0)|ED	-1.10714	0.0223115
AT1G42960	Wild Type|Wasilewski (WS)|ED	Wild Type|Columbia (Col-0)|ED	-1.81965	0.0423452
AT1G42970	Wild Type|Wasilewski (WS)|ED	Wild Type|Columbia (Col-0)|ED	-2.59174	0.00260184
AT1G44575	Wild Type|Wasilewski (WS)|ED	Wild Type|Columbia (Col-0)|ED	-1.78895	0.000990483
AT1G45201	Wild Type|Wasilewski (WS)|ED	Wild Type|Columbia (Col-0)|ED	-0.342381	4.20188792124462e-06
AT1G47260	Wild Type|Wasilewski (WS)|ED	Wild Type|Columbia (Col-0)|ED	-1.74182	0.00515449
AT1G48030	Wild Type|Wasilewski (WS)|ED	Wild Type|Columbia (Col-0)|ED	-2.27267	0.0423829
AT1G48420	Wild Type|Wasilewski (WS)|ED	Wild Type|Columbia (Col-0)|ED	-0.236953	1.8997591079399e-07
AT1G48520	Wild Type|Wasilewski (WS)|ED	Wild Type|Columbia (Col-0)|ED	-1.39555	0.012943
AT1G48620	Wild Type|Wasilewski (WS)|ED	Wild Type|Columbia (Col-0)|ED	-1.20493	0.0125292
AT1G48630	Wild Type|Wasilewski (WS)|ED	Wild Type|Columbia (Col-0)|ED	-0.224466	7.1894752546861e-06
AT1G49630	Wild Type|Wasilewski (WS)|ED	Wild Type|Columbia (Col-0)|ED	0.624917	0.00110829
AT1G50370	Wild Type|Wasilewski (WS)|ED	Wild Type|Columbia (Col-0)|ED	-1.88221	0.022174
AT1G50380	Wild Type|Wasilewski (WS)|ED	Wild Type|Columbia (Col-0)|ED	-1.35909	0.0118079
AT1G51570	Wild Type|Wasilewski (WS)|ED	Wild Type|Columbia (Col-0)|ED	-1.23097	0.016824
AT1G51690	Wild Type|Wasilewski (WS)|ED	Wild Type|Columbia (Col-0)|ED	0.27132	0.000249965
AT1G52000	Wild Type|Wasilewski (WS)|ED	Wild Type|Columbia (Col-0)|ED	0.796945	4.44553547115207e-07
AT1G52220	Wild Type|Wasilewski (WS)|ED	Wild Type|Columbia (Col-0)|ED	-0.920764	0.0257579
AT1G52360	Wild Type|Wasilewski (WS)|ED	Wild Type|Columbia (Col-0)|ED	-1.60326	0.0238447
AT1G52400	Wild Type|Wasilewski (WS)|ED	Wild Type|Columbia (Col-0)|ED	-0.482729	0.00303494
AT1G52410	Wild Type|Wasilewski (WS)|ED	Wild Type|Columbia (Col-0)|ED	0.166053	0.000261246
AT1G52780	Wild Type|Wasilewski (WS)|ED	Wild Type|Columbia (Col-0)|ED	-0.877286	0.0083557
AT1G53210	Wild Type|Wasilewski (WS)|ED	Wild Type|Columbia (Col-0)|ED	-1.63267	0.0281513
AT1G53280	Wild Type|Wasilewski (WS)|ED	Wild Type|Columbia (Col-0)|ED	-1.92145	0.00921898
AT1G54010	Wild Type|Wasilewski (WS)|ED	Wild Type|Columbia (Col-0)|ED	-0.104484	1.09841513602425e-05
AT1G54040	Wild Type|Wasilewski (WS)|ED	Wild Type|Columbia (Col-0)|ED	1.85654	0
AT1G55020	Wild Type|Wasilewski (WS)|ED	Wild Type|Columbia (Col-0)|ED	-1.20604	0.00208772
AT1G55890	Wild Type|Wasilewski (WS)|ED	Wild Type|Columbia (Col-0)|ED	0.46779	0.00317213
AT1G56450	Wild Type|Wasilewski (WS)|ED	Wild Type|Columbia (Col-0)|ED	-1.94679	0.00461123
AT1G56500	Wild Type|Wasilewski (WS)|ED	Wild Type|Columbia (Col-0)|ED	-0.832017	0.000308953
AT1G57770	Wild Type|Wasilewski (WS)|ED	Wild Type|Columbia (Col-0)|ED	0.559263	4.5801454309427e-06
AT1G58270	Wild Type|Wasilewski (WS)|ED	Wild Type|Columbia (Col-0)|ED	1.94792	0.000894034
AT1G58380	Wild Type|Wasilewski (WS)|ED	Wild Type|Columbia (Col-0)|ED	-0.0639521	7.6706812068717e-06
AT1G59900	Wild Type|Wasilewski (WS)|ED	Wild Type|Columbia (Col-0)|ED	-1.70034	0.000973484
AT1G60000	Wild Type|Wasilewski (WS)|ED	Wild Type|Columbia (Col-0)|ED	-0.201884	4.60062181583729e-08
AT1G60420	Wild Type|Wasilewski (WS)|ED	Wild Type|Columbia (Col-0)|ED	-1.21414	0.0121919
AT1G60710	Wild Type|Wasilewski (WS)|ED	Wild Type|Columbia (Col-0)|ED	-0.171368	5.31823215171962e-06
AT1G61520	Wild Type|Wasilewski (WS)|ED	Wild Type|Columbia (Col-0)|ED	-1.66201	0.00160412
AT1G62180	Wild Type|Wasilewski (WS)|ED	Wild Type|Columbia (Col-0)|ED	-1.9734	0.020872
AT1G62380	Wild Type|Wasilewski (WS)|ED	Wild Type|Columbia (Col-0)|ED	-0.696295	0.000201725
AT1G62390	Wild Type|Wasilewski (WS)|ED	Wild Type|Columbia (Col-0)|ED	-2.81846	0.0386698
AT1G62480	Wild Type|Wasilewski (WS)|ED	Wild Type|Columbia (Col-0)|ED	-0.0997167	0.0169068
AT1G62630	Wild Type|Wasilewski (WS)|ED	Wild Type|Columbia (Col-0)|ED	2.82113	0.0374791
AT1G63000	Wild Type|Wasilewski (WS)|ED	Wild Type|Columbia (Col-0)|ED	-1.83687	0.00684836
AT1G63660	Wild Type|Wasilewski (WS)|ED	Wild Type|Columbia (Col-0)|ED	-0.976249	0.00160675
AT1G63680	Wild Type|Wasilewski (WS)|ED	Wild Type|Columbia (Col-0)|ED	-1.00973	6.87293768613697e-05
AT1G63940	Wild Type|Wasilewski (WS)|ED	Wild Type|Columbia (Col-0)|ED	-1.57662	4.41216025843523e-05
AT1G63970	Wild Type|Wasilewski (WS)|ED	Wild Type|Columbia (Col-0)|ED	-1.35313	0.00608836
AT1G64970	Wild Type|Wasilewski (WS)|ED	Wild Type|Columbia (Col-0)|ED	-0.649196	0.00214538
AT1G65230	Wild Type|Wasilewski (WS)|ED	Wild Type|Columbia (Col-0)|ED	-1.52004	0.0361768
AT1G65930	Wild Type|Wasilewski (WS)|ED	Wild Type|Columbia (Col-0)|ED	-1.85336	0.00952934
AT1G65960	Wild Type|Wasilewski (WS)|ED	Wild Type|Columbia (Col-0)|ED	-1.68556	0.000471774
AT1G66240	Wild Type|Wasilewski (WS)|ED	Wild Type|Columbia (Col-0)|ED	-0.989262	0.00326399
AT1G66250	Wild Type|Wasilewski (WS)|ED	Wild Type|Columbia (Col-0)|ED	0.688825	8.76214373430596e-08
AT1G66670	Wild Type|Wasilewski (WS)|ED	Wild Type|Columbia (Col-0)|ED	-2.13354	0.0387516
AT1G66940	Wild Type|Wasilewski (WS)|ED	Wild Type|Columbia (Col-0)|ED	-0.355961	0.0379802
AT1G66970	Wild Type|Wasilewski (WS)|ED	Wild Type|Columbia (Col-0)|ED	-0.239374	5.05646921666433e-05
AT1G67140	Wild Type|Wasilewski (WS)|ED	Wild Type|Columbia (Col-0)|ED	-1.1294	0.00728449
AT1G67280	Wild Type|Wasilewski (WS)|ED	Wild Type|Columbia (Col-0)|ED	-1.89884	0.0198202
AT1G67680	Wild Type|Wasilewski (WS)|ED	Wild Type|Columbia (Col-0)|ED	-1.43132	0.0330207
AT1G68010	Wild Type|Wasilewski (WS)|ED	Wild Type|Columbia (Col-0)|ED	-1.50043	4.89924421107558e-08
AT1G69200	Wild Type|Wasilewski (WS)|ED	Wild Type|Columbia (Col-0)|ED	-0.890731	0.0209544
AT1G70310	Wild Type|Wasilewski (WS)|ED	Wild Type|Columbia (Col-0)|ED	-1.36119	2.75883893243215e-05
AT1G70890	Wild Type|Wasilewski (WS)|ED	Wild Type|Columbia (Col-0)|ED	-0.973396	0.00194531
AT1G71440	Wild Type|Wasilewski (WS)|ED	Wild Type|Columbia (Col-0)|ED	1.94609	0.0316037
AT1G71695	Wild Type|Wasilewski (WS)|ED	Wild Type|Columbia (Col-0)|ED	-1.77327	0.00503921
AT1G71860	Wild Type|Wasilewski (WS)|ED	Wild Type|Columbia (Col-0)|ED	-1.00561	0.0233273
AT1G71920	Wild Type|Wasilewski (WS)|ED	Wild Type|Columbia (Col-0)|ED	-0.688491	0.00020323
AT1G72150	Wild Type|Wasilewski (WS)|ED	Wild Type|Columbia (Col-0)|ED	-0.788242	0.00210108
AT1G72370	Wild Type|Wasilewski (WS)|ED	Wild Type|Columbia (Col-0)|ED	-2.70078	0.00943604
AT1G72610	Wild Type|Wasilewski (WS)|ED	Wild Type|Columbia (Col-0)|ED	-1.13984	0.0399346
AT1G72750	Wild Type|Wasilewski (WS)|ED	Wild Type|Columbia (Col-0)|ED	-1.9402	0.0128511
AT1G72930	Wild Type|Wasilewski (WS)|ED	Wild Type|Columbia (Col-0)|ED	-0.08127	0.00143001
AT1G72970	Wild Type|Wasilewski (WS)|ED	Wild Type|Columbia (Col-0)|ED	-0.154474	0.00429045
AT1G73060	Wild Type|Wasilewski (WS)|ED	Wild Type|Columbia (Col-0)|ED	-0.616158	1.07954402402172e-06
AT1G73110	Wild Type|Wasilewski (WS)|ED	Wild Type|Columbia (Col-0)|ED	-1.89825	0.0325798
AT1G73600	Wild Type|Wasilewski (WS)|ED	Wild Type|Columbia (Col-0)|ED	-1.212	0.000425669
AT1G74470	Wild Type|Wasilewski (WS)|ED	Wild Type|Columbia (Col-0)|ED	-2.54828	0.0306059
AT1G74560	Wild Type|Wasilewski (WS)|ED	Wild Type|Columbia (Col-0)|ED	-0.968411	0.0145913
AT1G74880	Wild Type|Wasilewski (WS)|ED	Wild Type|Columbia (Col-0)|ED	-0.496428	0.000288566
AT1G74910	Wild Type|Wasilewski (WS)|ED	Wild Type|Columbia (Col-0)|ED	-0.812341	2.57382417549838e-08
AT1G74920	Wild Type|Wasilewski (WS)|ED	Wild Type|Columbia (Col-0)|ED	-0.722074	0.000100588
AT1G74960	Wild Type|Wasilewski (WS)|ED	Wild Type|Columbia (Col-0)|ED	-2.19783	0.0428517
AT1G75330	Wild Type|Wasilewski (WS)|ED	Wild Type|Columbia (Col-0)|ED	-0.685258	1.18889953763766e-06
AT1G75750	Wild Type|Wasilewski (WS)|ED	Wild Type|Columbia (Col-0)|ED	-0.974665	0.00433401
AT1G76010	Wild Type|Wasilewski (WS)|ED	Wild Type|Columbia (Col-0)|ED	-0.366488	7.0412371627778e-07
AT1G76090	Wild Type|Wasilewski (WS)|ED	Wild Type|Columbia (Col-0)|ED	-0.205449	0.000256547
AT1G76100	Wild Type|Wasilewski (WS)|ED	Wild Type|Columbia (Col-0)|ED	-1.21578	0.00912511
AT1G76160	Wild Type|Wasilewski (WS)|ED	Wild Type|Columbia (Col-0)|ED	-0.693856	0.000402423
AT1G76450	Wild Type|Wasilewski (WS)|ED	Wild Type|Columbia (Col-0)|ED	-1.45439	0.00556652
AT1G76860	Wild Type|Wasilewski (WS)|ED	Wild Type|Columbia (Col-0)|ED	-0.517175	0.00584063
AT1G77510	Wild Type|Wasilewski (WS)|ED	Wild Type|Columbia (Col-0)|ED	-1.32801	0.0105903
AT1G77590	Wild Type|Wasilewski (WS)|ED	Wild Type|Columbia (Col-0)|ED	-0.950956	0.0147178
AT1G78680	Wild Type|Wasilewski (WS)|ED	Wild Type|Columbia (Col-0)|ED	0.224655	3.72023027653045e-07
AT1G78820	Wild Type|Wasilewski (WS)|ED	Wild Type|Columbia (Col-0)|ED	-0.0267839	6.84884163867402e-09
AT1G78830	Wild Type|Wasilewski (WS)|ED	Wild Type|Columbia (Col-0)|ED	-1.22697	0.000779024
AT1G78850	Wild Type|Wasilewski (WS)|ED	Wild Type|Columbia (Col-0)|ED	0.364177	1.13806803980765e-10
AT1G78870	Wild Type|Wasilewski (WS)|ED	Wild Type|Columbia (Col-0)|ED	-1.0477	0.0144967
AT1G78915	Wild Type|Wasilewski (WS)|ED	Wild Type|Columbia (Col-0)|ED	-1.25442	0.0138167
AT1G79230	Wild Type|Wasilewski (WS)|ED	Wild Type|Columbia (Col-0)|ED	-1.82029	0.00697483
AT1G79340	Wild Type|Wasilewski (WS)|ED	Wild Type|Columbia (Col-0)|ED	-0.822149	0.000315612
AT1G79440	Wild Type|Wasilewski (WS)|ED	Wild Type|Columbia (Col-0)|ED	-1.95249	0.0183979
AT1G80030	Wild Type|Wasilewski (WS)|ED	Wild Type|Columbia (Col-0)|ED	-1.01686	0.0131535
AT1G80380	Wild Type|Wasilewski (WS)|ED	Wild Type|Columbia (Col-0)|ED	-3.59928	0.00810044
AT1G80600	Wild Type|Wasilewski (WS)|ED	Wild Type|Columbia (Col-0)|ED	-2.08293	0.00443084
AT2G01320	Wild Type|Wasilewski (WS)|ED	Wild Type|Columbia (Col-0)|ED	-0.698895	0.0494412
AT2G01720	Wild Type|Wasilewski (WS)|ED	Wild Type|Columbia (Col-0)|ED	-2.30061	0.0299788
AT2G02050	Wild Type|Wasilewski (WS)|ED	Wild Type|Columbia (Col-0)|ED	-0.941221	0.00415074
AT2G03750	Wild Type|Wasilewski (WS)|ED	Wild Type|Columbia (Col-0)|ED	-1.58413	0.0227082
AT2G04039	Wild Type|Wasilewski (WS)|ED	Wild Type|Columbia (Col-0)|ED	-1.44739	0.0102411
AT2G04780	Wild Type|Wasilewski (WS)|ED	Wild Type|Columbia (Col-0)|ED	-1.5515	0.0107617
AT2G04842	Wild Type|Wasilewski (WS)|ED	Wild Type|Columbia (Col-0)|ED	-1.66669	0.0370732
AT2G05070	Wild Type|Wasilewski (WS)|ED	Wild Type|Columbia (Col-0)|ED	-0.469857	0.0002733
AT2G05710	Wild Type|Wasilewski (WS)|ED	Wild Type|Columbia (Col-0)|ED	-1.81186	0.00424758
AT2G05990	Wild Type|Wasilewski (WS)|ED	Wild Type|Columbia (Col-0)|ED	-2.91024	0.0126407
AT2G06050	Wild Type|Wasilewski (WS)|ED	Wild Type|Columbia (Col-0)|ED	-0.529559	0.00155618
AT2G06850	Wild Type|Wasilewski (WS)|ED	Wild Type|Columbia (Col-0)|ED	-0.898695	0.00663827
AT2G07050	Wild Type|Wasilewski (WS)|ED	Wild Type|Columbia (Col-0)|ED	-1.25892	0.00143555
AT2G07698	Wild Type|Wasilewski (WS)|ED	Wild Type|Columbia (Col-0)|ED	-1.40859	0.00530189
AT2G07727	Wild Type|Wasilewski (WS)|ED	Wild Type|Columbia (Col-0)|ED	-0.251132	3.51278575914456e-05
AT2G10940	Wild Type|Wasilewski (WS)|ED	Wild Type|Columbia (Col-0)|ED	-1.97396	0.00310905
AT2G14170	Wild Type|Wasilewski (WS)|ED	Wild Type|Columbia (Col-0)|ED	-1.36859	0.00236461
AT2G14260	Wild Type|Wasilewski (WS)|ED	Wild Type|Columbia (Col-0)|ED	-0.545355	6.10743070546149e-07
AT2G16600	Wild Type|Wasilewski (WS)|ED	Wild Type|Columbia (Col-0)|ED	-1.67681	0.00017235
AT2G17390	Wild Type|Wasilewski (WS)|ED	Wild Type|Columbia (Col-0)|ED	-2.35876	0.0413169
AT2G17630	Wild Type|Wasilewski (WS)|ED	Wild Type|Columbia (Col-0)|ED	-0.439976	3.51866424177065e-08
AT2G17840	Wild Type|Wasilewski (WS)|ED	Wild Type|Columbia (Col-0)|ED	-1.26146	0.0240366
AT2G18110	Wild Type|Wasilewski (WS)|ED	Wild Type|Columbia (Col-0)|ED	-0.41124	0.0080939
AT2G18710	Wild Type|Wasilewski (WS)|ED	Wild Type|Columbia (Col-0)|ED	-1.61182	0.000905793
AT2G19770	Wild Type|Wasilewski (WS)|ED	Wild Type|Columbia (Col-0)|ED	-1.05603	0.000973083
AT2G20270	Wild Type|Wasilewski (WS)|ED	Wild Type|Columbia (Col-0)|ED	-1.85708	0.00622092
AT2G20360	Wild Type|Wasilewski (WS)|ED	Wild Type|Columbia (Col-0)|ED	-2.48961	0.00633822
AT2G20420	Wild Type|Wasilewski (WS)|ED	Wild Type|Columbia (Col-0)|ED	-2.54704	0.00159318
AT2G20890	Wild Type|Wasilewski (WS)|ED	Wild Type|Columbia (Col-0)|ED	-2.7423	0.0442176
AT2G21160	Wild Type|Wasilewski (WS)|ED	Wild Type|Columbia (Col-0)|ED	-2.10689	0.0275317
AT2G21250	Wild Type|Wasilewski (WS)|ED	Wild Type|Columbia (Col-0)|ED	-1.35271	0.000284343
AT2G21580	Wild Type|Wasilewski (WS)|ED	Wild Type|Columbia (Col-0)|ED	-1.48413	0.0174976
AT2G21870	Wild Type|Wasilewski (WS)|ED	Wild Type|Columbia (Col-0)|ED	-1.29843	0.0027498
AT2G21880	Wild Type|Wasilewski (WS)|ED	Wild Type|Columbia (Col-0)|ED	-2.05706	0.041605
AT2G22250	Wild Type|Wasilewski (WS)|ED	Wild Type|Columbia (Col-0)|ED	-1.15898	0.0029362
AT2G22780	Wild Type|Wasilewski (WS)|ED	Wild Type|Columbia (Col-0)|ED	-1.98057	0.0267532
AT2G23600	Wild Type|Wasilewski (WS)|ED	Wild Type|Columbia (Col-0)|ED	-1.81636	0.0226569
AT2G23610	Wild Type|Wasilewski (WS)|ED	Wild Type|Columbia (Col-0)|ED	-0.826904	0.0344617
AT2G24020	Wild Type|Wasilewski (WS)|ED	Wild Type|Columbia (Col-0)|ED	-1.39136	0.00577504
AT2G24050	Wild Type|Wasilewski (WS)|ED	Wild Type|Columbia (Col-0)|ED	-1.96197	0.0111054
AT2G24940	Wild Type|Wasilewski (WS)|ED	Wild Type|Columbia (Col-0)|ED	-0.0427878	0.0288768
AT2G25070	Wild Type|Wasilewski (WS)|ED	Wild Type|Columbia (Col-0)|ED	-0.852636	0.0253984
AT2G25080	Wild Type|Wasilewski (WS)|ED	Wild Type|Columbia (Col-0)|ED	-1.73472	0.0430475
AT2G25110	Wild Type|Wasilewski (WS)|ED	Wild Type|Columbia (Col-0)|ED	-0.68053	0.0219501
AT2G25450	Wild Type|Wasilewski (WS)|ED	Wild Type|Columbia (Col-0)|ED	-1.26938	0.00078742
AT2G26080	Wild Type|Wasilewski (WS)|ED	Wild Type|Columbia (Col-0)|ED	-1.30366	7.20864003979568e-05
AT2G26250	Wild Type|Wasilewski (WS)|ED	Wild Type|Columbia (Col-0)|ED	-0.287048	0.00416264
AT2G26540	Wild Type|Wasilewski (WS)|ED	Wild Type|Columbia (Col-0)|ED	-1.82938	0.0122195
AT2G26740	Wild Type|Wasilewski (WS)|ED	Wild Type|Columbia (Col-0)|ED	2.32919	0.000107911
AT2G27020	Wild Type|Wasilewski (WS)|ED	Wild Type|Columbia (Col-0)|ED	-1.35105	0.0161774
AT2G27290	Wild Type|Wasilewski (WS)|ED	Wild Type|Columbia (Col-0)|ED	-0.781201	0.0395303
AT2G27530	Wild Type|Wasilewski (WS)|ED	Wild Type|Columbia (Col-0)|ED	-1.22535	0.00932373
AT2G27680	Wild Type|Wasilewski (WS)|ED	Wild Type|Columbia (Col-0)|ED	-1.91455	0.000745845
AT2G27710	Wild Type|Wasilewski (WS)|ED	Wild Type|Columbia (Col-0)|ED	-0.657344	0.000307634
AT2G27720	Wild Type|Wasilewski (WS)|ED	Wild Type|Columbia (Col-0)|ED	0.360949	5.67772302309422e-07
AT2G27820	Wild Type|Wasilewski (WS)|ED	Wild Type|Columbia (Col-0)|ED	-1.73765	0.0237078
AT2G28190	Wild Type|Wasilewski (WS)|ED	Wild Type|Columbia (Col-0)|ED	-1.56638	0.00831456
AT2G28900	Wild Type|Wasilewski (WS)|ED	Wild Type|Columbia (Col-0)|ED	-2.34894	0.0351703
AT2G30490	Wild Type|Wasilewski (WS)|ED	Wild Type|Columbia (Col-0)|ED	-0.637302	0.000477885
AT2G30650	Wild Type|Wasilewski (WS)|ED	Wild Type|Columbia (Col-0)|ED	-0.680313	0.0402147
AT2G30930	Wild Type|Wasilewski (WS)|ED	Wild Type|Columbia (Col-0)|ED	-0.634077	0.00165299
AT2G30950	Wild Type|Wasilewski (WS)|ED	Wild Type|Columbia (Col-0)|ED	-1.80802	0.0241344
AT2G30970	Wild Type|Wasilewski (WS)|ED	Wild Type|Columbia (Col-0)|ED	-2.7659	0.0116044
AT2G31040	Wild Type|Wasilewski (WS)|ED	Wild Type|Columbia (Col-0)|ED	-0.472595	0.00336341
AT2G31390	Wild Type|Wasilewski (WS)|ED	Wild Type|Columbia (Col-0)|ED	-0.615337	0.00312721
AT2G31570	Wild Type|Wasilewski (WS)|ED	Wild Type|Columbia (Col-0)|ED	-0.897492	0.00161451
AT2G31790	Wild Type|Wasilewski (WS)|ED	Wild Type|Columbia (Col-0)|ED	-2.0167	0.0404707
AT2G31890	Wild Type|Wasilewski (WS)|ED	Wild Type|Columbia (Col-0)|ED	-0.682974	0.0362656
AT2G32080	Wild Type|Wasilewski (WS)|ED	Wild Type|Columbia (Col-0)|ED	-1.45445	0.000677062
AT2G33210	Wild Type|Wasilewski (WS)|ED	Wild Type|Columbia (Col-0)|ED	-0.545268	0.00169303
AT2G33450	Wild Type|Wasilewski (WS)|ED	Wild Type|Columbia (Col-0)|ED	-1.05861	0.015688
AT2G33840	Wild Type|Wasilewski (WS)|ED	Wild Type|Columbia (Col-0)|ED	0.608322	0.00708926
AT2G34560	Wild Type|Wasilewski (WS)|ED	Wild Type|Columbia (Col-0)|ED	-0.617081	8.2723820524534e-07
AT2G34630	Wild Type|Wasilewski (WS)|ED	Wild Type|Columbia (Col-0)|ED	-0.530759	0.00223749
AT2G35010	Wild Type|Wasilewski (WS)|ED	Wild Type|Columbia (Col-0)|ED	0.127836	3.02968331176589e-05
AT2G35040	Wild Type|Wasilewski (WS)|ED	Wild Type|Columbia (Col-0)|ED	-1.74987	0.00791678
AT2G35810	Wild Type|Wasilewski (WS)|ED	Wild Type|Columbia (Col-0)|ED	-0.142051	0.00119239
AT2G36160	Wild Type|Wasilewski (WS)|ED	Wild Type|Columbia (Col-0)|ED	-1.42534	0.0303756
AT2G36530	Wild Type|Wasilewski (WS)|ED	Wild Type|Columbia (Col-0)|ED	-2.26041	0.0222586
AT2G36830	Wild Type|Wasilewski (WS)|ED	Wild Type|Columbia (Col-0)|ED	-0.202244	0.000267298
AT2G36885	Wild Type|Wasilewski (WS)|ED	Wild Type|Columbia (Col-0)|ED	-1.42167	0.00336319
AT2G37040	Wild Type|Wasilewski (WS)|ED	Wild Type|Columbia (Col-0)|ED	0.0264176	3.37480361151665e-05
AT2G37220	Wild Type|Wasilewski (WS)|ED	Wild Type|Columbia (Col-0)|ED	-1.85353	0.0117651
AT2G37230	Wild Type|Wasilewski (WS)|ED	Wild Type|Columbia (Col-0)|ED	-1.22757	0.000388247
AT2G37620	Wild Type|Wasilewski (WS)|ED	Wild Type|Columbia (Col-0)|ED	-1.06699	0.0190876
AT2G38270	Wild Type|Wasilewski (WS)|ED	Wild Type|Columbia (Col-0)|ED	-2.04729	0.0196915
AT2G38700	Wild Type|Wasilewski (WS)|ED	Wild Type|Columbia (Col-0)|ED	-0.0749279	1.45049187932056e-05
AT2G39330	Wild Type|Wasilewski (WS)|ED	Wild Type|Columbia (Col-0)|ED	-0.21674	0.0063189
AT2G39470	Wild Type|Wasilewski (WS)|ED	Wild Type|Columbia (Col-0)|ED	-1.56947	0.0123918
AT2G39960	Wild Type|Wasilewski (WS)|ED	Wild Type|Columbia (Col-0)|ED	-0.631882	0.0151675
AT2G40060	Wild Type|Wasilewski (WS)|ED	Wild Type|Columbia (Col-0)|ED	-0.861642	8.4490057822027e-05
AT2G40490	Wild Type|Wasilewski (WS)|ED	Wild Type|Columbia (Col-0)|ED	-2.61402	0.000120573
AT2G41840	Wild Type|Wasilewski (WS)|ED	Wild Type|Columbia (Col-0)|ED	-1.62384	0.00717541
AT2G41950	Wild Type|Wasilewski (WS)|ED	Wild Type|Columbia (Col-0)|ED	-0.853504	0.000791166
AT2G42130	Wild Type|Wasilewski (WS)|ED	Wild Type|Columbia (Col-0)|ED	-1.69374	0.000249844
AT2G42910	Wild Type|Wasilewski (WS)|ED	Wild Type|Columbia (Col-0)|ED	-1.69949	0.000594715
AT2G43560	Wild Type|Wasilewski (WS)|ED	Wild Type|Columbia (Col-0)|ED	-1.10435	0.000934804
AT2G43910	Wild Type|Wasilewski (WS)|ED	Wild Type|Columbia (Col-0)|ED	-0.646192	0.000104201
AT2G43945	Wild Type|Wasilewski (WS)|ED	Wild Type|Columbia (Col-0)|ED	-1.08501	0.00179535
AT2G44050	Wild Type|Wasilewski (WS)|ED	Wild Type|Columbia (Col-0)|ED	-1.05247	0.00516432
AT2G44060	Wild Type|Wasilewski (WS)|ED	Wild Type|Columbia (Col-0)|ED	-1.51228	0.000508924
AT2G44100	Wild Type|Wasilewski (WS)|ED	Wild Type|Columbia (Col-0)|ED	-2.24835	0.036156
AT2G44160	Wild Type|Wasilewski (WS)|ED	Wild Type|Columbia (Col-0)|ED	-1.57366	0.0385474
AT2G44230	Wild Type|Wasilewski (WS)|ED	Wild Type|Columbia (Col-0)|ED	-1.35974	0.0231368
AT2G44650	Wild Type|Wasilewski (WS)|ED	Wild Type|Columbia (Col-0)|ED	-2.2933	0.0181907
AT2G45470	Wild Type|Wasilewski (WS)|ED	Wild Type|Columbia (Col-0)|ED	-1.53432	0.00841624
AT2G45770	Wild Type|Wasilewski (WS)|ED	Wild Type|Columbia (Col-0)|ED	-1.18891	0.00383464
AT2G46650	Wild Type|Wasilewski (WS)|ED	Wild Type|Columbia (Col-0)|ED	-0.539288	0.00802283
AT2G46820	Wild Type|Wasilewski (WS)|ED	Wild Type|Columbia (Col-0)|ED	-0.879914	0.0073077
AT2G47470	Wild Type|Wasilewski (WS)|ED	Wild Type|Columbia (Col-0)|ED	-1.40315	3.34960546585635e-08
AT2G47510	Wild Type|Wasilewski (WS)|ED	Wild Type|Columbia (Col-0)|ED	-1.70225	0.000110045
AT2G47710	Wild Type|Wasilewski (WS)|ED	Wild Type|Columbia (Col-0)|ED	-1.59903	0.0200999
AT3G01180	Wild Type|Wasilewski (WS)|ED	Wild Type|Columbia (Col-0)|ED	-1.06475	0.0206565
AT3G01290	Wild Type|Wasilewski (WS)|ED	Wild Type|Columbia (Col-0)|ED	-1.19561	0.0346793
AT3G01440	Wild Type|Wasilewski (WS)|ED	Wild Type|Columbia (Col-0)|ED	-1.95917	0.00811326
AT3G01480	Wild Type|Wasilewski (WS)|ED	Wild Type|Columbia (Col-0)|ED	-1.42146	6.94053737715299e-06
AT3G02060	Wild Type|Wasilewski (WS)|ED	Wild Type|Columbia (Col-0)|ED	-1.04273	0.0292933
AT3G02200	Wild Type|Wasilewski (WS)|ED	Wild Type|Columbia (Col-0)|ED	-3.21324	0.0243997
AT3G02350	Wild Type|Wasilewski (WS)|ED	Wild Type|Columbia (Col-0)|ED	-1.22907	0.0120374
AT3G02420	Wild Type|Wasilewski (WS)|ED	Wild Type|Columbia (Col-0)|ED	-1.91242	0.0442104
AT3G02630	Wild Type|Wasilewski (WS)|ED	Wild Type|Columbia (Col-0)|ED	-1.22186	0.0190092
AT3G04120	Wild Type|Wasilewski (WS)|ED	Wild Type|Columbia (Col-0)|ED	-2.60771	0.0456971
AT3G04480	Wild Type|Wasilewski (WS)|ED	Wild Type|Columbia (Col-0)|ED	-0.356849	0.00158356
AT3G04550	Wild Type|Wasilewski (WS)|ED	Wild Type|Columbia (Col-0)|ED	-1.53512	0.00373147
AT3G04920	Wild Type|Wasilewski (WS)|ED	Wild Type|Columbia (Col-0)|ED	-1.64926	0.0171176
AT3G05180	Wild Type|Wasilewski (WS)|ED	Wild Type|Columbia (Col-0)|ED	-0.531062	8.79387597060953e-05
AT3G05590	Wild Type|Wasilewski (WS)|ED	Wild Type|Columbia (Col-0)|ED	-0.0258826	0.00977127
AT3G06050	Wild Type|Wasilewski (WS)|ED	Wild Type|Columbia (Col-0)|ED	-1.36324	0.0042725
AT3G06483	Wild Type|Wasilewski (WS)|ED	Wild Type|Columbia (Col-0)|ED	-1.26324	0.00112625
AT3G06650	Wild Type|Wasilewski (WS)|ED	Wild Type|Columbia (Col-0)|ED	-1.85735	0.0130689
AT3G06720	Wild Type|Wasilewski (WS)|ED	Wild Type|Columbia (Col-0)|ED	-0.447024	0.0249975
AT3G06730	Wild Type|Wasilewski (WS)|ED	Wild Type|Columbia (Col-0)|ED	-1.66595	0.00686844
AT3G06850	Wild Type|Wasilewski (WS)|ED	Wild Type|Columbia (Col-0)|ED	-0.274494	0.0266433
AT3G07050	Wild Type|Wasilewski (WS)|ED	Wild Type|Columbia (Col-0)|ED	-1.49129	0.00718981
AT3G07720	Wild Type|Wasilewski (WS)|ED	Wild Type|Columbia (Col-0)|ED	-0.974475	0.00137493
AT3G08940	Wild Type|Wasilewski (WS)|ED	Wild Type|Columbia (Col-0)|ED	-0.31893	2.41845595401931e-09
AT3G08943	Wild Type|Wasilewski (WS)|ED	Wild Type|Columbia (Col-0)|ED	-1.6589	0.0265646
AT3G09200	Wild Type|Wasilewski (WS)|ED	Wild Type|Columbia (Col-0)|ED	-1.97461	0.0131475
AT3G09260	Wild Type|Wasilewski (WS)|ED	Wild Type|Columbia (Col-0)|ED	0.627594	0.000181661
AT3G09630	Wild Type|Wasilewski (WS)|ED	Wild Type|Columbia (Col-0)|ED	-2.23764	0.00797726
AT3G09810	Wild Type|Wasilewski (WS)|ED	Wild Type|Columbia (Col-0)|ED	-2.17129	0.0117939
AT3G10090	Wild Type|Wasilewski (WS)|ED	Wild Type|Columbia (Col-0)|ED	-1.25249	0.012327
AT3G10160	Wild Type|Wasilewski (WS)|ED	Wild Type|Columbia (Col-0)|ED	-0.340686	0.000434883
AT3G10520	Wild Type|Wasilewski (WS)|ED	Wild Type|Columbia (Col-0)|ED	-0.333359	0.000731689
AT3G11070	Wild Type|Wasilewski (WS)|ED	Wild Type|Columbia (Col-0)|ED	0.397022	0.00206113
AT3G11250	Wild Type|Wasilewski (WS)|ED	Wild Type|Columbia (Col-0)|ED	-0.636276	0.00141106
AT3G11630	Wild Type|Wasilewski (WS)|ED	Wild Type|Columbia (Col-0)|ED	-2.24503	0.0114779
AT3G11750	Wild Type|Wasilewski (WS)|ED	Wild Type|Columbia (Col-0)|ED	-0.699184	0.032317
AT3G11830	Wild Type|Wasilewski (WS)|ED	Wild Type|Columbia (Col-0)|ED	-0.995526	0.0214693
AT3G11930	Wild Type|Wasilewski (WS)|ED	Wild Type|Columbia (Col-0)|ED	-0.806912	0.0307117
AT3G11964	Wild Type|Wasilewski (WS)|ED	Wild Type|Columbia (Col-0)|ED	-0.621007	0.00694807
AT3G12290	Wild Type|Wasilewski (WS)|ED	Wild Type|Columbia (Col-0)|ED	-2.35858	0.00312801
AT3G12345	Wild Type|Wasilewski (WS)|ED	Wild Type|Columbia (Col-0)|ED	-1.24744	0.00267039
AT3G12390	Wild Type|Wasilewski (WS)|ED	Wild Type|Columbia (Col-0)|ED	-0.646083	0.00378036
AT3G12490	Wild Type|Wasilewski (WS)|ED	Wild Type|Columbia (Col-0)|ED	-1.58478	0.0223333
AT3G12780	Wild Type|Wasilewski (WS)|ED	Wild Type|Columbia (Col-0)|ED	-1.81366	0.000122983
AT3G13120	Wild Type|Wasilewski (WS)|ED	Wild Type|Columbia (Col-0)|ED	-2.2037	0.0114447
AT3G13160	Wild Type|Wasilewski (WS)|ED	Wild Type|Columbia (Col-0)|ED	-0.0766534	9.60827606670472e-07
AT3G13235	Wild Type|Wasilewski (WS)|ED	Wild Type|Columbia (Col-0)|ED	0.278374	0.00302377
AT3G13580	Wild Type|Wasilewski (WS)|ED	Wild Type|Columbia (Col-0)|ED	1.1904	4.67287907226458e-10
AT3G13860	Wild Type|Wasilewski (WS)|ED	Wild Type|Columbia (Col-0)|ED	-1.62606	0.0368404
AT3G13870	Wild Type|Wasilewski (WS)|ED	Wild Type|Columbia (Col-0)|ED	-1.56649	0.0118281
AT3G13930	Wild Type|Wasilewski (WS)|ED	Wild Type|Columbia (Col-0)|ED	-0.878546	0.00256768
AT3G14067	Wild Type|Wasilewski (WS)|ED	Wild Type|Columbia (Col-0)|ED	-1.3434	0.00781643
AT3G14075	Wild Type|Wasilewski (WS)|ED	Wild Type|Columbia (Col-0)|ED	-0.762688	0.0125653
AT3G14210	Wild Type|Wasilewski (WS)|ED	Wild Type|Columbia (Col-0)|ED	1.62479	0
AT3G14290	Wild Type|Wasilewski (WS)|ED	Wild Type|Columbia (Col-0)|ED	-0.827441	0.0182429
AT3G15180	Wild Type|Wasilewski (WS)|ED	Wild Type|Columbia (Col-0)|ED	-0.660524	0.0126117
AT3G15356	Wild Type|Wasilewski (WS)|ED	Wild Type|Columbia (Col-0)|ED	-0.337444	0.00114335
AT3G15730	Wild Type|Wasilewski (WS)|ED	Wild Type|Columbia (Col-0)|ED	-1.80412	0.00879505
AT3G15950	Wild Type|Wasilewski (WS)|ED	Wild Type|Columbia (Col-0)|ED	-0.738884	0.00154175
AT3G16170	Wild Type|Wasilewski (WS)|ED	Wild Type|Columbia (Col-0)|ED	0.119081	0.029071
AT3G16240	Wild Type|Wasilewski (WS)|ED	Wild Type|Columbia (Col-0)|ED	-1.79498	0.0453232
AT3G16370	Wild Type|Wasilewski (WS)|ED	Wild Type|Columbia (Col-0)|ED	-0.843221	5.3245238594043e-05
AT3G16420	Wild Type|Wasilewski (WS)|ED	Wild Type|Columbia (Col-0)|ED	-0.302207	0.0013381
AT3G16460	Wild Type|Wasilewski (WS)|ED	Wild Type|Columbia (Col-0)|ED	-1.29405	0.0306517
AT3G16470	Wild Type|Wasilewski (WS)|ED	Wild Type|Columbia (Col-0)|ED	-0.175203	7.0044638503485e-06
AT3G16530	Wild Type|Wasilewski (WS)|ED	Wild Type|Columbia (Col-0)|ED	-0.312397	0.00519651
AT3G16640	Wild Type|Wasilewski (WS)|ED	Wild Type|Columbia (Col-0)|ED	-1.61772	0.00445524
AT3G17770	Wild Type|Wasilewski (WS)|ED	Wild Type|Columbia (Col-0)|ED	-1.58268	0.00628759
AT3G17940	Wild Type|Wasilewski (WS)|ED	Wild Type|Columbia (Col-0)|ED	-1.29742	0.00423494
AT3G18130	Wild Type|Wasilewski (WS)|ED	Wild Type|Columbia (Col-0)|ED	-1.25272	0.0191601
AT3G18420	Wild Type|Wasilewski (WS)|ED	Wild Type|Columbia (Col-0)|ED	-1.23609	0.0453379
AT3G18890	Wild Type|Wasilewski (WS)|ED	Wild Type|Columbia (Col-0)|ED	-0.456901	6.52223485462719e-07
AT3G19480	Wild Type|Wasilewski (WS)|ED	Wild Type|Columbia (Col-0)|ED	-0.215112	0.0160305
AT3G19820	Wild Type|Wasilewski (WS)|ED	Wild Type|Columbia (Col-0)|ED	-1.44141	0.030861
AT3G20790	Wild Type|Wasilewski (WS)|ED	Wild Type|Columbia (Col-0)|ED	-0.757058	4.14182522104304e-07
AT3G22200	Wild Type|Wasilewski (WS)|ED	Wild Type|Columbia (Col-0)|ED	-1.42946	0.000180979
AT3G23400	Wild Type|Wasilewski (WS)|ED	Wild Type|Columbia (Col-0)|ED	-1.57532	0.000525366
AT3G23490	Wild Type|Wasilewski (WS)|ED	Wild Type|Columbia (Col-0)|ED	-1.77067	0.0240141
AT3G23700	Wild Type|Wasilewski (WS)|ED	Wild Type|Columbia (Col-0)|ED	-2.04063	0.000134878
AT3G24420	Wild Type|Wasilewski (WS)|ED	Wild Type|Columbia (Col-0)|ED	0.100613	5.73468998246896e-05
AT3G24503	Wild Type|Wasilewski (WS)|ED	Wild Type|Columbia (Col-0)|ED	-1.83591	0.00439601
AT3G25150	Wild Type|Wasilewski (WS)|ED	Wild Type|Columbia (Col-0)|ED	-0.782083	0.00791951
AT3G25480	Wild Type|Wasilewski (WS)|ED	Wild Type|Columbia (Col-0)|ED	-2.08841	0.0432952
AT3G25530	Wild Type|Wasilewski (WS)|ED	Wild Type|Columbia (Col-0)|ED	-2.27146	0.0425972
AT3G25770	Wild Type|Wasilewski (WS)|ED	Wild Type|Columbia (Col-0)|ED	-0.213678	1.16696339001574e-06
AT3G25800	Wild Type|Wasilewski (WS)|ED	Wild Type|Columbia (Col-0)|ED	-1.66111	0.0120747
AT3G25920	Wild Type|Wasilewski (WS)|ED	Wild Type|Columbia (Col-0)|ED	-2.3101	0.0128181
AT3G26060	Wild Type|Wasilewski (WS)|ED	Wild Type|Columbia (Col-0)|ED	-1.25519	0.00019303
AT3G26450	Wild Type|Wasilewski (WS)|ED	Wild Type|Columbia (Col-0)|ED	0.429579	1.68937124317376e-08
AT3G26520	Wild Type|Wasilewski (WS)|ED	Wild Type|Columbia (Col-0)|ED	-0.923349	0.00551754
AT3G26900	Wild Type|Wasilewski (WS)|ED	Wild Type|Columbia (Col-0)|ED	0.254967	7.74304925732494e-12
AT3G27530	Wild Type|Wasilewski (WS)|ED	Wild Type|Columbia (Col-0)|ED	0.938824	0.00032934
AT3G27740	Wild Type|Wasilewski (WS)|ED	Wild Type|Columbia (Col-0)|ED	-1.26695	7.5706934231343e-07
AT3G27820	Wild Type|Wasilewski (WS)|ED	Wild Type|Columbia (Col-0)|ED	-0.555979	0.00988948
AT3G27925	Wild Type|Wasilewski (WS)|ED	Wild Type|Columbia (Col-0)|ED	-1.78413	8.4515259555856e-06
AT3G28220	Wild Type|Wasilewski (WS)|ED	Wild Type|Columbia (Col-0)|ED	-0.00557314	0.00188172
AT3G28270	Wild Type|Wasilewski (WS)|ED	Wild Type|Columbia (Col-0)|ED	1.32619	1.66957416419446e-06
AT3G28930	Wild Type|Wasilewski (WS)|ED	Wild Type|Columbia (Col-0)|ED	0.249497	0.000552246
AT3G28940	Wild Type|Wasilewski (WS)|ED	Wild Type|Columbia (Col-0)|ED	-0.44585	0.000162078
AT3G42050	Wild Type|Wasilewski (WS)|ED	Wild Type|Columbia (Col-0)|ED	-1.77822	1.34650899973777e-05
AT3G43520	Wild Type|Wasilewski (WS)|ED	Wild Type|Columbia (Col-0)|ED	2.08942	3.2070962419084e-10
AT3G43540	Wild Type|Wasilewski (WS)|ED	Wild Type|Columbia (Col-0)|ED	-1.05837	0.00549803
AT3G43800	Wild Type|Wasilewski (WS)|ED	Wild Type|Columbia (Col-0)|ED	-1.18393	0.00570009
AT3G44860	Wild Type|Wasilewski (WS)|ED	Wild Type|Columbia (Col-0)|ED	0.773157	4.63836254237274e-06
AT3G45030	Wild Type|Wasilewski (WS)|ED	Wild Type|Columbia (Col-0)|ED	-0.771445	0.024761
AT3G45940	Wild Type|Wasilewski (WS)|ED	Wild Type|Columbia (Col-0)|ED	1.87813	0.000821435
AT3G47370	Wild Type|Wasilewski (WS)|ED	Wild Type|Columbia (Col-0)|ED	-0.333626	0.0115624
AT3G47450	Wild Type|Wasilewski (WS)|ED	Wild Type|Columbia (Col-0)|ED	0.00050809	0.0015782
AT3G47470	Wild Type|Wasilewski (WS)|ED	Wild Type|Columbia (Col-0)|ED	-2.19719	0.0311691
AT3G47800	Wild Type|Wasilewski (WS)|ED	Wild Type|Columbia (Col-0)|ED	0.946179	0
AT3G47820	Wild Type|Wasilewski (WS)|ED	Wild Type|Columbia (Col-0)|ED	-0.653559	0.049561
AT3G48720	Wild Type|Wasilewski (WS)|ED	Wild Type|Columbia (Col-0)|ED	-0.248704	0.000113357
AT3G48990	Wild Type|Wasilewski (WS)|ED	Wild Type|Columbia (Col-0)|ED	-1.84826	0.0277737
AT3G49120	Wild Type|Wasilewski (WS)|ED	Wild Type|Columbia (Col-0)|ED	-1.09651	4.50201548562478e-06
AT3G49470	Wild Type|Wasilewski (WS)|ED	Wild Type|Columbia (Col-0)|ED	-1.48891	0.00779823
AT3G50270	Wild Type|Wasilewski (WS)|ED	Wild Type|Columbia (Col-0)|ED	-1.23656	0.00631225
AT3G51240	Wild Type|Wasilewski (WS)|ED	Wild Type|Columbia (Col-0)|ED	-0.923923	9.37861715134736e-06
AT3G51820	Wild Type|Wasilewski (WS)|ED	Wild Type|Columbia (Col-0)|ED	-1.28116	0.00595199
AT3G51840	Wild Type|Wasilewski (WS)|ED	Wild Type|Columbia (Col-0)|ED	-0.151729	0.0172823
AT3G51870	Wild Type|Wasilewski (WS)|ED	Wild Type|Columbia (Col-0)|ED	-0.0591689	0.00100824
AT3G52180	Wild Type|Wasilewski (WS)|ED	Wild Type|Columbia (Col-0)|ED	-2.28916	0.021551
AT3G52960	Wild Type|Wasilewski (WS)|ED	Wild Type|Columbia (Col-0)|ED	-1.05696	6.94571446338327e-08
AT3G53580	Wild Type|Wasilewski (WS)|ED	Wild Type|Columbia (Col-0)|ED	-1.8506	0.0358865
AT3G53700	Wild Type|Wasilewski (WS)|ED	Wild Type|Columbia (Col-0)|ED	-0.983553	0.00377535
AT3G53900	Wild Type|Wasilewski (WS)|ED	Wild Type|Columbia (Col-0)|ED	-1.17031	0.000740735
AT3G54400	Wild Type|Wasilewski (WS)|ED	Wild Type|Columbia (Col-0)|ED	-1.62931	3.97950416933814e-05
AT3G54440	Wild Type|Wasilewski (WS)|ED	Wild Type|Columbia (Col-0)|ED	-0.867091	0.000880856
AT3G54640	Wild Type|Wasilewski (WS)|ED	Wild Type|Columbia (Col-0)|ED	0.276017	4.04534320826416e-07
AT3G54890	Wild Type|Wasilewski (WS)|ED	Wild Type|Columbia (Col-0)|ED	-1.96725	0.01728
AT3G55040	Wild Type|Wasilewski (WS)|ED	Wild Type|Columbia (Col-0)|ED	-1.57535	0.00115177
AT3G55250	Wild Type|Wasilewski (WS)|ED	Wild Type|Columbia (Col-0)|ED	-1.53592	0.0155687
AT3G55330	Wild Type|Wasilewski (WS)|ED	Wild Type|Columbia (Col-0)|ED	-1.4115	0.00127689
AT3G55400	Wild Type|Wasilewski (WS)|ED	Wild Type|Columbia (Col-0)|ED	-1.34652	0.0124426
AT3G55800	Wild Type|Wasilewski (WS)|ED	Wild Type|Columbia (Col-0)|ED	-2.56561	0.000384086
AT3G56060	Wild Type|Wasilewski (WS)|ED	Wild Type|Columbia (Col-0)|ED	1.52432	1.15689249399094e-05
AT3G56070	Wild Type|Wasilewski (WS)|ED	Wild Type|Columbia (Col-0)|ED	-1.20715	0.0177297
AT3G56240	Wild Type|Wasilewski (WS)|ED	Wild Type|Columbia (Col-0)|ED	-1.97846	0.0484684
AT3G56290	Wild Type|Wasilewski (WS)|ED	Wild Type|Columbia (Col-0)|ED	-1.02003	0.030383
AT3G56310	Wild Type|Wasilewski (WS)|ED	Wild Type|Columbia (Col-0)|ED	-1.24999	0.0106796
AT3G56490	Wild Type|Wasilewski (WS)|ED	Wild Type|Columbia (Col-0)|ED	-1.16769	0.0172454
AT3G56940	Wild Type|Wasilewski (WS)|ED	Wild Type|Columbia (Col-0)|ED	-2.73845	0.000784285
AT3G57020	Wild Type|Wasilewski (WS)|ED	Wild Type|Columbia (Col-0)|ED	-1.18872	0.00188921
AT3G57150	Wild Type|Wasilewski (WS)|ED	Wild Type|Columbia (Col-0)|ED	-0.456256	0.0429751
AT3G57180	Wild Type|Wasilewski (WS)|ED	Wild Type|Columbia (Col-0)|ED	-0.722395	0.00466646
AT3G59820	Wild Type|Wasilewski (WS)|ED	Wild Type|Columbia (Col-0)|ED	-0.52965	0.00281447
AT3G60770	Wild Type|Wasilewski (WS)|ED	Wild Type|Columbia (Col-0)|ED	-0.281217	6.73538027305243e-06
AT3G61220	Wild Type|Wasilewski (WS)|ED	Wild Type|Columbia (Col-0)|ED	-0.891553	0.000789095
AT3G61260	Wild Type|Wasilewski (WS)|ED	Wild Type|Columbia (Col-0)|ED	-1.85854	0.00721006
AT3G61440	Wild Type|Wasilewski (WS)|ED	Wild Type|Columbia (Col-0)|ED	-2.20398	0.0154289
AT3G61490	Wild Type|Wasilewski (WS)|ED	Wild Type|Columbia (Col-0)|ED	0.706341	0.0380206
AT3G62110	Wild Type|Wasilewski (WS)|ED	Wild Type|Columbia (Col-0)|ED	-1.0484	0.0142203
AT3G62120	Wild Type|Wasilewski (WS)|ED	Wild Type|Columbia (Col-0)|ED	-1.28356	0.000774541
AT3G62310	Wild Type|Wasilewski (WS)|ED	Wild Type|Columbia (Col-0)|ED	-1.47702	0.0254548
AT3G62870	Wild Type|Wasilewski (WS)|ED	Wild Type|Columbia (Col-0)|ED	-1.41911	0.00938403
AT3G63460	Wild Type|Wasilewski (WS)|ED	Wild Type|Columbia (Col-0)|ED	-1.6864	0.000337964
AT3G63520	Wild Type|Wasilewski (WS)|ED	Wild Type|Columbia (Col-0)|ED	-1.26219	0.0081726
AT4G00100	Wild Type|Wasilewski (WS)|ED	Wild Type|Columbia (Col-0)|ED	-0.704731	0.00395954
AT4G00490	Wild Type|Wasilewski (WS)|ED	Wild Type|Columbia (Col-0)|ED	-1.47446	0.0420972
AT4G00740	Wild Type|Wasilewski (WS)|ED	Wild Type|Columbia (Col-0)|ED	0.221572	0.000201792
AT4G01370	Wild Type|Wasilewski (WS)|ED	Wild Type|Columbia (Col-0)|ED	-1.3825	0.000444026
AT4G01850	Wild Type|Wasilewski (WS)|ED	Wild Type|Columbia (Col-0)|ED	-1.61933	0.00960766
AT4G01900	Wild Type|Wasilewski (WS)|ED	Wild Type|Columbia (Col-0)|ED	-1.33307	0.0328048
AT4G01940	Wild Type|Wasilewski (WS)|ED	Wild Type|Columbia (Col-0)|ED	0.116503	0.00349025
AT4G02520	Wild Type|Wasilewski (WS)|ED	Wild Type|Columbia (Col-0)|ED	-1.89181	0.036981
AT4G02580	Wild Type|Wasilewski (WS)|ED	Wild Type|Columbia (Col-0)|ED	-1.48601	0.0489365
AT4G02620	Wild Type|Wasilewski (WS)|ED	Wild Type|Columbia (Col-0)|ED	-1.39981	0.00923088
AT4G03080	Wild Type|Wasilewski (WS)|ED	Wild Type|Columbia (Col-0)|ED	-1.10827	0.0321832
AT4G03280	Wild Type|Wasilewski (WS)|ED	Wild Type|Columbia (Col-0)|ED	-1.1904	1.87088160861645e-05
AT4G04770	Wild Type|Wasilewski (WS)|ED	Wild Type|Columbia (Col-0)|ED	-1.48341	0.00544673
AT4G05160	Wild Type|Wasilewski (WS)|ED	Wild Type|Columbia (Col-0)|ED	-0.832617	0.00220592
AT4G08870	Wild Type|Wasilewski (WS)|ED	Wild Type|Columbia (Col-0)|ED	0.630065	3.10773974857769e-07
AT4G09040	Wild Type|Wasilewski (WS)|ED	Wild Type|Columbia (Col-0)|ED	-2.98289	0.0308429
AT4G09320	Wild Type|Wasilewski (WS)|ED	Wild Type|Columbia (Col-0)|ED	-1.96073	0.0122167
AT4G10060	Wild Type|Wasilewski (WS)|ED	Wild Type|Columbia (Col-0)|ED	-1.00607	0.000218563
AT4G10300	Wild Type|Wasilewski (WS)|ED	Wild Type|Columbia (Col-0)|ED	-1.26884	0.000310575
AT4G11960	Wild Type|Wasilewski (WS)|ED	Wild Type|Columbia (Col-0)|ED	0.268863	6.97033504508358e-07
AT4G12420	Wild Type|Wasilewski (WS)|ED	Wild Type|Columbia (Col-0)|ED	-2.21585	0.0247622
AT4G12650	Wild Type|Wasilewski (WS)|ED	Wild Type|Columbia (Col-0)|ED	-0.670521	0.044543
AT4G12720	Wild Type|Wasilewski (WS)|ED	Wild Type|Columbia (Col-0)|ED	0.163351	0.000113918
AT4G12730	Wild Type|Wasilewski (WS)|ED	Wild Type|Columbia (Col-0)|ED	-0.732881	0.000461782
AT4G12800	Wild Type|Wasilewski (WS)|ED	Wild Type|Columbia (Col-0)|ED	-1.38343	5.58521579933711e-05
AT4G12830	Wild Type|Wasilewski (WS)|ED	Wild Type|Columbia (Col-0)|ED	-1.74622	0.0163284
AT4G12980	Wild Type|Wasilewski (WS)|ED	Wild Type|Columbia (Col-0)|ED	-0.380144	0.00195763
AT4G13010	Wild Type|Wasilewski (WS)|ED	Wild Type|Columbia (Col-0)|ED	-0.883148	5.50562029028363e-07
AT4G13200	Wild Type|Wasilewski (WS)|ED	Wild Type|Columbia (Col-0)|ED	-0.349737	0.000261095
AT4G13430	Wild Type|Wasilewski (WS)|ED	Wild Type|Columbia (Col-0)|ED	-2.06478	0.001231
AT4G13770	Wild Type|Wasilewski (WS)|ED	Wild Type|Columbia (Col-0)|ED	-1.49286	0.00301916
AT4G14030	Wild Type|Wasilewski (WS)|ED	Wild Type|Columbia (Col-0)|ED	-0.943221	6.15799121034676e-06
AT4G14040	Wild Type|Wasilewski (WS)|ED	Wild Type|Columbia (Col-0)|ED	-0.672032	4.98406971052689e-07
AT4G14070	Wild Type|Wasilewski (WS)|ED	Wild Type|Columbia (Col-0)|ED	-0.556205	2.37149368332697e-06
AT4G14160	Wild Type|Wasilewski (WS)|ED	Wild Type|Columbia (Col-0)|ED	-2.01228	0.0191714
AT4G14230	Wild Type|Wasilewski (WS)|ED	Wild Type|Columbia (Col-0)|ED	-0.995513	0.000832162
AT4G14570	Wild Type|Wasilewski (WS)|ED	Wild Type|Columbia (Col-0)|ED	-0.853372	0.00223277
AT4G14960	Wild Type|Wasilewski (WS)|ED	Wild Type|Columbia (Col-0)|ED	-1.20369	0.00119041
AT4G15110	Wild Type|Wasilewski (WS)|ED	Wild Type|Columbia (Col-0)|ED	-1.01286	0.029354
AT4G15440	Wild Type|Wasilewski (WS)|ED	Wild Type|Columbia (Col-0)|ED	0.750181	0.00103937
AT4G15530	Wild Type|Wasilewski (WS)|ED	Wild Type|Columbia (Col-0)|ED	-1.29128	0.00806054
AT4G15545	Wild Type|Wasilewski (WS)|ED	Wild Type|Columbia (Col-0)|ED	-1.87725	0.0289933
AT4G15770	Wild Type|Wasilewski (WS)|ED	Wild Type|Columbia (Col-0)|ED	-0.00588143	1.92502028357422e-05
AT4G16130	Wild Type|Wasilewski (WS)|ED	Wild Type|Columbia (Col-0)|ED	-1.2111	0.044003
AT4G16143	Wild Type|Wasilewski (WS)|ED	Wild Type|Columbia (Col-0)|ED	-0.89105	0.000160689
AT4G16500	Wild Type|Wasilewski (WS)|ED	Wild Type|Columbia (Col-0)|ED	-1.44544	0.0222634
AT4G16830	Wild Type|Wasilewski (WS)|ED	Wild Type|Columbia (Col-0)|ED	-0.497103	0.00810675
AT4G16950	Wild Type|Wasilewski (WS)|ED	Wild Type|Columbia (Col-0)|ED	1.89299	7.1487514140751e-09
AT4G16990	Wild Type|Wasilewski (WS)|ED	Wild Type|Columbia (Col-0)|ED	1.61906	1.49169799931096e-08
AT4G17530	Wild Type|Wasilewski (WS)|ED	Wild Type|Columbia (Col-0)|ED	-0.510413	0.00192358
AT4G17560	Wild Type|Wasilewski (WS)|ED	Wild Type|Columbia (Col-0)|ED	-1.39006	0.0278517
AT4G17600	Wild Type|Wasilewski (WS)|ED	Wild Type|Columbia (Col-0)|ED	-1.65391	0.000391738
AT4G17720	Wild Type|Wasilewski (WS)|ED	Wild Type|Columbia (Col-0)|ED	-1.16183	0.00108902
AT4G18440	Wild Type|Wasilewski (WS)|ED	Wild Type|Columbia (Col-0)|ED	-1.93203	0.0279947
AT4G18760	Wild Type|Wasilewski (WS)|ED	Wild Type|Columbia (Col-0)|ED	-1.3467	0.0012394
AT4G19120	Wild Type|Wasilewski (WS)|ED	Wild Type|Columbia (Col-0)|ED	-1.73284	0.0486415
AT4G19410	Wild Type|Wasilewski (WS)|ED	Wild Type|Columbia (Col-0)|ED	-0.82921	0.00053528
AT4G19490	Wild Type|Wasilewski (WS)|ED	Wild Type|Columbia (Col-0)|ED	1.39136	6.62990071742936e-05
AT4G20130	Wild Type|Wasilewski (WS)|ED	Wild Type|Columbia (Col-0)|ED	0.35895	1.6104943120268e-06
AT4G20260	Wild Type|Wasilewski (WS)|ED	Wild Type|Columbia (Col-0)|ED	-1.05791	2.69207821225255e-05
AT4G20360	Wild Type|Wasilewski (WS)|ED	Wild Type|Columbia (Col-0)|ED	-2.41098	0.0327849
AT4G20960	Wild Type|Wasilewski (WS)|ED	Wild Type|Columbia (Col-0)|ED	-2.30404	0.0196983
AT4G21150	Wild Type|Wasilewski (WS)|ED	Wild Type|Columbia (Col-0)|ED	-1.41821	0.00538089
AT4G21620	Wild Type|Wasilewski (WS)|ED	Wild Type|Columbia (Col-0)|ED	0.218	0.00633751
AT4G21650	Wild Type|Wasilewski (WS)|ED	Wild Type|Columbia (Col-0)|ED	-1.30686	0.0474303
AT4G21960	Wild Type|Wasilewski (WS)|ED	Wild Type|Columbia (Col-0)|ED	-0.584486	0.00101597
AT4G22010	Wild Type|Wasilewski (WS)|ED	Wild Type|Columbia (Col-0)|ED	-1.06031	0.00656767
AT4G23460	Wild Type|Wasilewski (WS)|ED	Wild Type|Columbia (Col-0)|ED	-0.824371	0.000851272
AT4G23650	Wild Type|Wasilewski (WS)|ED	Wild Type|Columbia (Col-0)|ED	-1.75052	0.00138697
AT4G23670	Wild Type|Wasilewski (WS)|ED	Wild Type|Columbia (Col-0)|ED	-0.207672	6.24669882264502e-08
AT4G24190	Wild Type|Wasilewski (WS)|ED	Wild Type|Columbia (Col-0)|ED	-1.43077	0.00314196
AT4G24510	Wild Type|Wasilewski (WS)|ED	Wild Type|Columbia (Col-0)|ED	-1.20258	0.0158879
AT4G24520	Wild Type|Wasilewski (WS)|ED	Wild Type|Columbia (Col-0)|ED	-1.23111	0.0118533
AT4G25080	Wild Type|Wasilewski (WS)|ED	Wild Type|Columbia (Col-0)|ED	-1.9044	0.0068014
AT4G25450	Wild Type|Wasilewski (WS)|ED	Wild Type|Columbia (Col-0)|ED	-0.864057	0.00952455
AT4G25650	Wild Type|Wasilewski (WS)|ED	Wild Type|Columbia (Col-0)|ED	-0.0781281	0.00252813
AT4G25970	Wild Type|Wasilewski (WS)|ED	Wild Type|Columbia (Col-0)|ED	-0.307025	0.0219538
AT4G26670	Wild Type|Wasilewski (WS)|ED	Wild Type|Columbia (Col-0)|ED	-0.857306	0.00392333
AT4G26970	Wild Type|Wasilewski (WS)|ED	Wild Type|Columbia (Col-0)|ED	-2.08576	0.0419417
AT4G27440	Wild Type|Wasilewski (WS)|ED	Wild Type|Columbia (Col-0)|ED	-3.14348	0.0143769
AT4G27560	Wild Type|Wasilewski (WS)|ED	Wild Type|Columbia (Col-0)|ED	-1.77664	0.0169269
AT4G27800	Wild Type|Wasilewski (WS)|ED	Wild Type|Columbia (Col-0)|ED	-1.08335	0.00146991
AT4G29130	Wild Type|Wasilewski (WS)|ED	Wild Type|Columbia (Col-0)|ED	-1.8499	0.000593961
AT4G29590	Wild Type|Wasilewski (WS)|ED	Wild Type|Columbia (Col-0)|ED	-1.27244	0.00921898
AT4G29680	Wild Type|Wasilewski (WS)|ED	Wild Type|Columbia (Col-0)|ED	-1.31618	0.0439581
AT4G29840	Wild Type|Wasilewski (WS)|ED	Wild Type|Columbia (Col-0)|ED	-2.4146	0.016781
AT4G30190	Wild Type|Wasilewski (WS)|ED	Wild Type|Columbia (Col-0)|ED	-1.93579	0.0219361
AT4G30210	Wild Type|Wasilewski (WS)|ED	Wild Type|Columbia (Col-0)|ED	-1.31658	0.0118745
AT4G30950	Wild Type|Wasilewski (WS)|ED	Wild Type|Columbia (Col-0)|ED	-1.22875	0.000550983
AT4G31500	Wild Type|Wasilewski (WS)|ED	Wild Type|Columbia (Col-0)|ED	-1.24939	0.000909676
AT4G31530	Wild Type|Wasilewski (WS)|ED	Wild Type|Columbia (Col-0)|ED	0.320496	3.61959745456897e-05
AT4G31990	Wild Type|Wasilewski (WS)|ED	Wild Type|Columbia (Col-0)|ED	-2.92654	0.00436978
AT4G32520	Wild Type|Wasilewski (WS)|ED	Wild Type|Columbia (Col-0)|ED	-1.30056	0.00113871
AT4G33110	Wild Type|Wasilewski (WS)|ED	Wild Type|Columbia (Col-0)|ED	-1.23398	0.0207049
AT4G33360	Wild Type|Wasilewski (WS)|ED	Wild Type|Columbia (Col-0)|ED	0.193598	5.85065775160825e-06
AT4G33680	Wild Type|Wasilewski (WS)|ED	Wild Type|Columbia (Col-0)|ED	-1.71387	7.12442163439927e-05
AT4G33760	Wild Type|Wasilewski (WS)|ED	Wild Type|Columbia (Col-0)|ED	-1.96476	0.0450768
AT4G34090	Wild Type|Wasilewski (WS)|ED	Wild Type|Columbia (Col-0)|ED	-1.30641	0.0319254
AT4G34200	Wild Type|Wasilewski (WS)|ED	Wild Type|Columbia (Col-0)|ED	-1.72799	0.0253069
AT4G34240	Wild Type|Wasilewski (WS)|ED	Wild Type|Columbia (Col-0)|ED	-1.84863	0.0203416
AT4G34350	Wild Type|Wasilewski (WS)|ED	Wild Type|Columbia (Col-0)|ED	-1.57422	0.0039375
AT4G34490	Wild Type|Wasilewski (WS)|ED	Wild Type|Columbia (Col-0)|ED	-2.31786	0.00827233
AT4G34700	Wild Type|Wasilewski (WS)|ED	Wild Type|Columbia (Col-0)|ED	1.21741	7.35394205819678e-07
AT4G34870	Wild Type|Wasilewski (WS)|ED	Wild Type|Columbia (Col-0)|ED	-1.7025	0.00149415
AT4G35000	Wild Type|Wasilewski (WS)|ED	Wild Type|Columbia (Col-0)|ED	-2.14014	0.00265321
AT4G35450	Wild Type|Wasilewski (WS)|ED	Wild Type|Columbia (Col-0)|ED	-1.59759	0.000454264
AT4G35830	Wild Type|Wasilewski (WS)|ED	Wild Type|Columbia (Col-0)|ED	-2.44925	0.0494394
AT4G36130	Wild Type|Wasilewski (WS)|ED	Wild Type|Columbia (Col-0)|ED	-1.73602	0.0393945
AT4G36220	Wild Type|Wasilewski (WS)|ED	Wild Type|Columbia (Col-0)|ED	-1.04377	0.0164205
AT4G36250	Wild Type|Wasilewski (WS)|ED	Wild Type|Columbia (Col-0)|ED	-1.37233	0.0054862
AT4G36530	Wild Type|Wasilewski (WS)|ED	Wild Type|Columbia (Col-0)|ED	-1.06113	0.004151
AT4G36630	Wild Type|Wasilewski (WS)|ED	Wild Type|Columbia (Col-0)|ED	-0.382687	0.0223077
AT4G36910	Wild Type|Wasilewski (WS)|ED	Wild Type|Columbia (Col-0)|ED	-0.290165	0.00155452
AT4G37270	Wild Type|Wasilewski (WS)|ED	Wild Type|Columbia (Col-0)|ED	-0.428494	0.00770382
AT4G37550	Wild Type|Wasilewski (WS)|ED	Wild Type|Columbia (Col-0)|ED	-1.04064	0.0146539
AT4G37800	Wild Type|Wasilewski (WS)|ED	Wild Type|Columbia (Col-0)|ED	-1.4938	0.00644978
AT4G37925	Wild Type|Wasilewski (WS)|ED	Wild Type|Columbia (Col-0)|ED	-2.11139	0.0141271
AT4G37930	Wild Type|Wasilewski (WS)|ED	Wild Type|Columbia (Col-0)|ED	-1.47271	0.0426955
AT4G37980	Wild Type|Wasilewski (WS)|ED	Wild Type|Columbia (Col-0)|ED	-1.80634	0.0169178
AT4G38100	Wild Type|Wasilewski (WS)|ED	Wild Type|Columbia (Col-0)|ED	-0.318609	2.10184442665672e-05
AT4G38225	Wild Type|Wasilewski (WS)|ED	Wild Type|Columbia (Col-0)|ED	-0.567615	0.0169391
AT4G38710	Wild Type|Wasilewski (WS)|ED	Wild Type|Columbia (Col-0)|ED	-0.998228	0.0262911
AT4G38740	Wild Type|Wasilewski (WS)|ED	Wild Type|Columbia (Col-0)|ED	-0.325164	1.67864146999732e-07
AT4G38800	Wild Type|Wasilewski (WS)|ED	Wild Type|Columbia (Col-0)|ED	-0.101376	0.00341469
AT4G39040	Wild Type|Wasilewski (WS)|ED	Wild Type|Columbia (Col-0)|ED	0.968988	0.000490604
AT4G39150	Wild Type|Wasilewski (WS)|ED	Wild Type|Columbia (Col-0)|ED	-1.51072	9.30760802816464e-05
AT4G39330	Wild Type|Wasilewski (WS)|ED	Wild Type|Columbia (Col-0)|ED	-2.07931	3.5848226004623e-05
AT4G39660	Wild Type|Wasilewski (WS)|ED	Wild Type|Columbia (Col-0)|ED	-0.0345986	2.41546616011503e-06
AT4G39690	Wild Type|Wasilewski (WS)|ED	Wild Type|Columbia (Col-0)|ED	-1.50943	0.000802168
AT4G39710	Wild Type|Wasilewski (WS)|ED	Wild Type|Columbia (Col-0)|ED	-1.04788	0.000230532
AT4G39730	Wild Type|Wasilewski (WS)|ED	Wild Type|Columbia (Col-0)|ED	-1.04644	0.000185789
AT4G39970	Wild Type|Wasilewski (WS)|ED	Wild Type|Columbia (Col-0)|ED	-1.01986	0.00618355
AT5G01750	Wild Type|Wasilewski (WS)|ED	Wild Type|Columbia (Col-0)|ED	-0.490331	0.000395816
AT5G02120	Wild Type|Wasilewski (WS)|ED	Wild Type|Columbia (Col-0)|ED	0.100698	0.0175338
AT5G02240	Wild Type|Wasilewski (WS)|ED	Wild Type|Columbia (Col-0)|ED	-1.34844	0.00586898
AT5G02250	Wild Type|Wasilewski (WS)|ED	Wild Type|Columbia (Col-0)|ED	-1.53752	0.00758942
AT5G02310	Wild Type|Wasilewski (WS)|ED	Wild Type|Columbia (Col-0)|ED	-0.882852	0.0324127
AT5G02790	Wild Type|Wasilewski (WS)|ED	Wild Type|Columbia (Col-0)|ED	-1.71434	0.0320513
AT5G03290	Wild Type|Wasilewski (WS)|ED	Wild Type|Columbia (Col-0)|ED	-1.51458	0.0111904
AT5G03350	Wild Type|Wasilewski (WS)|ED	Wild Type|Columbia (Col-0)|ED	1.24635	1.40783177213586e-10
AT5G03650	Wild Type|Wasilewski (WS)|ED	Wild Type|Columbia (Col-0)|ED	-1.54099	0.0100262
AT5G03690	Wild Type|Wasilewski (WS)|ED	Wild Type|Columbia (Col-0)|ED	-0.694099	0.0015998
AT5G03910	Wild Type|Wasilewski (WS)|ED	Wild Type|Columbia (Col-0)|ED	-0.250429	0.016558
AT5G04230	Wild Type|Wasilewski (WS)|ED	Wild Type|Columbia (Col-0)|ED	0.0318231	1.92155133925135e-07
AT5G04885	Wild Type|Wasilewski (WS)|ED	Wild Type|Columbia (Col-0)|ED	-0.775216	8.25767997526739e-06
AT5G05270	Wild Type|Wasilewski (WS)|ED	Wild Type|Columbia (Col-0)|ED	-0.339338	3.69383716397822e-05
AT5G05730	Wild Type|Wasilewski (WS)|ED	Wild Type|Columbia (Col-0)|ED	-0.727143	0.0155344
AT5G05740	Wild Type|Wasilewski (WS)|ED	Wild Type|Columbia (Col-0)|ED	-1.51856	9.41424870115293e-06
AT5G06110	Wild Type|Wasilewski (WS)|ED	Wild Type|Columbia (Col-0)|ED	-1.68061	0.0404193
AT5G08410	Wild Type|Wasilewski (WS)|ED	Wild Type|Columbia (Col-0)|ED	-1.04335	0.000540689
AT5G08570	Wild Type|Wasilewski (WS)|ED	Wild Type|Columbia (Col-0)|ED	-1.11132	9.6515985749149e-05
AT5G08640	Wild Type|Wasilewski (WS)|ED	Wild Type|Columbia (Col-0)|ED	-0.815188	0.00328379
AT5G09650	Wild Type|Wasilewski (WS)|ED	Wild Type|Columbia (Col-0)|ED	-2.11521	0.00678397
AT5G09660	Wild Type|Wasilewski (WS)|ED	Wild Type|Columbia (Col-0)|ED	-2.22002	0.0125019
AT5G09900	Wild Type|Wasilewski (WS)|ED	Wild Type|Columbia (Col-0)|ED	-1.71687	0.00449932
AT5G10010	Wild Type|Wasilewski (WS)|ED	Wild Type|Columbia (Col-0)|ED	-0.211894	0.000385463
AT5G10450	Wild Type|Wasilewski (WS)|ED	Wild Type|Columbia (Col-0)|ED	-1.47176	0.0275284
AT5G11420	Wild Type|Wasilewski (WS)|ED	Wild Type|Columbia (Col-0)|ED	-0.675484	6.37762050292728e-05
AT5G11520	Wild Type|Wasilewski (WS)|ED	Wild Type|Columbia (Col-0)|ED	-2.90253	0.00233653
AT5G11560	Wild Type|Wasilewski (WS)|ED	Wild Type|Columbia (Col-0)|ED	-1.99566	0.0391335
AT5G11580	Wild Type|Wasilewski (WS)|ED	Wild Type|Columbia (Col-0)|ED	0.748972	4.15350347068849e-05
AT5G11670	Wild Type|Wasilewski (WS)|ED	Wild Type|Columbia (Col-0)|ED	-1.55263	0.0418206
AT5G12470	Wild Type|Wasilewski (WS)|ED	Wild Type|Columbia (Col-0)|ED	-0.95028	0.000128024
AT5G13360	Wild Type|Wasilewski (WS)|ED	Wild Type|Columbia (Col-0)|ED	0.411615	0.000366353
AT5G13370	Wild Type|Wasilewski (WS)|ED	Wild Type|Columbia (Col-0)|ED	0.487993	0.000876352
AT5G13680	Wild Type|Wasilewski (WS)|ED	Wild Type|Columbia (Col-0)|ED	-0.30537	0.0069772
AT5G13980	Wild Type|Wasilewski (WS)|ED	Wild Type|Columbia (Col-0)|ED	-2.37665	0.0348096
AT5G14030	Wild Type|Wasilewski (WS)|ED	Wild Type|Columbia (Col-0)|ED	-1.00925	0.000856909
AT5G14040	Wild Type|Wasilewski (WS)|ED	Wild Type|Columbia (Col-0)|ED	-2.91316	0.0384792
AT5G14120	Wild Type|Wasilewski (WS)|ED	Wild Type|Columbia (Col-0)|ED	-1.06622	0.0067815
AT5G14220	Wild Type|Wasilewski (WS)|ED	Wild Type|Columbia (Col-0)|ED	0.309765	0.01235
AT5G14520	Wild Type|Wasilewski (WS)|ED	Wild Type|Columbia (Col-0)|ED	-0.394133	0.000621264
AT5G14590	Wild Type|Wasilewski (WS)|ED	Wild Type|Columbia (Col-0)|ED	-0.932572	0.000858388
AT5G14740	Wild Type|Wasilewski (WS)|ED	Wild Type|Columbia (Col-0)|ED	-2.08536	0.024642
AT5G14780	Wild Type|Wasilewski (WS)|ED	Wild Type|Columbia (Col-0)|ED	-0.345962	7.3668069106469e-08
AT5G15640	Wild Type|Wasilewski (WS)|ED	Wild Type|Columbia (Col-0)|ED	-0.883339	0.000313201
AT5G15810	Wild Type|Wasilewski (WS)|ED	Wild Type|Columbia (Col-0)|ED	1.01202	3.41760791813094e-05
AT5G16050	Wild Type|Wasilewski (WS)|ED	Wild Type|Columbia (Col-0)|ED	-2.22547	0.0216274
AT5G16300	Wild Type|Wasilewski (WS)|ED	Wild Type|Columbia (Col-0)|ED	-0.377715	0.00478807
AT5G16710	Wild Type|Wasilewski (WS)|ED	Wild Type|Columbia (Col-0)|ED	-2.01868	0.00621714
AT5G16760	Wild Type|Wasilewski (WS)|ED	Wild Type|Columbia (Col-0)|ED	-1.36619	0.00318418
AT5G16970	Wild Type|Wasilewski (WS)|ED	Wild Type|Columbia (Col-0)|ED	-2.06536	0.0130146
AT5G16990	Wild Type|Wasilewski (WS)|ED	Wild Type|Columbia (Col-0)|ED	-0.481978	0.00024958
AT5G17170	Wild Type|Wasilewski (WS)|ED	Wild Type|Columbia (Col-0)|ED	-1.60278	6.26049951074046e-05
AT5G17630	Wild Type|Wasilewski (WS)|ED	Wild Type|Columbia (Col-0)|ED	0.856003	0.000438281
AT5G17920	Wild Type|Wasilewski (WS)|ED	Wild Type|Columbia (Col-0)|ED	-1.95098	0.0129342
AT5G17990	Wild Type|Wasilewski (WS)|ED	Wild Type|Columbia (Col-0)|ED	-0.93692	2.49684343521228e-06
AT5G18570	Wild Type|Wasilewski (WS)|ED	Wild Type|Columbia (Col-0)|ED	-0.968981	0.000724593
AT5G18660	Wild Type|Wasilewski (WS)|ED	Wild Type|Columbia (Col-0)|ED	-1.49247	0.000232628
AT5G19140	Wild Type|Wasilewski (WS)|ED	Wild Type|Columbia (Col-0)|ED	-1.92878	0.0363619
AT5G19370	Wild Type|Wasilewski (WS)|ED	Wild Type|Columbia (Col-0)|ED	-0.0827038	9.28301133623016e-06
AT5G19620	Wild Type|Wasilewski (WS)|ED	Wild Type|Columbia (Col-0)|ED	-1.06142	0.0411304
AT5G19760	Wild Type|Wasilewski (WS)|ED	Wild Type|Columbia (Col-0)|ED	-2.10044	0.00640514
AT5G19860	Wild Type|Wasilewski (WS)|ED	Wild Type|Columbia (Col-0)|ED	-1.43996	0.00841539
AT5G19940	Wild Type|Wasilewski (WS)|ED	Wild Type|Columbia (Col-0)|ED	-0.888989	0.000319773
AT5G19990	Wild Type|Wasilewski (WS)|ED	Wild Type|Columbia (Col-0)|ED	-1.76694	0.0308247
AT5G20080	Wild Type|Wasilewski (WS)|ED	Wild Type|Columbia (Col-0)|ED	-2.46801	0.0406874
AT5G20140	Wild Type|Wasilewski (WS)|ED	Wild Type|Columbia (Col-0)|ED	-2.58024	0.0452904
AT5G20160	Wild Type|Wasilewski (WS)|ED	Wild Type|Columbia (Col-0)|ED	-0.822902	0.0487495
AT5G20500	Wild Type|Wasilewski (WS)|ED	Wild Type|Columbia (Col-0)|ED	-0.984949	0.00623896
AT5G20830	Wild Type|Wasilewski (WS)|ED	Wild Type|Columbia (Col-0)|ED	-0.515898	0.000241269
AT5G20980	Wild Type|Wasilewski (WS)|ED	Wild Type|Columbia (Col-0)|ED	0.1496	0.000702369
AT5G21430	Wild Type|Wasilewski (WS)|ED	Wild Type|Columbia (Col-0)|ED	-2.46598	0.00613081
AT5G21930	Wild Type|Wasilewski (WS)|ED	Wild Type|Columbia (Col-0)|ED	-0.293294	0.00117649
AT5G22580	Wild Type|Wasilewski (WS)|ED	Wild Type|Columbia (Col-0)|ED	1.44166	0.00674181
AT5G22770	Wild Type|Wasilewski (WS)|ED	Wild Type|Columbia (Col-0)|ED	2.48765	0.000393605
AT5G22780	Wild Type|Wasilewski (WS)|ED	Wild Type|Columbia (Col-0)|ED	-1.13619	0.000707734
AT5G22800	Wild Type|Wasilewski (WS)|ED	Wild Type|Columbia (Col-0)|ED	-1.34591	0.00769588
AT5G22830	Wild Type|Wasilewski (WS)|ED	Wild Type|Columbia (Col-0)|ED	-0.308958	0.000566677
AT5G23010	Wild Type|Wasilewski (WS)|ED	Wild Type|Columbia (Col-0)|ED	0.685285	4.34188422462359e-11
AT5G23020	Wild Type|Wasilewski (WS)|ED	Wild Type|Columbia (Col-0)|ED	-0.0404489	0.00413713
AT5G23120	Wild Type|Wasilewski (WS)|ED	Wild Type|Columbia (Col-0)|ED	-2.53775	0.0310613
AT5G23820	Wild Type|Wasilewski (WS)|ED	Wild Type|Columbia (Col-0)|ED	-1.46474	0.012874
AT5G23860	Wild Type|Wasilewski (WS)|ED	Wild Type|Columbia (Col-0)|ED	-0.647457	0.0119307
AT5G23900	Wild Type|Wasilewski (WS)|ED	Wild Type|Columbia (Col-0)|ED	-0.518696	0.00104672
AT5G23940	Wild Type|Wasilewski (WS)|ED	Wild Type|Columbia (Col-0)|ED	-0.343838	0.000297115
AT5G25980	Wild Type|Wasilewski (WS)|ED	Wild Type|Columbia (Col-0)|ED	2.03706	0
AT5G26000	Wild Type|Wasilewski (WS)|ED	Wild Type|Columbia (Col-0)|ED	-0.66183	3.670965365788e-05
AT5G26570	Wild Type|Wasilewski (WS)|ED	Wild Type|Columbia (Col-0)|ED	-0.963708	0.0103379
AT5G26667	Wild Type|Wasilewski (WS)|ED	Wild Type|Columbia (Col-0)|ED	-1.02278	0.0379104
AT5G27380	Wild Type|Wasilewski (WS)|ED	Wild Type|Columbia (Col-0)|ED	-1.97958	0.00632963
AT5G28050	Wild Type|Wasilewski (WS)|ED	Wild Type|Columbia (Col-0)|ED	0.155012	8.23739011424096e-05
AT5G28840	Wild Type|Wasilewski (WS)|ED	Wild Type|Columbia (Col-0)|ED	-2.13414	0.00332107
AT5G32470	Wild Type|Wasilewski (WS)|ED	Wild Type|Columbia (Col-0)|ED	-0.895163	0.0365434
AT5G33320	Wild Type|Wasilewski (WS)|ED	Wild Type|Columbia (Col-0)|ED	-0.0738285	1.75581966039479e-07
AT5G35100	Wild Type|Wasilewski (WS)|ED	Wild Type|Columbia (Col-0)|ED	-1.94851	0.00972752
AT5G35170	Wild Type|Wasilewski (WS)|ED	Wild Type|Columbia (Col-0)|ED	-1.64504	0.024078
AT5G35220	Wild Type|Wasilewski (WS)|ED	Wild Type|Columbia (Col-0)|ED	-0.537569	0.0392767
AT5G35790	Wild Type|Wasilewski (WS)|ED	Wild Type|Columbia (Col-0)|ED	-1.77106	0.0146828
AT5G36890	Wild Type|Wasilewski (WS)|ED	Wild Type|Columbia (Col-0)|ED	-1.18122	0.00438815
AT5G37360	Wild Type|Wasilewski (WS)|ED	Wild Type|Columbia (Col-0)|ED	0.586439	7.38945241332781e-13
AT5G37600	Wild Type|Wasilewski (WS)|ED	Wild Type|Columbia (Col-0)|ED	-1.65675	0.0103484
AT5G37830	Wild Type|Wasilewski (WS)|ED	Wild Type|Columbia (Col-0)|ED	-1.19499	0.00118698
AT5G38470	Wild Type|Wasilewski (WS)|ED	Wild Type|Columbia (Col-0)|ED	-0.235891	1.23201551473919e-05
AT5G38640	Wild Type|Wasilewski (WS)|ED	Wild Type|Columbia (Col-0)|ED	-1.35939	0.00675425
AT5G38660	Wild Type|Wasilewski (WS)|ED	Wild Type|Columbia (Col-0)|ED	-0.796445	7.6878812530423e-05
AT5G39590	Wild Type|Wasilewski (WS)|ED	Wild Type|Columbia (Col-0)|ED	-0.55109	0.00915807
AT5G39830	Wild Type|Wasilewski (WS)|ED	Wild Type|Columbia (Col-0)|ED	-2.1287	0.0310037
AT5G39980	Wild Type|Wasilewski (WS)|ED	Wild Type|Columbia (Col-0)|ED	-0.35745	0.011903
AT5G40170	Wild Type|Wasilewski (WS)|ED	Wild Type|Columbia (Col-0)|ED	0.367492	0.00441732
AT5G40370	Wild Type|Wasilewski (WS)|ED	Wild Type|Columbia (Col-0)|ED	-0.695863	1.53200867275284e-05
AT5G40760	Wild Type|Wasilewski (WS)|ED	Wild Type|Columbia (Col-0)|ED	-0.251006	0.00653438
AT5G40810	Wild Type|Wasilewski (WS)|ED	Wild Type|Columbia (Col-0)|ED	-1.64101	0.0390884
AT5G42130	Wild Type|Wasilewski (WS)|ED	Wild Type|Columbia (Col-0)|ED	-0.586592	0.00744034
AT5G42790	Wild Type|Wasilewski (WS)|ED	Wild Type|Columbia (Col-0)|ED	-0.547422	3.72023027653045e-07
AT5G43830	Wild Type|Wasilewski (WS)|ED	Wild Type|Columbia (Col-0)|ED	-1.66102	0.0422256
AT5G43970	Wild Type|Wasilewski (WS)|ED	Wild Type|Columbia (Col-0)|ED	0.458326	2.80917295540718e-07
AT5G44070	Wild Type|Wasilewski (WS)|ED	Wild Type|Columbia (Col-0)|ED	-0.521605	0.0321429
AT5G44130	Wild Type|Wasilewski (WS)|ED	Wild Type|Columbia (Col-0)|ED	-1.12464	0.00575111
AT5G44720	Wild Type|Wasilewski (WS)|ED	Wild Type|Columbia (Col-0)|ED	-0.219717	3.75294524311414e-05
AT5G45170	Wild Type|Wasilewski (WS)|ED	Wild Type|Columbia (Col-0)|ED	-0.803371	0.00143725
AT5G45420	Wild Type|Wasilewski (WS)|ED	Wild Type|Columbia (Col-0)|ED	-1.16988	0.00319176
AT5G46110	Wild Type|Wasilewski (WS)|ED	Wild Type|Columbia (Col-0)|ED	-1.7679	0.0112074
AT5G46290	Wild Type|Wasilewski (WS)|ED	Wild Type|Columbia (Col-0)|ED	-2.44913	0.000160946
AT5G46420	Wild Type|Wasilewski (WS)|ED	Wild Type|Columbia (Col-0)|ED	-0.677025	0.00741325
AT5G47770	Wild Type|Wasilewski (WS)|ED	Wild Type|Columbia (Col-0)|ED	-0.249413	3.12453263785132e-06
AT5G47860	Wild Type|Wasilewski (WS)|ED	Wild Type|Columbia (Col-0)|ED	-1.19554	0.0373455
AT5G47890	Wild Type|Wasilewski (WS)|ED	Wild Type|Columbia (Col-0)|ED	-0.884799	0.00921684
AT5G48220	Wild Type|Wasilewski (WS)|ED	Wild Type|Columbia (Col-0)|ED	-2.49597	0.0112615
AT5G48230	Wild Type|Wasilewski (WS)|ED	Wild Type|Columbia (Col-0)|ED	-1.06728	2.0518717449058e-05
AT5G48480	Wild Type|Wasilewski (WS)|ED	Wild Type|Columbia (Col-0)|ED	-0.892032	0.00655283
AT5G48880	Wild Type|Wasilewski (WS)|ED	Wild Type|Columbia (Col-0)|ED	-1.84351	0.0320462
AT5G49360	Wild Type|Wasilewski (WS)|ED	Wild Type|Columbia (Col-0)|ED	-2.14845	0.0327724
AT5G49650	Wild Type|Wasilewski (WS)|ED	Wild Type|Columbia (Col-0)|ED	-1.84089	0.0213414
AT5G50250	Wild Type|Wasilewski (WS)|ED	Wild Type|Columbia (Col-0)|ED	-2.08614	0.0369443
AT5G51100	Wild Type|Wasilewski (WS)|ED	Wild Type|Columbia (Col-0)|ED	-1.03489	0.00199287
AT5G51820	Wild Type|Wasilewski (WS)|ED	Wild Type|Columbia (Col-0)|ED	-0.678382	0.00157855
AT5G52240	Wild Type|Wasilewski (WS)|ED	Wild Type|Columbia (Col-0)|ED	0.656278	2.49064638740258e-07
AT5G52520	Wild Type|Wasilewski (WS)|ED	Wild Type|Columbia (Col-0)|ED	-1.67558	0.00444725
AT5G52920	Wild Type|Wasilewski (WS)|ED	Wild Type|Columbia (Col-0)|ED	-1.29774	0.00195696
AT5G53560	Wild Type|Wasilewski (WS)|ED	Wild Type|Columbia (Col-0)|ED	-1.12393	0.000196713
AT5G54160	Wild Type|Wasilewski (WS)|ED	Wild Type|Columbia (Col-0)|ED	-2.24798	0.00873149
AT5G54430	Wild Type|Wasilewski (WS)|ED	Wild Type|Columbia (Col-0)|ED	-1.18411	0.0245405
AT5G54810	Wild Type|Wasilewski (WS)|ED	Wild Type|Columbia (Col-0)|ED	-1.3545	0.000370548
AT5G54960	Wild Type|Wasilewski (WS)|ED	Wild Type|Columbia (Col-0)|ED	-0.223988	0.000524962
AT5G55280	Wild Type|Wasilewski (WS)|ED	Wild Type|Columbia (Col-0)|ED	-1.34624	3.53755343577399e-05
AT5G55730	Wild Type|Wasilewski (WS)|ED	Wild Type|Columbia (Col-0)|ED	-0.891416	1.0317799099819e-05
AT5G56500	Wild Type|Wasilewski (WS)|ED	Wild Type|Columbia (Col-0)|ED	-1.28727	0.0260406
AT5G57020	Wild Type|Wasilewski (WS)|ED	Wild Type|Columbia (Col-0)|ED	-0.86511	0.0456684
AT5G57440	Wild Type|Wasilewski (WS)|ED	Wild Type|Columbia (Col-0)|ED	-0.753197	0.00147408
AT5G57960	Wild Type|Wasilewski (WS)|ED	Wild Type|Columbia (Col-0)|ED	-0.70952	0.0132916
AT5G58270	Wild Type|Wasilewski (WS)|ED	Wild Type|Columbia (Col-0)|ED	-1.64305	0.0104166
AT5G60460	Wild Type|Wasilewski (WS)|ED	Wild Type|Columbia (Col-0)|ED	0.38917	0.00600281
AT5G60600	Wild Type|Wasilewski (WS)|ED	Wild Type|Columbia (Col-0)|ED	-1.78428	0.00520425
AT5G60640	Wild Type|Wasilewski (WS)|ED	Wild Type|Columbia (Col-0)|ED	-1.39368	0.000530009
AT5G61170	Wild Type|Wasilewski (WS)|ED	Wild Type|Columbia (Col-0)|ED	-1.71472	0.00798128
AT5G61410	Wild Type|Wasilewski (WS)|ED	Wild Type|Columbia (Col-0)|ED	-2.20062	0.0331229
AT5G61510	Wild Type|Wasilewski (WS)|ED	Wild Type|Columbia (Col-0)|ED	-0.563875	0.000686081
AT5G62530	Wild Type|Wasilewski (WS)|ED	Wild Type|Columbia (Col-0)|ED	-0.391333	1.24076744823804e-05
AT5G62690	Wild Type|Wasilewski (WS)|ED	Wild Type|Columbia (Col-0)|ED	-2.80234	0.0388716
AT5G62720	Wild Type|Wasilewski (WS)|ED	Wild Type|Columbia (Col-0)|ED	-0.779608	0.000229244
AT5G62810	Wild Type|Wasilewski (WS)|ED	Wild Type|Columbia (Col-0)|ED	-0.182236	0.0189089
AT5G63810	Wild Type|Wasilewski (WS)|ED	Wild Type|Columbia (Col-0)|ED	-1.46126	0.0129727
AT5G64040	Wild Type|Wasilewski (WS)|ED	Wild Type|Columbia (Col-0)|ED	-1.93556	0.0347949
AT5G64140	Wild Type|Wasilewski (WS)|ED	Wild Type|Columbia (Col-0)|ED	-1.77394	0.0103548
AT5G64380	Wild Type|Wasilewski (WS)|ED	Wild Type|Columbia (Col-0)|ED	-0.97235	0.000647924
AT5G64740	Wild Type|Wasilewski (WS)|ED	Wild Type|Columbia (Col-0)|ED	2.56266	0.000329384
AT5G64940	Wild Type|Wasilewski (WS)|ED	Wild Type|Columbia (Col-0)|ED	-1.10967	0.000135738
AT5G65010	Wild Type|Wasilewski (WS)|ED	Wild Type|Columbia (Col-0)|ED	-1.20069	0.0073694
AT5G65020	Wild Type|Wasilewski (WS)|ED	Wild Type|Columbia (Col-0)|ED	0.359223	1.38065928893954e-07
AT5G65430	Wild Type|Wasilewski (WS)|ED	Wild Type|Columbia (Col-0)|ED	-0.135832	1.01402270794338e-05
AT5G66090	Wild Type|Wasilewski (WS)|ED	Wild Type|Columbia (Col-0)|ED	-1.59522	0.0460199
AT5G66530	Wild Type|Wasilewski (WS)|ED	Wild Type|Columbia (Col-0)|ED	-1.56467	0.000223339
ATCG00270	Wild Type|Wasilewski (WS)|ED	Wild Type|Columbia (Col-0)|ED	-2.72476	0.0343107
ATCG00280	Wild Type|Wasilewski (WS)|ED	Wild Type|Columbia (Col-0)|ED	-2.27225	2.76878023432912e-06
ATCG00330	Wild Type|Wasilewski (WS)|ED	Wild Type|Columbia (Col-0)|ED	-1.68505	0.0203271
ATCG00540	Wild Type|Wasilewski (WS)|ED	Wild Type|Columbia (Col-0)|ED	-2.00944	0.0194444
ATCG00580	Wild Type|Wasilewski (WS)|ED	Wild Type|Columbia (Col-0)|ED	-1.29481	0.00449161
ATCG00680	Wild Type|Wasilewski (WS)|ED	Wild Type|Columbia (Col-0)|ED	-2.53121	3.16204820441851e-05
ATCG00720	Wild Type|Wasilewski (WS)|ED	Wild Type|Columbia (Col-0)|ED	-2.54584	0.015107
ATCG00740	Wild Type|Wasilewski (WS)|ED	Wild Type|Columbia (Col-0)|ED	-2.20503	0.0191
ATCG00830	Wild Type|Wasilewski (WS)|ED	Wild Type|Columbia (Col-0)|ED	-2.21441	0.0172052
ATCG01060	Wild Type|Wasilewski (WS)|ED	Wild Type|Columbia (Col-0)|ED	-1.65408	0.0453936
ATCG01090	Wild Type|Wasilewski (WS)|ED	Wild Type|Columbia (Col-0)|ED	-1.152	0.00362812

## Sheet: WSvsCol-0_EN
AGI	wild-type	wild-type	log2	p_bh
AT1G01080	Wild Type|Wasilewski (WS)|EN	Wild Type|Columbia (Col-0)|EN	-2.23834	0.0260181
AT1G01820	Wild Type|Wasilewski (WS)|EN	Wild Type|Columbia (Col-0)|EN	-2.06864	0.039551
AT1G01970	Wild Type|Wasilewski (WS)|EN	Wild Type|Columbia (Col-0)|EN	1.1807	1.06691058735495e-07
AT1G02500	Wild Type|Wasilewski (WS)|EN	Wild Type|Columbia (Col-0)|EN	-0.853863	2.9683398139408e-05
AT1G02930	Wild Type|Wasilewski (WS)|EN	Wild Type|Columbia (Col-0)|EN	-0.886686	0.0256049
AT1G03130	Wild Type|Wasilewski (WS)|EN	Wild Type|Columbia (Col-0)|EN	-3.09427	0.045651
AT1G03160	Wild Type|Wasilewski (WS)|EN	Wild Type|Columbia (Col-0)|EN	-2.15398	0.017914
AT1G03220	Wild Type|Wasilewski (WS)|EN	Wild Type|Columbia (Col-0)|EN	-1.70891	0.0385131
AT1G04420	Wild Type|Wasilewski (WS)|EN	Wild Type|Columbia (Col-0)|EN	-2.33255	0.000197947
AT1G04480	Wild Type|Wasilewski (WS)|EN	Wild Type|Columbia (Col-0)|EN	-0.900264	1.46091344090931e-07
AT1G04690	Wild Type|Wasilewski (WS)|EN	Wild Type|Columbia (Col-0)|EN	-0.977612	0.000710949
AT1G05010	Wild Type|Wasilewski (WS)|EN	Wild Type|Columbia (Col-0)|EN	-1.65031	0.0138101
AT1G06000	Wild Type|Wasilewski (WS)|EN	Wild Type|Columbia (Col-0)|EN	-0.481808	1.50975711305932e-06
AT1G06020	Wild Type|Wasilewski (WS)|EN	Wild Type|Columbia (Col-0)|EN	-0.563249	0.0117028
AT1G06410	Wild Type|Wasilewski (WS)|EN	Wild Type|Columbia (Col-0)|EN	-1.18053	0.00332291
AT1G06650	Wild Type|Wasilewski (WS)|EN	Wild Type|Columbia (Col-0)|EN	-1.72167	0.0224466
AT1G06690	Wild Type|Wasilewski (WS)|EN	Wild Type|Columbia (Col-0)|EN	-1.22506	2.73295343143295e-06
AT1G07750	Wild Type|Wasilewski (WS)|EN	Wild Type|Columbia (Col-0)|EN	-0.823064	0.00414293
AT1G07920	Wild Type|Wasilewski (WS)|EN	Wild Type|Columbia (Col-0)|EN	-2.85253	0.0483523
AT1G08470	Wild Type|Wasilewski (WS)|EN	Wild Type|Columbia (Col-0)|EN	0.628305	0.0172163
AT1G08830	Wild Type|Wasilewski (WS)|EN	Wild Type|Columbia (Col-0)|EN	-0.716181	0.0250672
AT1G08980	Wild Type|Wasilewski (WS)|EN	Wild Type|Columbia (Col-0)|EN	-1.28569	0.000785615
AT1G09020	Wild Type|Wasilewski (WS)|EN	Wild Type|Columbia (Col-0)|EN	-0.261367	0.00621954
AT1G09070	Wild Type|Wasilewski (WS)|EN	Wild Type|Columbia (Col-0)|EN	-0.42555	4.27850990585748e-05
AT1G09130	Wild Type|Wasilewski (WS)|EN	Wild Type|Columbia (Col-0)|EN	-2.27661	0.0461757
AT1G09430	Wild Type|Wasilewski (WS)|EN	Wild Type|Columbia (Col-0)|EN	-1.83721	0.0315258
AT1G09490	Wild Type|Wasilewski (WS)|EN	Wild Type|Columbia (Col-0)|EN	0.659098	0.000726188
AT1G09640	Wild Type|Wasilewski (WS)|EN	Wild Type|Columbia (Col-0)|EN	-2.47121	0.00975241
AT1G09750	Wild Type|Wasilewski (WS)|EN	Wild Type|Columbia (Col-0)|EN	-1.71275	0.000266249
AT1G09795	Wild Type|Wasilewski (WS)|EN	Wild Type|Columbia (Col-0)|EN	-1.06487	4.53769721556341e-06
AT1G10370	Wild Type|Wasilewski (WS)|EN	Wild Type|Columbia (Col-0)|EN	-1.24848	0.0470934
AT1G10840	Wild Type|Wasilewski (WS)|EN	Wild Type|Columbia (Col-0)|EN	-2.29726	0.0265398
AT1G11870	Wild Type|Wasilewski (WS)|EN	Wild Type|Columbia (Col-0)|EN	0.169175	1.00230283431036e-05
AT1G12050	Wild Type|Wasilewski (WS)|EN	Wild Type|Columbia (Col-0)|EN	-1.23778	0.00246715
AT1G12240	Wild Type|Wasilewski (WS)|EN	Wild Type|Columbia (Col-0)|EN	-1.68896	0.0311256
AT1G12250	Wild Type|Wasilewski (WS)|EN	Wild Type|Columbia (Col-0)|EN	-0.188299	8.51066972965822e-09
AT1G12780	Wild Type|Wasilewski (WS)|EN	Wild Type|Columbia (Col-0)|EN	-1.28752	0.00219161
AT1G12800	Wild Type|Wasilewski (WS)|EN	Wild Type|Columbia (Col-0)|EN	-2.00413	0.0236324
AT1G13110	Wild Type|Wasilewski (WS)|EN	Wild Type|Columbia (Col-0)|EN	-0.960658	0.00076071
AT1G13270	Wild Type|Wasilewski (WS)|EN	Wild Type|Columbia (Col-0)|EN	-0.598434	1.22569943204356e-05
AT1G13280	Wild Type|Wasilewski (WS)|EN	Wild Type|Columbia (Col-0)|EN	-0.891577	0.00325781
AT1G14810	Wild Type|Wasilewski (WS)|EN	Wild Type|Columbia (Col-0)|EN	-3.17061	0.0293223
AT1G15930	Wild Type|Wasilewski (WS)|EN	Wild Type|Columbia (Col-0)|EN	-1.26506	0.000209398
AT1G16410	Wild Type|Wasilewski (WS)|EN	Wild Type|Columbia (Col-0)|EN	-0.751744	0.00354703
AT1G16890	Wild Type|Wasilewski (WS)|EN	Wild Type|Columbia (Col-0)|EN	-0.85143	0.000385236
AT1G17860	Wild Type|Wasilewski (WS)|EN	Wild Type|Columbia (Col-0)|EN	-0.987628	0.00380833
AT1G18270	Wild Type|Wasilewski (WS)|EN	Wild Type|Columbia (Col-0)|EN	-1.18776	0.0229094
AT1G18540	Wild Type|Wasilewski (WS)|EN	Wild Type|Columbia (Col-0)|EN	-1.10369	0.0316405
AT1G19150	Wild Type|Wasilewski (WS)|EN	Wild Type|Columbia (Col-0)|EN	-1.20053	0.00239214
AT1G19670	Wild Type|Wasilewski (WS)|EN	Wild Type|Columbia (Col-0)|EN	-0.975668	0.00114445
AT1G19920	Wild Type|Wasilewski (WS)|EN	Wild Type|Columbia (Col-0)|EN	-0.766677	1.10540493274819e-05
AT1G20110	Wild Type|Wasilewski (WS)|EN	Wild Type|Columbia (Col-0)|EN	-0.671847	0.0280557
AT1G20330	Wild Type|Wasilewski (WS)|EN	Wild Type|Columbia (Col-0)|EN	-1.71491	0.00393186
AT1G20340	Wild Type|Wasilewski (WS)|EN	Wild Type|Columbia (Col-0)|EN	-0.553711	0.00010568
AT1G20580	Wild Type|Wasilewski (WS)|EN	Wild Type|Columbia (Col-0)|EN	-0.844626	0.0425412
AT1G20810	Wild Type|Wasilewski (WS)|EN	Wild Type|Columbia (Col-0)|EN	0.960867	0.000363228
AT1G21130	Wild Type|Wasilewski (WS)|EN	Wild Type|Columbia (Col-0)|EN	-0.238415	4.02593629056225e-11
AT1G21350	Wild Type|Wasilewski (WS)|EN	Wild Type|Columbia (Col-0)|EN	-1.2816	0.0260252
AT1G21640	Wild Type|Wasilewski (WS)|EN	Wild Type|Columbia (Col-0)|EN	-0.993163	0.0232417
AT1G21750	Wild Type|Wasilewski (WS)|EN	Wild Type|Columbia (Col-0)|EN	-1.73712	0.0401217
AT1G22410	Wild Type|Wasilewski (WS)|EN	Wild Type|Columbia (Col-0)|EN	-2.18266	0.0312353
AT1G22530	Wild Type|Wasilewski (WS)|EN	Wild Type|Columbia (Col-0)|EN	-1.33892	0.034306
AT1G22840	Wild Type|Wasilewski (WS)|EN	Wild Type|Columbia (Col-0)|EN	-1.25186	0.00545374
AT1G23740	Wild Type|Wasilewski (WS)|EN	Wild Type|Columbia (Col-0)|EN	-0.711234	9.06530965826024e-11
AT1G23820	Wild Type|Wasilewski (WS)|EN	Wild Type|Columbia (Col-0)|EN	-2.53429	0.0292165
AT1G24020	Wild Type|Wasilewski (WS)|EN	Wild Type|Columbia (Col-0)|EN	-0.791921	4.48517587472069e-05
AT1G24300	Wild Type|Wasilewski (WS)|EN	Wild Type|Columbia (Col-0)|EN	-0.311194	0.0275494
AT1G24460	Wild Type|Wasilewski (WS)|EN	Wild Type|Columbia (Col-0)|EN	-1.30254	0.046007
AT1G25490	Wild Type|Wasilewski (WS)|EN	Wild Type|Columbia (Col-0)|EN	-0.732096	0.0002736
AT1G26090	Wild Type|Wasilewski (WS)|EN	Wild Type|Columbia (Col-0)|EN	-0.634053	0.0104974
AT1G26110	Wild Type|Wasilewski (WS)|EN	Wild Type|Columbia (Col-0)|EN	-1.0676	5.27351922881179e-05
AT1G26560	Wild Type|Wasilewski (WS)|EN	Wild Type|Columbia (Col-0)|EN	0.984377	0.000645986
AT1G27130	Wild Type|Wasilewski (WS)|EN	Wild Type|Columbia (Col-0)|EN	-0.334929	0.00117514
AT1G27930	Wild Type|Wasilewski (WS)|EN	Wild Type|Columbia (Col-0)|EN	-0.985394	0.00890086
AT1G28350	Wild Type|Wasilewski (WS)|EN	Wild Type|Columbia (Col-0)|EN	-1.26519	0.0147145
AT1G29150	Wild Type|Wasilewski (WS)|EN	Wild Type|Columbia (Col-0)|EN	-1.34333	0.00476908
AT1G30120	Wild Type|Wasilewski (WS)|EN	Wild Type|Columbia (Col-0)|EN	-0.738798	0.00585169
AT1G30230	Wild Type|Wasilewski (WS)|EN	Wild Type|Columbia (Col-0)|EN	-1.76395	0.00419469
AT1G30380	Wild Type|Wasilewski (WS)|EN	Wild Type|Columbia (Col-0)|EN	-1.05195	0.0034247
AT1G30530	Wild Type|Wasilewski (WS)|EN	Wild Type|Columbia (Col-0)|EN	-1.00778	0.000451469
AT1G30630	Wild Type|Wasilewski (WS)|EN	Wild Type|Columbia (Col-0)|EN	-1.88267	0.0262055
AT1G31160	Wild Type|Wasilewski (WS)|EN	Wild Type|Columbia (Col-0)|EN	-2.17469	0.0379954
AT1G31180	Wild Type|Wasilewski (WS)|EN	Wild Type|Columbia (Col-0)|EN	-1.83765	0.00236384
AT1G31230	Wild Type|Wasilewski (WS)|EN	Wild Type|Columbia (Col-0)|EN	-2.20331	0.0394565
AT1G31330	Wild Type|Wasilewski (WS)|EN	Wild Type|Columbia (Col-0)|EN	-1.62292	0.00386798
AT1G31690	Wild Type|Wasilewski (WS)|EN	Wild Type|Columbia (Col-0)|EN	-1.11735	0.0214578
AT1G32440	Wild Type|Wasilewski (WS)|EN	Wild Type|Columbia (Col-0)|EN	-0.294729	0.00227329
AT1G33590	Wild Type|Wasilewski (WS)|EN	Wild Type|Columbia (Col-0)|EN	-0.781331	5.57799130582594e-07
AT1G34000	Wild Type|Wasilewski (WS)|EN	Wild Type|Columbia (Col-0)|EN	0.272704	4.17535730434793e-10
AT1G34430	Wild Type|Wasilewski (WS)|EN	Wild Type|Columbia (Col-0)|EN	1.09509	2.16305173491399e-13
AT1G35620	Wild Type|Wasilewski (WS)|EN	Wild Type|Columbia (Col-0)|EN	-0.507439	2.70948112676944e-06
AT1G35720	Wild Type|Wasilewski (WS)|EN	Wild Type|Columbia (Col-0)|EN	-0.857571	1.65714073609554e-07
AT1G42970	Wild Type|Wasilewski (WS)|EN	Wild Type|Columbia (Col-0)|EN	-3.04671	0.0216806
AT1G44575	Wild Type|Wasilewski (WS)|EN	Wild Type|Columbia (Col-0)|EN	-2.41922	0.0227819
AT1G44835	Wild Type|Wasilewski (WS)|EN	Wild Type|Columbia (Col-0)|EN	-0.754221	0.0168616
AT1G45145	Wild Type|Wasilewski (WS)|EN	Wild Type|Columbia (Col-0)|EN	-0.604317	0.0397714
AT1G45201	Wild Type|Wasilewski (WS)|EN	Wild Type|Columbia (Col-0)|EN	-0.53004	2.26673251689989e-05
AT1G45474	Wild Type|Wasilewski (WS)|EN	Wild Type|Columbia (Col-0)|EN	-1.18002	0.00226873
AT1G47128	Wild Type|Wasilewski (WS)|EN	Wild Type|Columbia (Col-0)|EN	-2.47394	0.0416646
AT1G47420	Wild Type|Wasilewski (WS)|EN	Wild Type|Columbia (Col-0)|EN	-1.92697	0.0382866
AT1G48420	Wild Type|Wasilewski (WS)|EN	Wild Type|Columbia (Col-0)|EN	-0.441375	1.45686531678429e-06
AT1G48440	Wild Type|Wasilewski (WS)|EN	Wild Type|Columbia (Col-0)|EN	-1.3342	0.0247743
AT1G48520	Wild Type|Wasilewski (WS)|EN	Wild Type|Columbia (Col-0)|EN	-0.938584	0.00122035
AT1G48620	Wild Type|Wasilewski (WS)|EN	Wild Type|Columbia (Col-0)|EN	-1.47239	0.0349164
AT1G48630	Wild Type|Wasilewski (WS)|EN	Wild Type|Columbia (Col-0)|EN	-0.160093	3.9575926970113e-06
AT1G48850	Wild Type|Wasilewski (WS)|EN	Wild Type|Columbia (Col-0)|EN	-1.48022	0.000212514
AT1G49630	Wild Type|Wasilewski (WS)|EN	Wild Type|Columbia (Col-0)|EN	-0.0827024	0.0320723
AT1G51100	Wild Type|Wasilewski (WS)|EN	Wild Type|Columbia (Col-0)|EN	-1.35301	0.000474876
AT1G51690	Wild Type|Wasilewski (WS)|EN	Wild Type|Columbia (Col-0)|EN	0.463003	5.76223156408122e-05
AT1G52000	Wild Type|Wasilewski (WS)|EN	Wild Type|Columbia (Col-0)|EN	0.82889	3.23296053375565e-07
AT1G52360	Wild Type|Wasilewski (WS)|EN	Wild Type|Columbia (Col-0)|EN	-1.56736	0.0207986
AT1G52400	Wild Type|Wasilewski (WS)|EN	Wild Type|Columbia (Col-0)|EN	-0.451402	0.00255661
AT1G52410	Wild Type|Wasilewski (WS)|EN	Wild Type|Columbia (Col-0)|EN	0.152158	0.000289048
AT1G52730	Wild Type|Wasilewski (WS)|EN	Wild Type|Columbia (Col-0)|EN	-0.84822	1.4458847586953e-05
AT1G52760	Wild Type|Wasilewski (WS)|EN	Wild Type|Columbia (Col-0)|EN	-1.0139	0.00701483
AT1G53240	Wild Type|Wasilewski (WS)|EN	Wild Type|Columbia (Col-0)|EN	-1.8306	0.00485846
AT1G53280	Wild Type|Wasilewski (WS)|EN	Wild Type|Columbia (Col-0)|EN	-1.5074	0.000976231
AT1G54010	Wild Type|Wasilewski (WS)|EN	Wild Type|Columbia (Col-0)|EN	-0.906695	0.00341775
AT1G54040	Wild Type|Wasilewski (WS)|EN	Wild Type|Columbia (Col-0)|EN	1.80392	0
AT1G54270	Wild Type|Wasilewski (WS)|EN	Wild Type|Columbia (Col-0)|EN	-1.37413	0.0215312
AT1G54780	Wild Type|Wasilewski (WS)|EN	Wild Type|Columbia (Col-0)|EN	-2.79992	0.0399128
AT1G55450	Wild Type|Wasilewski (WS)|EN	Wild Type|Columbia (Col-0)|EN	-0.294265	0.000132274
AT1G55480	Wild Type|Wasilewski (WS)|EN	Wild Type|Columbia (Col-0)|EN	-2.34973	0.00603991
AT1G55890	Wild Type|Wasilewski (WS)|EN	Wild Type|Columbia (Col-0)|EN	0.0972489	0.0179532
AT1G56450	Wild Type|Wasilewski (WS)|EN	Wild Type|Columbia (Col-0)|EN	-1.96293	0.00500964
AT1G56500	Wild Type|Wasilewski (WS)|EN	Wild Type|Columbia (Col-0)|EN	-1.51535	0.0140257
AT1G57720	Wild Type|Wasilewski (WS)|EN	Wild Type|Columbia (Col-0)|EN	-2.33603	0.00333153
AT1G57770	Wild Type|Wasilewski (WS)|EN	Wild Type|Columbia (Col-0)|EN	0.376535	2.35033788486102e-05
AT1G58270	Wild Type|Wasilewski (WS)|EN	Wild Type|Columbia (Col-0)|EN	1.86114	0.00153722
AT1G58380	Wild Type|Wasilewski (WS)|EN	Wild Type|Columbia (Col-0)|EN	-0.179918	2.14373820094121e-05
AT1G59700	Wild Type|Wasilewski (WS)|EN	Wild Type|Columbia (Col-0)|EN	-0.724423	0.0236708
AT1G59870	Wild Type|Wasilewski (WS)|EN	Wild Type|Columbia (Col-0)|EN	-1.57213	0.0319117
AT1G59900	Wild Type|Wasilewski (WS)|EN	Wild Type|Columbia (Col-0)|EN	-2.39332	0.0283845
AT1G60000	Wild Type|Wasilewski (WS)|EN	Wild Type|Columbia (Col-0)|EN	-0.25077	7.68713009312881e-08
AT1G60420	Wild Type|Wasilewski (WS)|EN	Wild Type|Columbia (Col-0)|EN	-1.01821	0.00485563
AT1G60710	Wild Type|Wasilewski (WS)|EN	Wild Type|Columbia (Col-0)|EN	0.38036	2.08495903940368e-08
AT1G61520	Wild Type|Wasilewski (WS)|EN	Wild Type|Columbia (Col-0)|EN	-1.21446	7.12090860510028e-05
AT1G61790	Wild Type|Wasilewski (WS)|EN	Wild Type|Columbia (Col-0)|EN	-1.05705	0.00217115
AT1G62380	Wild Type|Wasilewski (WS)|EN	Wild Type|Columbia (Col-0)|EN	-0.31059	8.44638494689567e-06
AT1G62390	Wild Type|Wasilewski (WS)|EN	Wild Type|Columbia (Col-0)|EN	-2.20429	0.0026572
AT1G62640	Wild Type|Wasilewski (WS)|EN	Wild Type|Columbia (Col-0)|EN	-1.38835	4.36545803285936e-06
AT1G63000	Wild Type|Wasilewski (WS)|EN	Wild Type|Columbia (Col-0)|EN	-1.40879	0.000592706
AT1G63660	Wild Type|Wasilewski (WS)|EN	Wild Type|Columbia (Col-0)|EN	-0.832245	0.000649763
AT1G63680	Wild Type|Wasilewski (WS)|EN	Wild Type|Columbia (Col-0)|EN	-1.28424	0.000516915
AT1G63940	Wild Type|Wasilewski (WS)|EN	Wild Type|Columbia (Col-0)|EN	-1.35493	6.36510795028373e-06
AT1G64430	Wild Type|Wasilewski (WS)|EN	Wild Type|Columbia (Col-0)|EN	-0.363406	0.0183682
AT1G64970	Wild Type|Wasilewski (WS)|EN	Wild Type|Columbia (Col-0)|EN	-0.619329	0.00180507
AT1G64980	Wild Type|Wasilewski (WS)|EN	Wild Type|Columbia (Col-0)|EN	-1.27438	0.0418305
AT1G65650	Wild Type|Wasilewski (WS)|EN	Wild Type|Columbia (Col-0)|EN	-1.64179	0.0460784
AT1G65930	Wild Type|Wasilewski (WS)|EN	Wild Type|Columbia (Col-0)|EN	-1.87158	0.0103442
AT1G65960	Wild Type|Wasilewski (WS)|EN	Wild Type|Columbia (Col-0)|EN	-2.14812	0.00687813
AT1G65980	Wild Type|Wasilewski (WS)|EN	Wild Type|Columbia (Col-0)|EN	-0.894824	0.00182171
AT1G66250	Wild Type|Wasilewski (WS)|EN	Wild Type|Columbia (Col-0)|EN	0.57078	2.85771291417309e-07
AT1G66940	Wild Type|Wasilewski (WS)|EN	Wild Type|Columbia (Col-0)|EN	-0.207643	0.0224582
AT1G66970	Wild Type|Wasilewski (WS)|EN	Wild Type|Columbia (Col-0)|EN	0.260997	4.96571740863681e-07
AT1G67140	Wild Type|Wasilewski (WS)|EN	Wild Type|Columbia (Col-0)|EN	-1.26006	0.0130747
AT1G68010	Wild Type|Wasilewski (WS)|EN	Wild Type|Columbia (Col-0)|EN	-1.65875	2.46369704567062e-07
AT1G69250	Wild Type|Wasilewski (WS)|EN	Wild Type|Columbia (Col-0)|EN	-1.30095	0.0225287
AT1G69740	Wild Type|Wasilewski (WS)|EN	Wild Type|Columbia (Col-0)|EN	-2.50787	0.00418648
AT1G70890	Wild Type|Wasilewski (WS)|EN	Wild Type|Columbia (Col-0)|EN	-1.16359	0.00542972
AT1G71695	Wild Type|Wasilewski (WS)|EN	Wild Type|Columbia (Col-0)|EN	-1.70572	0.00354986
AT1G71860	Wild Type|Wasilewski (WS)|EN	Wild Type|Columbia (Col-0)|EN	0.024385	5.85102321066967e-05
AT1G71920	Wild Type|Wasilewski (WS)|EN	Wild Type|Columbia (Col-0)|EN	-0.1874	2.89818110825843e-06
AT1G72150	Wild Type|Wasilewski (WS)|EN	Wild Type|Columbia (Col-0)|EN	-1.06273	0.00871111
AT1G72370	Wild Type|Wasilewski (WS)|EN	Wild Type|Columbia (Col-0)|EN	-2.74692	0.0115699
AT1G72880	Wild Type|Wasilewski (WS)|EN	Wild Type|Columbia (Col-0)|EN	0.0567328	0.00466564
AT1G72930	Wild Type|Wasilewski (WS)|EN	Wild Type|Columbia (Col-0)|EN	-0.307734	0.00499798
AT1G72970	Wild Type|Wasilewski (WS)|EN	Wild Type|Columbia (Col-0)|EN	-0.677037	0.0384035
AT1G73060	Wild Type|Wasilewski (WS)|EN	Wild Type|Columbia (Col-0)|EN	-1.04337	5.26470948678193e-05
AT1G73230	Wild Type|Wasilewski (WS)|EN	Wild Type|Columbia (Col-0)|EN	-1.09938	0.000932763
AT1G74070	Wild Type|Wasilewski (WS)|EN	Wild Type|Columbia (Col-0)|EN	-1.23056	0.00630381
AT1G74470	Wild Type|Wasilewski (WS)|EN	Wild Type|Columbia (Col-0)|EN	-2.25766	0.00960914
AT1G74560	Wild Type|Wasilewski (WS)|EN	Wild Type|Columbia (Col-0)|EN	-1.15307	0.0296779
AT1G74880	Wild Type|Wasilewski (WS)|EN	Wild Type|Columbia (Col-0)|EN	-0.557706	0.000440098
AT1G74910	Wild Type|Wasilewski (WS)|EN	Wild Type|Columbia (Col-0)|EN	-0.641372	3.92134052679321e-09
AT1G74920	Wild Type|Wasilewski (WS)|EN	Wild Type|Columbia (Col-0)|EN	-0.774001	0.000149165
AT1G74960	Wild Type|Wasilewski (WS)|EN	Wild Type|Columbia (Col-0)|EN	-1.37013	0.000896292
AT1G75330	Wild Type|Wasilewski (WS)|EN	Wild Type|Columbia (Col-0)|EN	-0.586497	4.41893753552486e-07
AT1G75750	Wild Type|Wasilewski (WS)|EN	Wild Type|Columbia (Col-0)|EN	-0.262364	3.539654958092e-05
AT1G75950	Wild Type|Wasilewski (WS)|EN	Wild Type|Columbia (Col-0)|EN	-1.9075	0.0372212
AT1G76010	Wild Type|Wasilewski (WS)|EN	Wild Type|Columbia (Col-0)|EN	-0.384236	8.38876715854083e-07
AT1G76090	Wild Type|Wasilewski (WS)|EN	Wild Type|Columbia (Col-0)|EN	-0.0787793	9.95268289080047e-05
AT1G76100	Wild Type|Wasilewski (WS)|EN	Wild Type|Columbia (Col-0)|EN	-1.25151	0.0107038
AT1G76160	Wild Type|Wasilewski (WS)|EN	Wild Type|Columbia (Col-0)|EN	-0.94976	0.00204586
AT1G76730	Wild Type|Wasilewski (WS)|EN	Wild Type|Columbia (Col-0)|EN	-1.50124	0.00177957
AT1G77590	Wild Type|Wasilewski (WS)|EN	Wild Type|Columbia (Col-0)|EN	-0.98511	0.0169252
AT1G77940	Wild Type|Wasilewski (WS)|EN	Wild Type|Columbia (Col-0)|EN	-1.13217	0.000940562
AT1G78370	Wild Type|Wasilewski (WS)|EN	Wild Type|Columbia (Col-0)|EN	-1.28278	0.00110614
AT1G78680	Wild Type|Wasilewski (WS)|EN	Wild Type|Columbia (Col-0)|EN	0.053682	2.04963259811116e-06
AT1G78820	Wild Type|Wasilewski (WS)|EN	Wild Type|Columbia (Col-0)|EN	-0.0569483	9.56128746957241e-09
AT1G78830	Wild Type|Wasilewski (WS)|EN	Wild Type|Columbia (Col-0)|EN	-1.04177	0.000217943
AT1G78850	Wild Type|Wasilewski (WS)|EN	Wild Type|Columbia (Col-0)|EN	0.356771	1.25030815184172e-10
AT1G78915	Wild Type|Wasilewski (WS)|EN	Wild Type|Columbia (Col-0)|EN	-0.933942	0.00295021
AT1G79040	Wild Type|Wasilewski (WS)|EN	Wild Type|Columbia (Col-0)|EN	-0.983567	0.0438462
AT1G79230	Wild Type|Wasilewski (WS)|EN	Wild Type|Columbia (Col-0)|EN	-1.03669	4.31044196230998e-05
AT1G79340	Wild Type|Wasilewski (WS)|EN	Wild Type|Columbia (Col-0)|EN	-1.09667	0.00185476
AT1G79500	Wild Type|Wasilewski (WS)|EN	Wild Type|Columbia (Col-0)|EN	-0.695128	0.00380417
AT1G79720	Wild Type|Wasilewski (WS)|EN	Wild Type|Columbia (Col-0)|EN	-0.623905	0.026331
AT1G79870	Wild Type|Wasilewski (WS)|EN	Wild Type|Columbia (Col-0)|EN	-1.59637	0.00141285
AT1G79990	Wild Type|Wasilewski (WS)|EN	Wild Type|Columbia (Col-0)|EN	-0.326632	0.0131591
AT1G80380	Wild Type|Wasilewski (WS)|EN	Wild Type|Columbia (Col-0)|EN	-3.66722	0.0110216
AT1G80560	Wild Type|Wasilewski (WS)|EN	Wild Type|Columbia (Col-0)|EN	-1.49749	0.00897481
AT2G01140	Wild Type|Wasilewski (WS)|EN	Wild Type|Columbia (Col-0)|EN	-1.51289	0.00029805
AT2G01350	Wild Type|Wasilewski (WS)|EN	Wild Type|Columbia (Col-0)|EN	-1.2483	0.00474043
AT2G01755	Wild Type|Wasilewski (WS)|EN	Wild Type|Columbia (Col-0)|EN	1.01567	0.00757704
AT2G02500	Wild Type|Wasilewski (WS)|EN	Wild Type|Columbia (Col-0)|EN	-1.06608	0.0179572
AT2G03750	Wild Type|Wasilewski (WS)|EN	Wild Type|Columbia (Col-0)|EN	-1.46324	0.0139804
AT2G04030	Wild Type|Wasilewski (WS)|EN	Wild Type|Columbia (Col-0)|EN	-2.62028	0.0445984
AT2G04039	Wild Type|Wasilewski (WS)|EN	Wild Type|Columbia (Col-0)|EN	-1.55	0.0158208
AT2G04842	Wild Type|Wasilewski (WS)|EN	Wild Type|Columbia (Col-0)|EN	-1.75579	0.049217
AT2G05070	Wild Type|Wasilewski (WS)|EN	Wild Type|Columbia (Col-0)|EN	-0.832809	0.00273975
AT2G05710	Wild Type|Wasilewski (WS)|EN	Wild Type|Columbia (Col-0)|EN	-1.9601	0.00881573
AT2G06850	Wild Type|Wasilewski (WS)|EN	Wild Type|Columbia (Col-0)|EN	-1.40652	0.0482193
AT2G07050	Wild Type|Wasilewski (WS)|EN	Wild Type|Columbia (Col-0)|EN	-1.61866	0.00953031
AT2G07698	Wild Type|Wasilewski (WS)|EN	Wild Type|Columbia (Col-0)|EN	-1.9096	0.0409563
AT2G07727	Wild Type|Wasilewski (WS)|EN	Wild Type|Columbia (Col-0)|EN	-0.978353	0.0046554
AT2G10940	Wild Type|Wasilewski (WS)|EN	Wild Type|Columbia (Col-0)|EN	-1.44842	9.66013895678471e-05
AT2G14170	Wild Type|Wasilewski (WS)|EN	Wild Type|Columbia (Col-0)|EN	-0.969743	0.000173903
AT2G14260	Wild Type|Wasilewski (WS)|EN	Wild Type|Columbia (Col-0)|EN	-0.65325	1.77396068810413e-06
AT2G16600	Wild Type|Wasilewski (WS)|EN	Wild Type|Columbia (Col-0)|EN	-1.86018	0.000625018
AT2G17390	Wild Type|Wasilewski (WS)|EN	Wild Type|Columbia (Col-0)|EN	-1.74538	0.00298146
AT2G17630	Wild Type|Wasilewski (WS)|EN	Wild Type|Columbia (Col-0)|EN	-0.636865	2.61301570468855e-07
AT2G17840	Wild Type|Wasilewski (WS)|EN	Wild Type|Columbia (Col-0)|EN	-0.712909	0.00177998
AT2G19770	Wild Type|Wasilewski (WS)|EN	Wild Type|Columbia (Col-0)|EN	-0.912124	0.000374164
AT2G20420	Wild Type|Wasilewski (WS)|EN	Wild Type|Columbia (Col-0)|EN	-2.38804	0.000581667
AT2G20580	Wild Type|Wasilewski (WS)|EN	Wild Type|Columbia (Col-0)|EN	-2.10873	0.0295373
AT2G20990	Wild Type|Wasilewski (WS)|EN	Wild Type|Columbia (Col-0)|EN	-0.451509	0.000321567
AT2G21130	Wild Type|Wasilewski (WS)|EN	Wild Type|Columbia (Col-0)|EN	-0.875482	0.0045937
AT2G21250	Wild Type|Wasilewski (WS)|EN	Wild Type|Columbia (Col-0)|EN	-1.08145	3.47123186559224e-05
AT2G21530	Wild Type|Wasilewski (WS)|EN	Wild Type|Columbia (Col-0)|EN	-2.54052	0.0332219
AT2G21580	Wild Type|Wasilewski (WS)|EN	Wild Type|Columbia (Col-0)|EN	-1.72742	0.0420288
AT2G22250	Wild Type|Wasilewski (WS)|EN	Wild Type|Columbia (Col-0)|EN	-1.26359	0.00508741
AT2G22360	Wild Type|Wasilewski (WS)|EN	Wild Type|Columbia (Col-0)|EN	-1.44456	0.00879545
AT2G22780	Wild Type|Wasilewski (WS)|EN	Wild Type|Columbia (Col-0)|EN	-1.55417	0.00411804
AT2G23600	Wild Type|Wasilewski (WS)|EN	Wild Type|Columbia (Col-0)|EN	-1.93386	0.0345266
AT2G24020	Wild Type|Wasilewski (WS)|EN	Wild Type|Columbia (Col-0)|EN	-0.605525	3.07739720032798e-05
AT2G24050	Wild Type|Wasilewski (WS)|EN	Wild Type|Columbia (Col-0)|EN	-2.2778	0.0372952
AT2G24060	Wild Type|Wasilewski (WS)|EN	Wild Type|Columbia (Col-0)|EN	-1.29492	0.00420365
AT2G24270	Wild Type|Wasilewski (WS)|EN	Wild Type|Columbia (Col-0)|EN	-2.15212	0.00231627
AT2G25070	Wild Type|Wasilewski (WS)|EN	Wild Type|Columbia (Col-0)|EN	-0.858029	0.0258957
AT2G25110	Wild Type|Wasilewski (WS)|EN	Wild Type|Columbia (Col-0)|EN	-0.784953	0.0320778
AT2G25450	Wild Type|Wasilewski (WS)|EN	Wild Type|Columbia (Col-0)|EN	-2.15168	0.0476606
AT2G25870	Wild Type|Wasilewski (WS)|EN	Wild Type|Columbia (Col-0)|EN	-0.563226	0.0398836
AT2G26080	Wild Type|Wasilewski (WS)|EN	Wild Type|Columbia (Col-0)|EN	-1.25553	4.89283236625156e-05
AT2G26250	Wild Type|Wasilewski (WS)|EN	Wild Type|Columbia (Col-0)|EN	-0.667551	0.0227782
AT2G26740	Wild Type|Wasilewski (WS)|EN	Wild Type|Columbia (Col-0)|EN	3.00512	2.2472267612717e-07
AT2G27680	Wild Type|Wasilewski (WS)|EN	Wild Type|Columbia (Col-0)|EN	-1.90933	0.000721836
AT2G27710	Wild Type|Wasilewski (WS)|EN	Wild Type|Columbia (Col-0)|EN	-0.326937	2.30615755120455e-05
AT2G27720	Wild Type|Wasilewski (WS)|EN	Wild Type|Columbia (Col-0)|EN	0.557765	7.89600994105362e-08
AT2G27820	Wild Type|Wasilewski (WS)|EN	Wild Type|Columbia (Col-0)|EN	-1.19421	0.00179365
AT2G28190	Wild Type|Wasilewski (WS)|EN	Wild Type|Columbia (Col-0)|EN	-1.64466	0.011807
AT2G28790	Wild Type|Wasilewski (WS)|EN	Wild Type|Columbia (Col-0)|EN	-0.370874	0.000367664
AT2G30200	Wild Type|Wasilewski (WS)|EN	Wild Type|Columbia (Col-0)|EN	-1.97517	0.00969522
AT2G30390	Wild Type|Wasilewski (WS)|EN	Wild Type|Columbia (Col-0)|EN	-1.36531	0.00248282
AT2G30490	Wild Type|Wasilewski (WS)|EN	Wild Type|Columbia (Col-0)|EN	-0.600164	0.00037064
AT2G30930	Wild Type|Wasilewski (WS)|EN	Wild Type|Columbia (Col-0)|EN	-1.03135	0.0124469
AT2G30970	Wild Type|Wasilewski (WS)|EN	Wild Type|Columbia (Col-0)|EN	-2.52368	0.00358937
AT2G31040	Wild Type|Wasilewski (WS)|EN	Wild Type|Columbia (Col-0)|EN	-0.0465371	0.000227871
AT2G31390	Wild Type|Wasilewski (WS)|EN	Wild Type|Columbia (Col-0)|EN	-0.344004	0.000607627
AT2G31890	Wild Type|Wasilewski (WS)|EN	Wild Type|Columbia (Col-0)|EN	-0.484449	0.0174663
AT2G31960	Wild Type|Wasilewski (WS)|EN	Wild Type|Columbia (Col-0)|EN	-0.224861	0.0425809
AT2G32080	Wild Type|Wasilewski (WS)|EN	Wild Type|Columbia (Col-0)|EN	-1.47846	0.000789383
AT2G32920	Wild Type|Wasilewski (WS)|EN	Wild Type|Columbia (Col-0)|EN	-1.72723	0.0251642
AT2G33210	Wild Type|Wasilewski (WS)|EN	Wild Type|Columbia (Col-0)|EN	-1.15032	0.0286058
AT2G33840	Wild Type|Wasilewski (WS)|EN	Wild Type|Columbia (Col-0)|EN	0.414084	0.0166401
AT2G34430	Wild Type|Wasilewski (WS)|EN	Wild Type|Columbia (Col-0)|EN	-1.24591	0.0473162
AT2G34460	Wild Type|Wasilewski (WS)|EN	Wild Type|Columbia (Col-0)|EN	-2.23121	0.00350823
AT2G34560	Wild Type|Wasilewski (WS)|EN	Wild Type|Columbia (Col-0)|EN	-1.3812	0.000524323
AT2G35010	Wild Type|Wasilewski (WS)|EN	Wild Type|Columbia (Col-0)|EN	-0.00948951	9.26451795827907e-05
AT2G35370	Wild Type|Wasilewski (WS)|EN	Wild Type|Columbia (Col-0)|EN	-1.15196	0.000716663
AT2G35490	Wild Type|Wasilewski (WS)|EN	Wild Type|Columbia (Col-0)|EN	-2.36538	0.0323337
AT2G35810	Wild Type|Wasilewski (WS)|EN	Wild Type|Columbia (Col-0)|EN	0.4704	1.16442224040965e-05
AT2G36160	Wild Type|Wasilewski (WS)|EN	Wild Type|Columbia (Col-0)|EN	-0.295907	4.7368046360932e-05
AT2G36460	Wild Type|Wasilewski (WS)|EN	Wild Type|Columbia (Col-0)|EN	-2.27892	0.0109012
AT2G36580	Wild Type|Wasilewski (WS)|EN	Wild Type|Columbia (Col-0)|EN	-1.38927	0.00924229
AT2G36830	Wild Type|Wasilewski (WS)|EN	Wild Type|Columbia (Col-0)|EN	-0.636665	0.00395636
AT2G36885	Wild Type|Wasilewski (WS)|EN	Wild Type|Columbia (Col-0)|EN	-1.98403	0.0375704
AT2G37040	Wild Type|Wasilewski (WS)|EN	Wild Type|Columbia (Col-0)|EN	-0.112099	0.000103264
AT2G37230	Wild Type|Wasilewski (WS)|EN	Wild Type|Columbia (Col-0)|EN	-1.13148	0.000196654
AT2G38540	Wild Type|Wasilewski (WS)|EN	Wild Type|Columbia (Col-0)|EN	-1.016	0.00111871
AT2G38700	Wild Type|Wasilewski (WS)|EN	Wild Type|Columbia (Col-0)|EN	0.468581	7.38242691543757e-08
AT2G38750	Wild Type|Wasilewski (WS)|EN	Wild Type|Columbia (Col-0)|EN	-1.04051	0.00261422
AT2G39010	Wild Type|Wasilewski (WS)|EN	Wild Type|Columbia (Col-0)|EN	-0.545458	0.00221034
AT2G39080	Wild Type|Wasilewski (WS)|EN	Wild Type|Columbia (Col-0)|EN	-1.36441	0.004252
AT2G39470	Wild Type|Wasilewski (WS)|EN	Wild Type|Columbia (Col-0)|EN	-1.35814	0.00457863
AT2G39730	Wild Type|Wasilewski (WS)|EN	Wild Type|Columbia (Col-0)|EN	-2.17372	0.00577112
AT2G39770	Wild Type|Wasilewski (WS)|EN	Wild Type|Columbia (Col-0)|EN	-1.72583	0.00802937
AT2G39960	Wild Type|Wasilewski (WS)|EN	Wild Type|Columbia (Col-0)|EN	-0.926167	0.0442096
AT2G40300	Wild Type|Wasilewski (WS)|EN	Wild Type|Columbia (Col-0)|EN	-1.33283	0.00897967
AT2G40490	Wild Type|Wasilewski (WS)|EN	Wild Type|Columbia (Col-0)|EN	-3.39841	0.0125427
AT2G41100	Wild Type|Wasilewski (WS)|EN	Wild Type|Columbia (Col-0)|EN	0.192583	4.46604225153522e-05
AT2G41840	Wild Type|Wasilewski (WS)|EN	Wild Type|Columbia (Col-0)|EN	-0.986745	0.000143815
AT2G41950	Wild Type|Wasilewski (WS)|EN	Wild Type|Columbia (Col-0)|EN	-1.6819	0.0403527
AT2G42230	Wild Type|Wasilewski (WS)|EN	Wild Type|Columbia (Col-0)|EN	-0.499196	0.025098
AT2G42520	Wild Type|Wasilewski (WS)|EN	Wild Type|Columbia (Col-0)|EN	-2.11237	0.0376534
AT2G42910	Wild Type|Wasilewski (WS)|EN	Wild Type|Columbia (Col-0)|EN	-2.46255	0.0278028
AT2G43460	Wild Type|Wasilewski (WS)|EN	Wild Type|Columbia (Col-0)|EN	-1.20004	0.00131099
AT2G43560	Wild Type|Wasilewski (WS)|EN	Wild Type|Columbia (Col-0)|EN	-1.22971	0.00200536
AT2G43820	Wild Type|Wasilewski (WS)|EN	Wild Type|Columbia (Col-0)|EN	-0.295484	0.0238264
AT2G43910	Wild Type|Wasilewski (WS)|EN	Wild Type|Columbia (Col-0)|EN	-0.92041	0.000736515
AT2G43945	Wild Type|Wasilewski (WS)|EN	Wild Type|Columbia (Col-0)|EN	-1.2486	0.00441322
AT2G44060	Wild Type|Wasilewski (WS)|EN	Wild Type|Columbia (Col-0)|EN	-1.4268	0.000281789
AT2G44160	Wild Type|Wasilewski (WS)|EN	Wild Type|Columbia (Col-0)|EN	-1.26208	0.0118087
AT2G44230	Wild Type|Wasilewski (WS)|EN	Wild Type|Columbia (Col-0)|EN	-1.02349	0.00532853
AT2G44760	Wild Type|Wasilewski (WS)|EN	Wild Type|Columbia (Col-0)|EN	-1.51804	0.0295577
AT2G45180	Wild Type|Wasilewski (WS)|EN	Wild Type|Columbia (Col-0)|EN	-0.93077	0.000890601
AT2G45470	Wild Type|Wasilewski (WS)|EN	Wild Type|Columbia (Col-0)|EN	-1.95013	0.0422841
AT2G45540	Wild Type|Wasilewski (WS)|EN	Wild Type|Columbia (Col-0)|EN	-0.816998	0.0155307
AT2G45740	Wild Type|Wasilewski (WS)|EN	Wild Type|Columbia (Col-0)|EN	-2.07808	0.0318543
AT2G46820	Wild Type|Wasilewski (WS)|EN	Wild Type|Columbia (Col-0)|EN	-1.28381	0.0369006
AT2G46910	Wild Type|Wasilewski (WS)|EN	Wild Type|Columbia (Col-0)|EN	0.573898	0.00206615
AT2G47470	Wild Type|Wasilewski (WS)|EN	Wild Type|Columbia (Col-0)|EN	-1.31302	1.25240949446232e-08
AT2G47610	Wild Type|Wasilewski (WS)|EN	Wild Type|Columbia (Col-0)|EN	-0.663042	1.61383712157229e-05
AT2G47650	Wild Type|Wasilewski (WS)|EN	Wild Type|Columbia (Col-0)|EN	-0.145122	0.00022736
AT2G47710	Wild Type|Wasilewski (WS)|EN	Wild Type|Columbia (Col-0)|EN	-1.70108	0.0293529
AT3G01290	Wild Type|Wasilewski (WS)|EN	Wild Type|Columbia (Col-0)|EN	-0.883938	0.010275
AT3G01440	Wild Type|Wasilewski (WS)|EN	Wild Type|Columbia (Col-0)|EN	-1.242	9.50147981818848e-05
AT3G01480	Wild Type|Wasilewski (WS)|EN	Wild Type|Columbia (Col-0)|EN	-2.61757	0.0169642
AT3G01500	Wild Type|Wasilewski (WS)|EN	Wild Type|Columbia (Col-0)|EN	-2.1076	0.0452172
AT3G02200	Wild Type|Wasilewski (WS)|EN	Wild Type|Columbia (Col-0)|EN	-2.8909	0.00613747
AT3G02230	Wild Type|Wasilewski (WS)|EN	Wild Type|Columbia (Col-0)|EN	-2.59921	0.0309751
AT3G02350	Wild Type|Wasilewski (WS)|EN	Wild Type|Columbia (Col-0)|EN	-0.996968	0.00396226
AT3G02420	Wild Type|Wasilewski (WS)|EN	Wild Type|Columbia (Col-0)|EN	-1.7629	0.0266435
AT3G02720	Wild Type|Wasilewski (WS)|EN	Wild Type|Columbia (Col-0)|EN	-0.998056	0.0367559
AT3G03920	Wild Type|Wasilewski (WS)|EN	Wild Type|Columbia (Col-0)|EN	-1.60689	0.0497907
AT3G03960	Wild Type|Wasilewski (WS)|EN	Wild Type|Columbia (Col-0)|EN	-1.08982	0.0133081
AT3G04480	Wild Type|Wasilewski (WS)|EN	Wild Type|Columbia (Col-0)|EN	-0.418927	0.00226909
AT3G04550	Wild Type|Wasilewski (WS)|EN	Wild Type|Columbia (Col-0)|EN	-1.15935	0.00037364
AT3G04920	Wild Type|Wasilewski (WS)|EN	Wild Type|Columbia (Col-0)|EN	-1.50113	0.00912223
AT3G05180	Wild Type|Wasilewski (WS)|EN	Wild Type|Columbia (Col-0)|EN	-0.153267	3.29372953250994e-06
AT3G05680	Wild Type|Wasilewski (WS)|EN	Wild Type|Columbia (Col-0)|EN	-0.37002	0.027524
AT3G06483	Wild Type|Wasilewski (WS)|EN	Wild Type|Columbia (Col-0)|EN	-1.07936	0.000331898
AT3G06650	Wild Type|Wasilewski (WS)|EN	Wild Type|Columbia (Col-0)|EN	-1.94699	0.0188933
AT3G06720	Wild Type|Wasilewski (WS)|EN	Wild Type|Columbia (Col-0)|EN	-0.116216	0.00607571
AT3G06730	Wild Type|Wasilewski (WS)|EN	Wild Type|Columbia (Col-0)|EN	-1.88884	0.0181879
AT3G07050	Wild Type|Wasilewski (WS)|EN	Wild Type|Columbia (Col-0)|EN	-1.28353	0.00244467
AT3G07180	Wild Type|Wasilewski (WS)|EN	Wild Type|Columbia (Col-0)|EN	0.0452173	0.00280811
AT3G07320	Wild Type|Wasilewski (WS)|EN	Wild Type|Columbia (Col-0)|EN	-1.15703	0.0114013
AT3G07720	Wild Type|Wasilewski (WS)|EN	Wild Type|Columbia (Col-0)|EN	-1.05358	0.00218172
AT3G08030	Wild Type|Wasilewski (WS)|EN	Wild Type|Columbia (Col-0)|EN	-1.00339	0.000214962
AT3G08580	Wild Type|Wasilewski (WS)|EN	Wild Type|Columbia (Col-0)|EN	-2.68237	0.0471267
AT3G08920	Wild Type|Wasilewski (WS)|EN	Wild Type|Columbia (Col-0)|EN	-2.16861	0.0238088
AT3G08940	Wild Type|Wasilewski (WS)|EN	Wild Type|Columbia (Col-0)|EN	-0.244155	1.02084083553146e-09
AT3G09260	Wild Type|Wasilewski (WS)|EN	Wild Type|Columbia (Col-0)|EN	0.669893	0.000132109
AT3G09580	Wild Type|Wasilewski (WS)|EN	Wild Type|Columbia (Col-0)|EN	-0.200609	6.12913314719562e-06
AT3G09630	Wild Type|Wasilewski (WS)|EN	Wild Type|Columbia (Col-0)|EN	-2.21565	0.00717786
AT3G09810	Wild Type|Wasilewski (WS)|EN	Wild Type|Columbia (Col-0)|EN	-1.54166	0.000336568
AT3G09940	Wild Type|Wasilewski (WS)|EN	Wild Type|Columbia (Col-0)|EN	1.50783	0.012335
AT3G10050	Wild Type|Wasilewski (WS)|EN	Wild Type|Columbia (Col-0)|EN	-0.600396	0.00162701
AT3G10160	Wild Type|Wasilewski (WS)|EN	Wild Type|Columbia (Col-0)|EN	-0.537702	0.00155331
AT3G10270	Wild Type|Wasilewski (WS)|EN	Wild Type|Columbia (Col-0)|EN	-0.942425	0.0276925
AT3G10520	Wild Type|Wasilewski (WS)|EN	Wild Type|Columbia (Col-0)|EN	0.116405	2.47217027139569e-05
AT3G11070	Wild Type|Wasilewski (WS)|EN	Wild Type|Columbia (Col-0)|EN	0.618533	0.000513989
AT3G11170	Wild Type|Wasilewski (WS)|EN	Wild Type|Columbia (Col-0)|EN	-1.24402	0.00652924
AT3G11250	Wild Type|Wasilewski (WS)|EN	Wild Type|Columbia (Col-0)|EN	-0.920992	0.00661175
AT3G11510	Wild Type|Wasilewski (WS)|EN	Wild Type|Columbia (Col-0)|EN	-1.18539	0.00592265
AT3G11830	Wild Type|Wasilewski (WS)|EN	Wild Type|Columbia (Col-0)|EN	-1.21008	0.0452491
AT3G11964	Wild Type|Wasilewski (WS)|EN	Wild Type|Columbia (Col-0)|EN	-1.05517	0.0393967
AT3G12290	Wild Type|Wasilewski (WS)|EN	Wild Type|Columbia (Col-0)|EN	-2.79992	0.0234105
AT3G12345	Wild Type|Wasilewski (WS)|EN	Wild Type|Columbia (Col-0)|EN	-1.66486	0.019088
AT3G12390	Wild Type|Wasilewski (WS)|EN	Wild Type|Columbia (Col-0)|EN	-0.210157	0.000248515
AT3G12490	Wild Type|Wasilewski (WS)|EN	Wild Type|Columbia (Col-0)|EN	-1.20872	0.00414907
AT3G12780	Wild Type|Wasilewski (WS)|EN	Wild Type|Columbia (Col-0)|EN	-2.0976	0.0008963
AT3G13120	Wild Type|Wasilewski (WS)|EN	Wild Type|Columbia (Col-0)|EN	-1.15424	1.10973358216214e-05
AT3G13160	Wild Type|Wasilewski (WS)|EN	Wild Type|Columbia (Col-0)|EN	-0.614699	0.0001154
AT3G13560	Wild Type|Wasilewski (WS)|EN	Wild Type|Columbia (Col-0)|EN	-1.18206	0.0192094
AT3G13580	Wild Type|Wasilewski (WS)|EN	Wild Type|Columbia (Col-0)|EN	1.0733	1.82870446391715e-09
AT3G13750	Wild Type|Wasilewski (WS)|EN	Wild Type|Columbia (Col-0)|EN	-1.87769	0.030027
AT3G13860	Wild Type|Wasilewski (WS)|EN	Wild Type|Columbia (Col-0)|EN	-1.40484	0.016259
AT3G13870	Wild Type|Wasilewski (WS)|EN	Wild Type|Columbia (Col-0)|EN	-1.59076	0.0130796
AT3G13930	Wild Type|Wasilewski (WS)|EN	Wild Type|Columbia (Col-0)|EN	-1.17461	0.0112264
AT3G14067	Wild Type|Wasilewski (WS)|EN	Wild Type|Columbia (Col-0)|EN	-1.47575	0.0139969
AT3G14210	Wild Type|Wasilewski (WS)|EN	Wild Type|Columbia (Col-0)|EN	1.61632	0
AT3G14310	Wild Type|Wasilewski (WS)|EN	Wild Type|Columbia (Col-0)|EN	-1.90688	0.0454942
AT3G14390	Wild Type|Wasilewski (WS)|EN	Wild Type|Columbia (Col-0)|EN	-1.25163	0.0233986
AT3G15356	Wild Type|Wasilewski (WS)|EN	Wild Type|Columbia (Col-0)|EN	-0.374831	0.00143763
AT3G15360	Wild Type|Wasilewski (WS)|EN	Wild Type|Columbia (Col-0)|EN	-1.18289	0.00231266
AT3G15690	Wild Type|Wasilewski (WS)|EN	Wild Type|Columbia (Col-0)|EN	-1.30206	0.00706553
AT3G15730	Wild Type|Wasilewski (WS)|EN	Wild Type|Columbia (Col-0)|EN	-2.10172	0.0292696
AT3G15950	Wild Type|Wasilewski (WS)|EN	Wild Type|Columbia (Col-0)|EN	-0.539409	0.000423971
AT3G15980	Wild Type|Wasilewski (WS)|EN	Wild Type|Columbia (Col-0)|EN	-1.54056	0.0439581
AT3G16000	Wild Type|Wasilewski (WS)|EN	Wild Type|Columbia (Col-0)|EN	-1.3779	0.00955595
AT3G16170	Wild Type|Wasilewski (WS)|EN	Wild Type|Columbia (Col-0)|EN	0.212713	0.0205524
AT3G16240	Wild Type|Wasilewski (WS)|EN	Wild Type|Columbia (Col-0)|EN	-0.693788	0.000152022
AT3G16370	Wild Type|Wasilewski (WS)|EN	Wild Type|Columbia (Col-0)|EN	-0.811671	4.10724668845336e-05
AT3G16400	Wild Type|Wasilewski (WS)|EN	Wild Type|Columbia (Col-0)|EN	-2.14341	0.0493539
AT3G16420	Wild Type|Wasilewski (WS)|EN	Wild Type|Columbia (Col-0)|EN	-0.653189	0.00868721
AT3G16460	Wild Type|Wasilewski (WS)|EN	Wild Type|Columbia (Col-0)|EN	-1.27251	0.0284167
AT3G16470	Wild Type|Wasilewski (WS)|EN	Wild Type|Columbia (Col-0)|EN	-0.372332	3.91510336805047e-05
AT3G16530	Wild Type|Wasilewski (WS)|EN	Wild Type|Columbia (Col-0)|EN	-0.278525	0.00436807
AT3G16640	Wild Type|Wasilewski (WS)|EN	Wild Type|Columbia (Col-0)|EN	-1.64629	0.00515795
AT3G16850	Wild Type|Wasilewski (WS)|EN	Wild Type|Columbia (Col-0)|EN	-0.70536	0.024736
AT3G17940	Wild Type|Wasilewski (WS)|EN	Wild Type|Columbia (Col-0)|EN	-1.59034	0.0163623
AT3G18000	Wild Type|Wasilewski (WS)|EN	Wild Type|Columbia (Col-0)|EN	-1.44033	0.0162002
AT3G18190	Wild Type|Wasilewski (WS)|EN	Wild Type|Columbia (Col-0)|EN	-1.63122	0.042448
AT3G18420	Wild Type|Wasilewski (WS)|EN	Wild Type|Columbia (Col-0)|EN	-0.944465	0.0158701
AT3G18740	Wild Type|Wasilewski (WS)|EN	Wild Type|Columbia (Col-0)|EN	0.107532	1.5805678031697e-07
AT3G18890	Wild Type|Wasilewski (WS)|EN	Wild Type|Columbia (Col-0)|EN	-0.365445	2.60868907385176e-07
AT3G19480	Wild Type|Wasilewski (WS)|EN	Wild Type|Columbia (Col-0)|EN	0.160396	0.00264563
AT3G20050	Wild Type|Wasilewski (WS)|EN	Wild Type|Columbia (Col-0)|EN	-1.50704	0.00152606
AT3G20790	Wild Type|Wasilewski (WS)|EN	Wild Type|Columbia (Col-0)|EN	-0.724592	2.99321913250954e-07
AT3G21110	Wild Type|Wasilewski (WS)|EN	Wild Type|Columbia (Col-0)|EN	-1.85772	0.0219118
AT3G22200	Wild Type|Wasilewski (WS)|EN	Wild Type|Columbia (Col-0)|EN	-1.80616	0.00214571
AT3G23300	Wild Type|Wasilewski (WS)|EN	Wild Type|Columbia (Col-0)|EN	-0.627675	0.0283698
AT3G23390	Wild Type|Wasilewski (WS)|EN	Wild Type|Columbia (Col-0)|EN	-0.968703	0.0387999
AT3G23400	Wild Type|Wasilewski (WS)|EN	Wild Type|Columbia (Col-0)|EN	-1.45665	0.000229877
AT3G23700	Wild Type|Wasilewski (WS)|EN	Wild Type|Columbia (Col-0)|EN	-2.44745	0.00204149
AT3G24170	Wild Type|Wasilewski (WS)|EN	Wild Type|Columbia (Col-0)|EN	-3.07859	0.0329864
AT3G24190	Wild Type|Wasilewski (WS)|EN	Wild Type|Columbia (Col-0)|EN	-1.63403	0.0106499
AT3G24420	Wild Type|Wasilewski (WS)|EN	Wild Type|Columbia (Col-0)|EN	0.362498	5.92577172904078e-06
AT3G24503	Wild Type|Wasilewski (WS)|EN	Wild Type|Columbia (Col-0)|EN	-1.65412	0.00160675
AT3G25150	Wild Type|Wasilewski (WS)|EN	Wild Type|Columbia (Col-0)|EN	-1.02017	0.0216591
AT3G25480	Wild Type|Wasilewski (WS)|EN	Wild Type|Columbia (Col-0)|EN	-1.45564	0.00291154
AT3G25770	Wild Type|Wasilewski (WS)|EN	Wild Type|Columbia (Col-0)|EN	-0.0716165	2.83369222901323e-07
AT3G25920	Wild Type|Wasilewski (WS)|EN	Wild Type|Columbia (Col-0)|EN	-2.10489	0.00492125
AT3G26060	Wild Type|Wasilewski (WS)|EN	Wild Type|Columbia (Col-0)|EN	-1.40988	0.000568327
AT3G26450	Wild Type|Wasilewski (WS)|EN	Wild Type|Columbia (Col-0)|EN	0.690511	9.44547320095044e-10
AT3G26520	Wild Type|Wasilewski (WS)|EN	Wild Type|Columbia (Col-0)|EN	-1.19025	0.0181368
AT3G26900	Wild Type|Wasilewski (WS)|EN	Wild Type|Columbia (Col-0)|EN	0.0714643	7.38281823643739e-11
AT3G27160	Wild Type|Wasilewski (WS)|EN	Wild Type|Columbia (Col-0)|EN	-0.862518	0.01088
AT3G27240	Wild Type|Wasilewski (WS)|EN	Wild Type|Columbia (Col-0)|EN	-2.1217	0.0415876
AT3G27530	Wild Type|Wasilewski (WS)|EN	Wild Type|Columbia (Col-0)|EN	1.09998	9.99776826130652e-05
AT3G27740	Wild Type|Wasilewski (WS)|EN	Wild Type|Columbia (Col-0)|EN	-1.28984	9.43972634313185e-07
AT3G27925	Wild Type|Wasilewski (WS)|EN	Wild Type|Columbia (Col-0)|EN	-3.06444	0.0255395
AT3G28270	Wild Type|Wasilewski (WS)|EN	Wild Type|Columbia (Col-0)|EN	0.988825	3.59625053962446e-05
AT3G28715	Wild Type|Wasilewski (WS)|EN	Wild Type|Columbia (Col-0)|EN	-2.09573	0.00662036
AT3G28930	Wild Type|Wasilewski (WS)|EN	Wild Type|Columbia (Col-0)|EN	0.458069	0.000124273
AT3G28940	Wild Type|Wasilewski (WS)|EN	Wild Type|Columbia (Col-0)|EN	-0.115778	1.07155241745482e-05
AT3G42050	Wild Type|Wasilewski (WS)|EN	Wild Type|Columbia (Col-0)|EN	-2.00471	8.92572910344184e-05
AT3G43520	Wild Type|Wasilewski (WS)|EN	Wild Type|Columbia (Col-0)|EN	2.26992	4.09676452306211e-11
AT3G43540	Wild Type|Wasilewski (WS)|EN	Wild Type|Columbia (Col-0)|EN	-1.45419	0.0293544
AT3G43800	Wild Type|Wasilewski (WS)|EN	Wild Type|Columbia (Col-0)|EN	-1.01809	0.00236748
AT3G44590	Wild Type|Wasilewski (WS)|EN	Wild Type|Columbia (Col-0)|EN	1.40191	0.000554143
AT3G44860	Wild Type|Wasilewski (WS)|EN	Wild Type|Columbia (Col-0)|EN	0.500427	5.05288718870954e-05
AT3G45940	Wild Type|Wasilewski (WS)|EN	Wild Type|Columbia (Col-0)|EN	1.87201	0.000854291
AT3G46000	Wild Type|Wasilewski (WS)|EN	Wild Type|Columbia (Col-0)|EN	-1.3359	0.00589003
AT3G46060	Wild Type|Wasilewski (WS)|EN	Wild Type|Columbia (Col-0)|EN	-1.2056	0.0381217
AT3G47070	Wild Type|Wasilewski (WS)|EN	Wild Type|Columbia (Col-0)|EN	-1.89804	0.0325092
AT3G47370	Wild Type|Wasilewski (WS)|EN	Wild Type|Columbia (Col-0)|EN	-0.636449	0.0368449
AT3G47450	Wild Type|Wasilewski (WS)|EN	Wild Type|Columbia (Col-0)|EN	-0.182317	0.00435142
AT3G47470	Wild Type|Wasilewski (WS)|EN	Wild Type|Columbia (Col-0)|EN	-1.76398	0.00495572
AT3G47800	Wild Type|Wasilewski (WS)|EN	Wild Type|Columbia (Col-0)|EN	0.952598	0
AT3G47810	Wild Type|Wasilewski (WS)|EN	Wild Type|Columbia (Col-0)|EN	-1.08772	0.0126463
AT3G47820	Wild Type|Wasilewski (WS)|EN	Wild Type|Columbia (Col-0)|EN	-0.396384	0.0204253
AT3G48720	Wild Type|Wasilewski (WS)|EN	Wild Type|Columbia (Col-0)|EN	-0.63539	0.00158741
AT3G48730	Wild Type|Wasilewski (WS)|EN	Wild Type|Columbia (Col-0)|EN	-1.64733	0.000601085
AT3G48990	Wild Type|Wasilewski (WS)|EN	Wild Type|Columbia (Col-0)|EN	-1.082	0.000580509
AT3G49120	Wild Type|Wasilewski (WS)|EN	Wild Type|Columbia (Col-0)|EN	-1.12984	6.12143039062503e-06
AT3G49560	Wild Type|Wasilewski (WS)|EN	Wild Type|Columbia (Col-0)|EN	-1.61762	0.0138635
AT3G49720	Wild Type|Wasilewski (WS)|EN	Wild Type|Columbia (Col-0)|EN	-1.25834	0.00301916
AT3G50000	Wild Type|Wasilewski (WS)|EN	Wild Type|Columbia (Col-0)|EN	-2.21584	0.0090992
AT3G50270	Wild Type|Wasilewski (WS)|EN	Wild Type|Columbia (Col-0)|EN	-1.08332	0.00284827
AT3G51420	Wild Type|Wasilewski (WS)|EN	Wild Type|Columbia (Col-0)|EN	-1.8083	0.0141739
AT3G51840	Wild Type|Wasilewski (WS)|EN	Wild Type|Columbia (Col-0)|EN	0.176806	0.00378021
AT3G52180	Wild Type|Wasilewski (WS)|EN	Wild Type|Columbia (Col-0)|EN	-2.3206	0.0242921
AT3G52750	Wild Type|Wasilewski (WS)|EN	Wild Type|Columbia (Col-0)|EN	-1.90746	0.020665
AT3G52960	Wild Type|Wasilewski (WS)|EN	Wild Type|Columbia (Col-0)|EN	-1.23259	4.04534320826416e-07
AT3G53580	Wild Type|Wasilewski (WS)|EN	Wild Type|Columbia (Col-0)|EN	-1.2956	0.00324291
AT3G53700	Wild Type|Wasilewski (WS)|EN	Wild Type|Columbia (Col-0)|EN	-0.987181	0.00384835
AT3G53710	Wild Type|Wasilewski (WS)|EN	Wild Type|Columbia (Col-0)|EN	0.865252	0.0363821
AT3G53900	Wild Type|Wasilewski (WS)|EN	Wild Type|Columbia (Col-0)|EN	-2.00128	0.0393089
AT3G54400	Wild Type|Wasilewski (WS)|EN	Wild Type|Columbia (Col-0)|EN	-1.43573	7.36772492326843e-06
AT3G54540	Wild Type|Wasilewski (WS)|EN	Wild Type|Columbia (Col-0)|EN	-1.08244	0.00151199
AT3G54640	Wild Type|Wasilewski (WS)|EN	Wild Type|Columbia (Col-0)|EN	0.264353	4.54139746882009e-07
AT3G54890	Wild Type|Wasilewski (WS)|EN	Wild Type|Columbia (Col-0)|EN	-1.35969	0.000731059
AT3G55040	Wild Type|Wasilewski (WS)|EN	Wild Type|Columbia (Col-0)|EN	-1.34529	0.000244823
AT3G55330	Wild Type|Wasilewski (WS)|EN	Wild Type|Columbia (Col-0)|EN	-1.35703	0.000903481
AT3G55800	Wild Type|Wasilewski (WS)|EN	Wild Type|Columbia (Col-0)|EN	-2.71043	0.00100375
AT3G56060	Wild Type|Wasilewski (WS)|EN	Wild Type|Columbia (Col-0)|EN	1.10324	0.00033481
AT3G56070	Wild Type|Wasilewski (WS)|EN	Wild Type|Columbia (Col-0)|EN	-1.28767	0.024215
AT3G56240	Wild Type|Wasilewski (WS)|EN	Wild Type|Columbia (Col-0)|EN	-0.957207	0.000319632
AT3G56460	Wild Type|Wasilewski (WS)|EN	Wild Type|Columbia (Col-0)|EN	-1.53319	0.0077723
AT3G56490	Wild Type|Wasilewski (WS)|EN	Wild Type|Columbia (Col-0)|EN	-1.35464	0.0345225
AT3G56940	Wild Type|Wasilewski (WS)|EN	Wild Type|Columbia (Col-0)|EN	-2.63891	0.000401689
AT3G57020	Wild Type|Wasilewski (WS)|EN	Wild Type|Columbia (Col-0)|EN	-1.07395	0.000937188
AT3G57150	Wild Type|Wasilewski (WS)|EN	Wild Type|Columbia (Col-0)|EN	-0.262671	0.0218578
AT3G57180	Wild Type|Wasilewski (WS)|EN	Wild Type|Columbia (Col-0)|EN	-1.00935	0.0172165
AT3G57280	Wild Type|Wasilewski (WS)|EN	Wild Type|Columbia (Col-0)|EN	-1.41663	0.0293895
AT3G57890	Wild Type|Wasilewski (WS)|EN	Wild Type|Columbia (Col-0)|EN	-2.03916	0.0491867
AT3G58610	Wild Type|Wasilewski (WS)|EN	Wild Type|Columbia (Col-0)|EN	-1.91289	0.00269869
AT3G59820	Wild Type|Wasilewski (WS)|EN	Wild Type|Columbia (Col-0)|EN	-0.146378	0.000244527
AT3G60190	Wild Type|Wasilewski (WS)|EN	Wild Type|Columbia (Col-0)|EN	-1.99808	0.0326123
AT3G60600	Wild Type|Wasilewski (WS)|EN	Wild Type|Columbia (Col-0)|EN	-0.408127	0.0145537
AT3G60770	Wild Type|Wasilewski (WS)|EN	Wild Type|Columbia (Col-0)|EN	-0.233925	4.36391570073922e-06
AT3G61220	Wild Type|Wasilewski (WS)|EN	Wild Type|Columbia (Col-0)|EN	-0.93488	0.00104163
AT3G61430	Wild Type|Wasilewski (WS)|EN	Wild Type|Columbia (Col-0)|EN	-1.21747	0.0220788
AT3G61490	Wild Type|Wasilewski (WS)|EN	Wild Type|Columbia (Col-0)|EN	1.19353	0.00506646
AT3G62030	Wild Type|Wasilewski (WS)|EN	Wild Type|Columbia (Col-0)|EN	-1.74933	0.00274114
AT3G62120	Wild Type|Wasilewski (WS)|EN	Wild Type|Columbia (Col-0)|EN	-1.29859	0.00085227
AT3G62530	Wild Type|Wasilewski (WS)|EN	Wild Type|Columbia (Col-0)|EN	-1.52629	0.00381409
AT3G62870	Wild Type|Wasilewski (WS)|EN	Wild Type|Columbia (Col-0)|EN	-1.49511	0.0130432
AT3G63460	Wild Type|Wasilewski (WS)|EN	Wild Type|Columbia (Col-0)|EN	-2.03193	0.002933
AT3G63520	Wild Type|Wasilewski (WS)|EN	Wild Type|Columbia (Col-0)|EN	-1.07724	0.00321095
AT4G00100	Wild Type|Wasilewski (WS)|EN	Wild Type|Columbia (Col-0)|EN	-0.429439	0.00079112
AT4G00490	Wild Type|Wasilewski (WS)|EN	Wild Type|Columbia (Col-0)|EN	-1.07081	0.00885515
AT4G00740	Wild Type|Wasilewski (WS)|EN	Wild Type|Columbia (Col-0)|EN	-0.667454	0.0250172
AT4G01070	Wild Type|Wasilewski (WS)|EN	Wild Type|Columbia (Col-0)|EN	-2.07428	0.0293836
AT4G01370	Wild Type|Wasilewski (WS)|EN	Wild Type|Columbia (Col-0)|EN	-0.33983	3.87150445342168e-08
AT4G01850	Wild Type|Wasilewski (WS)|EN	Wild Type|Columbia (Col-0)|EN	-0.832676	7.32296393340137e-05
AT4G02520	Wild Type|Wasilewski (WS)|EN	Wild Type|Columbia (Col-0)|EN	-1.07943	0.000741367
AT4G02580	Wild Type|Wasilewski (WS)|EN	Wild Type|Columbia (Col-0)|EN	-1.05166	0.0095912
AT4G03280	Wild Type|Wasilewski (WS)|EN	Wild Type|Columbia (Col-0)|EN	-1.19604	1.96397612951259e-05
AT4G04770	Wild Type|Wasilewski (WS)|EN	Wild Type|Columbia (Col-0)|EN	-1.5705	0.00830124
AT4G05160	Wild Type|Wasilewski (WS)|EN	Wild Type|Columbia (Col-0)|EN	-0.751536	0.00137506
AT4G05420	Wild Type|Wasilewski (WS)|EN	Wild Type|Columbia (Col-0)|EN	-1.44713	0.0389392
AT4G08870	Wild Type|Wasilewski (WS)|EN	Wild Type|Columbia (Col-0)|EN	0.295249	8.13304313228291e-06
AT4G08920	Wild Type|Wasilewski (WS)|EN	Wild Type|Columbia (Col-0)|EN	-1.05581	0.0156546
AT4G09010	Wild Type|Wasilewski (WS)|EN	Wild Type|Columbia (Col-0)|EN	-2.73346	0.0475929
AT4G09040	Wild Type|Wasilewski (WS)|EN	Wild Type|Columbia (Col-0)|EN	-2.33722	0.0015132
AT4G09320	Wild Type|Wasilewski (WS)|EN	Wild Type|Columbia (Col-0)|EN	-2.12707	0.023847
AT4G10060	Wild Type|Wasilewski (WS)|EN	Wild Type|Columbia (Col-0)|EN	-1.64232	0.00930066
AT4G10300	Wild Type|Wasilewski (WS)|EN	Wild Type|Columbia (Col-0)|EN	-1.36286	0.000591671
AT4G10340	Wild Type|Wasilewski (WS)|EN	Wild Type|Columbia (Col-0)|EN	-2.17833	0.0156275
AT4G11175	Wild Type|Wasilewski (WS)|EN	Wild Type|Columbia (Col-0)|EN	-1.0519	0.0455801
AT4G11960	Wild Type|Wasilewski (WS)|EN	Wild Type|Columbia (Col-0)|EN	0.039838	6.38477508429738e-06
AT4G12320	Wild Type|Wasilewski (WS)|EN	Wild Type|Columbia (Col-0)|EN	-1.3521	0.0453379
AT4G12600	Wild Type|Wasilewski (WS)|EN	Wild Type|Columbia (Col-0)|EN	0.178878	0.00256416
AT4G12720	Wild Type|Wasilewski (WS)|EN	Wild Type|Columbia (Col-0)|EN	0.380503	1.91875593829304e-05
AT4G12730	Wild Type|Wasilewski (WS)|EN	Wild Type|Columbia (Col-0)|EN	-0.971213	0.00207395
AT4G12800	Wild Type|Wasilewski (WS)|EN	Wild Type|Columbia (Col-0)|EN	-2.14522	0.0073087
AT4G12980	Wild Type|Wasilewski (WS)|EN	Wild Type|Columbia (Col-0)|EN	-0.685232	0.00945912
AT4G13010	Wild Type|Wasilewski (WS)|EN	Wild Type|Columbia (Col-0)|EN	-0.839332	3.50588690126338e-07
AT4G13200	Wild Type|Wasilewski (WS)|EN	Wild Type|Columbia (Col-0)|EN	-1.38506	0.0464052
AT4G13350	Wild Type|Wasilewski (WS)|EN	Wild Type|Columbia (Col-0)|EN	-0.999447	0.0150506
AT4G13430	Wild Type|Wasilewski (WS)|EN	Wild Type|Columbia (Col-0)|EN	-1.57018	3.38246747072626e-05
AT4G13770	Wild Type|Wasilewski (WS)|EN	Wild Type|Columbia (Col-0)|EN	-0.793047	2.21124956697862e-05
AT4G13930	Wild Type|Wasilewski (WS)|EN	Wild Type|Columbia (Col-0)|EN	-2.10162	0.00220546
AT4G14030	Wild Type|Wasilewski (WS)|EN	Wild Type|Columbia (Col-0)|EN	-0.694194	5.46484058106377e-07
AT4G14040	Wild Type|Wasilewski (WS)|EN	Wild Type|Columbia (Col-0)|EN	-0.482821	7.47982812358248e-08
AT4G14070	Wild Type|Wasilewski (WS)|EN	Wild Type|Columbia (Col-0)|EN	-0.756277	1.50976578260387e-05
AT4G14160	Wild Type|Wasilewski (WS)|EN	Wild Type|Columbia (Col-0)|EN	-1.86271	0.0102799
AT4G14210	Wild Type|Wasilewski (WS)|EN	Wild Type|Columbia (Col-0)|EN	-1.69929	0.00396187
AT4G14230	Wild Type|Wasilewski (WS)|EN	Wild Type|Columbia (Col-0)|EN	-1.21692	0.00309862
AT4G14570	Wild Type|Wasilewski (WS)|EN	Wild Type|Columbia (Col-0)|EN	-1.22869	0.0141198
AT4G14960	Wild Type|Wasilewski (WS)|EN	Wild Type|Columbia (Col-0)|EN	-1.3835	0.003352
AT4G15440	Wild Type|Wasilewski (WS)|EN	Wild Type|Columbia (Col-0)|EN	1.44178	4.65169329345027e-06
AT4G15530	Wild Type|Wasilewski (WS)|EN	Wild Type|Columbia (Col-0)|EN	-1.62824	0.0314907
AT4G15545	Wild Type|Wasilewski (WS)|EN	Wild Type|Columbia (Col-0)|EN	-1.77736	0.0199952
AT4G15770	Wild Type|Wasilewski (WS)|EN	Wild Type|Columbia (Col-0)|EN	-0.207844	0.00010165
AT4G16143	Wild Type|Wasilewski (WS)|EN	Wild Type|Columbia (Col-0)|EN	-1.12708	0.000828949
AT4G16830	Wild Type|Wasilewski (WS)|EN	Wild Type|Columbia (Col-0)|EN	-0.79019	0.0270877
AT4G16950	Wild Type|Wasilewski (WS)|EN	Wild Type|Columbia (Col-0)|EN	1.45329	6.98575832834333e-07
AT4G16990	Wild Type|Wasilewski (WS)|EN	Wild Type|Columbia (Col-0)|EN	1.44862	9.06642517818891e-08
AT4G17530	Wild Type|Wasilewski (WS)|EN	Wild Type|Columbia (Col-0)|EN	-0.503297	0.0018462
AT4G17600	Wild Type|Wasilewski (WS)|EN	Wild Type|Columbia (Col-0)|EN	-2.11452	0.00597117
AT4G17720	Wild Type|Wasilewski (WS)|EN	Wild Type|Columbia (Col-0)|EN	-1.35102	0.00326546
AT4G17830	Wild Type|Wasilewski (WS)|EN	Wild Type|Columbia (Col-0)|EN	-1.28889	0.00189925
AT4G18440	Wild Type|Wasilewski (WS)|EN	Wild Type|Columbia (Col-0)|EN	-1.09269	0.000358088
AT4G18760	Wild Type|Wasilewski (WS)|EN	Wild Type|Columbia (Col-0)|EN	-1.44363	0.00219328
AT4G19410	Wild Type|Wasilewski (WS)|EN	Wild Type|Columbia (Col-0)|EN	-1.20887	0.00500964
AT4G19490	Wild Type|Wasilewski (WS)|EN	Wild Type|Columbia (Col-0)|EN	0.182407	0.0454295
AT4G20130	Wild Type|Wasilewski (WS)|EN	Wild Type|Columbia (Col-0)|EN	-0.537769	0.00185112
AT4G20260	Wild Type|Wasilewski (WS)|EN	Wild Type|Columbia (Col-0)|EN	-0.820197	3.13292155687411e-06
AT4G20890	Wild Type|Wasilewski (WS)|EN	Wild Type|Columbia (Col-0)|EN	-1.10155	0.00501579
AT4G21150	Wild Type|Wasilewski (WS)|EN	Wild Type|Columbia (Col-0)|EN	-1.8594	0.0338974
AT4G21620	Wild Type|Wasilewski (WS)|EN	Wild Type|Columbia (Col-0)|EN	0.1982	0.00696042
AT4G21960	Wild Type|Wasilewski (WS)|EN	Wild Type|Columbia (Col-0)|EN	-0.690507	0.00192889
AT4G22010	Wild Type|Wasilewski (WS)|EN	Wild Type|Columbia (Col-0)|EN	-0.977884	0.00433505
AT4G22240	Wild Type|Wasilewski (WS)|EN	Wild Type|Columbia (Col-0)|EN	-2.13409	0.00825429
AT4G22690	Wild Type|Wasilewski (WS)|EN	Wild Type|Columbia (Col-0)|EN	-1.22586	0.0174976
AT4G23460	Wild Type|Wasilewski (WS)|EN	Wild Type|Columbia (Col-0)|EN	-0.655899	0.000271602
AT4G23600	Wild Type|Wasilewski (WS)|EN	Wild Type|Columbia (Col-0)|EN	-0.768841	1.39597433283161e-05
AT4G23670	Wild Type|Wasilewski (WS)|EN	Wild Type|Columbia (Col-0)|EN	-0.100128	1.99989350510421e-08
AT4G24190	Wild Type|Wasilewski (WS)|EN	Wild Type|Columbia (Col-0)|EN	-1.75249	0.014592
AT4G24510	Wild Type|Wasilewski (WS)|EN	Wild Type|Columbia (Col-0)|EN	-1.23904	0.0183923
AT4G24520	Wild Type|Wasilewski (WS)|EN	Wild Type|Columbia (Col-0)|EN	-0.957976	0.00312025
AT4G24930	Wild Type|Wasilewski (WS)|EN	Wild Type|Columbia (Col-0)|EN	-1.97552	0.00177791
AT4G25370	Wild Type|Wasilewski (WS)|EN	Wild Type|Columbia (Col-0)|EN	-1.80265	0.00807033
AT4G25630	Wild Type|Wasilewski (WS)|EN	Wild Type|Columbia (Col-0)|EN	-0.209209	0.00276541
AT4G25650	Wild Type|Wasilewski (WS)|EN	Wild Type|Columbia (Col-0)|EN	-0.533448	0.0212881
AT4G27260	Wild Type|Wasilewski (WS)|EN	Wild Type|Columbia (Col-0)|EN	2.6197	0.00162662
AT4G27440	Wild Type|Wasilewski (WS)|EN	Wild Type|Columbia (Col-0)|EN	-3.40514	0.038186
AT4G27700	Wild Type|Wasilewski (WS)|EN	Wild Type|Columbia (Col-0)|EN	-1.5625	0.0163816
AT4G27800	Wild Type|Wasilewski (WS)|EN	Wild Type|Columbia (Col-0)|EN	-1.0074	0.000913972
AT4G28200	Wild Type|Wasilewski (WS)|EN	Wild Type|Columbia (Col-0)|EN	-0.276099	0.0291426
AT4G28706	Wild Type|Wasilewski (WS)|EN	Wild Type|Columbia (Col-0)|EN	-0.766388	0.000910631
AT4G29120	Wild Type|Wasilewski (WS)|EN	Wild Type|Columbia (Col-0)|EN	-1.68609	0.0370959
AT4G29130	Wild Type|Wasilewski (WS)|EN	Wild Type|Columbia (Col-0)|EN	-2.16472	0.00387352
AT4G29590	Wild Type|Wasilewski (WS)|EN	Wild Type|Columbia (Col-0)|EN	-1.04004	0.00285919
AT4G30190	Wild Type|Wasilewski (WS)|EN	Wild Type|Columbia (Col-0)|EN	-1.5793	0.00447677
AT4G30210	Wild Type|Wasilewski (WS)|EN	Wild Type|Columbia (Col-0)|EN	-1.30225	0.0111619
AT4G30720	Wild Type|Wasilewski (WS)|EN	Wild Type|Columbia (Col-0)|EN	-0.93391	0.00841624
AT4G30950	Wild Type|Wasilewski (WS)|EN	Wild Type|Columbia (Col-0)|EN	-1.40852	0.0017188
AT4G31300	Wild Type|Wasilewski (WS)|EN	Wild Type|Columbia (Col-0)|EN	-2.23039	0.031655
AT4G31530	Wild Type|Wasilewski (WS)|EN	Wild Type|Columbia (Col-0)|EN	0.233524	7.35255766294038e-05
AT4G31700	Wild Type|Wasilewski (WS)|EN	Wild Type|Columbia (Col-0)|EN	-1.18347	0.00730155
AT4G31990	Wild Type|Wasilewski (WS)|EN	Wild Type|Columbia (Col-0)|EN	-2.38519	0.00014023
AT4G32520	Wild Type|Wasilewski (WS)|EN	Wild Type|Columbia (Col-0)|EN	-1.18274	0.000527511
AT4G33110	Wild Type|Wasilewski (WS)|EN	Wild Type|Columbia (Col-0)|EN	-1.00091	0.00766793
AT4G33360	Wild Type|Wasilewski (WS)|EN	Wild Type|Columbia (Col-0)|EN	0.109954	1.24478644678223e-05
AT4G33680	Wild Type|Wasilewski (WS)|EN	Wild Type|Columbia (Col-0)|EN	-1.40224	4.80301462858916e-06
AT4G34350	Wild Type|Wasilewski (WS)|EN	Wild Type|Columbia (Col-0)|EN	-1.2792	0.000692861
AT4G34700	Wild Type|Wasilewski (WS)|EN	Wild Type|Columbia (Col-0)|EN	1.03428	4.41090186762914e-06
AT4G35000	Wild Type|Wasilewski (WS)|EN	Wild Type|Columbia (Col-0)|EN	-2.41514	0.0105114
AT4G35090	Wild Type|Wasilewski (WS)|EN	Wild Type|Columbia (Col-0)|EN	-2.56442	0.0311372
AT4G35630	Wild Type|Wasilewski (WS)|EN	Wild Type|Columbia (Col-0)|EN	-2.17113	0.00696045
AT4G35830	Wild Type|Wasilewski (WS)|EN	Wild Type|Columbia (Col-0)|EN	-2.40978	0.0437403
AT4G36130	Wild Type|Wasilewski (WS)|EN	Wild Type|Columbia (Col-0)|EN	-1.42113	0.0119709
AT4G36220	Wild Type|Wasilewski (WS)|EN	Wild Type|Columbia (Col-0)|EN	-0.614684	0.00202085
AT4G36530	Wild Type|Wasilewski (WS)|EN	Wild Type|Columbia (Col-0)|EN	-0.902447	0.00172309
AT4G36630	Wild Type|Wasilewski (WS)|EN	Wild Type|Columbia (Col-0)|EN	-0.0121051	0.00425775
AT4G36910	Wild Type|Wasilewski (WS)|EN	Wild Type|Columbia (Col-0)|EN	-0.421475	0.00326958
AT4G37800	Wild Type|Wasilewski (WS)|EN	Wild Type|Columbia (Col-0)|EN	-1.2676	0.00193378
AT4G37930	Wild Type|Wasilewski (WS)|EN	Wild Type|Columbia (Col-0)|EN	-1.00408	0.00664046
AT4G38100	Wild Type|Wasilewski (WS)|EN	Wild Type|Columbia (Col-0)|EN	-0.930139	0.00177397
AT4G38740	Wild Type|Wasilewski (WS)|EN	Wild Type|Columbia (Col-0)|EN	0.0325769	3.72537522834639e-09
AT4G38800	Wild Type|Wasilewski (WS)|EN	Wild Type|Columbia (Col-0)|EN	0.0369509	0.00156366
AT4G39040	Wild Type|Wasilewski (WS)|EN	Wild Type|Columbia (Col-0)|EN	0.763383	0.00180587
AT4G39150	Wild Type|Wasilewski (WS)|EN	Wild Type|Columbia (Col-0)|EN	-1.78517	0.000669173
AT4G39200	Wild Type|Wasilewski (WS)|EN	Wild Type|Columbia (Col-0)|EN	-1.2793	0.0467171
AT4G39330	Wild Type|Wasilewski (WS)|EN	Wild Type|Columbia (Col-0)|EN	-2.21442	0.000106309
AT4G39660	Wild Type|Wasilewski (WS)|EN	Wild Type|Columbia (Col-0)|EN	0.0434534	1.11636492159514e-06
AT4G39710	Wild Type|Wasilewski (WS)|EN	Wild Type|Columbia (Col-0)|EN	-1.0302	0.000203139
AT4G39970	Wild Type|Wasilewski (WS)|EN	Wild Type|Columbia (Col-0)|EN	-1.13159	0.0104452
AT5G01220	Wild Type|Wasilewski (WS)|EN	Wild Type|Columbia (Col-0)|EN	-1.1593	0.0200959
AT5G01750	Wild Type|Wasilewski (WS)|EN	Wild Type|Columbia (Col-0)|EN	-0.396116	0.000203387
AT5G02250	Wild Type|Wasilewski (WS)|EN	Wild Type|Columbia (Col-0)|EN	-1.4839	0.00584579
AT5G02940	Wild Type|Wasilewski (WS)|EN	Wild Type|Columbia (Col-0)|EN	-1.47324	0.0195568
AT5G03290	Wild Type|Wasilewski (WS)|EN	Wild Type|Columbia (Col-0)|EN	-1.87649	0.0435364
AT5G03350	Wild Type|Wasilewski (WS)|EN	Wild Type|Columbia (Col-0)|EN	1.21761	1.98437586682907e-10
AT5G03650	Wild Type|Wasilewski (WS)|EN	Wild Type|Columbia (Col-0)|EN	-1.55761	0.0108028
AT5G03690	Wild Type|Wasilewski (WS)|EN	Wild Type|Columbia (Col-0)|EN	-0.670604	0.00139136
AT5G04230	Wild Type|Wasilewski (WS)|EN	Wild Type|Columbia (Col-0)|EN	-0.118086	8.55073338374809e-07
AT5G04885	Wild Type|Wasilewski (WS)|EN	Wild Type|Columbia (Col-0)|EN	-0.924592	3.05736604681119e-05
AT5G05010	Wild Type|Wasilewski (WS)|EN	Wild Type|Columbia (Col-0)|EN	-1.64419	0.00704846
AT5G05270	Wild Type|Wasilewski (WS)|EN	Wild Type|Columbia (Col-0)|EN	-1.23095	0.0105605
AT5G05730	Wild Type|Wasilewski (WS)|EN	Wild Type|Columbia (Col-0)|EN	-0.742009	0.0165117
AT5G05740	Wild Type|Wasilewski (WS)|EN	Wild Type|Columbia (Col-0)|EN	-1.3942	2.96018704463661e-06
AT5G06110	Wild Type|Wasilewski (WS)|EN	Wild Type|Columbia (Col-0)|EN	-1.2823	0.00855765
AT5G08570	Wild Type|Wasilewski (WS)|EN	Wild Type|Columbia (Col-0)|EN	-2.02104	0.018667
AT5G08740	Wild Type|Wasilewski (WS)|EN	Wild Type|Columbia (Col-0)|EN	-0.349109	0.00256097
AT5G09660	Wild Type|Wasilewski (WS)|EN	Wild Type|Columbia (Col-0)|EN	-1.59836	0.00039118
AT5G09900	Wild Type|Wasilewski (WS)|EN	Wild Type|Columbia (Col-0)|EN	-2.02908	0.0185358
AT5G10010	Wild Type|Wasilewski (WS)|EN	Wild Type|Columbia (Col-0)|EN	-0.300186	0.000701969
AT5G10860	Wild Type|Wasilewski (WS)|EN	Wild Type|Columbia (Col-0)|EN	-1.79643	0.0312631
AT5G11170	Wild Type|Wasilewski (WS)|EN	Wild Type|Columbia (Col-0)|EN	-1.68508	0.0022666
AT5G11420	Wild Type|Wasilewski (WS)|EN	Wild Type|Columbia (Col-0)|EN	-1.05162	0.000946062
AT5G11580	Wild Type|Wasilewski (WS)|EN	Wild Type|Columbia (Col-0)|EN	0.715114	5.48365739668397e-05
AT5G11950	Wild Type|Wasilewski (WS)|EN	Wild Type|Columbia (Col-0)|EN	-1.10966	0.0312531
AT5G12470	Wild Type|Wasilewski (WS)|EN	Wild Type|Columbia (Col-0)|EN	-1.16803	0.000603333
AT5G13360	Wild Type|Wasilewski (WS)|EN	Wild Type|Columbia (Col-0)|EN	-0.44552	0.030133
AT5G13370	Wild Type|Wasilewski (WS)|EN	Wild Type|Columbia (Col-0)|EN	0.689578	0.000221336
AT5G13560	Wild Type|Wasilewski (WS)|EN	Wild Type|Columbia (Col-0)|EN	-2.38426	0.0393755
AT5G13630	Wild Type|Wasilewski (WS)|EN	Wild Type|Columbia (Col-0)|EN	-1.74045	0.0493078
AT5G13710	Wild Type|Wasilewski (WS)|EN	Wild Type|Columbia (Col-0)|EN	-2.07412	0.0265287
AT5G14030	Wild Type|Wasilewski (WS)|EN	Wild Type|Columbia (Col-0)|EN	-1.0749	0.00130045
AT5G14040	Wild Type|Wasilewski (WS)|EN	Wild Type|Columbia (Col-0)|EN	-2.59907	0.0116568
AT5G14120	Wild Type|Wasilewski (WS)|EN	Wild Type|Columbia (Col-0)|EN	-1.39507	0.0269399
AT5G14200	Wild Type|Wasilewski (WS)|EN	Wild Type|Columbia (Col-0)|EN	-1.56707	0.00247742
AT5G14220	Wild Type|Wasilewski (WS)|EN	Wild Type|Columbia (Col-0)|EN	0.586559	0.00323181
AT5G14430	Wild Type|Wasilewski (WS)|EN	Wild Type|Columbia (Col-0)|EN	-1.02542	0.0102013
AT5G14520	Wild Type|Wasilewski (WS)|EN	Wild Type|Columbia (Col-0)|EN	-0.119711	8.53159430848714e-05
AT5G14590	Wild Type|Wasilewski (WS)|EN	Wild Type|Columbia (Col-0)|EN	-0.589592	7.34307452576276e-05
AT5G14660	Wild Type|Wasilewski (WS)|EN	Wild Type|Columbia (Col-0)|EN	-2.33084	0.0392778
AT5G14780	Wild Type|Wasilewski (WS)|EN	Wild Type|Columbia (Col-0)|EN	-0.277124	3.59060416838936e-08
AT5G14920	Wild Type|Wasilewski (WS)|EN	Wild Type|Columbia (Col-0)|EN	-1.47684	0.0102575
AT5G15610	Wild Type|Wasilewski (WS)|EN	Wild Type|Columbia (Col-0)|EN	-1.56075	0.00200544
AT5G15650	Wild Type|Wasilewski (WS)|EN	Wild Type|Columbia (Col-0)|EN	-2.32307	0.0282355
AT5G16780	Wild Type|Wasilewski (WS)|EN	Wild Type|Columbia (Col-0)|EN	0.0508431	0.0271352
AT5G16970	Wild Type|Wasilewski (WS)|EN	Wild Type|Columbia (Col-0)|EN	-2.14934	0.0183805
AT5G16990	Wild Type|Wasilewski (WS)|EN	Wild Type|Columbia (Col-0)|EN	-0.406735	0.000143064
AT5G17170	Wild Type|Wasilewski (WS)|EN	Wild Type|Columbia (Col-0)|EN	-1.10455	6.65955499385931e-07
AT5G17630	Wild Type|Wasilewski (WS)|EN	Wild Type|Columbia (Col-0)|EN	0.904053	0.000315898
AT5G17710	Wild Type|Wasilewski (WS)|EN	Wild Type|Columbia (Col-0)|EN	-1.47204	0.00516552
AT5G17990	Wild Type|Wasilewski (WS)|EN	Wild Type|Columbia (Col-0)|EN	-1.55466	0.000414651
AT5G18570	Wild Type|Wasilewski (WS)|EN	Wild Type|Columbia (Col-0)|EN	-1.11193	0.0017575
AT5G18660	Wild Type|Wasilewski (WS)|EN	Wild Type|Columbia (Col-0)|EN	-1.37685	9.75058511450096e-05
AT5G18670	Wild Type|Wasilewski (WS)|EN	Wild Type|Columbia (Col-0)|EN	0.443346	0.00311155
AT5G19140	Wild Type|Wasilewski (WS)|EN	Wild Type|Columbia (Col-0)|EN	-1.6537	0.0127656
AT5G19620	Wild Type|Wasilewski (WS)|EN	Wild Type|Columbia (Col-0)|EN	-0.987982	0.0321615
AT5G19760	Wild Type|Wasilewski (WS)|EN	Wild Type|Columbia (Col-0)|EN	-1.74783	0.000885289
AT5G19940	Wild Type|Wasilewski (WS)|EN	Wild Type|Columbia (Col-0)|EN	-0.851109	0.000243757
AT5G20350	Wild Type|Wasilewski (WS)|EN	Wild Type|Columbia (Col-0)|EN	-1.43522	0.0358072
AT5G20500	Wild Type|Wasilewski (WS)|EN	Wild Type|Columbia (Col-0)|EN	-1.47839	0.0443311
AT5G20630	Wild Type|Wasilewski (WS)|EN	Wild Type|Columbia (Col-0)|EN	-1.32341	0.00756471
AT5G20830	Wild Type|Wasilewski (WS)|EN	Wild Type|Columbia (Col-0)|EN	-0.471869	0.000175111
AT5G20980	Wild Type|Wasilewski (WS)|EN	Wild Type|Columbia (Col-0)|EN	0.460781	7.35738690073547e-05
AT5G21100	Wild Type|Wasilewski (WS)|EN	Wild Type|Columbia (Col-0)|EN	-0.87019	0.0128455
AT5G21430	Wild Type|Wasilewski (WS)|EN	Wild Type|Columbia (Col-0)|EN	-2.60448	0.0116429
AT5G21930	Wild Type|Wasilewski (WS)|EN	Wild Type|Columbia (Col-0)|EN	-0.11807	0.000369305
AT5G22770	Wild Type|Wasilewski (WS)|EN	Wild Type|Columbia (Col-0)|EN	1.80773	0.0160198
AT5G22780	Wild Type|Wasilewski (WS)|EN	Wild Type|Columbia (Col-0)|EN	-1.33565	0.00238425
AT5G22800	Wild Type|Wasilewski (WS)|EN	Wild Type|Columbia (Col-0)|EN	-1.63319	0.0254924
AT5G22830	Wild Type|Wasilewski (WS)|EN	Wild Type|Columbia (Col-0)|EN	0.112188	2.27815970142615e-05
AT5G23010	Wild Type|Wasilewski (WS)|EN	Wild Type|Columbia (Col-0)|EN	0.28904	3.92993638486362e-09
AT5G23250	Wild Type|Wasilewski (WS)|EN	Wild Type|Columbia (Col-0)|EN	-0.89773	0.000350797
AT5G23400	Wild Type|Wasilewski (WS)|EN	Wild Type|Columbia (Col-0)|EN	0.468113	0.00310445
AT5G23900	Wild Type|Wasilewski (WS)|EN	Wild Type|Columbia (Col-0)|EN	-1.04142	0.0153918
AT5G23940	Wild Type|Wasilewski (WS)|EN	Wild Type|Columbia (Col-0)|EN	-0.764274	0.00397103
AT5G25090	Wild Type|Wasilewski (WS)|EN	Wild Type|Columbia (Col-0)|EN	-1.13618	0.0214757
AT5G25980	Wild Type|Wasilewski (WS)|EN	Wild Type|Columbia (Col-0)|EN	1.95942	0
AT5G26000	Wild Type|Wasilewski (WS)|EN	Wild Type|Columbia (Col-0)|EN	-0.850224	0.000163014
AT5G27540	Wild Type|Wasilewski (WS)|EN	Wild Type|Columbia (Col-0)|EN	-1.42298	0.000393357
AT5G28050	Wild Type|Wasilewski (WS)|EN	Wild Type|Columbia (Col-0)|EN	-0.427225	0.00377535
AT5G28840	Wild Type|Wasilewski (WS)|EN	Wild Type|Columbia (Col-0)|EN	-1.44073	2.72285933598094e-05
AT5G30510	Wild Type|Wasilewski (WS)|EN	Wild Type|Columbia (Col-0)|EN	-2.22538	0.006269
AT5G33320	Wild Type|Wasilewski (WS)|EN	Wild Type|Columbia (Col-0)|EN	-0.458177	7.53483360746072e-06
AT5G35100	Wild Type|Wasilewski (WS)|EN	Wild Type|Columbia (Col-0)|EN	-2.32471	0.0412255
AT5G35170	Wild Type|Wasilewski (WS)|EN	Wild Type|Columbia (Col-0)|EN	-1.15867	0.00254876
AT5G35360	Wild Type|Wasilewski (WS)|EN	Wild Type|Columbia (Col-0)|EN	-2.63296	0.00785237
AT5G35630	Wild Type|Wasilewski (WS)|EN	Wild Type|Columbia (Col-0)|EN	-2.86915	0.0246842
AT5G35790	Wild Type|Wasilewski (WS)|EN	Wild Type|Columbia (Col-0)|EN	-1.63323	0.00803616
AT5G36160	Wild Type|Wasilewski (WS)|EN	Wild Type|Columbia (Col-0)|EN	-0.817902	0.000461247
AT5G36210	Wild Type|Wasilewski (WS)|EN	Wild Type|Columbia (Col-0)|EN	-1.31557	0.00142078
AT5G36890	Wild Type|Wasilewski (WS)|EN	Wild Type|Columbia (Col-0)|EN	-1.59099	0.0263723
AT5G37360	Wild Type|Wasilewski (WS)|EN	Wild Type|Columbia (Col-0)|EN	0.459484	3.56621399077994e-12
AT5G37510	Wild Type|Wasilewski (WS)|EN	Wild Type|Columbia (Col-0)|EN	-2.29409	0.0445603
AT5G37830	Wild Type|Wasilewski (WS)|EN	Wild Type|Columbia (Col-0)|EN	-1.09725	0.000633391
AT5G38470	Wild Type|Wasilewski (WS)|EN	Wild Type|Columbia (Col-0)|EN	-0.901736	0.00170897
AT5G38520	Wild Type|Wasilewski (WS)|EN	Wild Type|Columbia (Col-0)|EN	-0.801151	5.43818397045316e-05
AT5G38640	Wild Type|Wasilewski (WS)|EN	Wild Type|Columbia (Col-0)|EN	-1.76569	0.0352318
AT5G38660	Wild Type|Wasilewski (WS)|EN	Wild Type|Columbia (Col-0)|EN	-1.70104	0.0162777
AT5G39590	Wild Type|Wasilewski (WS)|EN	Wild Type|Columbia (Col-0)|EN	-0.189708	0.00134713
AT5G39830	Wild Type|Wasilewski (WS)|EN	Wild Type|Columbia (Col-0)|EN	-1.89427	0.0124591
AT5G39980	Wild Type|Wasilewski (WS)|EN	Wild Type|Columbia (Col-0)|EN	-0.622414	0.0331611
AT5G40370	Wild Type|Wasilewski (WS)|EN	Wild Type|Columbia (Col-0)|EN	-0.109105	4.99609880472616e-08
AT5G40760	Wild Type|Wasilewski (WS)|EN	Wild Type|Columbia (Col-0)|EN	-0.36248	0.0109591
AT5G40810	Wild Type|Wasilewski (WS)|EN	Wild Type|Columbia (Col-0)|EN	-1.14445	0.00503948
AT5G41970	Wild Type|Wasilewski (WS)|EN	Wild Type|Columbia (Col-0)|EN	-1.742	0.000450017
AT5G42130	Wild Type|Wasilewski (WS)|EN	Wild Type|Columbia (Col-0)|EN	-0.00181409	0.000224516
AT5G42790	Wild Type|Wasilewski (WS)|EN	Wild Type|Columbia (Col-0)|EN	-0.787883	4.01351719877435e-06
AT5G43010	Wild Type|Wasilewski (WS)|EN	Wild Type|Columbia (Col-0)|EN	-0.664835	0.0114598
AT5G43830	Wild Type|Wasilewski (WS)|EN	Wild Type|Columbia (Col-0)|EN	-1.2926	0.010423
AT5G43970	Wild Type|Wasilewski (WS)|EN	Wild Type|Columbia (Col-0)|EN	-1.11725	0.0207924
AT5G44130	Wild Type|Wasilewski (WS)|EN	Wild Type|Columbia (Col-0)|EN	-1.3487	0.0157929
AT5G44340	Wild Type|Wasilewski (WS)|EN	Wild Type|Columbia (Col-0)|EN	-1.58724	0.00167304
AT5G44720	Wild Type|Wasilewski (WS)|EN	Wild Type|Columbia (Col-0)|EN	-0.000843731	5.4734008956768e-06
AT5G45170	Wild Type|Wasilewski (WS)|EN	Wild Type|Columbia (Col-0)|EN	-1.00952	0.00451936
AT5G45620	Wild Type|Wasilewski (WS)|EN	Wild Type|Columbia (Col-0)|EN	-1.88192	0.024393
AT5G45950	Wild Type|Wasilewski (WS)|EN	Wild Type|Columbia (Col-0)|EN	-1.6421	0.0143481
AT5G46290	Wild Type|Wasilewski (WS)|EN	Wild Type|Columbia (Col-0)|EN	-2.4825	0.000206756
AT5G46420	Wild Type|Wasilewski (WS)|EN	Wild Type|Columbia (Col-0)|EN	0.154275	3.22436321527519e-05
AT5G46860	Wild Type|Wasilewski (WS)|EN	Wild Type|Columbia (Col-0)|EN	-1.27755	0.0392431
AT5G47770	Wild Type|Wasilewski (WS)|EN	Wild Type|Columbia (Col-0)|EN	-0.26028	3.47276396596487e-06
AT5G47890	Wild Type|Wasilewski (WS)|EN	Wild Type|Columbia (Col-0)|EN	-0.344886	0.000423572
AT5G48230	Wild Type|Wasilewski (WS)|EN	Wild Type|Columbia (Col-0)|EN	-0.513633	9.9847052966572e-08
AT5G48880	Wild Type|Wasilewski (WS)|EN	Wild Type|Columbia (Col-0)|EN	-1.94756	0.0451704
AT5G49020	Wild Type|Wasilewski (WS)|EN	Wild Type|Columbia (Col-0)|EN	-1.07245	0.0293827
AT5G49360	Wild Type|Wasilewski (WS)|EN	Wild Type|Columbia (Col-0)|EN	-1.94041	0.0148792
AT5G49650	Wild Type|Wasilewski (WS)|EN	Wild Type|Columbia (Col-0)|EN	-1.71883	0.0130196
AT5G51660	Wild Type|Wasilewski (WS)|EN	Wild Type|Columbia (Col-0)|EN	-0.163502	0.0117642
AT5G51820	Wild Type|Wasilewski (WS)|EN	Wild Type|Columbia (Col-0)|EN	-0.751586	0.00241202
AT5G52240	Wild Type|Wasilewski (WS)|EN	Wild Type|Columbia (Col-0)|EN	0.965136	9.72887478471405e-09
AT5G52470	Wild Type|Wasilewski (WS)|EN	Wild Type|Columbia (Col-0)|EN	-1.27604	0.0256637
AT5G52520	Wild Type|Wasilewski (WS)|EN	Wild Type|Columbia (Col-0)|EN	-1.97337	0.0173231
AT5G52920	Wild Type|Wasilewski (WS)|EN	Wild Type|Columbia (Col-0)|EN	-1.38862	0.00325176
AT5G53560	Wild Type|Wasilewski (WS)|EN	Wild Type|Columbia (Col-0)|EN	-1.17477	0.000283481
AT5G54160	Wild Type|Wasilewski (WS)|EN	Wild Type|Columbia (Col-0)|EN	-2.63302	0.039253
AT5G54270	Wild Type|Wasilewski (WS)|EN	Wild Type|Columbia (Col-0)|EN	-2.14405	0.0454726
AT5G54810	Wild Type|Wasilewski (WS)|EN	Wild Type|Columbia (Col-0)|EN	-2.09928	0.0200118
AT5G54960	Wild Type|Wasilewski (WS)|EN	Wild Type|Columbia (Col-0)|EN	-0.173061	0.000370978
AT5G55220	Wild Type|Wasilewski (WS)|EN	Wild Type|Columbia (Col-0)|EN	-1.71382	0.00511375
AT5G55280	Wild Type|Wasilewski (WS)|EN	Wild Type|Columbia (Col-0)|EN	-0.903692	5.77282080392927e-07
AT5G55480	Wild Type|Wasilewski (WS)|EN	Wild Type|Columbia (Col-0)|EN	-1.20725	0.00861891
AT5G55730	Wild Type|Wasilewski (WS)|EN	Wild Type|Columbia (Col-0)|EN	-1.37483	0.000468185
AT5G56030	Wild Type|Wasilewski (WS)|EN	Wild Type|Columbia (Col-0)|EN	-1.63508	0.0373255
AT5G56360	Wild Type|Wasilewski (WS)|EN	Wild Type|Columbia (Col-0)|EN	-0.968369	0.0237123
AT5G56500	Wild Type|Wasilewski (WS)|EN	Wild Type|Columbia (Col-0)|EN	-1.40429	0.0390641
AT5G57960	Wild Type|Wasilewski (WS)|EN	Wild Type|Columbia (Col-0)|EN	-1.02357	0.0425988
AT5G58270	Wild Type|Wasilewski (WS)|EN	Wild Type|Columbia (Col-0)|EN	-1.37081	0.00266266
AT5G59290	Wild Type|Wasilewski (WS)|EN	Wild Type|Columbia (Col-0)|EN	-2.24779	0.00579093
AT5G60600	Wild Type|Wasilewski (WS)|EN	Wild Type|Columbia (Col-0)|EN	-1.7943	0.00547803
AT5G60640	Wild Type|Wasilewski (WS)|EN	Wild Type|Columbia (Col-0)|EN	-2.11805	0.0226745
AT5G61170	Wild Type|Wasilewski (WS)|EN	Wild Type|Columbia (Col-0)|EN	-2.0347	0.0294431
AT5G61510	Wild Type|Wasilewski (WS)|EN	Wild Type|Columbia (Col-0)|EN	-0.692504	0.0015399
AT5G62350	Wild Type|Wasilewski (WS)|EN	Wild Type|Columbia (Col-0)|EN	-1.3473	0.00329133
AT5G62530	Wild Type|Wasilewski (WS)|EN	Wild Type|Columbia (Col-0)|EN	-0.42123	1.6170935514144e-05
AT5G62690	Wild Type|Wasilewski (WS)|EN	Wild Type|Columbia (Col-0)|EN	-2.47855	0.0113221
AT5G62720	Wild Type|Wasilewski (WS)|EN	Wild Type|Columbia (Col-0)|EN	-1.65933	0.0258069
AT5G62810	Wild Type|Wasilewski (WS)|EN	Wild Type|Columbia (Col-0)|EN	-0.447676	0.0478244
AT5G63570	Wild Type|Wasilewski (WS)|EN	Wild Type|Columbia (Col-0)|EN	-1.88986	0.000913972
AT5G63620	Wild Type|Wasilewski (WS)|EN	Wild Type|Columbia (Col-0)|EN	-1.5543	0.0393639
AT5G63810	Wild Type|Wasilewski (WS)|EN	Wild Type|Columbia (Col-0)|EN	-1.56934	0.0201522
AT5G64140	Wild Type|Wasilewski (WS)|EN	Wild Type|Columbia (Col-0)|EN	-2.10773	0.0375423
AT5G64380	Wild Type|Wasilewski (WS)|EN	Wild Type|Columbia (Col-0)|EN	-0.900088	0.000396327
AT5G64430	Wild Type|Wasilewski (WS)|EN	Wild Type|Columbia (Col-0)|EN	1.54827	0.0213338
AT5G65020	Wild Type|Wasilewski (WS)|EN	Wild Type|Columbia (Col-0)|EN	0.335818	1.73629300324435e-07
AT5G65220	Wild Type|Wasilewski (WS)|EN	Wild Type|Columbia (Col-0)|EN	-1.58026	0.0150679
AT5G65430	Wild Type|Wasilewski (WS)|EN	Wild Type|Columbia (Col-0)|EN	-0.685646	0.000723083
AT5G66530	Wild Type|Wasilewski (WS)|EN	Wild Type|Columbia (Col-0)|EN	-0.92943	8.79560265527653e-07
ATCG00180	Wild Type|Wasilewski (WS)|EN	Wild Type|Columbia (Col-0)|EN	-1.77778	0.00173648
ATCG00280	Wild Type|Wasilewski (WS)|EN	Wild Type|Columbia (Col-0)|EN	-3.19144	0.00288069
ATCG00330	Wild Type|Wasilewski (WS)|EN	Wild Type|Columbia (Col-0)|EN	-1.04009	0.000746957
ATCG00340	Wild Type|Wasilewski (WS)|EN	Wild Type|Columbia (Col-0)|EN	-1.13228	0.00125854
ATCG00540	Wild Type|Wasilewski (WS)|EN	Wild Type|Columbia (Col-0)|EN	-2.07614	0.0250836
ATCG00680	Wild Type|Wasilewski (WS)|EN	Wild Type|Columbia (Col-0)|EN	-3.19889	0.00318418
ATCG00720	Wild Type|Wasilewski (WS)|EN	Wild Type|Columbia (Col-0)|EN	-2.29974	0.00488051
ATCG00830	Wild Type|Wasilewski (WS)|EN	Wild Type|Columbia (Col-0)|EN	-2.51394	0.0494457
ATCG01120	Wild Type|Wasilewski (WS)|EN	Wild Type|Columbia (Col-0)|EN	-2.17244	0.0245877
ATMG00510	Wild Type|Wasilewski (WS)|EN	Wild Type|Columbia (Col-0)|EN	-2.40897	0.0132907
ATMG00640	Wild Type|Wasilewski (WS)|EN	Wild Type|Columbia (Col-0)|EN	-1.4841	0.00895724
