# Supplementary material for: Parallel analysis of Arabidopsis circadian clock mutants reveals different scales of transcriptome and proteome regulation
Source: Open Biol. 2017 Mar 1;7(3):160333. doi: 10.1098/rsob.160333 (PMC5376707; doi:10.1098/rsob.160333)
Supplement: Table S5 [file rsob160333supp13.xlsx]

## Sheet: readme
Proteomics >> ONE WAY ANOVA analysis
ID	AGI
COL	Wild Type
WS	Wild Type
log2FoldChange	used for downstream analyses
p_bh	FDR adjusted p-value; used for downstream analyses

## Sheet: WSvsCol0_ED
agi	wild-type	wild-type	fold	p_bh
AT1G62630	Wild Type|Columbia (Col-0)|ED	Wild Type|Wasilewski (WS)|ED	7.06718	0.0374791
AT5G64740	Wild Type|Columbia (Col-0)|ED	Wild Type|Wasilewski (WS)|ED	5.90795	0.000329384
AT5G22770	Wild Type|Columbia (Col-0)|ED	Wild Type|Wasilewski (WS)|ED	5.60863	0.000393605
AT2G26740	Wild Type|Columbia (Col-0)|ED	Wild Type|Wasilewski (WS)|ED	5.02522	0.000107911
AT3G43520	Wild Type|Columbia (Col-0)|ED	Wild Type|Wasilewski (WS)|ED	4.25578	3.2070962419084e-10
AT5G25980	Wild Type|Columbia (Col-0)|ED	Wild Type|Wasilewski (WS)|ED	4.10408	0
AT1G58270	Wild Type|Columbia (Col-0)|ED	Wild Type|Wasilewski (WS)|ED	3.85819	0.000894034
AT1G71440	Wild Type|Columbia (Col-0)|ED	Wild Type|Wasilewski (WS)|ED	3.8533	0.0316037
AT4G16950	Wild Type|Columbia (Col-0)|ED	Wild Type|Wasilewski (WS)|ED	3.71404	7.14875141407509e-09
AT1G29370	Wild Type|Columbia (Col-0)|ED	Wild Type|Wasilewski (WS)|ED	3.10636	0.000172343
AT3G14210	Wild Type|Columbia (Col-0)|ED	Wild Type|Wasilewski (WS)|ED	3.08398	0
AT4G16990	Wild Type|Columbia (Col-0)|ED	Wild Type|Wasilewski (WS)|ED	3.07174	1.49169799931096e-08
AT3G56060	Wild Type|Columbia (Col-0)|ED	Wild Type|Wasilewski (WS)|ED	2.8765	1.15689249399094e-05
AT5G22580	Wild Type|Columbia (Col-0)|ED	Wild Type|Wasilewski (WS)|ED	2.71633	0.00674181
AT1G20810	Wild Type|Columbia (Col-0)|ED	Wild Type|Wasilewski (WS)|ED	2.70038	8.16181391542579e-06
AT4G19490	Wild Type|Columbia (Col-0)|ED	Wild Type|Wasilewski (WS)|ED	2.62325	6.62990071742936e-05
AT3G28270	Wild Type|Columbia (Col-0)|ED	Wild Type|Wasilewski (WS)|ED	2.5074	1.66957416419446e-06
AT5G03350	Wild Type|Columbia (Col-0)|ED	Wild Type|Wasilewski (WS)|ED	2.3724	1.40783177213586e-10
AT4G34700	Wild Type|Columbia (Col-0)|ED	Wild Type|Wasilewski (WS)|ED	2.32529	7.35394205819678e-07
AT1G26560	Wild Type|Columbia (Col-0)|ED	Wild Type|Wasilewski (WS)|ED	2.30931	0.000132905
AT3G13580	Wild Type|Columbia (Col-0)|ED	Wild Type|Wasilewski (WS)|ED	2.28216	4.67287907226458e-10
AT1G08470	Wild Type|Columbia (Col-0)|ED	Wild Type|Wasilewski (WS)|ED	2.23065	0.00119613
AT1G34430	Wild Type|Columbia (Col-0)|ED	Wild Type|Wasilewski (WS)|ED	2.1172	2.16305173491399e-13
AT4G39040	Wild Type|Columbia (Col-0)|ED	Wild Type|Wasilewski (WS)|ED	1.95747	0.000490604
AT3G47800	Wild Type|Columbia (Col-0)|ED	Wild Type|Wasilewski (WS)|ED	1.92676	0
AT3G27530	Wild Type|Columbia (Col-0)|ED	Wild Type|Wasilewski (WS)|ED	1.91696	0.00032934
AT5G17630	Wild Type|Columbia (Col-0)|ED	Wild Type|Wasilewski (WS)|ED	1.81002	0.000438281
AT3G44860	Wild Type|Columbia (Col-0)|ED	Wild Type|Wasilewski (WS)|ED	1.70901	4.63836254237274e-06
AT5G11580	Wild Type|Columbia (Col-0)|ED	Wild Type|Wasilewski (WS)|ED	1.68059	4.15350347068849e-05
AT1G66250	Wild Type|Columbia (Col-0)|ED	Wild Type|Wasilewski (WS)|ED	1.61197	8.76214373430596e-08
AT5G23010	Wild Type|Columbia (Col-0)|ED	Wild Type|Wasilewski (WS)|ED	1.60802	4.34188422462359e-11
AT5G52240	Wild Type|Columbia (Col-0)|ED	Wild Type|Wasilewski (WS)|ED	1.57601	2.49064638740258e-07
AT4G08870	Wild Type|Columbia (Col-0)|ED	Wild Type|Wasilewski (WS)|ED	1.54763	3.10773974857769e-07
AT3G09260	Wild Type|Columbia (Col-0)|ED	Wild Type|Wasilewski (WS)|ED	1.54499	0.000181661
AT1G49630	Wild Type|Columbia (Col-0)|ED	Wild Type|Wasilewski (WS)|ED	1.54212	0.00110829
AT2G33840	Wild Type|Columbia (Col-0)|ED	Wild Type|Wasilewski (WS)|ED	1.52449	0.00708926
AT5G37360	Wild Type|Columbia (Col-0)|ED	Wild Type|Wasilewski (WS)|ED	1.50154	7.38945241332781e-13
AT1G57770	Wild Type|Columbia (Col-0)|ED	Wild Type|Wasilewski (WS)|ED	1.47352	4.5801454309427e-06
AT5G13370	Wild Type|Columbia (Col-0)|ED	Wild Type|Wasilewski (WS)|ED	1.40249	0.000876352
AT1G55890	Wild Type|Columbia (Col-0)|ED	Wild Type|Wasilewski (WS)|ED	1.38299	0.00317213
AT5G43970	Wild Type|Columbia (Col-0)|ED	Wild Type|Wasilewski (WS)|ED	1.37395	2.80917295540718e-07
AT3G26450	Wild Type|Columbia (Col-0)|ED	Wild Type|Wasilewski (WS)|ED	1.34684	1.68937124317376e-08
AT5G13360	Wild Type|Columbia (Col-0)|ED	Wild Type|Wasilewski (WS)|ED	1.33017	0.000366353
AT3G11070	Wild Type|Columbia (Col-0)|ED	Wild Type|Wasilewski (WS)|ED	1.31679	0.00206113
AT1G24340	Wild Type|Columbia (Col-0)|ED	Wild Type|Wasilewski (WS)|ED	1.30863	0.00880215
AT5G40170	Wild Type|Columbia (Col-0)|ED	Wild Type|Wasilewski (WS)|ED	1.29011	0.00441732
AT1G78850	Wild Type|Columbia (Col-0)|ED	Wild Type|Wasilewski (WS)|ED	1.28715	1.13806803980765e-10
AT5G65020	Wild Type|Columbia (Col-0)|ED	Wild Type|Wasilewski (WS)|ED	1.28273	1.38065928893954e-07
AT4G20130	Wild Type|Columbia (Col-0)|ED	Wild Type|Wasilewski (WS)|ED	1.28249	1.6104943120268e-06
AT4G31530	Wild Type|Columbia (Col-0)|ED	Wild Type|Wasilewski (WS)|ED	1.24876	3.61959745456897e-05
AT5G14220	Wild Type|Columbia (Col-0)|ED	Wild Type|Wasilewski (WS)|ED	1.23951	0.01235
AT3G13235	Wild Type|Columbia (Col-0)|ED	Wild Type|Wasilewski (WS)|ED	1.21283	0.00302377
AT1G51690	Wild Type|Columbia (Col-0)|ED	Wild Type|Wasilewski (WS)|ED	1.20691	0.000249965
AT3G26900	Wild Type|Columbia (Col-0)|ED	Wild Type|Wasilewski (WS)|ED	1.19331	7.74304925732494e-12
AT1G78680	Wild Type|Columbia (Col-0)|ED	Wild Type|Wasilewski (WS)|ED	1.1685	3.72023027653045e-07
AT4G00740	Wild Type|Columbia (Col-0)|ED	Wild Type|Wasilewski (WS)|ED	1.166	0.000201792
AT4G21620	Wild Type|Columbia (Col-0)|ED	Wild Type|Wasilewski (WS)|ED	1.16312	0.00633751
AT1G27130	Wild Type|Columbia (Col-0)|ED	Wild Type|Wasilewski (WS)|ED	1.1513	2.1842799181328e-05
AT4G33360	Wild Type|Columbia (Col-0)|ED	Wild Type|Wasilewski (WS)|ED	1.14361	5.85065775160825e-06
AT1G52410	Wild Type|Columbia (Col-0)|ED	Wild Type|Wasilewski (WS)|ED	1.12199	0.000261246
AT4G12720	Wild Type|Columbia (Col-0)|ED	Wild Type|Wasilewski (WS)|ED	1.11989	0.000113918
AT5G28050	Wild Type|Columbia (Col-0)|ED	Wild Type|Wasilewski (WS)|ED	1.11343	8.23739011424096e-05
AT5G20980	Wild Type|Columbia (Col-0)|ED	Wild Type|Wasilewski (WS)|ED	1.10926	0.000702369
AT2G35010	Wild Type|Columbia (Col-0)|ED	Wild Type|Wasilewski (WS)|ED	1.09265	3.02968331176589e-05
AT1G34000	Wild Type|Columbia (Col-0)|ED	Wild Type|Wasilewski (WS)|ED	1.06025	3.56054046852188e-09
AT1G02330	Wild Type|Columbia (Col-0)|ED	Wild Type|Wasilewski (WS)|ED	1.05936	0.00805025
AT5G04230	Wild Type|Columbia (Col-0)|ED	Wild Type|Wasilewski (WS)|ED	1.0223	1.92155133925135e-07
AT2G37040	Wild Type|Columbia (Col-0)|ED	Wild Type|Wasilewski (WS)|ED	1.01848	3.37480361151665e-05
AT1G09490	Wild Type|Columbia (Col-0)|ED	Wild Type|Wasilewski (WS)|ED	1.01094	0.0198523
AT3G47450	Wild Type|Columbia (Col-0)|ED	Wild Type|Wasilewski (WS)|ED	1.00035	0.0015782
AT3G28220	Wild Type|Columbia (Col-0)|ED	Wild Type|Wasilewski (WS)|ED	0.996144	0.00188172
AT2G24940	Wild Type|Columbia (Col-0)|ED	Wild Type|Wasilewski (WS)|ED	0.970777	0.0288768
AT1G58380	Wild Type|Columbia (Col-0)|ED	Wild Type|Wasilewski (WS)|ED	0.95664	7.67068120687169e-06
AT5G33320	Wild Type|Columbia (Col-0)|ED	Wild Type|Wasilewski (WS)|ED	0.950113	1.75581966039479e-07
AT2G38700	Wild Type|Columbia (Col-0)|ED	Wild Type|Wasilewski (WS)|ED	0.94939	1.45049187932056e-05
AT1G72930	Wild Type|Columbia (Col-0)|ED	Wild Type|Wasilewski (WS)|ED	0.945225	0.00143001
AT5G19370	Wild Type|Columbia (Col-0)|ED	Wild Type|Wasilewski (WS)|ED	0.944286	9.28301133623016e-06
AT1G62480	Wild Type|Columbia (Col-0)|ED	Wild Type|Wasilewski (WS)|ED	0.933216	0.0169068
AT4G38800	Wild Type|Columbia (Col-0)|ED	Wild Type|Wasilewski (WS)|ED	0.932143	0.00341469
AT1G54010	Wild Type|Columbia (Col-0)|ED	Wild Type|Wasilewski (WS)|ED	0.930137	1.09841513602425e-05
AT1G06000	Wild Type|Columbia (Col-0)|ED	Wild Type|Wasilewski (WS)|ED	0.924784	3.65640131939448e-08
AT1G35620	Wild Type|Columbia (Col-0)|ED	Wild Type|Wasilewski (WS)|ED	0.918899	5.72020764692365e-08
AT5G65430	Wild Type|Columbia (Col-0)|ED	Wild Type|Wasilewski (WS)|ED	0.910145	1.01402270794338e-05
AT1G72970	Wild Type|Columbia (Col-0)|ED	Wild Type|Wasilewski (WS)|ED	0.89846	0.00429045
AT1G60710	Wild Type|Columbia (Col-0)|ED	Wild Type|Wasilewski (WS)|ED	0.888	5.31823215171962e-06
AT3G16470	Wild Type|Columbia (Col-0)|ED	Wild Type|Wasilewski (WS)|ED	0.885643	7.0044638503485e-06
AT1G13270	Wild Type|Columbia (Col-0)|ED	Wild Type|Wasilewski (WS)|ED	0.872255	2.56225057005987e-07
AT2G36830	Wild Type|Columbia (Col-0)|ED	Wild Type|Wasilewski (WS)|ED	0.869198	0.000267298
AT1G76090	Wild Type|Columbia (Col-0)|ED	Wild Type|Wasilewski (WS)|ED	0.867269	0.000256547
AT4G23670	Wild Type|Columbia (Col-0)|ED	Wild Type|Wasilewski (WS)|ED	0.865933	6.24669882264502e-08
AT5G10010	Wild Type|Columbia (Col-0)|ED	Wild Type|Wasilewski (WS)|ED	0.863403	0.000385463
AT3G25770	Wild Type|Columbia (Col-0)|ED	Wild Type|Wasilewski (WS)|ED	0.862336	1.16696339001574e-06
AT3G19480	Wild Type|Columbia (Col-0)|ED	Wild Type|Wasilewski (WS)|ED	0.861479	0.0160305
AT2G39330	Wild Type|Columbia (Col-0)|ED	Wild Type|Wasilewski (WS)|ED	0.860508	0.0063189
AT5G44720	Wild Type|Columbia (Col-0)|ED	Wild Type|Wasilewski (WS)|ED	0.858734	3.75294524311414e-05
AT5G54960	Wild Type|Columbia (Col-0)|ED	Wild Type|Wasilewski (WS)|ED	0.856196	0.000524962
AT5G38470	Wild Type|Columbia (Col-0)|ED	Wild Type|Wasilewski (WS)|ED	0.84916	1.23201551473919e-05
AT1G48420	Wild Type|Columbia (Col-0)|ED	Wild Type|Wasilewski (WS)|ED	0.848536	1.8997591079399e-07
AT1G66970	Wild Type|Columbia (Col-0)|ED	Wild Type|Wasilewski (WS)|ED	0.847113	5.05646921666433e-05
AT5G47770	Wild Type|Columbia (Col-0)|ED	Wild Type|Wasilewski (WS)|ED	0.841238	3.12453263785132e-06
AT5G40760	Wild Type|Columbia (Col-0)|ED	Wild Type|Wasilewski (WS)|ED	0.84031	0.00653438
AT1G32440	Wild Type|Columbia (Col-0)|ED	Wild Type|Wasilewski (WS)|ED	0.838799	0.00179421
AT2G26250	Wild Type|Columbia (Col-0)|ED	Wild Type|Wasilewski (WS)|ED	0.819578	0.00416264
AT4G36910	Wild Type|Columbia (Col-0)|ED	Wild Type|Wasilewski (WS)|ED	0.817809	0.00155452
AT5G21930	Wild Type|Columbia (Col-0)|ED	Wild Type|Wasilewski (WS)|ED	0.816037	0.00117649
AT3G16420	Wild Type|Columbia (Col-0)|ED	Wild Type|Wasilewski (WS)|ED	0.811011	0.0013381
AT4G25970	Wild Type|Columbia (Col-0)|ED	Wild Type|Wasilewski (WS)|ED	0.808307	0.0219538
AT5G22830	Wild Type|Columbia (Col-0)|ED	Wild Type|Wasilewski (WS)|ED	0.807225	0.000566677
AT3G16530	Wild Type|Columbia (Col-0)|ED	Wild Type|Wasilewski (WS)|ED	0.805303	0.00519651
AT3G08940	Wild Type|Columbia (Col-0)|ED	Wild Type|Wasilewski (WS)|ED	0.801664	2.41845595401931e-09
AT3G10520	Wild Type|Columbia (Col-0)|ED	Wild Type|Wasilewski (WS)|ED	0.793687	0.000731689
AT3G47370	Wild Type|Columbia (Col-0)|ED	Wild Type|Wasilewski (WS)|ED	0.79354	0.0115624
AT3G15356	Wild Type|Columbia (Col-0)|ED	Wild Type|Wasilewski (WS)|ED	0.791442	0.00114335
AT5G05270	Wild Type|Columbia (Col-0)|ED	Wild Type|Wasilewski (WS)|ED	0.790404	3.69383716397822e-05
AT3G10160	Wild Type|Columbia (Col-0)|ED	Wild Type|Wasilewski (WS)|ED	0.789666	0.000434883
AT1G45201	Wild Type|Columbia (Col-0)|ED	Wild Type|Wasilewski (WS)|ED	0.788739	4.20188792124462e-06
AT5G23940	Wild Type|Columbia (Col-0)|ED	Wild Type|Wasilewski (WS)|ED	0.787942	0.000297115
AT4G13200	Wild Type|Columbia (Col-0)|ED	Wild Type|Wasilewski (WS)|ED	0.784727	0.000261095
AT1G02930	Wild Type|Columbia (Col-0)|ED	Wild Type|Wasilewski (WS)|ED	0.782047	0.00216066
AT3G04480	Wild Type|Columbia (Col-0)|ED	Wild Type|Wasilewski (WS)|ED	0.780868	0.00158356
AT5G39980	Wild Type|Columbia (Col-0)|ED	Wild Type|Wasilewski (WS)|ED	0.780543	0.011903
AT5G16300	Wild Type|Columbia (Col-0)|ED	Wild Type|Wasilewski (WS)|ED	0.769656	0.00478807
AT4G12980	Wild Type|Columbia (Col-0)|ED	Wild Type|Wasilewski (WS)|ED	0.768361	0.00195763
AT5G62530	Wild Type|Columbia (Col-0)|ED	Wild Type|Wasilewski (WS)|ED	0.762425	1.24076744823804e-05
AT5G14520	Wild Type|Columbia (Col-0)|ED	Wild Type|Wasilewski (WS)|ED	0.760946	0.000621264
AT2G18110	Wild Type|Columbia (Col-0)|ED	Wild Type|Wasilewski (WS)|ED	0.751977	0.0080939
AT1G13280	Wild Type|Columbia (Col-0)|ED	Wild Type|Wasilewski (WS)|ED	0.746119	0.000158659
AT1G20580	Wild Type|Columbia (Col-0)|ED	Wild Type|Wasilewski (WS)|ED	0.746117	0.00825116
AT4G37270	Wild Type|Columbia (Col-0)|ED	Wild Type|Wasilewski (WS)|ED	0.743037	0.00770382
AT3G28940	Wild Type|Columbia (Col-0)|ED	Wild Type|Wasilewski (WS)|ED	0.734152	0.000162078
AT3G06720	Wild Type|Columbia (Col-0)|ED	Wild Type|Wasilewski (WS)|ED	0.733554	0.0249975
AT3G18890	Wild Type|Columbia (Col-0)|ED	Wild Type|Wasilewski (WS)|ED	0.72855	6.52223485462719e-07
AT2G31040	Wild Type|Columbia (Col-0)|ED	Wild Type|Wasilewski (WS)|ED	0.720667	0.00336341
AT1G52400	Wild Type|Columbia (Col-0)|ED	Wild Type|Wasilewski (WS)|ED	0.715622	0.00303494
AT5G01750	Wild Type|Columbia (Col-0)|ED	Wild Type|Wasilewski (WS)|ED	0.711862	0.000395816
AT1G18540	Wild Type|Columbia (Col-0)|ED	Wild Type|Wasilewski (WS)|ED	0.710031	0.0019474
AT1G74880	Wild Type|Columbia (Col-0)|ED	Wild Type|Wasilewski (WS)|ED	0.70886	0.000288566
AT4G16830	Wild Type|Columbia (Col-0)|ED	Wild Type|Wasilewski (WS)|ED	0.708528	0.00810675
AT1G76860	Wild Type|Columbia (Col-0)|ED	Wild Type|Wasilewski (WS)|ED	0.698739	0.00584063
AT5G23900	Wild Type|Columbia (Col-0)|ED	Wild Type|Wasilewski (WS)|ED	0.698002	0.00104672
AT2G06050	Wild Type|Columbia (Col-0)|ED	Wild Type|Wasilewski (WS)|ED	0.692766	0.00155618
AT3G59820	Wild Type|Columbia (Col-0)|ED	Wild Type|Wasilewski (WS)|ED	0.692723	0.00281447
AT2G34630	Wild Type|Columbia (Col-0)|ED	Wild Type|Wasilewski (WS)|ED	0.692191	0.00223749
AT2G46650	Wild Type|Columbia (Col-0)|ED	Wild Type|Wasilewski (WS)|ED	0.68811	0.00802283
AT2G33210	Wild Type|Columbia (Col-0)|ED	Wild Type|Wasilewski (WS)|ED	0.685264	0.00169303
AT2G14260	Wild Type|Columbia (Col-0)|ED	Wild Type|Wasilewski (WS)|ED	0.685223	6.10743070546149e-07
AT5G42790	Wild Type|Columbia (Col-0)|ED	Wild Type|Wasilewski (WS)|ED	0.684242	3.72023027653045e-07
AT5G39590	Wild Type|Columbia (Col-0)|ED	Wild Type|Wasilewski (WS)|ED	0.682504	0.00915807
AT4G14070	Wild Type|Columbia (Col-0)|ED	Wild Type|Wasilewski (WS)|ED	0.680089	2.37149368332697e-06
AT1G30530	Wild Type|Columbia (Col-0)|ED	Wild Type|Wasilewski (WS)|ED	0.67935	1.32727446622598e-05
AT5G61510	Wild Type|Columbia (Col-0)|ED	Wild Type|Wasilewski (WS)|ED	0.676483	0.000686081
AT1G19920	Wild Type|Columbia (Col-0)|ED	Wild Type|Wasilewski (WS)|ED	0.669116	1.91747694241736e-06
AT1G09070	Wild Type|Columbia (Col-0)|ED	Wild Type|Wasilewski (WS)|ED	0.668456	0.000146029
AT4G21960	Wild Type|Columbia (Col-0)|ED	Wild Type|Wasilewski (WS)|ED	0.666887	0.00101597
AT5G42130	Wild Type|Columbia (Col-0)|ED	Wild Type|Wasilewski (WS)|ED	0.665914	0.00744034
AT1G20090	Wild Type|Columbia (Col-0)|ED	Wild Type|Wasilewski (WS)|ED	0.655576	0.00455203
AT1G13930	Wild Type|Columbia (Col-0)|ED	Wild Type|Wasilewski (WS)|ED	0.653621	0.00321581
AT2G31390	Wild Type|Columbia (Col-0)|ED	Wild Type|Wasilewski (WS)|ED	0.652777	0.00312721
AT1G73060	Wild Type|Columbia (Col-0)|ED	Wild Type|Wasilewski (WS)|ED	0.652406	1.07954402402172e-06
AT2G34560	Wild Type|Columbia (Col-0)|ED	Wild Type|Wasilewski (WS)|ED	0.651989	8.27238205245339e-07
AT1G33590	Wild Type|Columbia (Col-0)|ED	Wild Type|Wasilewski (WS)|ED	0.646717	1.21787314323164e-07
AT2G39960	Wild Type|Columbia (Col-0)|ED	Wild Type|Wasilewski (WS)|ED	0.645334	0.0151675
AT2G30930	Wild Type|Columbia (Col-0)|ED	Wild Type|Wasilewski (WS)|ED	0.644353	0.00165299
AT3G11250	Wild Type|Columbia (Col-0)|ED	Wild Type|Wasilewski (WS)|ED	0.643372	0.00141106
AT2G30490	Wild Type|Columbia (Col-0)|ED	Wild Type|Wasilewski (WS)|ED	0.642914	0.000477885
AT2G43910	Wild Type|Columbia (Col-0)|ED	Wild Type|Wasilewski (WS)|ED	0.638965	0.000104201
AT3G47820	Wild Type|Columbia (Col-0)|ED	Wild Type|Wasilewski (WS)|ED	0.63571	0.049561
AT2G27710	Wild Type|Columbia (Col-0)|ED	Wild Type|Wasilewski (WS)|ED	0.634045	0.000307634
AT5G26000	Wild Type|Columbia (Col-0)|ED	Wild Type|Wasilewski (WS)|ED	0.632076	3.670965365788e-05
AT1G23740	Wild Type|Columbia (Col-0)|ED	Wild Type|Wasilewski (WS)|ED	0.631115	5.21263375358562e-11
AT4G12650	Wild Type|Columbia (Col-0)|ED	Wild Type|Wasilewski (WS)|ED	0.62828	0.044543
AT5G11420	Wild Type|Columbia (Col-0)|ED	Wild Type|Wasilewski (WS)|ED	0.626122	6.37762050292728e-05
AT5G51820	Wild Type|Columbia (Col-0)|ED	Wild Type|Wasilewski (WS)|ED	0.624866	0.00157855
AT1G75330	Wild Type|Columbia (Col-0)|ED	Wild Type|Wasilewski (WS)|ED	0.621895	1.18889953763766e-06
AT1G76160	Wild Type|Columbia (Col-0)|ED	Wild Type|Wasilewski (WS)|ED	0.618199	0.000402423
AT1G62380	Wild Type|Columbia (Col-0)|ED	Wild Type|Wasilewski (WS)|ED	0.617155	0.000201725
AT5G57960	Wild Type|Columbia (Col-0)|ED	Wild Type|Wasilewski (WS)|ED	0.611524	0.0132916
AT1G74920	Wild Type|Columbia (Col-0)|ED	Wild Type|Wasilewski (WS)|ED	0.606225	0.000100588
AT3G57180	Wild Type|Columbia (Col-0)|ED	Wild Type|Wasilewski (WS)|ED	0.606091	0.00466646
AT1G07440	Wild Type|Columbia (Col-0)|ED	Wild Type|Wasilewski (WS)|ED	0.605134	0.00904391
AT4G12730	Wild Type|Columbia (Col-0)|ED	Wild Type|Wasilewski (WS)|ED	0.601701	0.000461782
AT3G15950	Wild Type|Columbia (Col-0)|ED	Wild Type|Wasilewski (WS)|ED	0.599203	0.00154175
AT1G35720	Wild Type|Columbia (Col-0)|ED	Wild Type|Wasilewski (WS)|ED	0.597844	5.0347017322571e-08
AT5G57440	Wild Type|Columbia (Col-0)|ED	Wild Type|Wasilewski (WS)|ED	0.593287	0.00147408
AT3G20790	Wild Type|Columbia (Col-0)|ED	Wild Type|Wasilewski (WS)|ED	0.591702	4.14182522104304e-07
AT1G08830	Wild Type|Columbia (Col-0)|ED	Wild Type|Wasilewski (WS)|ED	0.590594	0.0293092
AT3G45030	Wild Type|Columbia (Col-0)|ED	Wild Type|Wasilewski (WS)|ED	0.58583	0.024761
AT5G04885	Wild Type|Columbia (Col-0)|ED	Wild Type|Wasilewski (WS)|ED	0.584301	8.25767997526739e-06
AT2G27290	Wild Type|Columbia (Col-0)|ED	Wild Type|Wasilewski (WS)|ED	0.581882	0.0395303
AT3G25150	Wild Type|Columbia (Col-0)|ED	Wild Type|Wasilewski (WS)|ED	0.581526	0.00791951
AT1G72150	Wild Type|Columbia (Col-0)|ED	Wild Type|Wasilewski (WS)|ED	0.579049	0.00210108
AT5G38660	Wild Type|Columbia (Col-0)|ED	Wild Type|Wasilewski (WS)|ED	0.575766	7.6878812530423e-05
AT3G11930	Wild Type|Columbia (Col-0)|ED	Wild Type|Wasilewski (WS)|ED	0.571604	0.0307117
AT5G08640	Wild Type|Columbia (Col-0)|ED	Wild Type|Wasilewski (WS)|ED	0.568335	0.00328379
AT1G06690	Wild Type|Columbia (Col-0)|ED	Wild Type|Wasilewski (WS)|ED	0.566437	4.71434902273258e-08
AT1G79340	Wild Type|Columbia (Col-0)|ED	Wild Type|Wasilewski (WS)|ED	0.565599	0.000315612
AT2G23610	Wild Type|Columbia (Col-0)|ED	Wild Type|Wasilewski (WS)|ED	0.563738	0.0344617
AT3G14290	Wild Type|Columbia (Col-0)|ED	Wild Type|Wasilewski (WS)|ED	0.563528	0.0182429
AT1G19670	Wild Type|Columbia (Col-0)|ED	Wild Type|Wasilewski (WS)|ED	0.562958	0.000434883
AT4G19410	Wild Type|Columbia (Col-0)|ED	Wild Type|Wasilewski (WS)|ED	0.562837	0.00053528
AT1G56500	Wild Type|Columbia (Col-0)|ED	Wild Type|Wasilewski (WS)|ED	0.561743	0.000308953
AT4G05160	Wild Type|Columbia (Col-0)|ED	Wild Type|Wasilewski (WS)|ED	0.56151	0.00220592
AT3G16370	Wild Type|Columbia (Col-0)|ED	Wild Type|Wasilewski (WS)|ED	0.557398	5.3245238594043e-05
AT4G14570	Wild Type|Columbia (Col-0)|ED	Wild Type|Wasilewski (WS)|ED	0.55349	0.00223277
AT4G26670	Wild Type|Columbia (Col-0)|ED	Wild Type|Wasilewski (WS)|ED	0.551982	0.00392333
AT2G40060	Wild Type|Columbia (Col-0)|ED	Wild Type|Wasilewski (WS)|ED	0.550326	8.4490057822027e-05
AT1G11840	Wild Type|Columbia (Col-0)|ED	Wild Type|Wasilewski (WS)|ED	0.550314	0.0378472
AT4G25450	Wild Type|Columbia (Col-0)|ED	Wild Type|Wasilewski (WS)|ED	0.549406	0.00952455
AT5G57020	Wild Type|Columbia (Col-0)|ED	Wild Type|Wasilewski (WS)|ED	0.549005	0.0456684
AT1G17860	Wild Type|Columbia (Col-0)|ED	Wild Type|Wasilewski (WS)|ED	0.548903	0.00193602
AT1G52780	Wild Type|Columbia (Col-0)|ED	Wild Type|Wasilewski (WS)|ED	0.54439	0.0083557
AT3G13930	Wild Type|Columbia (Col-0)|ED	Wild Type|Wasilewski (WS)|ED	0.543915	0.00256768
AT2G46820	Wild Type|Columbia (Col-0)|ED	Wild Type|Wasilewski (WS)|ED	0.5434	0.0073077
AT5G02310	Wild Type|Columbia (Col-0)|ED	Wild Type|Wasilewski (WS)|ED	0.542294	0.0324127
AT4G13010	Wild Type|Columbia (Col-0)|ED	Wild Type|Wasilewski (WS)|ED	0.542183	5.50562029028363e-07
AT5G15640	Wild Type|Columbia (Col-0)|ED	Wild Type|Wasilewski (WS)|ED	0.542111	0.000313201
AT5G19940	Wild Type|Columbia (Col-0)|ED	Wild Type|Wasilewski (WS)|ED	0.539992	0.000319773
AT4G16143	Wild Type|Columbia (Col-0)|ED	Wild Type|Wasilewski (WS)|ED	0.539221	0.000160689
AT5G55730	Wild Type|Columbia (Col-0)|ED	Wild Type|Wasilewski (WS)|ED	0.539085	1.0317799099819e-05
AT3G61220	Wild Type|Columbia (Col-0)|ED	Wild Type|Wasilewski (WS)|ED	0.539034	0.000789095
AT5G48480	Wild Type|Columbia (Col-0)|ED	Wild Type|Wasilewski (WS)|ED	0.538855	0.00655283
AT5G32470	Wild Type|Columbia (Col-0)|ED	Wild Type|Wasilewski (WS)|ED	0.537686	0.0365434
AT2G06850	Wild Type|Columbia (Col-0)|ED	Wild Type|Wasilewski (WS)|ED	0.536372	0.00663827
AT1G52220	Wild Type|Columbia (Col-0)|ED	Wild Type|Wasilewski (WS)|ED	0.528229	0.0257579
AT3G26520	Wild Type|Columbia (Col-0)|ED	Wild Type|Wasilewski (WS)|ED	0.527284	0.00551754
AT3G51240	Wild Type|Columbia (Col-0)|ED	Wild Type|Wasilewski (WS)|ED	0.527074	9.37861715134736e-06
AT5G14590	Wild Type|Columbia (Col-0)|ED	Wild Type|Wasilewski (WS)|ED	0.523923	0.000858388
AT5G17990	Wild Type|Columbia (Col-0)|ED	Wild Type|Wasilewski (WS)|ED	0.522347	2.49684343521228e-06
AT1G05010	Wild Type|Columbia (Col-0)|ED	Wild Type|Wasilewski (WS)|ED	0.521923	0.000244527
AT2G02050	Wild Type|Columbia (Col-0)|ED	Wild Type|Wasilewski (WS)|ED	0.520792	0.00415074
AT1G17370	Wild Type|Columbia (Col-0)|ED	Wild Type|Wasilewski (WS)|ED	0.518053	0.00677358
AT5G12470	Wild Type|Columbia (Col-0)|ED	Wild Type|Wasilewski (WS)|ED	0.517532	0.000128024
AT1G22530	Wild Type|Columbia (Col-0)|ED	Wild Type|Wasilewski (WS)|ED	0.514898	0.0073406
AT1G70890	Wild Type|Columbia (Col-0)|ED	Wild Type|Wasilewski (WS)|ED	0.509306	0.00194531
AT1G75750	Wild Type|Columbia (Col-0)|ED	Wild Type|Wasilewski (WS)|ED	0.508858	0.00433401
AT1G63660	Wild Type|Columbia (Col-0)|ED	Wild Type|Wasilewski (WS)|ED	0.5083	0.00160675
AT1G17745	Wild Type|Columbia (Col-0)|ED	Wild Type|Wasilewski (WS)|ED	0.505582	0.0405522
AT5G20500	Wild Type|Columbia (Col-0)|ED	Wild Type|Wasilewski (WS)|ED	0.505244	0.00623896
AT1G66240	Wild Type|Columbia (Col-0)|ED	Wild Type|Wasilewski (WS)|ED	0.503735	0.00326399
AT3G11830	Wild Type|Columbia (Col-0)|ED	Wild Type|Wasilewski (WS)|ED	0.501553	0.0214693
AT4G38710	Wild Type|Columbia (Col-0)|ED	Wild Type|Wasilewski (WS)|ED	0.500614	0.0262911
AT1G71860	Wild Type|Columbia (Col-0)|ED	Wild Type|Wasilewski (WS)|ED	0.49806	0.0233273
AT1G25490	Wild Type|Columbia (Col-0)|ED	Wild Type|Wasilewski (WS)|ED	0.497914	0.00164748
AT4G10060	Wild Type|Columbia (Col-0)|ED	Wild Type|Wasilewski (WS)|ED	0.497899	0.000218563
AT5G14030	Wild Type|Columbia (Col-0)|ED	Wild Type|Wasilewski (WS)|ED	0.496804	0.000856909
AT1G80030	Wild Type|Columbia (Col-0)|ED	Wild Type|Wasilewski (WS)|ED	0.494191	0.0131535
AT4G39970	Wild Type|Columbia (Col-0)|ED	Wild Type|Wasilewski (WS)|ED	0.493163	0.00618355
AT3G56290	Wild Type|Columbia (Col-0)|ED	Wild Type|Wasilewski (WS)|ED	0.493107	0.030383
AT5G26667	Wild Type|Columbia (Col-0)|ED	Wild Type|Wasilewski (WS)|ED	0.492168	0.0379104
AT5G51100	Wild Type|Columbia (Col-0)|ED	Wild Type|Wasilewski (WS)|ED	0.488052	0.00199287
AT4G37550	Wild Type|Columbia (Col-0)|ED	Wild Type|Wasilewski (WS)|ED	0.48611	0.0146539
AT5G08410	Wild Type|Columbia (Col-0)|ED	Wild Type|Wasilewski (WS)|ED	0.485201	0.000540689
AT4G36220	Wild Type|Columbia (Col-0)|ED	Wild Type|Wasilewski (WS)|ED	0.485059	0.0164205
AT4G39730	Wild Type|Columbia (Col-0)|ED	Wild Type|Wasilewski (WS)|ED	0.48416	0.000185789
AT4G39710	Wild Type|Columbia (Col-0)|ED	Wild Type|Wasilewski (WS)|ED	0.483678	0.000230532
AT3G62110	Wild Type|Columbia (Col-0)|ED	Wild Type|Wasilewski (WS)|ED	0.483503	0.0142203
AT2G44050	Wild Type|Columbia (Col-0)|ED	Wild Type|Wasilewski (WS)|ED	0.482143	0.00516432
AT4G20260	Wild Type|Columbia (Col-0)|ED	Wild Type|Wasilewski (WS)|ED	0.480326	2.69207821225255e-05
AT3G43540	Wild Type|Columbia (Col-0)|ED	Wild Type|Wasilewski (WS)|ED	0.480173	0.00549803
AT2G33450	Wild Type|Columbia (Col-0)|ED	Wild Type|Wasilewski (WS)|ED	0.480095	0.015688
AT4G36530	Wild Type|Columbia (Col-0)|ED	Wild Type|Wasilewski (WS)|ED	0.479257	0.004151
AT5G19620	Wild Type|Columbia (Col-0)|ED	Wild Type|Wasilewski (WS)|ED	0.479161	0.0411304
AT3G01180	Wild Type|Columbia (Col-0)|ED	Wild Type|Wasilewski (WS)|ED	0.478056	0.0206565
AT5G14120	Wild Type|Columbia (Col-0)|ED	Wild Type|Wasilewski (WS)|ED	0.477568	0.0067815
AT1G27930	Wild Type|Columbia (Col-0)|ED	Wild Type|Wasilewski (WS)|ED	0.474665	0.0131494
AT3G49120	Wild Type|Columbia (Col-0)|ED	Wild Type|Wasilewski (WS)|ED	0.467646	4.50201548562478e-06
AT2G43560	Wild Type|Columbia (Col-0)|ED	Wild Type|Wasilewski (WS)|ED	0.465113	0.000934804
AT1G36390	Wild Type|Columbia (Col-0)|ED	Wild Type|Wasilewski (WS)|ED	0.464213	0.0223115
AT4G03080	Wild Type|Columbia (Col-0)|ED	Wild Type|Wasilewski (WS)|ED	0.46385	0.0321832
AT5G64940	Wild Type|Columbia (Col-0)|ED	Wild Type|Wasilewski (WS)|ED	0.463401	0.000135738
AT5G08570	Wild Type|Columbia (Col-0)|ED	Wild Type|Wasilewski (WS)|ED	0.462871	9.65159857491491e-05
AT5G53560	Wild Type|Columbia (Col-0)|ED	Wild Type|Wasilewski (WS)|ED	0.458843	0.000196713
AT5G44130	Wild Type|Columbia (Col-0)|ED	Wild Type|Wasilewski (WS)|ED	0.458617	0.00575111
AT1G30120	Wild Type|Columbia (Col-0)|ED	Wild Type|Wasilewski (WS)|ED	0.458244	0.0297404
AT1G26110	Wild Type|Columbia (Col-0)|ED	Wild Type|Wasilewski (WS)|ED	0.456062	8.88049995695506e-05
AT1G72610	Wild Type|Columbia (Col-0)|ED	Wild Type|Wasilewski (WS)|ED	0.453809	0.0399346
AT1G29930	Wild Type|Columbia (Col-0)|ED	Wild Type|Wasilewski (WS)|ED	0.453501	0.00223963
ATCG01090	Wild Type|Columbia (Col-0)|ED	Wild Type|Wasilewski (WS)|ED	0.450002	0.00362812
AT4G17720	Wild Type|Columbia (Col-0)|ED	Wild Type|Wasilewski (WS)|ED	0.446947	0.00108902
AT1G16920	Wild Type|Columbia (Col-0)|ED	Wild Type|Wasilewski (WS)|ED	0.44588	0.0195514
AT3G56490	Wild Type|Columbia (Col-0)|ED	Wild Type|Wasilewski (WS)|ED	0.445132	0.0172454
AT5G45420	Wild Type|Columbia (Col-0)|ED	Wild Type|Wasilewski (WS)|ED	0.44446	0.00319176
AT3G53900	Wild Type|Columbia (Col-0)|ED	Wild Type|Wasilewski (WS)|ED	0.444324	0.000740735
AT1G07770	Wild Type|Columbia (Col-0)|ED	Wild Type|Wasilewski (WS)|ED	0.443637	0.00384763
AT5G36890	Wild Type|Columbia (Col-0)|ED	Wild Type|Wasilewski (WS)|ED	0.44098	0.00438815
AT5G54430	Wild Type|Columbia (Col-0)|ED	Wild Type|Wasilewski (WS)|ED	0.440097	0.0245405
AT4G03280	Wild Type|Columbia (Col-0)|ED	Wild Type|Wasilewski (WS)|ED	0.438181	1.87088160861645e-05
AT5G37830	Wild Type|Columbia (Col-0)|ED	Wild Type|Wasilewski (WS)|ED	0.436789	0.00118698
AT3G01290	Wild Type|Columbia (Col-0)|ED	Wild Type|Wasilewski (WS)|ED	0.436601	0.0346793
AT4G24510	Wild Type|Columbia (Col-0)|ED	Wild Type|Wasilewski (WS)|ED	0.434496	0.0158879
AT1G48620	Wild Type|Columbia (Col-0)|ED	Wild Type|Wasilewski (WS)|ED	0.433791	0.0125292
AT1G55020	Wild Type|Columbia (Col-0)|ED	Wild Type|Wasilewski (WS)|ED	0.433456	0.00208772
AT4G16130	Wild Type|Columbia (Col-0)|ED	Wild Type|Wasilewski (WS)|ED	0.43194	0.044003
AT1G73600	Wild Type|Columbia (Col-0)|ED	Wild Type|Wasilewski (WS)|ED	0.431669	0.000425669
AT1G60420	Wild Type|Columbia (Col-0)|ED	Wild Type|Wasilewski (WS)|ED	0.431031	0.0121919
AT1G76100	Wild Type|Columbia (Col-0)|ED	Wild Type|Wasilewski (WS)|ED	0.43054	0.00912511
AT1G16890	Wild Type|Columbia (Col-0)|ED	Wild Type|Wasilewski (WS)|ED	0.429535	0.00366426
AT3G02630	Wild Type|Columbia (Col-0)|ED	Wild Type|Wasilewski (WS)|ED	0.428729	0.0190092
AT2G27530	Wild Type|Columbia (Col-0)|ED	Wild Type|Wasilewski (WS)|ED	0.427694	0.00932373
AT1G03160	Wild Type|Columbia (Col-0)|ED	Wild Type|Wasilewski (WS)|ED	0.427687	7.67229062568845e-05
AT1G78830	Wild Type|Columbia (Col-0)|ED	Wild Type|Wasilewski (WS)|ED	0.427214	0.000779024
AT2G37230	Wild Type|Columbia (Col-0)|ED	Wild Type|Wasilewski (WS)|ED	0.427037	0.000388247
AT3G02350	Wild Type|Columbia (Col-0)|ED	Wild Type|Wasilewski (WS)|ED	0.426592	0.0120374
AT1G51570	Wild Type|Columbia (Col-0)|ED	Wild Type|Wasilewski (WS)|ED	0.42603	0.016824
AT4G24520	Wild Type|Columbia (Col-0)|ED	Wild Type|Wasilewski (WS)|ED	0.42599	0.0118533
AT3G18420	Wild Type|Columbia (Col-0)|ED	Wild Type|Wasilewski (WS)|ED	0.424522	0.0453379
AT3G50270	Wild Type|Columbia (Col-0)|ED	Wild Type|Wasilewski (WS)|ED	0.424383	0.00631225
AT3G12345	Wild Type|Columbia (Col-0)|ED	Wild Type|Wasilewski (WS)|ED	0.421195	0.00267039
AT4G31500	Wild Type|Columbia (Col-0)|ED	Wild Type|Wasilewski (WS)|ED	0.420627	0.000909676
AT3G56310	Wild Type|Columbia (Col-0)|ED	Wild Type|Wasilewski (WS)|ED	0.420451	0.0106796
AT3G10090	Wild Type|Columbia (Col-0)|ED	Wild Type|Wasilewski (WS)|ED	0.419724	0.012327
AT3G26060	Wild Type|Columbia (Col-0)|ED	Wild Type|Wasilewski (WS)|ED	0.418939	0.00019303
AT1G09210	Wild Type|Columbia (Col-0)|ED	Wild Type|Wasilewski (WS)|ED	0.418435	0.00141078
AT1G16080	Wild Type|Columbia (Col-0)|ED	Wild Type|Wasilewski (WS)|ED	0.417859	0.00379588
AT2G07050	Wild Type|Columbia (Col-0)|ED	Wild Type|Wasilewski (WS)|ED	0.417857	0.00143555
AT1G20340	Wild Type|Columbia (Col-0)|ED	Wild Type|Wasilewski (WS)|ED	0.417222	0.00827671
AT2G17840	Wild Type|Columbia (Col-0)|ED	Wild Type|Wasilewski (WS)|ED	0.417122	0.0240366
AT3G63520	Wild Type|Columbia (Col-0)|ED	Wild Type|Wasilewski (WS)|ED	0.416912	0.0081726
AT4G10300	Wild Type|Columbia (Col-0)|ED	Wild Type|Wasilewski (WS)|ED	0.414992	0.000310575
AT2G25450	Wild Type|Columbia (Col-0)|ED	Wild Type|Wasilewski (WS)|ED	0.414839	0.00078742
AT4G29590	Wild Type|Columbia (Col-0)|ED	Wild Type|Wasilewski (WS)|ED	0.413959	0.00921898
AT3G51820	Wild Type|Columbia (Col-0)|ED	Wild Type|Wasilewski (WS)|ED	0.411464	0.00595199
AT3G62120	Wild Type|Columbia (Col-0)|ED	Wild Type|Wasilewski (WS)|ED	0.410779	0.000774541
AT4G15530	Wild Type|Columbia (Col-0)|ED	Wild Type|Wasilewski (WS)|ED	0.408589	0.00806054
AT3G16460	Wild Type|Columbia (Col-0)|ED	Wild Type|Wasilewski (WS)|ED	0.407805	0.0306517
ATCG00580	Wild Type|Columbia (Col-0)|ED	Wild Type|Wasilewski (WS)|ED	0.40759	0.00449161
AT1G12240	Wild Type|Columbia (Col-0)|ED	Wild Type|Wasilewski (WS)|ED	0.407459	0.00602852
AT3G17940	Wild Type|Columbia (Col-0)|ED	Wild Type|Wasilewski (WS)|ED	0.406854	0.00423494
AT5G52920	Wild Type|Columbia (Col-0)|ED	Wild Type|Wasilewski (WS)|ED	0.406762	0.00195696
AT2G21870	Wild Type|Columbia (Col-0)|ED	Wild Type|Wasilewski (WS)|ED	0.406568	0.0027498
AT2G26080	Wild Type|Columbia (Col-0)|ED	Wild Type|Wasilewski (WS)|ED	0.405097	7.20864003979568e-05
AT1G22920	Wild Type|Columbia (Col-0)|ED	Wild Type|Wasilewski (WS)|ED	0.404421	0.0406875
AT4G34090	Wild Type|Columbia (Col-0)|ED	Wild Type|Wasilewski (WS)|ED	0.404325	0.0319254
AT1G19150	Wild Type|Columbia (Col-0)|ED	Wild Type|Wasilewski (WS)|ED	0.402564	0.00437624
AT4G29680	Wild Type|Columbia (Col-0)|ED	Wild Type|Wasilewski (WS)|ED	0.401598	0.0439581
AT4G30210	Wild Type|Columbia (Col-0)|ED	Wild Type|Wasilewski (WS)|ED	0.401486	0.0118745
AT1G05500	Wild Type|Columbia (Col-0)|ED	Wild Type|Wasilewski (WS)|ED	0.400605	0.0060266
AT1G16470	Wild Type|Columbia (Col-0)|ED	Wild Type|Wasilewski (WS)|ED	0.39943	0.0206228
AT1G77510	Wild Type|Columbia (Col-0)|ED	Wild Type|Wasilewski (WS)|ED	0.398318	0.0105903
AT4G01900	Wild Type|Columbia (Col-0)|ED	Wild Type|Wasilewski (WS)|ED	0.396923	0.0328048
AT3G14067	Wild Type|Columbia (Col-0)|ED	Wild Type|Wasilewski (WS)|ED	0.39409	0.00781643
AT5G22800	Wild Type|Columbia (Col-0)|ED	Wild Type|Wasilewski (WS)|ED	0.393407	0.00769588
AT3G55400	Wild Type|Columbia (Col-0)|ED	Wild Type|Wasilewski (WS)|ED	0.393241	0.0124426
AT4G18760	Wild Type|Columbia (Col-0)|ED	Wild Type|Wasilewski (WS)|ED	0.393189	0.0012394
AT5G02240	Wild Type|Columbia (Col-0)|ED	Wild Type|Wasilewski (WS)|ED	0.392716	0.00586898
AT1G27310	Wild Type|Columbia (Col-0)|ED	Wild Type|Wasilewski (WS)|ED	0.391879	0.0253083
AT2G21250	Wild Type|Columbia (Col-0)|ED	Wild Type|Wasilewski (WS)|ED	0.391557	0.000284343
AT1G63970	Wild Type|Columbia (Col-0)|ED	Wild Type|Wasilewski (WS)|ED	0.391443	0.00608836
AT1G50380	Wild Type|Columbia (Col-0)|ED	Wild Type|Wasilewski (WS)|ED	0.389828	0.0118079
AT5G38640	Wild Type|Columbia (Col-0)|ED	Wild Type|Wasilewski (WS)|ED	0.389746	0.00675425
AT2G44230	Wild Type|Columbia (Col-0)|ED	Wild Type|Wasilewski (WS)|ED	0.389652	0.0231368
AT1G70310	Wild Type|Columbia (Col-0)|ED	Wild Type|Wasilewski (WS)|ED	0.389261	2.75883893243215e-05
AT3G06050	Wild Type|Columbia (Col-0)|ED	Wild Type|Wasilewski (WS)|ED	0.388709	0.0042725
AT5G16760	Wild Type|Columbia (Col-0)|ED	Wild Type|Wasilewski (WS)|ED	0.387915	0.00318418
AT1G22840	Wild Type|Columbia (Col-0)|ED	Wild Type|Wasilewski (WS)|ED	0.386289	0.00968131
AT4G36250	Wild Type|Columbia (Col-0)|ED	Wild Type|Wasilewski (WS)|ED	0.386266	0.0054862
AT4G01370	Wild Type|Columbia (Col-0)|ED	Wild Type|Wasilewski (WS)|ED	0.383554	0.000444026
AT4G12800	Wild Type|Columbia (Col-0)|ED	Wild Type|Wasilewski (WS)|ED	0.383306	5.58521579933711e-05
AT5G60640	Wild Type|Columbia (Col-0)|ED	Wild Type|Wasilewski (WS)|ED	0.380593	0.000530009
AT1G48520	Wild Type|Columbia (Col-0)|ED	Wild Type|Wasilewski (WS)|ED	0.3801	0.012943
AT4G02620	Wild Type|Columbia (Col-0)|ED	Wild Type|Wasilewski (WS)|ED	0.37898	0.00923088
AT1G21750	Wild Type|Columbia (Col-0)|ED	Wild Type|Wasilewski (WS)|ED	0.378129	0.011294
AT2G47470	Wild Type|Columbia (Col-0)|ED	Wild Type|Wasilewski (WS)|ED	0.378101	3.34960546585635e-08
AT2G07698	Wild Type|Columbia (Col-0)|ED	Wild Type|Wasilewski (WS)|ED	0.376679	0.00530189
AT1G13110	Wild Type|Columbia (Col-0)|ED	Wild Type|Wasilewski (WS)|ED	0.37595	0.00912513
AT3G55330	Wild Type|Columbia (Col-0)|ED	Wild Type|Wasilewski (WS)|ED	0.375922	0.00127689
AT4G21150	Wild Type|Columbia (Col-0)|ED	Wild Type|Wasilewski (WS)|ED	0.374176	0.00538089
AT3G01480	Wild Type|Columbia (Col-0)|ED	Wild Type|Wasilewski (WS)|ED	0.373335	6.94053737715299e-06
AT2G36885	Wild Type|Columbia (Col-0)|ED	Wild Type|Wasilewski (WS)|ED	0.373279	0.00336319
AT3G22200	Wild Type|Columbia (Col-0)|ED	Wild Type|Wasilewski (WS)|ED	0.371269	0.000180979
AT4G24190	Wild Type|Columbia (Col-0)|ED	Wild Type|Wasilewski (WS)|ED	0.370932	0.00314196
AT1G67680	Wild Type|Columbia (Col-0)|ED	Wild Type|Wasilewski (WS)|ED	0.370792	0.0330207
AT3G19820	Wild Type|Columbia (Col-0)|ED	Wild Type|Wasilewski (WS)|ED	0.368208	0.030861
AT4G16500	Wild Type|Columbia (Col-0)|ED	Wild Type|Wasilewski (WS)|ED	0.367179	0.0222634
AT2G04039	Wild Type|Columbia (Col-0)|ED	Wild Type|Wasilewski (WS)|ED	0.366685	0.0102411
AT1G76450	Wild Type|Columbia (Col-0)|ED	Wild Type|Wasilewski (WS)|ED	0.364908	0.00556652
AT2G32080	Wild Type|Columbia (Col-0)|ED	Wild Type|Wasilewski (WS)|ED	0.364894	0.000677062
AT5G23820	Wild Type|Columbia (Col-0)|ED	Wild Type|Wasilewski (WS)|ED	0.362301	0.012874
AT1G03220	Wild Type|Columbia (Col-0)|ED	Wild Type|Wasilewski (WS)|ED	0.36157	0.0158344
AT5G10450	Wild Type|Columbia (Col-0)|ED	Wild Type|Wasilewski (WS)|ED	0.360542	0.0275284
AT4G37930	Wild Type|Columbia (Col-0)|ED	Wild Type|Wasilewski (WS)|ED	0.360304	0.0426955
AT4G00490	Wild Type|Columbia (Col-0)|ED	Wild Type|Wasilewski (WS)|ED	0.359868	0.0420972
AT1G01820	Wild Type|Columbia (Col-0)|ED	Wild Type|Wasilewski (WS)|ED	0.357743	0.00322268
AT4G04770	Wild Type|Columbia (Col-0)|ED	Wild Type|Wasilewski (WS)|ED	0.357642	0.00544673
AT4G02580	Wild Type|Columbia (Col-0)|ED	Wild Type|Wasilewski (WS)|ED	0.356998	0.0489365
AT1G31160	Wild Type|Columbia (Col-0)|ED	Wild Type|Wasilewski (WS)|ED	0.356691	0.00169533
AT3G49470	Wild Type|Columbia (Col-0)|ED	Wild Type|Wasilewski (WS)|ED	0.356282	0.00779823
AT5G18660	Wild Type|Columbia (Col-0)|ED	Wild Type|Wasilewski (WS)|ED	0.355403	0.000232628
AT4G37800	Wild Type|Columbia (Col-0)|ED	Wild Type|Wasilewski (WS)|ED	0.355076	0.00644978
AT1G68010	Wild Type|Columbia (Col-0)|ED	Wild Type|Wasilewski (WS)|ED	0.353449	4.89924421107558e-08
AT4G39690	Wild Type|Columbia (Col-0)|ED	Wild Type|Wasilewski (WS)|ED	0.35125	0.000802168
AT4G39150	Wild Type|Columbia (Col-0)|ED	Wild Type|Wasilewski (WS)|ED	0.350937	9.30760802816464e-05
AT2G44060	Wild Type|Columbia (Col-0)|ED	Wild Type|Wasilewski (WS)|ED	0.350556	0.000508924
AT5G03290	Wild Type|Columbia (Col-0)|ED	Wild Type|Wasilewski (WS)|ED	0.349998	0.0111904
AT2G45470	Wild Type|Columbia (Col-0)|ED	Wild Type|Wasilewski (WS)|ED	0.345243	0.00841624
AT3G55250	Wild Type|Columbia (Col-0)|ED	Wild Type|Wasilewski (WS)|ED	0.344859	0.0155687
AT5G02250	Wild Type|Columbia (Col-0)|ED	Wild Type|Wasilewski (WS)|ED	0.344476	0.00758942
AT5G03650	Wild Type|Columbia (Col-0)|ED	Wild Type|Wasilewski (WS)|ED	0.343649	0.0100262
AT2G04780	Wild Type|Columbia (Col-0)|ED	Wild Type|Wasilewski (WS)|ED	0.341154	0.0107617
AT5G11670	Wild Type|Columbia (Col-0)|ED	Wild Type|Wasilewski (WS)|ED	0.340887	0.0418206
AT2G28190	Wild Type|Columbia (Col-0)|ED	Wild Type|Wasilewski (WS)|ED	0.337654	0.00831456
AT3G13870	Wild Type|Columbia (Col-0)|ED	Wild Type|Wasilewski (WS)|ED	0.337629	0.0118281
AT2G39470	Wild Type|Columbia (Col-0)|ED	Wild Type|Wasilewski (WS)|ED	0.336932	0.0123918
AT1G06650	Wild Type|Columbia (Col-0)|ED	Wild Type|Wasilewski (WS)|ED	0.336907	0.0121305
AT2G44160	Wild Type|Columbia (Col-0)|ED	Wild Type|Wasilewski (WS)|ED	0.335954	0.0385474
AT3G23400	Wild Type|Columbia (Col-0)|ED	Wild Type|Wasilewski (WS)|ED	0.335569	0.000525366
AT3G55040	Wild Type|Columbia (Col-0)|ED	Wild Type|Wasilewski (WS)|ED	0.335561	0.00115177
AT3G17770	Wild Type|Columbia (Col-0)|ED	Wild Type|Wasilewski (WS)|ED	0.333861	0.00628759
AT2G03750	Wild Type|Columbia (Col-0)|ED	Wild Type|Wasilewski (WS)|ED	0.333525	0.0227082
AT5G66090	Wild Type|Columbia (Col-0)|ED	Wild Type|Wasilewski (WS)|ED	0.330973	0.0460199
AT4G35450	Wild Type|Columbia (Col-0)|ED	Wild Type|Wasilewski (WS)|ED	0.330428	0.000454264
AT2G47710	Wild Type|Columbia (Col-0)|ED	Wild Type|Wasilewski (WS)|ED	0.330099	0.0200999
AT5G17170	Wild Type|Columbia (Col-0)|ED	Wild Type|Wasilewski (WS)|ED	0.329242	6.26049951074046e-05
AT1G52360	Wild Type|Columbia (Col-0)|ED	Wild Type|Wasilewski (WS)|ED	0.329133	0.0238447
AT1G32160	Wild Type|Columbia (Col-0)|ED	Wild Type|Wasilewski (WS)|ED	0.328345	0.000657074
AT2G18710	Wild Type|Columbia (Col-0)|ED	Wild Type|Wasilewski (WS)|ED	0.327185	0.000905793
AT3G16640	Wild Type|Columbia (Col-0)|ED	Wild Type|Wasilewski (WS)|ED	0.32585	0.00445524
AT3G13860	Wild Type|Columbia (Col-0)|ED	Wild Type|Wasilewski (WS)|ED	0.323972	0.0368404
AT3G54400	Wild Type|Columbia (Col-0)|ED	Wild Type|Wasilewski (WS)|ED	0.323244	3.97950416933814e-05
AT1G53210	Wild Type|Columbia (Col-0)|ED	Wild Type|Wasilewski (WS)|ED	0.322492	0.0281513
AT1G30230	Wild Type|Columbia (Col-0)|ED	Wild Type|Wasilewski (WS)|ED	0.321646	0.00208794
AT5G35170	Wild Type|Columbia (Col-0)|ED	Wild Type|Wasilewski (WS)|ED	0.319738	0.024078
AT3G04920	Wild Type|Columbia (Col-0)|ED	Wild Type|Wasilewski (WS)|ED	0.318804	0.0171176
AT4G17600	Wild Type|Columbia (Col-0)|ED	Wild Type|Wasilewski (WS)|ED	0.317778	0.000391738
ATCG01060	Wild Type|Columbia (Col-0)|ED	Wild Type|Wasilewski (WS)|ED	0.317741	0.0453936
AT1G09750	Wild Type|Columbia (Col-0)|ED	Wild Type|Wasilewski (WS)|ED	0.316731	0.000179927
AT3G25800	Wild Type|Columbia (Col-0)|ED	Wild Type|Wasilewski (WS)|ED	0.316195	0.0120747
AT1G61520	Wild Type|Columbia (Col-0)|ED	Wild Type|Wasilewski (WS)|ED	0.315999	0.00160412
AT2G04842	Wild Type|Columbia (Col-0)|ED	Wild Type|Wasilewski (WS)|ED	0.314976	0.0370732
AT5G52520	Wild Type|Columbia (Col-0)|ED	Wild Type|Wasilewski (WS)|ED	0.313041	0.00444725
AT1G65960	Wild Type|Columbia (Col-0)|ED	Wild Type|Wasilewski (WS)|ED	0.310883	0.000471774
AT3G63460	Wild Type|Columbia (Col-0)|ED	Wild Type|Wasilewski (WS)|ED	0.310701	0.000337964
AT2G42130	Wild Type|Columbia (Col-0)|ED	Wild Type|Wasilewski (WS)|ED	0.309125	0.000249844
AT2G42910	Wild Type|Columbia (Col-0)|ED	Wild Type|Wasilewski (WS)|ED	0.307895	0.000594715
AT1G59900	Wild Type|Columbia (Col-0)|ED	Wild Type|Wasilewski (WS)|ED	0.307713	0.000973484
AT2G47510	Wild Type|Columbia (Col-0)|ED	Wild Type|Wasilewski (WS)|ED	0.307306	0.000110045
AT5G02790	Wild Type|Columbia (Col-0)|ED	Wild Type|Wasilewski (WS)|ED	0.304741	0.0320513
AT5G61170	Wild Type|Columbia (Col-0)|ED	Wild Type|Wasilewski (WS)|ED	0.304661	0.00798128
AT5G09900	Wild Type|Columbia (Col-0)|ED	Wild Type|Wasilewski (WS)|ED	0.304209	0.00449932
AT4G34200	Wild Type|Columbia (Col-0)|ED	Wild Type|Wasilewski (WS)|ED	0.301873	0.0253069
AT4G19120	Wild Type|Columbia (Col-0)|ED	Wild Type|Wasilewski (WS)|ED	0.300859	0.0486415
AT2G25080	Wild Type|Columbia (Col-0)|ED	Wild Type|Wasilewski (WS)|ED	0.300467	0.0430475
AT1G47260	Wild Type|Columbia (Col-0)|ED	Wild Type|Wasilewski (WS)|ED	0.298992	0.00515449
AT2G35040	Wild Type|Columbia (Col-0)|ED	Wild Type|Wasilewski (WS)|ED	0.297329	0.00791678
AT4G23650	Wild Type|Columbia (Col-0)|ED	Wild Type|Wasilewski (WS)|ED	0.297194	0.00138697
AT1G29670	Wild Type|Columbia (Col-0)|ED	Wild Type|Wasilewski (WS)|ED	0.294536	0.0282846
AT5G19990	Wild Type|Columbia (Col-0)|ED	Wild Type|Wasilewski (WS)|ED	0.293831	0.0308247
AT5G46110	Wild Type|Columbia (Col-0)|ED	Wild Type|Wasilewski (WS)|ED	0.293637	0.0112074
AT5G35790	Wild Type|Columbia (Col-0)|ED	Wild Type|Wasilewski (WS)|ED	0.292993	0.0146828
AT1G71695	Wild Type|Columbia (Col-0)|ED	Wild Type|Wasilewski (WS)|ED	0.292544	0.00503921
AT5G64140	Wild Type|Columbia (Col-0)|ED	Wild Type|Wasilewski (WS)|ED	0.292409	0.0103548
AT4G27560	Wild Type|Columbia (Col-0)|ED	Wild Type|Wasilewski (WS)|ED	0.291861	0.0169269
AT3G27925	Wild Type|Columbia (Col-0)|ED	Wild Type|Wasilewski (WS)|ED	0.290351	8.4515259555856e-06
AT5G60600	Wild Type|Columbia (Col-0)|ED	Wild Type|Wasilewski (WS)|ED	0.290321	0.00520425
AT1G44575	Wild Type|Columbia (Col-0)|ED	Wild Type|Wasilewski (WS)|ED	0.289382	0.000990483
AT3G16240	Wild Type|Columbia (Col-0)|ED	Wild Type|Wasilewski (WS)|ED	0.288176	0.0453232
AT1G09795	Wild Type|Columbia (Col-0)|ED	Wild Type|Wasilewski (WS)|ED	0.286999	0.00134883
AT3G15730	Wild Type|Columbia (Col-0)|ED	Wild Type|Wasilewski (WS)|ED	0.286357	0.00879505
AT2G30950	Wild Type|Columbia (Col-0)|ED	Wild Type|Wasilewski (WS)|ED	0.285582	0.0241344
AT2G05710	Wild Type|Columbia (Col-0)|ED	Wild Type|Wasilewski (WS)|ED	0.284823	0.00424758
AT2G23600	Wild Type|Columbia (Col-0)|ED	Wild Type|Wasilewski (WS)|ED	0.283936	0.0226569
AT1G42960	Wild Type|Columbia (Col-0)|ED	Wild Type|Wasilewski (WS)|ED	0.283289	0.0423452
AT1G79230	Wild Type|Columbia (Col-0)|ED	Wild Type|Wasilewski (WS)|ED	0.283163	0.00697483
AT2G26540	Wild Type|Columbia (Col-0)|ED	Wild Type|Wasilewski (WS)|ED	0.281385	0.0122195
AT3G24503	Wild Type|Columbia (Col-0)|ED	Wild Type|Wasilewski (WS)|ED	0.280115	0.00439601
AT5G49650	Wild Type|Columbia (Col-0)|ED	Wild Type|Wasilewski (WS)|ED	0.279149	0.0213414
AT5G48880	Wild Type|Columbia (Col-0)|ED	Wild Type|Wasilewski (WS)|ED	0.278643	0.0320462
AT3G48990	Wild Type|Columbia (Col-0)|ED	Wild Type|Wasilewski (WS)|ED	0.277728	0.0277737
AT4G34240	Wild Type|Columbia (Col-0)|ED	Wild Type|Wasilewski (WS)|ED	0.277656	0.0203416
AT3G53580	Wild Type|Columbia (Col-0)|ED	Wild Type|Wasilewski (WS)|ED	0.277278	0.0358865
AT1G65930	Wild Type|Columbia (Col-0)|ED	Wild Type|Wasilewski (WS)|ED	0.276747	0.00952934
AT3G06650	Wild Type|Columbia (Col-0)|ED	Wild Type|Wasilewski (WS)|ED	0.275982	0.0130689
AT3G61260	Wild Type|Columbia (Col-0)|ED	Wild Type|Wasilewski (WS)|ED	0.275755	0.00721006
AT1G07670	Wild Type|Columbia (Col-0)|ED	Wild Type|Wasilewski (WS)|ED	0.271686	0.0347615
AT1G22710	Wild Type|Columbia (Col-0)|ED	Wild Type|Wasilewski (WS)|ED	0.269497	0.0269814
AT4G02520	Wild Type|Columbia (Col-0)|ED	Wild Type|Wasilewski (WS)|ED	0.269469	0.036981
AT1G73110	Wild Type|Columbia (Col-0)|ED	Wild Type|Wasilewski (WS)|ED	0.268269	0.0325798
AT1G67280	Wild Type|Columbia (Col-0)|ED	Wild Type|Wasilewski (WS)|ED	0.268159	0.0198202
AT4G25080	Wild Type|Columbia (Col-0)|ED	Wild Type|Wasilewski (WS)|ED	0.267127	0.0068014
AT3G02420	Wild Type|Columbia (Col-0)|ED	Wild Type|Wasilewski (WS)|ED	0.265646	0.0442104
AT2G27680	Wild Type|Columbia (Col-0)|ED	Wild Type|Wasilewski (WS)|ED	0.265254	0.000745845
AT5G19140	Wild Type|Columbia (Col-0)|ED	Wild Type|Wasilewski (WS)|ED	0.262651	0.0363619
AT5G64040	Wild Type|Columbia (Col-0)|ED	Wild Type|Wasilewski (WS)|ED	0.26142	0.0347949
AT4G30190	Wild Type|Columbia (Col-0)|ED	Wild Type|Wasilewski (WS)|ED	0.261377	0.0219361
AT1G72750	Wild Type|Columbia (Col-0)|ED	Wild Type|Wasilewski (WS)|ED	0.260579	0.0128511
AT1G56450	Wild Type|Columbia (Col-0)|ED	Wild Type|Wasilewski (WS)|ED	0.259393	0.00461123
AT5G17920	Wild Type|Columbia (Col-0)|ED	Wild Type|Wasilewski (WS)|ED	0.258641	0.0129342
AT1G79440	Wild Type|Columbia (Col-0)|ED	Wild Type|Wasilewski (WS)|ED	0.258371	0.0183979
AT3G01440	Wild Type|Columbia (Col-0)|ED	Wild Type|Wasilewski (WS)|ED	0.257177	0.00811326
AT4G09320	Wild Type|Columbia (Col-0)|ED	Wild Type|Wasilewski (WS)|ED	0.256898	0.0122167
AT4G33760	Wild Type|Columbia (Col-0)|ED	Wild Type|Wasilewski (WS)|ED	0.256182	0.0450768
AT3G54890	Wild Type|Columbia (Col-0)|ED	Wild Type|Wasilewski (WS)|ED	0.255741	0.01728
AT1G62180	Wild Type|Columbia (Col-0)|ED	Wild Type|Wasilewski (WS)|ED	0.254652	0.020872
AT2G10940	Wild Type|Columbia (Col-0)|ED	Wild Type|Wasilewski (WS)|ED	0.254553	0.00310905
AT3G56240	Wild Type|Columbia (Col-0)|ED	Wild Type|Wasilewski (WS)|ED	0.25376	0.0484684
AT5G27380	Wild Type|Columbia (Col-0)|ED	Wild Type|Wasilewski (WS)|ED	0.253564	0.00632963
AT5G11560	Wild Type|Columbia (Col-0)|ED	Wild Type|Wasilewski (WS)|ED	0.250753	0.0391335
ATCG00540	Wild Type|Columbia (Col-0)|ED	Wild Type|Wasilewski (WS)|ED	0.24837	0.0194444
AT1G08520	Wild Type|Columbia (Col-0)|ED	Wild Type|Wasilewski (WS)|ED	0.247529	0.0291448
AT5G16710	Wild Type|Columbia (Col-0)|ED	Wild Type|Wasilewski (WS)|ED	0.246784	0.00621714
AT1G11750	Wild Type|Columbia (Col-0)|ED	Wild Type|Wasilewski (WS)|ED	0.244394	0.021646
AT3G23700	Wild Type|Columbia (Col-0)|ED	Wild Type|Wasilewski (WS)|ED	0.243057	0.000134878
AT2G38270	Wild Type|Columbia (Col-0)|ED	Wild Type|Wasilewski (WS)|ED	0.241938	0.0196915
AT2G21880	Wild Type|Columbia (Col-0)|ED	Wild Type|Wasilewski (WS)|ED	0.240305	0.041605
AT5G16970	Wild Type|Columbia (Col-0)|ED	Wild Type|Wasilewski (WS)|ED	0.238926	0.0130146
AT4G39330	Wild Type|Columbia (Col-0)|ED	Wild Type|Wasilewski (WS)|ED	0.236627	3.5848226004623e-05
AT1G80600	Wild Type|Columbia (Col-0)|ED	Wild Type|Wasilewski (WS)|ED	0.236035	0.00443084
AT4G26970	Wild Type|Columbia (Col-0)|ED	Wild Type|Wasilewski (WS)|ED	0.235572	0.0419417
AT5G50250	Wild Type|Columbia (Col-0)|ED	Wild Type|Wasilewski (WS)|ED	0.23551	0.0369443
AT2G21160	Wild Type|Columbia (Col-0)|ED	Wild Type|Wasilewski (WS)|ED	0.232147	0.0275317
AT5G09650	Wild Type|Columbia (Col-0)|ED	Wild Type|Wasilewski (WS)|ED	0.230811	0.00678397
AT1G20630	Wild Type|Columbia (Col-0)|ED	Wild Type|Wasilewski (WS)|ED	0.228336	0.0112341
AT1G66670	Wild Type|Columbia (Col-0)|ED	Wild Type|Wasilewski (WS)|ED	0.227899	0.0387516
AT4G35000	Wild Type|Columbia (Col-0)|ED	Wild Type|Wasilewski (WS)|ED	0.226857	0.00265321
AT3G09810	Wild Type|Columbia (Col-0)|ED	Wild Type|Wasilewski (WS)|ED	0.222012	0.0117939
AT3G47470	Wild Type|Columbia (Col-0)|ED	Wild Type|Wasilewski (WS)|ED	0.218062	0.0311691
AT5G61410	Wild Type|Columbia (Col-0)|ED	Wild Type|Wasilewski (WS)|ED	0.217544	0.0331229
AT4G12420	Wild Type|Columbia (Col-0)|ED	Wild Type|Wasilewski (WS)|ED	0.21526	0.0247622
AT5G09660	Wild Type|Columbia (Col-0)|ED	Wild Type|Wasilewski (WS)|ED	0.214639	0.0125019
AT1G31330	Wild Type|Columbia (Col-0)|ED	Wild Type|Wasilewski (WS)|ED	0.213657	0.0466566
AT3G11630	Wild Type|Columbia (Col-0)|ED	Wild Type|Wasilewski (WS)|ED	0.210949	0.0114779
AT5G54160	Wild Type|Columbia (Col-0)|ED	Wild Type|Wasilewski (WS)|ED	0.210519	0.00873149
AT2G44100	Wild Type|Columbia (Col-0)|ED	Wild Type|Wasilewski (WS)|ED	0.210464	0.036156
AT2G36530	Wild Type|Columbia (Col-0)|ED	Wild Type|Wasilewski (WS)|ED	0.208713	0.0222586
AT3G25530	Wild Type|Columbia (Col-0)|ED	Wild Type|Wasilewski (WS)|ED	0.20712	0.0425972
ATCG00280	Wild Type|Columbia (Col-0)|ED	Wild Type|Wasilewski (WS)|ED	0.207007	2.76878023432912e-06
AT1G48030	Wild Type|Columbia (Col-0)|ED	Wild Type|Wasilewski (WS)|ED	0.206946	0.0423829
AT1G31190	Wild Type|Columbia (Col-0)|ED	Wild Type|Wasilewski (WS)|ED	0.206716	0.0429352
AT1G23820	Wild Type|Columbia (Col-0)|ED	Wild Type|Wasilewski (WS)|ED	0.204755	0.0110397
AT3G52180	Wild Type|Columbia (Col-0)|ED	Wild Type|Wasilewski (WS)|ED	0.204594	0.021551
AT2G44650	Wild Type|Columbia (Col-0)|ED	Wild Type|Wasilewski (WS)|ED	0.204008	0.0181907
AT2G01720	Wild Type|Columbia (Col-0)|ED	Wild Type|Wasilewski (WS)|ED	0.202977	0.0299788
AT4G34490	Wild Type|Columbia (Col-0)|ED	Wild Type|Wasilewski (WS)|ED	0.200565	0.00827233
AT3G12290	Wild Type|Columbia (Col-0)|ED	Wild Type|Wasilewski (WS)|ED	0.194983	0.00312801
AT2G17390	Wild Type|Columbia (Col-0)|ED	Wild Type|Wasilewski (WS)|ED	0.194958	0.0413169
AT5G13980	Wild Type|Columbia (Col-0)|ED	Wild Type|Wasilewski (WS)|ED	0.192557	0.0348096
AT4G29840	Wild Type|Columbia (Col-0)|ED	Wild Type|Wasilewski (WS)|ED	0.187556	0.016781
AT4G35830	Wild Type|Columbia (Col-0)|ED	Wild Type|Wasilewski (WS)|ED	0.183106	0.0494394
AT5G21430	Wild Type|Columbia (Col-0)|ED	Wild Type|Wasilewski (WS)|ED	0.180995	0.00613081
AT5G20080	Wild Type|Columbia (Col-0)|ED	Wild Type|Wasilewski (WS)|ED	0.18074	0.0406874
AT2G20360	Wild Type|Columbia (Col-0)|ED	Wild Type|Wasilewski (WS)|ED	0.178054	0.00633822
AT5G48220	Wild Type|Columbia (Col-0)|ED	Wild Type|Wasilewski (WS)|ED	0.177271	0.0112615
ATCG00680	Wild Type|Columbia (Col-0)|ED	Wild Type|Wasilewski (WS)|ED	0.172994	3.16204820441851e-05
AT5G23120	Wild Type|Columbia (Col-0)|ED	Wild Type|Wasilewski (WS)|ED	0.172211	0.0310613
ATCG00720	Wild Type|Columbia (Col-0)|ED	Wild Type|Wasilewski (WS)|ED	0.171248	0.015107
AT3G55800	Wild Type|Columbia (Col-0)|ED	Wild Type|Wasilewski (WS)|ED	0.168917	0.000384086
AT5G20140	Wild Type|Columbia (Col-0)|ED	Wild Type|Wasilewski (WS)|ED	0.167213	0.0452904
AT1G29880	Wild Type|Columbia (Col-0)|ED	Wild Type|Wasilewski (WS)|ED	0.166391	0.0474275
AT3G04120	Wild Type|Columbia (Col-0)|ED	Wild Type|Wasilewski (WS)|ED	0.16406	0.0456971
AT2G40490	Wild Type|Columbia (Col-0)|ED	Wild Type|Wasilewski (WS)|ED	0.163343	0.000120573
AT1G22300	Wild Type|Columbia (Col-0)|ED	Wild Type|Wasilewski (WS)|ED	0.162195	0.0397198
AT1G03130	Wild Type|Columbia (Col-0)|ED	Wild Type|Wasilewski (WS)|ED	0.151773	0.0113208
ATCG00270	Wild Type|Columbia (Col-0)|ED	Wild Type|Wasilewski (WS)|ED	0.151275	0.0343107
AT5G11520	Wild Type|Columbia (Col-0)|ED	Wild Type|Wasilewski (WS)|ED	0.133737	0.00233653
AT2G05990	Wild Type|Columbia (Col-0)|ED	Wild Type|Wasilewski (WS)|ED	0.133024	0.0126407
AT1G14810	Wild Type|Columbia (Col-0)|ED	Wild Type|Wasilewski (WS)|ED	0.125245	0.0150589
AT3G02200	Wild Type|Columbia (Col-0)|ED	Wild Type|Wasilewski (WS)|ED	0.107825	0.0243997
AT1G80380	Wild Type|Columbia (Col-0)|ED	Wild Type|Wasilewski (WS)|ED	0.0825106	0.00810044
AT1G11860	Wild Type|Columbia (Col-0)|ED	Wild Type|Wasilewski (WS)|ED	-0.1001	0.0273479
AT4G27440	Wild Type|Columbia (Col-0)|ED	Wild Type|Wasilewski (WS)|ED	-0.113166	0.0143769
AT4G09040	Wild Type|Columbia (Col-0)|ED	Wild Type|Wasilewski (WS)|ED	-0.126491	0.0308429
AT4G31990	Wild Type|Columbia (Col-0)|ED	Wild Type|Wasilewski (WS)|ED	-0.131529	0.00436978
AT5G14040	Wild Type|Columbia (Col-0)|ED	Wild Type|Wasilewski (WS)|ED	-0.132755	0.0384792
AT1G62390	Wild Type|Columbia (Col-0)|ED	Wild Type|Wasilewski (WS)|ED	-0.141761	0.0386698
AT1G03630	Wild Type|Columbia (Col-0)|ED	Wild Type|Wasilewski (WS)|ED	-0.142514	0.0120925
AT5G62690	Wild Type|Columbia (Col-0)|ED	Wild Type|Wasilewski (WS)|ED	-0.143354	0.0388716
AT2G30970	Wild Type|Columbia (Col-0)|ED	Wild Type|Wasilewski (WS)|ED	-0.147022	0.0116044
AT2G20890	Wild Type|Columbia (Col-0)|ED	Wild Type|Wasilewski (WS)|ED	-0.149447	0.0442176
AT3G56940	Wild Type|Columbia (Col-0)|ED	Wild Type|Wasilewski (WS)|ED	-0.149846	0.000784285
AT1G72370	Wild Type|Columbia (Col-0)|ED	Wild Type|Wasilewski (WS)|ED	-0.15381	0.00943604
AT1G42970	Wild Type|Columbia (Col-0)|ED	Wild Type|Wasilewski (WS)|ED	-0.165885	0.00260184
AT1G74470	Wild Type|Columbia (Col-0)|ED	Wild Type|Wasilewski (WS)|ED	-0.170959	0.0306059
AT2G20420	Wild Type|Columbia (Col-0)|ED	Wild Type|Wasilewski (WS)|ED	-0.171105	0.00159318
AT1G21650	Wild Type|Columbia (Col-0)|ED	Wild Type|Wasilewski (WS)|ED	-0.171771	0.0409345
AT5G46290	Wild Type|Columbia (Col-0)|ED	Wild Type|Wasilewski (WS)|ED	-0.183121	0.000160946
AT4G20360	Wild Type|Columbia (Col-0)|ED	Wild Type|Wasilewski (WS)|ED	-0.188028	0.0327849
AT1G04420	Wild Type|Columbia (Col-0)|ED	Wild Type|Wasilewski (WS)|ED	-0.195191	0.000236138
AT2G28900	Wild Type|Columbia (Col-0)|ED	Wild Type|Wasilewski (WS)|ED	-0.19629	0.0351703
AT3G25920	Wild Type|Columbia (Col-0)|ED	Wild Type|Wasilewski (WS)|ED	-0.201647	0.0128181
AT4G20960	Wild Type|Columbia (Col-0)|ED	Wild Type|Wasilewski (WS)|ED	-0.202495	0.0196983
AT1G31180	Wild Type|Columbia (Col-0)|ED	Wild Type|Wasilewski (WS)|ED	-0.206328	0.0190866
AT3G09630	Wild Type|Columbia (Col-0)|ED	Wild Type|Wasilewski (WS)|ED	-0.212034	0.00797726
AT5G16050	Wild Type|Columbia (Col-0)|ED	Wild Type|Wasilewski (WS)|ED	-0.213829	0.0216274
ATCG00830	Wild Type|Columbia (Col-0)|ED	Wild Type|Wasilewski (WS)|ED	-0.215475	0.0172052
ATCG00740	Wild Type|Columbia (Col-0)|ED	Wild Type|Wasilewski (WS)|ED	-0.21688	0.0191
AT3G61440	Wild Type|Columbia (Col-0)|ED	Wild Type|Wasilewski (WS)|ED	-0.217037	0.0154289
AT3G13120	Wild Type|Columbia (Col-0)|ED	Wild Type|Wasilewski (WS)|ED	-0.21708	0.0114447
AT1G74960	Wild Type|Columbia (Col-0)|ED	Wild Type|Wasilewski (WS)|ED	-0.217966	0.0428517
AT1G21720	Wild Type|Columbia (Col-0)|ED	Wild Type|Wasilewski (WS)|ED	-0.218248	0.00774576
AT1G31230	Wild Type|Columbia (Col-0)|ED	Wild Type|Wasilewski (WS)|ED	-0.224132	0.0338647
AT5G49360	Wild Type|Columbia (Col-0)|ED	Wild Type|Wasilewski (WS)|ED	-0.225555	0.0327724
AT5G28840	Wild Type|Columbia (Col-0)|ED	Wild Type|Wasilewski (WS)|ED	-0.227803	0.00332107
AT5G39830	Wild Type|Columbia (Col-0)|ED	Wild Type|Wasilewski (WS)|ED	-0.228663	0.0310037
AT4G37925	Wild Type|Columbia (Col-0)|ED	Wild Type|Wasilewski (WS)|ED	-0.231423	0.0141271
AT5G19760	Wild Type|Columbia (Col-0)|ED	Wild Type|Wasilewski (WS)|ED	-0.233186	0.00640514
AT3G25480	Wild Type|Columbia (Col-0)|ED	Wild Type|Wasilewski (WS)|ED	-0.23514	0.0432952
AT5G14740	Wild Type|Columbia (Col-0)|ED	Wild Type|Wasilewski (WS)|ED	-0.235637	0.024642
AT4G13430	Wild Type|Columbia (Col-0)|ED	Wild Type|Wasilewski (WS)|ED	-0.239023	0.001231
AT2G31790	Wild Type|Columbia (Col-0)|ED	Wild Type|Wasilewski (WS)|ED	-0.247123	0.0404707
AT4G14160	Wild Type|Columbia (Col-0)|ED	Wild Type|Wasilewski (WS)|ED	-0.24788	0.0191714
AT1G24020	Wild Type|Columbia (Col-0)|ED	Wild Type|Wasilewski (WS)|ED	-0.25236	0.0371342
AT2G22780	Wild Type|Columbia (Col-0)|ED	Wild Type|Wasilewski (WS)|ED	-0.25339	0.0267532
AT3G09200	Wild Type|Columbia (Col-0)|ED	Wild Type|Wasilewski (WS)|ED	-0.254439	0.0131475
AT2G24050	Wild Type|Columbia (Col-0)|ED	Wild Type|Wasilewski (WS)|ED	-0.256679	0.0111054
AT5G35100	Wild Type|Columbia (Col-0)|ED	Wild Type|Wasilewski (WS)|ED	-0.259084	0.00972752
AT4G18440	Wild Type|Columbia (Col-0)|ED	Wild Type|Wasilewski (WS)|ED	-0.262059	0.0279947
AT1G53280	Wild Type|Columbia (Col-0)|ED	Wild Type|Wasilewski (WS)|ED	-0.263989	0.00921898
AT1G50370	Wild Type|Columbia (Col-0)|ED	Wild Type|Wasilewski (WS)|ED	-0.271268	0.022174
AT4G15545	Wild Type|Columbia (Col-0)|ED	Wild Type|Wasilewski (WS)|ED	-0.272203	0.0289933
AT2G20270	Wild Type|Columbia (Col-0)|ED	Wild Type|Wasilewski (WS)|ED	-0.276035	0.00622092
AT2G37220	Wild Type|Columbia (Col-0)|ED	Wild Type|Wasilewski (WS)|ED	-0.276714	0.0117651
AT4G29130	Wild Type|Columbia (Col-0)|ED	Wild Type|Wasilewski (WS)|ED	-0.277412	0.000593961
AT1G63000	Wild Type|Columbia (Col-0)|ED	Wild Type|Wasilewski (WS)|ED	-0.279928	0.00684836
AT3G12780	Wild Type|Columbia (Col-0)|ED	Wild Type|Wasilewski (WS)|ED	-0.284468	0.000122983
AT4G37980	Wild Type|Columbia (Col-0)|ED	Wild Type|Wasilewski (WS)|ED	-0.285915	0.0169178
AT3G42050	Wild Type|Columbia (Col-0)|ED	Wild Type|Wasilewski (WS)|ED	-0.291543	1.34650899973777e-05
AT3G23490	Wild Type|Columbia (Col-0)|ED	Wild Type|Wasilewski (WS)|ED	-0.293072	0.0240141
AT4G12830	Wild Type|Columbia (Col-0)|ED	Wild Type|Wasilewski (WS)|ED	-0.298082	0.0163284
AT2G27820	Wild Type|Columbia (Col-0)|ED	Wild Type|Wasilewski (WS)|ED	-0.299858	0.0237078
AT4G36130	Wild Type|Columbia (Col-0)|ED	Wild Type|Wasilewski (WS)|ED	-0.300197	0.0393945
AT1G21600	Wild Type|Columbia (Col-0)|ED	Wild Type|Wasilewski (WS)|ED	-0.302871	0.0134366
AT4G33680	Wild Type|Columbia (Col-0)|ED	Wild Type|Wasilewski (WS)|ED	-0.304841	7.12442163439927e-05
AT4G34870	Wild Type|Columbia (Col-0)|ED	Wild Type|Wasilewski (WS)|ED	-0.307252	0.00149415
ATCG00330	Wild Type|Columbia (Col-0)|ED	Wild Type|Wasilewski (WS)|ED	-0.310993	0.0203271
AT5G06110	Wild Type|Columbia (Col-0)|ED	Wild Type|Wasilewski (WS)|ED	-0.31195	0.0404193
AT2G16600	Wild Type|Columbia (Col-0)|ED	Wild Type|Wasilewski (WS)|ED	-0.312773	0.00017235
AT3G06730	Wild Type|Columbia (Col-0)|ED	Wild Type|Wasilewski (WS)|ED	-0.315137	0.00686844
AT5G43830	Wild Type|Columbia (Col-0)|ED	Wild Type|Wasilewski (WS)|ED	-0.316216	0.0422256
AT3G08943	Wild Type|Columbia (Col-0)|ED	Wild Type|Wasilewski (WS)|ED	-0.316681	0.0265646
AT5G37600	Wild Type|Columbia (Col-0)|ED	Wild Type|Wasilewski (WS)|ED	-0.317154	0.0103484
AT5G58270	Wild Type|Columbia (Col-0)|ED	Wild Type|Wasilewski (WS)|ED	-0.32018	0.0104166
AT5G40810	Wild Type|Columbia (Col-0)|ED	Wild Type|Wasilewski (WS)|ED	-0.320633	0.0390884
AT2G41840	Wild Type|Columbia (Col-0)|ED	Wild Type|Wasilewski (WS)|ED	-0.32447	0.00717541
AT4G01850	Wild Type|Columbia (Col-0)|ED	Wild Type|Wasilewski (WS)|ED	-0.325486	0.00960766
AT1G08980	Wild Type|Columbia (Col-0)|ED	Wild Type|Wasilewski (WS)|ED	-0.32899	0.00491121
AT3G12490	Wild Type|Columbia (Col-0)|ED	Wild Type|Wasilewski (WS)|ED	-0.333375	0.0223333
AT1G63940	Wild Type|Columbia (Col-0)|ED	Wild Type|Wasilewski (WS)|ED	-0.335267	4.41216025843523e-05
AT4G34350	Wild Type|Columbia (Col-0)|ED	Wild Type|Wasilewski (WS)|ED	-0.335825	0.0039375
AT5G66530	Wild Type|Columbia (Col-0)|ED	Wild Type|Wasilewski (WS)|ED	-0.338056	0.000223339
AT3G04550	Wild Type|Columbia (Col-0)|ED	Wild Type|Wasilewski (WS)|ED	-0.345051	0.00373147
AT1G65230	Wild Type|Columbia (Col-0)|ED	Wild Type|Wasilewski (WS)|ED	-0.348676	0.0361768
AT5G05740	Wild Type|Columbia (Col-0)|ED	Wild Type|Wasilewski (WS)|ED	-0.349034	9.41424870115293e-06
AT4G13770	Wild Type|Columbia (Col-0)|ED	Wild Type|Wasilewski (WS)|ED	-0.355307	0.00301916
AT3G07050	Wild Type|Columbia (Col-0)|ED	Wild Type|Wasilewski (WS)|ED	-0.355694	0.00718981
AT2G21580	Wild Type|Columbia (Col-0)|ED	Wild Type|Wasilewski (WS)|ED	-0.357464	0.0174976
AT3G62310	Wild Type|Columbia (Col-0)|ED	Wild Type|Wasilewski (WS)|ED	-0.359229	0.0254548
AT5G63810	Wild Type|Columbia (Col-0)|ED	Wild Type|Wasilewski (WS)|ED	-0.363176	0.0129727
AT5G19860	Wild Type|Columbia (Col-0)|ED	Wild Type|Wasilewski (WS)|ED	-0.368577	0.00841539
AT2G36160	Wild Type|Columbia (Col-0)|ED	Wild Type|Wasilewski (WS)|ED	-0.37233	0.0303756
AT3G62870	Wild Type|Columbia (Col-0)|ED	Wild Type|Wasilewski (WS)|ED	-0.373944	0.00938403
AT1G15390	Wild Type|Columbia (Col-0)|ED	Wild Type|Wasilewski (WS)|ED	-0.38079	0.0464649
AT2G24020	Wild Type|Columbia (Col-0)|ED	Wild Type|Wasilewski (WS)|ED	-0.381205	0.00577504
AT4G17560	Wild Type|Columbia (Col-0)|ED	Wild Type|Wasilewski (WS)|ED	-0.381548	0.0278517
AT2G14170	Wild Type|Columbia (Col-0)|ED	Wild Type|Wasilewski (WS)|ED	-0.387269	0.00236461
AT5G54810	Wild Type|Columbia (Col-0)|ED	Wild Type|Wasilewski (WS)|ED	-0.391071	0.000370548
AT2G27020	Wild Type|Columbia (Col-0)|ED	Wild Type|Wasilewski (WS)|ED	-0.392008	0.0161774
AT5G55280	Wild Type|Columbia (Col-0)|ED	Wild Type|Wasilewski (WS)|ED	-0.393316	3.53755343577399e-05
AT1G04480	Wild Type|Columbia (Col-0)|ED	Wild Type|Wasilewski (WS)|ED	-0.400641	8.67443610475551e-06
AT4G21650	Wild Type|Columbia (Col-0)|ED	Wild Type|Wasilewski (WS)|ED	-0.404201	0.0474303
AT1G29150	Wild Type|Columbia (Col-0)|ED	Wild Type|Wasilewski (WS)|ED	-0.404495	0.00392869
AT4G32520	Wild Type|Columbia (Col-0)|ED	Wild Type|Wasilewski (WS)|ED	-0.405967	0.00113871
AT5G56500	Wild Type|Columbia (Col-0)|ED	Wild Type|Wasilewski (WS)|ED	-0.409726	0.0260406
AT3G27740	Wild Type|Columbia (Col-0)|ED	Wild Type|Wasilewski (WS)|ED	-0.415537	7.5706934231343e-07
AT3G06483	Wild Type|Columbia (Col-0)|ED	Wild Type|Wasilewski (WS)|ED	-0.416609	0.00112625
AT1G78915	Wild Type|Columbia (Col-0)|ED	Wild Type|Wasilewski (WS)|ED	-0.419161	0.0138167
AT3G18130	Wild Type|Columbia (Col-0)|ED	Wild Type|Wasilewski (WS)|ED	-0.419656	0.0191601
AT1G12780	Wild Type|Columbia (Col-0)|ED	Wild Type|Wasilewski (WS)|ED	-0.421284	0.00173648
AT1G15930	Wild Type|Columbia (Col-0)|ED	Wild Type|Wasilewski (WS)|ED	-0.4213	0.000183894
AT4G33110	Wild Type|Columbia (Col-0)|ED	Wild Type|Wasilewski (WS)|ED	-0.425142	0.0207049
AT4G30950	Wild Type|Columbia (Col-0)|ED	Wild Type|Wasilewski (WS)|ED	-0.426687	0.000550983
AT3G56070	Wild Type|Columbia (Col-0)|ED	Wild Type|Wasilewski (WS)|ED	-0.433124	0.0177297
AT4G14960	Wild Type|Columbia (Col-0)|ED	Wild Type|Wasilewski (WS)|ED	-0.434164	0.00119041
AT5G65010	Wild Type|Columbia (Col-0)|ED	Wild Type|Wasilewski (WS)|ED	-0.435067	0.0073694
AT5G47860	Wild Type|Columbia (Col-0)|ED	Wild Type|Wasilewski (WS)|ED	-0.436624	0.0373455
AT2G45770	Wild Type|Columbia (Col-0)|ED	Wild Type|Wasilewski (WS)|ED	-0.438635	0.00383464
AT3G57020	Wild Type|Columbia (Col-0)|ED	Wild Type|Wasilewski (WS)|ED	-0.438693	0.00188921
AT3G43800	Wild Type|Columbia (Col-0)|ED	Wild Type|Wasilewski (WS)|ED	-0.440151	0.00570009
AT2G22250	Wild Type|Columbia (Col-0)|ED	Wild Type|Wasilewski (WS)|ED	-0.447829	0.0029362
AT5G22780	Wild Type|Columbia (Col-0)|ED	Wild Type|Wasilewski (WS)|ED	-0.454959	0.000707734
AT1G67140	Wild Type|Columbia (Col-0)|ED	Wild Type|Wasilewski (WS)|ED	-0.457106	0.00728449
AT1G12050	Wild Type|Columbia (Col-0)|ED	Wild Type|Wasilewski (WS)|ED	-0.467142	0.00107829
AT1G28350	Wild Type|Columbia (Col-0)|ED	Wild Type|Wasilewski (WS)|ED	-0.46826	0.00688434
AT2G43945	Wild Type|Columbia (Col-0)|ED	Wild Type|Wasilewski (WS)|ED	-0.471388	0.00179535
AT4G27800	Wild Type|Columbia (Col-0)|ED	Wild Type|Wasilewski (WS)|ED	-0.471932	0.00146991
AT5G48230	Wild Type|Columbia (Col-0)|ED	Wild Type|Wasilewski (WS)|ED	-0.477219	2.0518717449058e-05
AT2G37620	Wild Type|Columbia (Col-0)|ED	Wild Type|Wasilewski (WS)|ED	-0.477314	0.0190876
AT4G22010	Wild Type|Columbia (Col-0)|ED	Wild Type|Wasilewski (WS)|ED	-0.479528	0.00656767
AT1G02500	Wild Type|Columbia (Col-0)|ED	Wild Type|Wasilewski (WS)|ED	-0.480317	0.000150958
AT3G52960	Wild Type|Columbia (Col-0)|ED	Wild Type|Wasilewski (WS)|ED	-0.480645	6.94571446338327e-08
AT2G19770	Wild Type|Columbia (Col-0)|ED	Wild Type|Wasilewski (WS)|ED	-0.480954	0.000973083
AT1G78870	Wild Type|Columbia (Col-0)|ED	Wild Type|Wasilewski (WS)|ED	-0.483737	0.0144967
AT3G02060	Wild Type|Columbia (Col-0)|ED	Wild Type|Wasilewski (WS)|ED	-0.485409	0.0292933
AT4G15110	Wild Type|Columbia (Col-0)|ED	Wild Type|Wasilewski (WS)|ED	-0.495562	0.029354
AT1G63680	Wild Type|Columbia (Col-0)|ED	Wild Type|Wasilewski (WS)|ED	-0.496638	6.87293768613697e-05
AT4G14230	Wild Type|Columbia (Col-0)|ED	Wild Type|Wasilewski (WS)|ED	-0.501557	0.000832162
AT3G53700	Wild Type|Columbia (Col-0)|ED	Wild Type|Wasilewski (WS)|ED	-0.505733	0.00377535
AT3G07720	Wild Type|Columbia (Col-0)|ED	Wild Type|Wasilewski (WS)|ED	-0.508925	0.00137493
AT5G64380	Wild Type|Columbia (Col-0)|ED	Wild Type|Wasilewski (WS)|ED	-0.509675	0.000647924
AT1G26550	Wild Type|Columbia (Col-0)|ED	Wild Type|Wasilewski (WS)|ED	-0.510339	0.000170773
AT5G18570	Wild Type|Columbia (Col-0)|ED	Wild Type|Wasilewski (WS)|ED	-0.510867	0.000724593
AT1G74560	Wild Type|Columbia (Col-0)|ED	Wild Type|Wasilewski (WS)|ED	-0.511069	0.0145913
AT5G26570	Wild Type|Columbia (Col-0)|ED	Wild Type|Wasilewski (WS)|ED	-0.512737	0.0103379
AT1G77590	Wild Type|Columbia (Col-0)|ED	Wild Type|Wasilewski (WS)|ED	-0.51729	0.0147178
AT4G14030	Wild Type|Columbia (Col-0)|ED	Wild Type|Wasilewski (WS)|ED	-0.52007	6.15799121034676e-06
AT2G31570	Wild Type|Columbia (Col-0)|ED	Wild Type|Wasilewski (WS)|ED	-0.536819	0.00161451
AT1G69200	Wild Type|Columbia (Col-0)|ED	Wild Type|Wasilewski (WS)|ED	-0.539341	0.0209544
AT5G47890	Wild Type|Columbia (Col-0)|ED	Wild Type|Wasilewski (WS)|ED	-0.541563	0.00921684
AT1G06020	Wild Type|Columbia (Col-0)|ED	Wild Type|Wasilewski (WS)|ED	-0.543917	0.0387353
AT1G06410	Wild Type|Columbia (Col-0)|ED	Wild Type|Wasilewski (WS)|ED	-0.544123	0.000529763
AT3G54440	Wild Type|Columbia (Col-0)|ED	Wild Type|Wasilewski (WS)|ED	-0.548251	0.000880856
AT2G41950	Wild Type|Columbia (Col-0)|ED	Wild Type|Wasilewski (WS)|ED	-0.553439	0.000791166
AT2G25070	Wild Type|Columbia (Col-0)|ED	Wild Type|Wasilewski (WS)|ED	-0.553772	0.0253984
AT4G23460	Wild Type|Columbia (Col-0)|ED	Wild Type|Wasilewski (WS)|ED	-0.564728	0.000851272
AT5G20160	Wild Type|Columbia (Col-0)|ED	Wild Type|Wasilewski (WS)|ED	-0.565304	0.0487495
AT1G74910	Wild Type|Columbia (Col-0)|ED	Wild Type|Wasilewski (WS)|ED	-0.569457	2.57382417549838e-08
AT5G45170	Wild Type|Columbia (Col-0)|ED	Wild Type|Wasilewski (WS)|ED	-0.573009	0.00143725
AT5G62720	Wild Type|Columbia (Col-0)|ED	Wild Type|Wasilewski (WS)|ED	-0.582525	0.000229244
AT3G14075	Wild Type|Columbia (Col-0)|ED	Wild Type|Wasilewski (WS)|ED	-0.589397	0.0125653
AT5G05730	Wild Type|Columbia (Col-0)|ED	Wild Type|Wasilewski (WS)|ED	-0.604099	0.0155344
AT4G00100	Wild Type|Columbia (Col-0)|ED	Wild Type|Wasilewski (WS)|ED	-0.613557	0.00395954
AT3G11750	Wild Type|Columbia (Col-0)|ED	Wild Type|Wasilewski (WS)|ED	-0.61592	0.032317
AT2G01320	Wild Type|Columbia (Col-0)|ED	Wild Type|Wasilewski (WS)|ED	-0.616044	0.0494412
AT5G40370	Wild Type|Columbia (Col-0)|ED	Wild Type|Wasilewski (WS)|ED	-0.61734	1.53200867275284e-05
AT5G03690	Wild Type|Columbia (Col-0)|ED	Wild Type|Wasilewski (WS)|ED	-0.618095	0.0015998
AT1G71920	Wild Type|Columbia (Col-0)|ED	Wild Type|Wasilewski (WS)|ED	-0.620502	0.00020323
AT2G31890	Wild Type|Columbia (Col-0)|ED	Wild Type|Wasilewski (WS)|ED	-0.62288	0.0362656
AT2G25110	Wild Type|Columbia (Col-0)|ED	Wild Type|Wasilewski (WS)|ED	-0.623936	0.0219501
AT2G30650	Wild Type|Columbia (Col-0)|ED	Wild Type|Wasilewski (WS)|ED	-0.62403	0.0402147
AT5G46420	Wild Type|Columbia (Col-0)|ED	Wild Type|Wasilewski (WS)|ED	-0.625454	0.00741325
AT4G14040	Wild Type|Columbia (Col-0)|ED	Wild Type|Wasilewski (WS)|ED	-0.627622	4.98406971052689e-07
AT1G07780	Wild Type|Columbia (Col-0)|ED	Wild Type|Wasilewski (WS)|ED	-0.631257	0.00489838
AT3G15180	Wild Type|Columbia (Col-0)|ED	Wild Type|Wasilewski (WS)|ED	-0.632648	0.0126117
AT1G64970	Wild Type|Columbia (Col-0)|ED	Wild Type|Wasilewski (WS)|ED	-0.637636	0.00214538
AT5G23860	Wild Type|Columbia (Col-0)|ED	Wild Type|Wasilewski (WS)|ED	-0.638405	0.0119307
AT3G12390	Wild Type|Columbia (Col-0)|ED	Wild Type|Wasilewski (WS)|ED	-0.639013	0.00378036
AT3G11964	Wild Type|Columbia (Col-0)|ED	Wild Type|Wasilewski (WS)|ED	-0.650217	0.00694807
AT4G38225	Wild Type|Columbia (Col-0)|ED	Wild Type|Wasilewski (WS)|ED	-0.674732	0.0169391
AT3G27820	Wild Type|Columbia (Col-0)|ED	Wild Type|Wasilewski (WS)|ED	-0.680195	0.00988948
AT5G35220	Wild Type|Columbia (Col-0)|ED	Wild Type|Wasilewski (WS)|ED	-0.688931	0.0392767
AT3G05180	Wild Type|Columbia (Col-0)|ED	Wild Type|Wasilewski (WS)|ED	-0.692045	8.79387597060953e-05
AT5G44070	Wild Type|Columbia (Col-0)|ED	Wild Type|Wasilewski (WS)|ED	-0.696596	0.0321429
AT5G20830	Wild Type|Columbia (Col-0)|ED	Wild Type|Wasilewski (WS)|ED	-0.699357	0.000241269
AT4G17530	Wild Type|Columbia (Col-0)|ED	Wild Type|Wasilewski (WS)|ED	-0.702022	0.00192358
AT5G16990	Wild Type|Columbia (Col-0)|ED	Wild Type|Wasilewski (WS)|ED	-0.715995	0.00024958
AT2G05070	Wild Type|Columbia (Col-0)|ED	Wild Type|Wasilewski (WS)|ED	-0.722036	0.0002733
AT3G57150	Wild Type|Columbia (Col-0)|ED	Wild Type|Wasilewski (WS)|ED	-0.728875	0.0429751
AT2G17630	Wild Type|Columbia (Col-0)|ED	Wild Type|Wasilewski (WS)|ED	-0.737147	3.51866424177065e-08
AT4G36630	Wild Type|Columbia (Col-0)|ED	Wild Type|Wasilewski (WS)|ED	-0.767008	0.0223077
AT1G76010	Wild Type|Columbia (Col-0)|ED	Wild Type|Wasilewski (WS)|ED	-0.775668	7.0412371627778e-07
AT1G22270	Wild Type|Columbia (Col-0)|ED	Wild Type|Wasilewski (WS)|ED	-0.779571	0.0382766
AT1G36240	Wild Type|Columbia (Col-0)|ED	Wild Type|Wasilewski (WS)|ED	-0.781172	0.0243963
AT1G66940	Wild Type|Columbia (Col-0)|ED	Wild Type|Wasilewski (WS)|ED	-0.781349	0.0379802
AT1G12250	Wild Type|Columbia (Col-0)|ED	Wild Type|Wasilewski (WS)|ED	-0.786319	4.77034955508072e-08
AT5G14780	Wild Type|Columbia (Col-0)|ED	Wild Type|Wasilewski (WS)|ED	-0.786783	7.36680691064691e-08
AT4G38740	Wild Type|Columbia (Col-0)|ED	Wild Type|Wasilewski (WS)|ED	-0.798208	1.67864146999732e-07
AT4G38100	Wild Type|Columbia (Col-0)|ED	Wild Type|Wasilewski (WS)|ED	-0.801843	2.10184442665672e-05
AT5G13680	Wild Type|Columbia (Col-0)|ED	Wild Type|Wasilewski (WS)|ED	-0.809234	0.0069772
AT3G60770	Wild Type|Columbia (Col-0)|ED	Wild Type|Wasilewski (WS)|ED	-0.822896	6.73538027305243e-06
AT1G11870	Wild Type|Columbia (Col-0)|ED	Wild Type|Wasilewski (WS)|ED	-0.823353	0.000363294
AT3G06850	Wild Type|Columbia (Col-0)|ED	Wild Type|Wasilewski (WS)|ED	-0.82674	0.0266433
AT2G07727	Wild Type|Columbia (Col-0)|ED	Wild Type|Wasilewski (WS)|ED	-0.840237	3.51278575914456e-05
AT5G03910	Wild Type|Columbia (Col-0)|ED	Wild Type|Wasilewski (WS)|ED	-0.840647	0.016558
AT3G48720	Wild Type|Columbia (Col-0)|ED	Wild Type|Wasilewski (WS)|ED	-0.841652	0.000113357
AT1G30380	Wild Type|Columbia (Col-0)|ED	Wild Type|Wasilewski (WS)|ED	-0.843381	1.06543361044239e-05
AT1G21130	Wild Type|Columbia (Col-0)|ED	Wild Type|Wasilewski (WS)|ED	-0.852084	3.68743398388759e-11
AT1G48630	Wild Type|Columbia (Col-0)|ED	Wild Type|Wasilewski (WS)|ED	-0.855912	7.18947525468609e-06
AT1G60000	Wild Type|Columbia (Col-0)|ED	Wild Type|Wasilewski (WS)|ED	-0.869415	4.60062181583729e-08
AT5G62810	Wild Type|Columbia (Col-0)|ED	Wild Type|Wasilewski (WS)|ED	-0.881336	0.0189089
AT3G51840	Wild Type|Columbia (Col-0)|ED	Wild Type|Wasilewski (WS)|ED	-0.900171	0.0172823
AT2G35810	Wild Type|Columbia (Col-0)|ED	Wild Type|Wasilewski (WS)|ED	-0.90623	0.00119239
AT4G25650	Wild Type|Columbia (Col-0)|ED	Wild Type|Wasilewski (WS)|ED	-0.947286	0.00252813
AT3G13160	Wild Type|Columbia (Col-0)|ED	Wild Type|Wasilewski (WS)|ED	-0.948255	9.60827606670472e-07
AT3G51870	Wild Type|Columbia (Col-0)|ED	Wild Type|Wasilewski (WS)|ED	-0.959817	0.00100824
AT5G23020	Wild Type|Columbia (Col-0)|ED	Wild Type|Wasilewski (WS)|ED	-0.972352	0.00413713
AT4G39660	Wild Type|Columbia (Col-0)|ED	Wild Type|Wasilewski (WS)|ED	-0.976303	2.41546616011503e-06
AT1G78820	Wild Type|Columbia (Col-0)|ED	Wild Type|Wasilewski (WS)|ED	-0.981606	6.84884163867402e-09
AT3G05590	Wild Type|Columbia (Col-0)|ED	Wild Type|Wasilewski (WS)|ED	-0.982219	0.00977127
AT4G15770	Wild Type|Columbia (Col-0)|ED	Wild Type|Wasilewski (WS)|ED	-0.995932	1.92502028357422e-05
AT3G24420	Wild Type|Columbia (Col-0)|ED	Wild Type|Wasilewski (WS)|ED	-1.07223	5.73468998246896e-05
AT5G02120	Wild Type|Columbia (Col-0)|ED	Wild Type|Wasilewski (WS)|ED	-1.07229	0.0175338
AT4G01940	Wild Type|Columbia (Col-0)|ED	Wild Type|Wasilewski (WS)|ED	-1.0841	0.00349025
AT3G16170	Wild Type|Columbia (Col-0)|ED	Wild Type|Wasilewski (WS)|ED	-1.08604	0.029071
AT1G29910	Wild Type|Columbia (Col-0)|ED	Wild Type|Wasilewski (WS)|ED	-1.10272	0.0136074
AT3G28930	Wild Type|Columbia (Col-0)|ED	Wild Type|Wasilewski (WS)|ED	-1.18879	0.000552246
AT4G11960	Wild Type|Columbia (Col-0)|ED	Wild Type|Wasilewski (WS)|ED	-1.20486	6.97033504508358e-07
AT3G54640	Wild Type|Columbia (Col-0)|ED	Wild Type|Wasilewski (WS)|ED	-1.21085	4.04534320826416e-07
AT2G27720	Wild Type|Columbia (Col-0)|ED	Wild Type|Wasilewski (WS)|ED	-1.28427	5.67772302309422e-07
AT5G60460	Wild Type|Columbia (Col-0)|ED	Wild Type|Wasilewski (WS)|ED	-1.30964	0.00600281
AT3G61490	Wild Type|Columbia (Col-0)|ED	Wild Type|Wasilewski (WS)|ED	-1.63166	0.0380206
AT4G15440	Wild Type|Columbia (Col-0)|ED	Wild Type|Wasilewski (WS)|ED	-1.682	0.00103937
AT1G52000	Wild Type|Columbia (Col-0)|ED	Wild Type|Wasilewski (WS)|ED	-1.73742	4.44553547115207e-07
AT5G15810	Wild Type|Columbia (Col-0)|ED	Wild Type|Wasilewski (WS)|ED	-2.01674	3.41760791813094e-05
AT1G01970	Wild Type|Columbia (Col-0)|ED	Wild Type|Wasilewski (WS)|ED	-2.0891	3.41846605045052e-07
AT1G28340	Wild Type|Columbia (Col-0)|ED	Wild Type|Wasilewski (WS)|ED	-2.44789	0.023836
AT1G54040	Wild Type|Columbia (Col-0)|ED	Wild Type|Wasilewski (WS)|ED	-3.62139	0
AT3G45940	Wild Type|Columbia (Col-0)|ED	Wild Type|Wasilewski (WS)|ED	-3.67599	0.000821435

## Sheet: WSvsCol-0_EN
agi	wild-type	wild-type	fold	p_bh
AT2G26740	Wild Type|Columbia (Col-0)|EN	Wild Type|Wasilewski (WS)|EN	8.02842	2.2472267612717e-07
AT3G43520	Wild Type|Columbia (Col-0)|EN	Wild Type|Wasilewski (WS)|EN	4.82295	4.09676452306211e-11
AT5G25980	Wild Type|Columbia (Col-0)|EN	Wild Type|Wasilewski (WS)|EN	3.88907	0
AT1G58270	Wild Type|Columbia (Col-0)|EN	Wild Type|Wasilewski (WS)|EN	3.63294	0.00153722
AT5G22770	Wild Type|Columbia (Col-0)|EN	Wild Type|Wasilewski (WS)|EN	3.50091	0.0160198
AT3G14210	Wild Type|Columbia (Col-0)|EN	Wild Type|Wasilewski (WS)|EN	3.06593	0
AT5G64430	Wild Type|Columbia (Col-0)|EN	Wild Type|Wasilewski (WS)|EN	2.92466	0.0213338
AT4G16950	Wild Type|Columbia (Col-0)|EN	Wild Type|Wasilewski (WS)|EN	2.73832	6.98575832834333e-07
AT4G16990	Wild Type|Columbia (Col-0)|EN	Wild Type|Wasilewski (WS)|EN	2.72946	9.06642517818891e-08
AT3G44590	Wild Type|Columbia (Col-0)|EN	Wild Type|Wasilewski (WS)|EN	2.64251	0.000554143
AT5G03350	Wild Type|Columbia (Col-0)|EN	Wild Type|Wasilewski (WS)|EN	2.32562	1.98437586682907e-10
AT3G56060	Wild Type|Columbia (Col-0)|EN	Wild Type|Wasilewski (WS)|EN	2.14837	0.00033481
AT3G27530	Wild Type|Columbia (Col-0)|EN	Wild Type|Wasilewski (WS)|EN	2.14352	9.99776826130652e-05
AT1G34430	Wild Type|Columbia (Col-0)|EN	Wild Type|Wasilewski (WS)|EN	2.13626	2.16305173491399e-13
AT3G13580	Wild Type|Columbia (Col-0)|EN	Wild Type|Wasilewski (WS)|EN	2.10424	1.82870446391715e-09
AT4G34700	Wild Type|Columbia (Col-0)|EN	Wild Type|Wasilewski (WS)|EN	2.04809	4.41090186762914e-06
AT3G28270	Wild Type|Columbia (Col-0)|EN	Wild Type|Wasilewski (WS)|EN	1.98457	3.59625053962446e-05
AT1G26560	Wild Type|Columbia (Col-0)|EN	Wild Type|Wasilewski (WS)|EN	1.97846	0.000645986
AT5G52240	Wild Type|Columbia (Col-0)|EN	Wild Type|Wasilewski (WS)|EN	1.95225	9.72887478471405e-09
AT1G20810	Wild Type|Columbia (Col-0)|EN	Wild Type|Wasilewski (WS)|EN	1.94648	0.000363228
AT3G47800	Wild Type|Columbia (Col-0)|EN	Wild Type|Wasilewski (WS)|EN	1.93535	0
AT5G17630	Wild Type|Columbia (Col-0)|EN	Wild Type|Wasilewski (WS)|EN	1.87132	0.000315898
AT4G39040	Wild Type|Columbia (Col-0)|EN	Wild Type|Wasilewski (WS)|EN	1.69747	0.00180587
AT5G11580	Wild Type|Columbia (Col-0)|EN	Wild Type|Wasilewski (WS)|EN	1.64161	5.48365739668397e-05
AT3G26450	Wild Type|Columbia (Col-0)|EN	Wild Type|Wasilewski (WS)|EN	1.61385	9.44547320095044e-10
AT5G13370	Wild Type|Columbia (Col-0)|EN	Wild Type|Wasilewski (WS)|EN	1.61281	0.000221336
AT3G09260	Wild Type|Columbia (Col-0)|EN	Wild Type|Wasilewski (WS)|EN	1.59095	0.000132109
AT1G09490	Wild Type|Columbia (Col-0)|EN	Wild Type|Wasilewski (WS)|EN	1.5791	0.000726188
AT1G08470	Wild Type|Columbia (Col-0)|EN	Wild Type|Wasilewski (WS)|EN	1.54575	0.0172163
AT3G11070	Wild Type|Columbia (Col-0)|EN	Wild Type|Wasilewski (WS)|EN	1.53531	0.000513989
AT5G14220	Wild Type|Columbia (Col-0)|EN	Wild Type|Wasilewski (WS)|EN	1.50166	0.00323181
AT2G46910	Wild Type|Columbia (Col-0)|EN	Wild Type|Wasilewski (WS)|EN	1.48854	0.00206615
AT1G66250	Wild Type|Columbia (Col-0)|EN	Wild Type|Wasilewski (WS)|EN	1.48533	2.85771291417309e-07
AT3G44860	Wild Type|Columbia (Col-0)|EN	Wild Type|Wasilewski (WS)|EN	1.41463	5.05288718870954e-05
AT2G38700	Wild Type|Columbia (Col-0)|EN	Wild Type|Wasilewski (WS)|EN	1.38375	7.38242691543757e-08
AT5G23400	Wild Type|Columbia (Col-0)|EN	Wild Type|Wasilewski (WS)|EN	1.3833	0.00310445
AT1G51690	Wild Type|Columbia (Col-0)|EN	Wild Type|Wasilewski (WS)|EN	1.37841	5.76223156408122e-05
AT5G20980	Wild Type|Columbia (Col-0)|EN	Wild Type|Wasilewski (WS)|EN	1.37629	7.35738690073547e-05
AT5G37360	Wild Type|Columbia (Col-0)|EN	Wild Type|Wasilewski (WS)|EN	1.37505	3.56621399077994e-12
AT2G33840	Wild Type|Columbia (Col-0)|EN	Wild Type|Wasilewski (WS)|EN	1.33245	0.0166401
AT4G12720	Wild Type|Columbia (Col-0)|EN	Wild Type|Wasilewski (WS)|EN	1.3018	1.91875593829304e-05
AT1G60710	Wild Type|Columbia (Col-0)|EN	Wild Type|Wasilewski (WS)|EN	1.30167	2.08495903940368e-08
AT1G57770	Wild Type|Columbia (Col-0)|EN	Wild Type|Wasilewski (WS)|EN	1.29822	2.35033788486102e-05
AT1G78850	Wild Type|Columbia (Col-0)|EN	Wild Type|Wasilewski (WS)|EN	1.28056	1.25030815184172e-10
AT5G65020	Wild Type|Columbia (Col-0)|EN	Wild Type|Wasilewski (WS)|EN	1.26209	1.73629300324435e-07
AT4G08870	Wild Type|Columbia (Col-0)|EN	Wild Type|Wasilewski (WS)|EN	1.2271	8.13304313228291e-06
AT5G23010	Wild Type|Columbia (Col-0)|EN	Wild Type|Wasilewski (WS)|EN	1.22183	3.92993638486362e-09
AT1G34000	Wild Type|Columbia (Col-0)|EN	Wild Type|Wasilewski (WS)|EN	1.20807	4.17535730434793e-10
AT1G66970	Wild Type|Columbia (Col-0)|EN	Wild Type|Wasilewski (WS)|EN	1.19831	4.96571740863681e-07
AT4G31530	Wild Type|Columbia (Col-0)|EN	Wild Type|Wasilewski (WS)|EN	1.1757	7.35255766294038e-05
AT4G21620	Wild Type|Columbia (Col-0)|EN	Wild Type|Wasilewski (WS)|EN	1.14727	0.00696042
AT2G41100	Wild Type|Columbia (Col-0)|EN	Wild Type|Wasilewski (WS)|EN	1.14281	4.46604225153522e-05
AT4G19490	Wild Type|Columbia (Col-0)|EN	Wild Type|Wasilewski (WS)|EN	1.13478	0.0454295
AT4G12600	Wild Type|Columbia (Col-0)|EN	Wild Type|Wasilewski (WS)|EN	1.132	0.00256416
AT3G19480	Wild Type|Columbia (Col-0)|EN	Wild Type|Wasilewski (WS)|EN	1.11759	0.00264563
AT1G52410	Wild Type|Columbia (Col-0)|EN	Wild Type|Wasilewski (WS)|EN	1.11123	0.000289048
AT3G10520	Wild Type|Columbia (Col-0)|EN	Wild Type|Wasilewski (WS)|EN	1.08403	2.47217027139569e-05
AT5G22830	Wild Type|Columbia (Col-0)|EN	Wild Type|Wasilewski (WS)|EN	1.08087	2.27815970142615e-05
AT4G33360	Wild Type|Columbia (Col-0)|EN	Wild Type|Wasilewski (WS)|EN	1.07919	1.24478644678223e-05
AT1G55890	Wild Type|Columbia (Col-0)|EN	Wild Type|Wasilewski (WS)|EN	1.06973	0.0179532
AT3G26900	Wild Type|Columbia (Col-0)|EN	Wild Type|Wasilewski (WS)|EN	1.05078	7.38281823643739e-11
AT1G72880	Wild Type|Columbia (Col-0)|EN	Wild Type|Wasilewski (WS)|EN	1.04011	0.00466564
AT1G78680	Wild Type|Columbia (Col-0)|EN	Wild Type|Wasilewski (WS)|EN	1.03791	2.04963259811116e-06
AT3G07180	Wild Type|Columbia (Col-0)|EN	Wild Type|Wasilewski (WS)|EN	1.03184	0.00280811
AT4G38800	Wild Type|Columbia (Col-0)|EN	Wild Type|Wasilewski (WS)|EN	1.02594	0.00156366
AT1G71860	Wild Type|Columbia (Col-0)|EN	Wild Type|Wasilewski (WS)|EN	1.01705	5.85102321066967e-05
AT5G44720	Wild Type|Columbia (Col-0)|EN	Wild Type|Wasilewski (WS)|EN	0.999415	5.4734008956768e-06
AT5G42130	Wild Type|Columbia (Col-0)|EN	Wild Type|Wasilewski (WS)|EN	0.998743	0.000224516
AT2G35010	Wild Type|Columbia (Col-0)|EN	Wild Type|Wasilewski (WS)|EN	0.993444	9.26451795827907e-05
AT2G31040	Wild Type|Columbia (Col-0)|EN	Wild Type|Wasilewski (WS)|EN	0.968258	0.000227871
AT3G25770	Wild Type|Columbia (Col-0)|EN	Wild Type|Wasilewski (WS)|EN	0.951571	2.83369222901323e-07
AT1G76090	Wild Type|Columbia (Col-0)|EN	Wild Type|Wasilewski (WS)|EN	0.946858	9.95268289080047e-05
AT1G49630	Wild Type|Columbia (Col-0)|EN	Wild Type|Wasilewski (WS)|EN	0.944287	0.0320723
AT4G23670	Wild Type|Columbia (Col-0)|EN	Wild Type|Wasilewski (WS)|EN	0.93295	1.99989350510421e-08
AT2G37040	Wild Type|Columbia (Col-0)|EN	Wild Type|Wasilewski (WS)|EN	0.925241	0.000103264
AT3G28940	Wild Type|Columbia (Col-0)|EN	Wild Type|Wasilewski (WS)|EN	0.922884	1.07155241745482e-05
AT3G06720	Wild Type|Columbia (Col-0)|EN	Wild Type|Wasilewski (WS)|EN	0.922605	0.00607571
AT5G21930	Wild Type|Columbia (Col-0)|EN	Wild Type|Wasilewski (WS)|EN	0.921419	0.000369305
AT5G04230	Wild Type|Columbia (Col-0)|EN	Wild Type|Wasilewski (WS)|EN	0.921409	8.55073338374809e-07
AT5G14520	Wild Type|Columbia (Col-0)|EN	Wild Type|Wasilewski (WS)|EN	0.920372	8.53159430848714e-05
AT2G47650	Wild Type|Columbia (Col-0)|EN	Wild Type|Wasilewski (WS)|EN	0.904303	0.00022736
AT3G59820	Wild Type|Columbia (Col-0)|EN	Wild Type|Wasilewski (WS)|EN	0.903516	0.000244527
AT5G51660	Wild Type|Columbia (Col-0)|EN	Wild Type|Wasilewski (WS)|EN	0.892855	0.0117642
AT5G54960	Wild Type|Columbia (Col-0)|EN	Wild Type|Wasilewski (WS)|EN	0.886959	0.000370978
AT1G58380	Wild Type|Columbia (Col-0)|EN	Wild Type|Wasilewski (WS)|EN	0.882753	2.14373820094121e-05
AT3G47450	Wild Type|Columbia (Col-0)|EN	Wild Type|Wasilewski (WS)|EN	0.881286	0.00435142
AT5G39590	Wild Type|Columbia (Col-0)|EN	Wild Type|Wasilewski (WS)|EN	0.876783	0.00134713
AT3G09580	Wild Type|Columbia (Col-0)|EN	Wild Type|Wasilewski (WS)|EN	0.870183	6.12913314719562e-06
AT4G25630	Wild Type|Columbia (Col-0)|EN	Wild Type|Wasilewski (WS)|EN	0.865011	0.00276541
AT2G31960	Wild Type|Columbia (Col-0)|EN	Wild Type|Wasilewski (WS)|EN	0.855678	0.0425809
AT3G08940	Wild Type|Columbia (Col-0)|EN	Wild Type|Wasilewski (WS)|EN	0.84431	1.02084083553146e-09
AT5G47770	Wild Type|Columbia (Col-0)|EN	Wild Type|Wasilewski (WS)|EN	0.834926	3.47276396596487e-06
AT1G75750	Wild Type|Columbia (Col-0)|EN	Wild Type|Wasilewski (WS)|EN	0.833721	3.539654958092e-05
AT3G16530	Wild Type|Columbia (Col-0)|EN	Wild Type|Wasilewski (WS)|EN	0.824434	0.00436807
AT1G55450	Wild Type|Columbia (Col-0)|EN	Wild Type|Wasilewski (WS)|EN	0.815488	0.000132274
AT1G32440	Wild Type|Columbia (Col-0)|EN	Wild Type|Wasilewski (WS)|EN	0.815226	0.00227329
AT5G10010	Wild Type|Columbia (Col-0)|EN	Wild Type|Wasilewski (WS)|EN	0.812147	0.000701969
AT1G72930	Wild Type|Columbia (Col-0)|EN	Wild Type|Wasilewski (WS)|EN	0.80791	0.00499798
AT1G62380	Wild Type|Columbia (Col-0)|EN	Wild Type|Wasilewski (WS)|EN	0.806312	8.44638494689567e-06
AT1G24300	Wild Type|Columbia (Col-0)|EN	Wild Type|Wasilewski (WS)|EN	0.805974	0.0275494
AT1G79990	Wild Type|Columbia (Col-0)|EN	Wild Type|Wasilewski (WS)|EN	0.797396	0.0131591
AT2G27710	Wild Type|Columbia (Col-0)|EN	Wild Type|Wasilewski (WS)|EN	0.797227	2.30615755120455e-05
AT1G27130	Wild Type|Columbia (Col-0)|EN	Wild Type|Wasilewski (WS)|EN	0.792823	0.00117514
AT4G01370	Wild Type|Columbia (Col-0)|EN	Wild Type|Wasilewski (WS)|EN	0.790134	3.87150445342168e-08
AT2G31390	Wild Type|Columbia (Col-0)|EN	Wild Type|Wasilewski (WS)|EN	0.787852	0.000607627
AT5G40760	Wild Type|Columbia (Col-0)|EN	Wild Type|Wasilewski (WS)|EN	0.777826	0.0109591
AT3G18890	Wild Type|Columbia (Col-0)|EN	Wild Type|Wasilewski (WS)|EN	0.776229	2.60868907385176e-07
AT3G05680	Wild Type|Columbia (Col-0)|EN	Wild Type|Wasilewski (WS)|EN	0.773772	0.027524
AT2G28790	Wild Type|Columbia (Col-0)|EN	Wild Type|Wasilewski (WS)|EN	0.773314	0.000367664
AT3G16470	Wild Type|Columbia (Col-0)|EN	Wild Type|Wasilewski (WS)|EN	0.772533	3.91510336805047e-05
AT3G15356	Wild Type|Columbia (Col-0)|EN	Wild Type|Wasilewski (WS)|EN	0.771196	0.00143763
AT5G01750	Wild Type|Columbia (Col-0)|EN	Wild Type|Wasilewski (WS)|EN	0.759901	0.000203387
AT3G47820	Wild Type|Columbia (Col-0)|EN	Wild Type|Wasilewski (WS)|EN	0.75976	0.0204253
AT3G04480	Wild Type|Columbia (Col-0)|EN	Wild Type|Wasilewski (WS)|EN	0.747981	0.00226909
AT5G62530	Wild Type|Columbia (Col-0)|EN	Wild Type|Wasilewski (WS)|EN	0.746788	1.6170935514144e-05
AT4G36910	Wild Type|Columbia (Col-0)|EN	Wild Type|Wasilewski (WS)|EN	0.746661	0.00326958
AT1G09070	Wild Type|Columbia (Col-0)|EN	Wild Type|Wasilewski (WS)|EN	0.744555	4.27850990585748e-05
AT5G28050	Wild Type|Columbia (Col-0)|EN	Wild Type|Wasilewski (WS)|EN	0.743691	0.00377535
AT1G48420	Wild Type|Columbia (Col-0)|EN	Wild Type|Wasilewski (WS)|EN	0.736432	1.45686531678429e-06
AT5G13360	Wild Type|Columbia (Col-0)|EN	Wild Type|Wasilewski (WS)|EN	0.73432	0.030133
AT1G52400	Wild Type|Columbia (Col-0)|EN	Wild Type|Wasilewski (WS)|EN	0.731332	0.00255661
AT2G20990	Wild Type|Columbia (Col-0)|EN	Wild Type|Wasilewski (WS)|EN	0.731278	0.000321567
AT5G33320	Wild Type|Columbia (Col-0)|EN	Wild Type|Wasilewski (WS)|EN	0.727905	7.53483360746072e-06
AT1G06000	Wild Type|Columbia (Col-0)|EN	Wild Type|Wasilewski (WS)|EN	0.716079	1.50975711305932e-06
AT2G42230	Wild Type|Columbia (Col-0)|EN	Wild Type|Wasilewski (WS)|EN	0.707501	0.025098
AT1G35620	Wild Type|Columbia (Col-0)|EN	Wild Type|Wasilewski (WS)|EN	0.70347	2.70948112676944e-06
AT1G45201	Wild Type|Columbia (Col-0)|EN	Wild Type|Wasilewski (WS)|EN	0.692536	2.26673251689989e-05
AT3G10160	Wild Type|Columbia (Col-0)|EN	Wild Type|Wasilewski (WS)|EN	0.688867	0.00155331
AT4G20130	Wild Type|Columbia (Col-0)|EN	Wild Type|Wasilewski (WS)|EN	0.688835	0.00185112
AT3G15950	Wild Type|Columbia (Col-0)|EN	Wild Type|Wasilewski (WS)|EN	0.688053	0.000423971
AT2G39010	Wild Type|Columbia (Col-0)|EN	Wild Type|Wasilewski (WS)|EN	0.685174	0.00221034
AT1G20340	Wild Type|Columbia (Col-0)|EN	Wild Type|Wasilewski (WS)|EN	0.681266	0.00010568
AT1G74880	Wild Type|Columbia (Col-0)|EN	Wild Type|Wasilewski (WS)|EN	0.679381	0.000440098
AT2G25870	Wild Type|Columbia (Col-0)|EN	Wild Type|Wasilewski (WS)|EN	0.676787	0.0398836
AT1G75330	Wild Type|Columbia (Col-0)|EN	Wild Type|Wasilewski (WS)|EN	0.665958	4.41893753552486e-07
AT5G14590	Wild Type|Columbia (Col-0)|EN	Wild Type|Wasilewski (WS)|EN	0.664531	7.34307452576276e-05
AT1G13270	Wild Type|Columbia (Col-0)|EN	Wild Type|Wasilewski (WS)|EN	0.66047	1.22569943204356e-05
AT2G30490	Wild Type|Columbia (Col-0)|EN	Wild Type|Wasilewski (WS)|EN	0.659679	0.00037064
AT3G10050	Wild Type|Columbia (Col-0)|EN	Wild Type|Wasilewski (WS)|EN	0.659573	0.00162701
AT4G36220	Wild Type|Columbia (Col-0)|EN	Wild Type|Wasilewski (WS)|EN	0.653073	0.00202085
AT5G39980	Wild Type|Columbia (Col-0)|EN	Wild Type|Wasilewski (WS)|EN	0.649583	0.0331611
AT1G79720	Wild Type|Columbia (Col-0)|EN	Wild Type|Wasilewski (WS)|EN	0.648912	0.026331
AT3G23300	Wild Type|Columbia (Col-0)|EN	Wild Type|Wasilewski (WS)|EN	0.647219	0.0283698
AT3G47370	Wild Type|Columbia (Col-0)|EN	Wild Type|Wasilewski (WS)|EN	0.643295	0.0368449
AT2G36830	Wild Type|Columbia (Col-0)|EN	Wild Type|Wasilewski (WS)|EN	0.643198	0.00395636
AT3G16420	Wild Type|Columbia (Col-0)|EN	Wild Type|Wasilewski (WS)|EN	0.635873	0.00868721
AT2G14260	Wild Type|Columbia (Col-0)|EN	Wild Type|Wasilewski (WS)|EN	0.635846	1.77396068810413e-06
AT4G00740	Wild Type|Columbia (Col-0)|EN	Wild Type|Wasilewski (WS)|EN	0.629617	0.0250172
AT2G26250	Wild Type|Columbia (Col-0)|EN	Wild Type|Wasilewski (WS)|EN	0.629574	0.0227782
AT1G20110	Wild Type|Columbia (Col-0)|EN	Wild Type|Wasilewski (WS)|EN	0.627703	0.0280557
AT1G72970	Wild Type|Columbia (Col-0)|EN	Wild Type|Wasilewski (WS)|EN	0.625449	0.0384035
AT4G12980	Wild Type|Columbia (Col-0)|EN	Wild Type|Wasilewski (WS)|EN	0.621906	0.00945912
AT5G65430	Wild Type|Columbia (Col-0)|EN	Wild Type|Wasilewski (WS)|EN	0.621727	0.000723083
AT4G21960	Wild Type|Columbia (Col-0)|EN	Wild Type|Wasilewski (WS)|EN	0.619636	0.00192889
AT5G61510	Wild Type|Columbia (Col-0)|EN	Wild Type|Wasilewski (WS)|EN	0.618779	0.0015399
AT3G16240	Wild Type|Columbia (Col-0)|EN	Wild Type|Wasilewski (WS)|EN	0.618228	0.000152022
AT3G16850	Wild Type|Columbia (Col-0)|EN	Wild Type|Wasilewski (WS)|EN	0.61329	0.024736
AT1G23740	Wild Type|Columbia (Col-0)|EN	Wild Type|Wasilewski (WS)|EN	0.610797	9.06530965826024e-11
AT2G17840	Wild Type|Columbia (Col-0)|EN	Wild Type|Wasilewski (WS)|EN	0.610089	0.00177998
AT1G08830	Wild Type|Columbia (Col-0)|EN	Wild Type|Wasilewski (WS)|EN	0.608707	0.0250672
AT3G20790	Wild Type|Columbia (Col-0)|EN	Wild Type|Wasilewski (WS)|EN	0.605168	2.99321913250954e-07
AT1G25490	Wild Type|Columbia (Col-0)|EN	Wild Type|Wasilewski (WS)|EN	0.602029	0.0002736
AT1G30120	Wild Type|Columbia (Col-0)|EN	Wild Type|Wasilewski (WS)|EN	0.599238	0.00585169
AT4G05160	Wild Type|Columbia (Col-0)|EN	Wild Type|Wasilewski (WS)|EN	0.593971	0.00137506
AT5G51820	Wild Type|Columbia (Col-0)|EN	Wild Type|Wasilewski (WS)|EN	0.59395	0.00241202
AT4G14070	Wild Type|Columbia (Col-0)|EN	Wild Type|Wasilewski (WS)|EN	0.592022	1.50976578260387e-05
AT5G23940	Wild Type|Columbia (Col-0)|EN	Wild Type|Wasilewski (WS)|EN	0.588749	0.00397103
AT1G19920	Wild Type|Columbia (Col-0)|EN	Wild Type|Wasilewski (WS)|EN	0.58777	1.10540493274819e-05
AT1G74920	Wild Type|Columbia (Col-0)|EN	Wild Type|Wasilewski (WS)|EN	0.584793	0.000149165
AT1G33590	Wild Type|Columbia (Col-0)|EN	Wild Type|Wasilewski (WS)|EN	0.58183	5.57799130582594e-07
AT5G42790	Wild Type|Columbia (Col-0)|EN	Wild Type|Wasilewski (WS)|EN	0.579194	4.01351719877435e-06
AT4G16830	Wild Type|Columbia (Col-0)|EN	Wild Type|Wasilewski (WS)|EN	0.578268	0.0270877
AT5G38520	Wild Type|Columbia (Col-0)|EN	Wild Type|Wasilewski (WS)|EN	0.573891	5.43818397045316e-05
AT3G16370	Wild Type|Columbia (Col-0)|EN	Wild Type|Wasilewski (WS)|EN	0.569721	4.10724668845336e-05
AT2G45540	Wild Type|Columbia (Col-0)|EN	Wild Type|Wasilewski (WS)|EN	0.567622	0.0155307
AT4G20260	Wild Type|Columbia (Col-0)|EN	Wild Type|Wasilewski (WS)|EN	0.566364	3.13292155687411e-06
AT1G07750	Wild Type|Columbia (Col-0)|EN	Wild Type|Wasilewski (WS)|EN	0.56524	0.00414293
AT1G63660	Wild Type|Columbia (Col-0)|EN	Wild Type|Wasilewski (WS)|EN	0.561655	0.000649763
AT4G13010	Wild Type|Columbia (Col-0)|EN	Wild Type|Wasilewski (WS)|EN	0.558902	3.50588690126338e-07
AT1G20580	Wild Type|Columbia (Col-0)|EN	Wild Type|Wasilewski (WS)|EN	0.556855	0.0425412
AT1G52730	Wild Type|Columbia (Col-0)|EN	Wild Type|Wasilewski (WS)|EN	0.55547	1.4458847586953e-05
AT5G26000	Wild Type|Columbia (Col-0)|EN	Wild Type|Wasilewski (WS)|EN	0.554698	0.000163014
AT5G19940	Wild Type|Columbia (Col-0)|EN	Wild Type|Wasilewski (WS)|EN	0.554358	0.000243757
AT1G16890	Wild Type|Columbia (Col-0)|EN	Wild Type|Wasilewski (WS)|EN	0.554235	0.000385236
AT1G35720	Wild Type|Columbia (Col-0)|EN	Wild Type|Wasilewski (WS)|EN	0.551881	1.65714073609554e-07
AT5G21100	Wild Type|Columbia (Col-0)|EN	Wild Type|Wasilewski (WS)|EN	0.547075	0.0128455
AT3G01290	Wild Type|Columbia (Col-0)|EN	Wild Type|Wasilewski (WS)|EN	0.541886	0.010275
AT1G02930	Wild Type|Columbia (Col-0)|EN	Wild Type|Wasilewski (WS)|EN	0.540855	0.0256049
AT1G13280	Wild Type|Columbia (Col-0)|EN	Wild Type|Wasilewski (WS)|EN	0.539025	0.00325781
AT1G65980	Wild Type|Columbia (Col-0)|EN	Wild Type|Wasilewski (WS)|EN	0.537813	0.00182171
AT5G23250	Wild Type|Columbia (Col-0)|EN	Wild Type|Wasilewski (WS)|EN	0.536731	0.000350797
AT5G38470	Wild Type|Columbia (Col-0)|EN	Wild Type|Wasilewski (WS)|EN	0.535242	0.00170897
AT4G36530	Wild Type|Columbia (Col-0)|EN	Wild Type|Wasilewski (WS)|EN	0.534978	0.00172309
AT1G54010	Wild Type|Columbia (Col-0)|EN	Wild Type|Wasilewski (WS)|EN	0.533405	0.00341775
AT2G43910	Wild Type|Columbia (Col-0)|EN	Wild Type|Wasilewski (WS)|EN	0.528359	0.000736515
AT3G11250	Wild Type|Columbia (Col-0)|EN	Wild Type|Wasilewski (WS)|EN	0.528146	0.00661175
AT5G04885	Wild Type|Columbia (Col-0)|EN	Wild Type|Wasilewski (WS)|EN	0.526829	3.05736604681119e-05
AT2G39960	Wild Type|Columbia (Col-0)|EN	Wild Type|Wasilewski (WS)|EN	0.526254	0.0442096
AT2G45180	Wild Type|Columbia (Col-0)|EN	Wild Type|Wasilewski (WS)|EN	0.524578	0.000890601
AT3G61220	Wild Type|Columbia (Col-0)|EN	Wild Type|Wasilewski (WS)|EN	0.523086	0.00104163
AT1G48520	Wild Type|Columbia (Col-0)|EN	Wild Type|Wasilewski (WS)|EN	0.521745	0.00122035
AT3G18420	Wild Type|Columbia (Col-0)|EN	Wild Type|Wasilewski (WS)|EN	0.519622	0.0158701
AT1G76160	Wild Type|Columbia (Col-0)|EN	Wild Type|Wasilewski (WS)|EN	0.517719	0.00204586
AT3G56240	Wild Type|Columbia (Col-0)|EN	Wild Type|Wasilewski (WS)|EN	0.515053	0.000319632
AT4G24520	Wild Type|Columbia (Col-0)|EN	Wild Type|Wasilewski (WS)|EN	0.514779	0.00312025
AT1G13110	Wild Type|Columbia (Col-0)|EN	Wild Type|Wasilewski (WS)|EN	0.513823	0.00076071
AT3G23390	Wild Type|Columbia (Col-0)|EN	Wild Type|Wasilewski (WS)|EN	0.510965	0.0387999
AT4G12730	Wild Type|Columbia (Col-0)|EN	Wild Type|Wasilewski (WS)|EN	0.510077	0.00207395
AT1G19670	Wild Type|Columbia (Col-0)|EN	Wild Type|Wasilewski (WS)|EN	0.508504	0.00114445
AT1G04690	Wild Type|Columbia (Col-0)|EN	Wild Type|Wasilewski (WS)|EN	0.507819	0.000710949
AT1G79040	Wild Type|Columbia (Col-0)|EN	Wild Type|Wasilewski (WS)|EN	0.505728	0.0438462
AT1G27930	Wild Type|Columbia (Col-0)|EN	Wild Type|Wasilewski (WS)|EN	0.505088	0.00890086
AT1G17860	Wild Type|Columbia (Col-0)|EN	Wild Type|Wasilewski (WS)|EN	0.504306	0.00380833
AT5G19620	Wild Type|Columbia (Col-0)|EN	Wild Type|Wasilewski (WS)|EN	0.504183	0.0321615
AT1G21640	Wild Type|Columbia (Col-0)|EN	Wild Type|Wasilewski (WS)|EN	0.502375	0.0232417
AT3G02350	Wild Type|Columbia (Col-0)|EN	Wild Type|Wasilewski (WS)|EN	0.501052	0.00396226
AT3G02720	Wild Type|Columbia (Col-0)|EN	Wild Type|Wasilewski (WS)|EN	0.500674	0.0367559
AT4G13350	Wild Type|Columbia (Col-0)|EN	Wild Type|Wasilewski (WS)|EN	0.500192	0.0150506
AT3G08030	Wild Type|Columbia (Col-0)|EN	Wild Type|Wasilewski (WS)|EN	0.498827	0.000214962
AT4G37930	Wild Type|Columbia (Col-0)|EN	Wild Type|Wasilewski (WS)|EN	0.498589	0.00664046
AT1G30530	Wild Type|Columbia (Col-0)|EN	Wild Type|Wasilewski (WS)|EN	0.497311	0.000451469
AT3G57180	Wild Type|Columbia (Col-0)|EN	Wild Type|Wasilewski (WS)|EN	0.496771	0.0172165
AT1G52760	Wild Type|Columbia (Col-0)|EN	Wild Type|Wasilewski (WS)|EN	0.495206	0.00701483
AT1G60420	Wild Type|Columbia (Col-0)|EN	Wild Type|Wasilewski (WS)|EN	0.493727	0.00485563
AT3G25150	Wild Type|Columbia (Col-0)|EN	Wild Type|Wasilewski (WS)|EN	0.493057	0.0216591
AT2G44230	Wild Type|Columbia (Col-0)|EN	Wild Type|Wasilewski (WS)|EN	0.491923	0.00532853
AT5G57960	Wild Type|Columbia (Col-0)|EN	Wild Type|Wasilewski (WS)|EN	0.491897	0.0425988
AT5G14430	Wild Type|Columbia (Col-0)|EN	Wild Type|Wasilewski (WS)|EN	0.491266	0.0102013
AT4G39710	Wild Type|Columbia (Col-0)|EN	Wild Type|Wasilewski (WS)|EN	0.489643	0.000203139
AT2G30930	Wild Type|Columbia (Col-0)|EN	Wild Type|Wasilewski (WS)|EN	0.489251	0.0124469
AT1G79230	Wild Type|Columbia (Col-0)|EN	Wild Type|Wasilewski (WS)|EN	0.487446	4.31044196230998e-05
AT4G29590	Wild Type|Columbia (Col-0)|EN	Wild Type|Wasilewski (WS)|EN	0.486314	0.00285919
AT2G38750	Wild Type|Columbia (Col-0)|EN	Wild Type|Wasilewski (WS)|EN	0.486156	0.00261422
AT5G23900	Wild Type|Columbia (Col-0)|EN	Wild Type|Wasilewski (WS)|EN	0.485848	0.0153918
AT1G78830	Wild Type|Columbia (Col-0)|EN	Wild Type|Wasilewski (WS)|EN	0.48573	0.000217943
AT1G73060	Wild Type|Columbia (Col-0)|EN	Wild Type|Wasilewski (WS)|EN	0.485191	5.26470948678193e-05
AT5G11420	Wild Type|Columbia (Col-0)|EN	Wild Type|Wasilewski (WS)|EN	0.482425	0.000946062
AT4G02580	Wild Type|Columbia (Col-0)|EN	Wild Type|Wasilewski (WS)|EN	0.482412	0.0095912
AT4G08920	Wild Type|Columbia (Col-0)|EN	Wild Type|Wasilewski (WS)|EN	0.481028	0.0156546
AT1G61790	Wild Type|Columbia (Col-0)|EN	Wild Type|Wasilewski (WS)|EN	0.480614	0.00217115
AT1G72150	Wild Type|Columbia (Col-0)|EN	Wild Type|Wasilewski (WS)|EN	0.478724	0.00871111
AT1G09795	Wild Type|Columbia (Col-0)|EN	Wild Type|Wasilewski (WS)|EN	0.478015	4.53769721556341e-06
AT1G26110	Wild Type|Columbia (Col-0)|EN	Wild Type|Wasilewski (WS)|EN	0.477111	5.27351922881179e-05
AT4G00490	Wild Type|Columbia (Col-0)|EN	Wild Type|Wasilewski (WS)|EN	0.476051	0.00885515
AT5G49020	Wild Type|Columbia (Col-0)|EN	Wild Type|Wasilewski (WS)|EN	0.47551	0.0293827
AT5G14030	Wild Type|Columbia (Col-0)|EN	Wild Type|Wasilewski (WS)|EN	0.474705	0.00130045
AT3G63520	Wild Type|Columbia (Col-0)|EN	Wild Type|Wasilewski (WS)|EN	0.473934	0.00321095
AT4G02520	Wild Type|Columbia (Col-0)|EN	Wild Type|Wasilewski (WS)|EN	0.473216	0.000741367
AT2G21250	Wild Type|Columbia (Col-0)|EN	Wild Type|Wasilewski (WS)|EN	0.472553	3.47123186559224e-05
AT3G48990	Wild Type|Columbia (Col-0)|EN	Wild Type|Wasilewski (WS)|EN	0.472372	0.000580509
AT3G50270	Wild Type|Columbia (Col-0)|EN	Wild Type|Wasilewski (WS)|EN	0.471942	0.00284827
AT3G47810	Wild Type|Columbia (Col-0)|EN	Wild Type|Wasilewski (WS)|EN	0.470505	0.0126463
AT3G03960	Wild Type|Columbia (Col-0)|EN	Wild Type|Wasilewski (WS)|EN	0.469821	0.0133081
AT1G79340	Wild Type|Columbia (Col-0)|EN	Wild Type|Wasilewski (WS)|EN	0.467593	0.00185476
AT5G37830	Wild Type|Columbia (Col-0)|EN	Wild Type|Wasilewski (WS)|EN	0.467407	0.000633391
AT1G73230	Wild Type|Columbia (Col-0)|EN	Wild Type|Wasilewski (WS)|EN	0.466716	0.000932763
AT1G18540	Wild Type|Columbia (Col-0)|EN	Wild Type|Wasilewski (WS)|EN	0.465323	0.0316405
AT5G17170	Wild Type|Columbia (Col-0)|EN	Wild Type|Wasilewski (WS)|EN	0.465049	6.65955499385931e-07
AT5G43970	Wild Type|Columbia (Col-0)|EN	Wild Type|Wasilewski (WS)|EN	0.460973	0.0207924
AT4G16143	Wild Type|Columbia (Col-0)|EN	Wild Type|Wasilewski (WS)|EN	0.457842	0.000828949
AT3G49120	Wild Type|Columbia (Col-0)|EN	Wild Type|Wasilewski (WS)|EN	0.456966	6.12143039062503e-06
AT2G37230	Wild Type|Columbia (Col-0)|EN	Wild Type|Wasilewski (WS)|EN	0.456448	0.000196654
AT4G39970	Wild Type|Columbia (Col-0)|EN	Wild Type|Wasilewski (WS)|EN	0.456413	0.0104452
ATCG00340	Wild Type|Columbia (Col-0)|EN	Wild Type|Wasilewski (WS)|EN	0.456193	0.00125854
AT5G25090	Wild Type|Columbia (Col-0)|EN	Wild Type|Wasilewski (WS)|EN	0.454962	0.0214757
AT2G33210	Wild Type|Columbia (Col-0)|EN	Wild Type|Wasilewski (WS)|EN	0.450526	0.0286058
AT5G35170	Wild Type|Columbia (Col-0)|EN	Wild Type|Wasilewski (WS)|EN	0.447926	0.00254876
AT5G01220	Wild Type|Columbia (Col-0)|EN	Wild Type|Wasilewski (WS)|EN	0.447731	0.0200959
AT1G70890	Wild Type|Columbia (Col-0)|EN	Wild Type|Wasilewski (WS)|EN	0.446401	0.00542972
AT5G12470	Wild Type|Columbia (Col-0)|EN	Wild Type|Wasilewski (WS)|EN	0.445027	0.000603333
AT3G13930	Wild Type|Columbia (Col-0)|EN	Wild Type|Wasilewski (WS)|EN	0.443002	0.0112264
AT5G53560	Wild Type|Columbia (Col-0)|EN	Wild Type|Wasilewski (WS)|EN	0.442955	0.000283481
AT1G45474	Wild Type|Columbia (Col-0)|EN	Wild Type|Wasilewski (WS)|EN	0.441346	0.00226873
AT3G13560	Wild Type|Columbia (Col-0)|EN	Wild Type|Wasilewski (WS)|EN	0.440721	0.0192094
AT3G15360	Wild Type|Columbia (Col-0)|EN	Wild Type|Wasilewski (WS)|EN	0.440467	0.00231266
AT1G18270	Wild Type|Columbia (Col-0)|EN	Wild Type|Wasilewski (WS)|EN	0.438985	0.0229094
AT3G26520	Wild Type|Columbia (Col-0)|EN	Wild Type|Wasilewski (WS)|EN	0.438226	0.0181368
AT4G03280	Wild Type|Columbia (Col-0)|EN	Wild Type|Wasilewski (WS)|EN	0.436471	1.96397612951259e-05
AT1G19150	Wild Type|Columbia (Col-0)|EN	Wild Type|Wasilewski (WS)|EN	0.435116	0.00239214
AT3G46060	Wild Type|Columbia (Col-0)|EN	Wild Type|Wasilewski (WS)|EN	0.43359	0.0381217
AT5G55480	Wild Type|Columbia (Col-0)|EN	Wild Type|Wasilewski (WS)|EN	0.433094	0.00861891
AT4G19410	Wild Type|Columbia (Col-0)|EN	Wild Type|Wasilewski (WS)|EN	0.432607	0.00500964
AT3G11830	Wild Type|Columbia (Col-0)|EN	Wild Type|Wasilewski (WS)|EN	0.432246	0.0452491
AT1G61520	Wild Type|Columbia (Col-0)|EN	Wild Type|Wasilewski (WS)|EN	0.430935	7.12090860510028e-05
AT3G61430	Wild Type|Columbia (Col-0)|EN	Wild Type|Wasilewski (WS)|EN	0.430036	0.0220788
AT1G06690	Wild Type|Columbia (Col-0)|EN	Wild Type|Wasilewski (WS)|EN	0.427779	2.73295343143295e-06
AT4G22690	Wild Type|Columbia (Col-0)|EN	Wild Type|Wasilewski (WS)|EN	0.427544	0.0174976
AT4G14570	Wild Type|Columbia (Col-0)|EN	Wild Type|Wasilewski (WS)|EN	0.426704	0.0141198
AT2G43560	Wild Type|Columbia (Col-0)|EN	Wild Type|Wasilewski (WS)|EN	0.426404	0.00200536
AT1G74070	Wild Type|Columbia (Col-0)|EN	Wild Type|Wasilewski (WS)|EN	0.426151	0.00630381
AT5G05270	Wild Type|Columbia (Col-0)|EN	Wild Type|Wasilewski (WS)|EN	0.426036	0.0105605
AT4G24510	Wild Type|Columbia (Col-0)|EN	Wild Type|Wasilewski (WS)|EN	0.423654	0.0183923
AT3G01440	Wild Type|Columbia (Col-0)|EN	Wild Type|Wasilewski (WS)|EN	0.422786	9.50147981818848e-05
AT2G34430	Wild Type|Columbia (Col-0)|EN	Wild Type|Wasilewski (WS)|EN	0.421642	0.0473162
AT2G01350	Wild Type|Columbia (Col-0)|EN	Wild Type|Wasilewski (WS)|EN	0.420943	0.00474043
AT1G76100	Wild Type|Columbia (Col-0)|EN	Wild Type|Wasilewski (WS)|EN	0.420008	0.0107038
AT1G22840	Wild Type|Columbia (Col-0)|EN	Wild Type|Wasilewski (WS)|EN	0.419905	0.00545374
AT2G26080	Wild Type|Columbia (Col-0)|EN	Wild Type|Wasilewski (WS)|EN	0.418839	4.89283236625156e-05
AT3G49720	Wild Type|Columbia (Col-0)|EN	Wild Type|Wasilewski (WS)|EN	0.418024	0.00301916
AT2G44160	Wild Type|Columbia (Col-0)|EN	Wild Type|Wasilewski (WS)|EN	0.416943	0.0118087
AT4G37800	Wild Type|Columbia (Col-0)|EN	Wild Type|Wasilewski (WS)|EN	0.415351	0.00193378
AT3G16460	Wild Type|Columbia (Col-0)|EN	Wild Type|Wasilewski (WS)|EN	0.41394	0.0284167
AT5G46860	Wild Type|Columbia (Col-0)|EN	Wild Type|Wasilewski (WS)|EN	0.412495	0.0392431
AT4G39200	Wild Type|Columbia (Col-0)|EN	Wild Type|Wasilewski (WS)|EN	0.411996	0.0467171
AT2G46820	Wild Type|Columbia (Col-0)|EN	Wild Type|Wasilewski (WS)|EN	0.410711	0.0369006
AT2G24060	Wild Type|Columbia (Col-0)|EN	Wild Type|Wasilewski (WS)|EN	0.407558	0.00420365
AT3G53580	Wild Type|Columbia (Col-0)|EN	Wild Type|Wasilewski (WS)|EN	0.407368	0.00324291
AT3G62120	Wild Type|Columbia (Col-0)|EN	Wild Type|Wasilewski (WS)|EN	0.406522	0.00085227
AT4G30210	Wild Type|Columbia (Col-0)|EN	Wild Type|Wasilewski (WS)|EN	0.405495	0.0111619
AT1G24460	Wild Type|Columbia (Col-0)|EN	Wild Type|Wasilewski (WS)|EN	0.405412	0.046007
AT2G47470	Wild Type|Columbia (Col-0)|EN	Wild Type|Wasilewski (WS)|EN	0.402478	1.25240949446232e-08
AT5G36210	Wild Type|Columbia (Col-0)|EN	Wild Type|Wasilewski (WS)|EN	0.401766	0.00142078
AT5G20630	Wild Type|Columbia (Col-0)|EN	Wild Type|Wasilewski (WS)|EN	0.399589	0.00756471
AT1G48440	Wild Type|Columbia (Col-0)|EN	Wild Type|Wasilewski (WS)|EN	0.396612	0.0247743
AT3G46000	Wild Type|Columbia (Col-0)|EN	Wild Type|Wasilewski (WS)|EN	0.396144	0.00589003
AT1G22530	Wild Type|Columbia (Col-0)|EN	Wild Type|Wasilewski (WS)|EN	0.395317	0.034306
AT3G55040	Wild Type|Columbia (Col-0)|EN	Wild Type|Wasilewski (WS)|EN	0.393576	0.000244823
AT5G62350	Wild Type|Columbia (Col-0)|EN	Wild Type|Wasilewski (WS)|EN	0.393027	0.00329133
AT5G44130	Wild Type|Columbia (Col-0)|EN	Wild Type|Wasilewski (WS)|EN	0.392646	0.0157929
AT4G17720	Wild Type|Columbia (Col-0)|EN	Wild Type|Wasilewski (WS)|EN	0.392015	0.00326546
AT4G12320	Wild Type|Columbia (Col-0)|EN	Wild Type|Wasilewski (WS)|EN	0.391722	0.0453379
AT1G51100	Wild Type|Columbia (Col-0)|EN	Wild Type|Wasilewski (WS)|EN	0.391474	0.000474876
AT3G56490	Wild Type|Columbia (Col-0)|EN	Wild Type|Wasilewski (WS)|EN	0.391033	0.0345225
AT3G55330	Wild Type|Columbia (Col-0)|EN	Wild Type|Wasilewski (WS)|EN	0.390385	0.000903481
AT2G39470	Wild Type|Columbia (Col-0)|EN	Wild Type|Wasilewski (WS)|EN	0.390084	0.00457863
AT3G54890	Wild Type|Columbia (Col-0)|EN	Wild Type|Wasilewski (WS)|EN	0.389666	0.000731059
AT4G10300	Wild Type|Columbia (Col-0)|EN	Wild Type|Wasilewski (WS)|EN	0.38881	0.000591671
AT2G30390	Wild Type|Columbia (Col-0)|EN	Wild Type|Wasilewski (WS)|EN	0.388151	0.00248282
AT5G55730	Wild Type|Columbia (Col-0)|EN	Wild Type|Wasilewski (WS)|EN	0.385598	0.000468185
AT5G18660	Wild Type|Columbia (Col-0)|EN	Wild Type|Wasilewski (WS)|EN	0.385059	9.75058511450096e-05
AT3G16000	Wild Type|Columbia (Col-0)|EN	Wild Type|Wasilewski (WS)|EN	0.384779	0.00955595
AT2G34560	Wild Type|Columbia (Col-0)|EN	Wild Type|Wasilewski (WS)|EN	0.3839	0.000524323
AT4G13200	Wild Type|Columbia (Col-0)|EN	Wild Type|Wasilewski (WS)|EN	0.382874	0.0464052
AT1G62640	Wild Type|Columbia (Col-0)|EN	Wild Type|Wasilewski (WS)|EN	0.382	4.36545803285936e-06
AT5G52920	Wild Type|Columbia (Col-0)|EN	Wild Type|Wasilewski (WS)|EN	0.38193	0.00325176
AT2G36580	Wild Type|Columbia (Col-0)|EN	Wild Type|Wasilewski (WS)|EN	0.381757	0.00924229
AT5G14120	Wild Type|Columbia (Col-0)|EN	Wild Type|Wasilewski (WS)|EN	0.380227	0.0269399
AT3G13860	Wild Type|Columbia (Col-0)|EN	Wild Type|Wasilewski (WS)|EN	0.37766	0.016259
AT2G06850	Wild Type|Columbia (Col-0)|EN	Wild Type|Wasilewski (WS)|EN	0.377221	0.0482193
AT3G26060	Wild Type|Columbia (Col-0)|EN	Wild Type|Wasilewski (WS)|EN	0.376344	0.000568327
AT3G57280	Wild Type|Columbia (Col-0)|EN	Wild Type|Wasilewski (WS)|EN	0.374587	0.0293895
AT2G44060	Wild Type|Columbia (Col-0)|EN	Wild Type|Wasilewski (WS)|EN	0.371954	0.000281789
AT5G20350	Wild Type|Columbia (Col-0)|EN	Wild Type|Wasilewski (WS)|EN	0.36979	0.0358072
AT3G54400	Wild Type|Columbia (Col-0)|EN	Wild Type|Wasilewski (WS)|EN	0.369659	7.36772492326843e-06
AT4G18760	Wild Type|Columbia (Col-0)|EN	Wild Type|Wasilewski (WS)|EN	0.367641	0.00219328
AT4G05420	Wild Type|Columbia (Col-0)|EN	Wild Type|Wasilewski (WS)|EN	0.36675	0.0389392
AT2G10940	Wild Type|Columbia (Col-0)|EN	Wild Type|Wasilewski (WS)|EN	0.366423	9.66013895678471e-05
AT3G43540	Wild Type|Columbia (Col-0)|EN	Wild Type|Wasilewski (WS)|EN	0.364959	0.0293544
AT3G23400	Wild Type|Columbia (Col-0)|EN	Wild Type|Wasilewski (WS)|EN	0.364339	0.000229877
AT2G03750	Wild Type|Columbia (Col-0)|EN	Wild Type|Wasilewski (WS)|EN	0.362677	0.0139804
AT1G48620	Wild Type|Columbia (Col-0)|EN	Wild Type|Wasilewski (WS)|EN	0.360384	0.0349164
AT3G14067	Wild Type|Columbia (Col-0)|EN	Wild Type|Wasilewski (WS)|EN	0.359548	0.0139969
AT5G20500	Wild Type|Columbia (Col-0)|EN	Wild Type|Wasilewski (WS)|EN	0.358889	0.0443311
AT2G32080	Wild Type|Columbia (Col-0)|EN	Wild Type|Wasilewski (WS)|EN	0.358871	0.000789383
AT5G02250	Wild Type|Columbia (Col-0)|EN	Wild Type|Wasilewski (WS)|EN	0.357522	0.00584579
AT3G04920	Wild Type|Columbia (Col-0)|EN	Wild Type|Wasilewski (WS)|EN	0.353276	0.00912223
AT3G20050	Wild Type|Columbia (Col-0)|EN	Wild Type|Wasilewski (WS)|EN	0.351833	0.00152606
AT2G01140	Wild Type|Columbia (Col-0)|EN	Wild Type|Wasilewski (WS)|EN	0.350409	0.00029805
AT1G56500	Wild Type|Columbia (Col-0)|EN	Wild Type|Wasilewski (WS)|EN	0.349812	0.0140257
AT3G62530	Wild Type|Columbia (Col-0)|EN	Wild Type|Wasilewski (WS)|EN	0.347168	0.00381409
AT3G15980	Wild Type|Columbia (Col-0)|EN	Wild Type|Wasilewski (WS)|EN	0.343753	0.0439581
AT3G09810	Wild Type|Columbia (Col-0)|EN	Wild Type|Wasilewski (WS)|EN	0.343491	0.000336568
AT2G04039	Wild Type|Columbia (Col-0)|EN	Wild Type|Wasilewski (WS)|EN	0.341511	0.0158208
AT5G17990	Wild Type|Columbia (Col-0)|EN	Wild Type|Wasilewski (WS)|EN	0.340408	0.000414651
AT5G03650	Wild Type|Columbia (Col-0)|EN	Wild Type|Wasilewski (WS)|EN	0.339713	0.0108028
AT1G52360	Wild Type|Columbia (Col-0)|EN	Wild Type|Wasilewski (WS)|EN	0.337426	0.0207986
AT4G04770	Wild Type|Columbia (Col-0)|EN	Wild Type|Wasilewski (WS)|EN	0.336691	0.00830124
AT1G59870	Wild Type|Columbia (Col-0)|EN	Wild Type|Wasilewski (WS)|EN	0.336311	0.0319117
AT4G30190	Wild Type|Columbia (Col-0)|EN	Wild Type|Wasilewski (WS)|EN	0.334644	0.00447677
AT3G17940	Wild Type|Columbia (Col-0)|EN	Wild Type|Wasilewski (WS)|EN	0.332092	0.0163623
AT3G13870	Wild Type|Columbia (Col-0)|EN	Wild Type|Wasilewski (WS)|EN	0.331997	0.0130796
AT5G36890	Wild Type|Columbia (Col-0)|EN	Wild Type|Wasilewski (WS)|EN	0.331944	0.0263723
AT1G79870	Wild Type|Columbia (Col-0)|EN	Wild Type|Wasilewski (WS)|EN	0.330708	0.00141285
AT5G09660	Wild Type|Columbia (Col-0)|EN	Wild Type|Wasilewski (WS)|EN	0.330252	0.00039118
AT2G07050	Wild Type|Columbia (Col-0)|EN	Wild Type|Wasilewski (WS)|EN	0.325638	0.00953031
AT1G31330	Wild Type|Columbia (Col-0)|EN	Wild Type|Wasilewski (WS)|EN	0.324678	0.00386798
AT4G15530	Wild Type|Columbia (Col-0)|EN	Wild Type|Wasilewski (WS)|EN	0.323482	0.0314907
AT3G18190	Wild Type|Columbia (Col-0)|EN	Wild Type|Wasilewski (WS)|EN	0.322814	0.042448
AT5G22800	Wild Type|Columbia (Col-0)|EN	Wild Type|Wasilewski (WS)|EN	0.322374	0.0254924
AT5G35790	Wild Type|Columbia (Col-0)|EN	Wild Type|Wasilewski (WS)|EN	0.322366	0.00803616
AT5G56030	Wild Type|Columbia (Col-0)|EN	Wild Type|Wasilewski (WS)|EN	0.321953	0.0373255
AT1G65650	Wild Type|Columbia (Col-0)|EN	Wild Type|Wasilewski (WS)|EN	0.320459	0.0460784
AT5G45950	Wild Type|Columbia (Col-0)|EN	Wild Type|Wasilewski (WS)|EN	0.320391	0.0143481
AT4G10060	Wild Type|Columbia (Col-0)|EN	Wild Type|Wasilewski (WS)|EN	0.320342	0.00930066
AT5G05010	Wild Type|Columbia (Col-0)|EN	Wild Type|Wasilewski (WS)|EN	0.319927	0.00704846
AT2G28190	Wild Type|Columbia (Col-0)|EN	Wild Type|Wasilewski (WS)|EN	0.319822	0.011807
AT3G16640	Wild Type|Columbia (Col-0)|EN	Wild Type|Wasilewski (WS)|EN	0.319462	0.00515795
AT1G05010	Wild Type|Columbia (Col-0)|EN	Wild Type|Wasilewski (WS)|EN	0.318572	0.0138101
AT5G19140	Wild Type|Columbia (Col-0)|EN	Wild Type|Wasilewski (WS)|EN	0.317824	0.0127656
AT3G24503	Wild Type|Columbia (Col-0)|EN	Wild Type|Wasilewski (WS)|EN	0.317731	0.00160675
AT1G68010	Wild Type|Columbia (Col-0)|EN	Wild Type|Wasilewski (WS)|EN	0.316715	2.46369704567062e-07
AT3G12345	Wild Type|Columbia (Col-0)|EN	Wild Type|Wasilewski (WS)|EN	0.315375	0.019088
AT4G29120	Wild Type|Columbia (Col-0)|EN	Wild Type|Wasilewski (WS)|EN	0.310768	0.0370959
AT1G12240	Wild Type|Columbia (Col-0)|EN	Wild Type|Wasilewski (WS)|EN	0.310151	0.0311256
AT5G38660	Wild Type|Columbia (Col-0)|EN	Wild Type|Wasilewski (WS)|EN	0.307564	0.0162777
AT2G47710	Wild Type|Columbia (Col-0)|EN	Wild Type|Wasilewski (WS)|EN	0.307557	0.0293529
AT1G71695	Wild Type|Columbia (Col-0)|EN	Wild Type|Wasilewski (WS)|EN	0.306569	0.00354986
AT1G03220	Wild Type|Columbia (Col-0)|EN	Wild Type|Wasilewski (WS)|EN	0.30589	0.0385131
AT1G09750	Wild Type|Columbia (Col-0)|EN	Wild Type|Wasilewski (WS)|EN	0.305078	0.000266249
AT5G55220	Wild Type|Columbia (Col-0)|EN	Wild Type|Wasilewski (WS)|EN	0.304851	0.00511375
AT1G20330	Wild Type|Columbia (Col-0)|EN	Wild Type|Wasilewski (WS)|EN	0.304622	0.00393186
AT5G49650	Wild Type|Columbia (Col-0)|EN	Wild Type|Wasilewski (WS)|EN	0.303794	0.0130196
AT1G06650	Wild Type|Columbia (Col-0)|EN	Wild Type|Wasilewski (WS)|EN	0.303197	0.0224466
AT2G32920	Wild Type|Columbia (Col-0)|EN	Wild Type|Wasilewski (WS)|EN	0.302032	0.0251642
AT1G21750	Wild Type|Columbia (Col-0)|EN	Wild Type|Wasilewski (WS)|EN	0.299969	0.0401217
AT5G41970	Wild Type|Columbia (Col-0)|EN	Wild Type|Wasilewski (WS)|EN	0.298954	0.000450017
AT2G17390	Wild Type|Columbia (Col-0)|EN	Wild Type|Wasilewski (WS)|EN	0.298256	0.00298146
AT3G62030	Wild Type|Columbia (Col-0)|EN	Wild Type|Wasilewski (WS)|EN	0.29744	0.00274114
AT4G24190	Wild Type|Columbia (Col-0)|EN	Wild Type|Wasilewski (WS)|EN	0.296789	0.014592
AT2G04842	Wild Type|Columbia (Col-0)|EN	Wild Type|Wasilewski (WS)|EN	0.296111	0.049217
AT3G02420	Wild Type|Columbia (Col-0)|EN	Wild Type|Wasilewski (WS)|EN	0.294655	0.0266435
AT1G30230	Wild Type|Columbia (Col-0)|EN	Wild Type|Wasilewski (WS)|EN	0.294442	0.00419469
AT3G47470	Wild Type|Columbia (Col-0)|EN	Wild Type|Wasilewski (WS)|EN	0.294435	0.00495572
AT5G38640	Wild Type|Columbia (Col-0)|EN	Wild Type|Wasilewski (WS)|EN	0.294086	0.0352318
AT4G39150	Wild Type|Columbia (Col-0)|EN	Wild Type|Wasilewski (WS)|EN	0.290141	0.000669173
AT5G60600	Wild Type|Columbia (Col-0)|EN	Wild Type|Wasilewski (WS)|EN	0.288311	0.00547803
AT5G10860	Wild Type|Columbia (Col-0)|EN	Wild Type|Wasilewski (WS)|EN	0.287886	0.0312631
AT3G22200	Wild Type|Columbia (Col-0)|EN	Wild Type|Wasilewski (WS)|EN	0.285951	0.00214571
AT1G09430	Wild Type|Columbia (Col-0)|EN	Wild Type|Wasilewski (WS)|EN	0.279862	0.0315258
AT4G21150	Wild Type|Columbia (Col-0)|EN	Wild Type|Wasilewski (WS)|EN	0.275592	0.0338974
AT1G65930	Wild Type|Columbia (Col-0)|EN	Wild Type|Wasilewski (WS)|EN	0.273273	0.0103442
AT5G03290	Wild Type|Columbia (Col-0)|EN	Wild Type|Wasilewski (WS)|EN	0.272346	0.0435364
AT1G30630	Wild Type|Columbia (Col-0)|EN	Wild Type|Wasilewski (WS)|EN	0.271181	0.0262055
AT3G47070	Wild Type|Columbia (Col-0)|EN	Wild Type|Wasilewski (WS)|EN	0.268308	0.0325092
AT3G14310	Wild Type|Columbia (Col-0)|EN	Wild Type|Wasilewski (WS)|EN	0.266668	0.0454942
AT1G75950	Wild Type|Columbia (Col-0)|EN	Wild Type|Wasilewski (WS)|EN	0.266554	0.0372212
AT2G27680	Wild Type|Columbia (Col-0)|EN	Wild Type|Wasilewski (WS)|EN	0.266216	0.000721836
AT2G07698	Wild Type|Columbia (Col-0)|EN	Wild Type|Wasilewski (WS)|EN	0.266167	0.0409563
AT3G58610	Wild Type|Columbia (Col-0)|EN	Wild Type|Wasilewski (WS)|EN	0.26556	0.00269869
AT1G47420	Wild Type|Columbia (Col-0)|EN	Wild Type|Wasilewski (WS)|EN	0.26298	0.0382866
AT2G23600	Wild Type|Columbia (Col-0)|EN	Wild Type|Wasilewski (WS)|EN	0.261728	0.0345266
AT3G06650	Wild Type|Columbia (Col-0)|EN	Wild Type|Wasilewski (WS)|EN	0.259358	0.0188933
AT5G48880	Wild Type|Columbia (Col-0)|EN	Wild Type|Wasilewski (WS)|EN	0.259254	0.0451704
AT2G45470	Wild Type|Columbia (Col-0)|EN	Wild Type|Wasilewski (WS)|EN	0.258793	0.0422841
AT2G05710	Wild Type|Columbia (Col-0)|EN	Wild Type|Wasilewski (WS)|EN	0.25701	0.00881573
AT1G56450	Wild Type|Columbia (Col-0)|EN	Wild Type|Wasilewski (WS)|EN	0.256507	0.00500964
AT5G52520	Wild Type|Columbia (Col-0)|EN	Wild Type|Wasilewski (WS)|EN	0.254657	0.0173231
AT2G36885	Wild Type|Columbia (Col-0)|EN	Wild Type|Wasilewski (WS)|EN	0.252782	0.0375704
AT3G60190	Wild Type|Columbia (Col-0)|EN	Wild Type|Wasilewski (WS)|EN	0.250333	0.0326123
AT3G53900	Wild Type|Columbia (Col-0)|EN	Wild Type|Wasilewski (WS)|EN	0.249779	0.0393089
AT5G08570	Wild Type|Columbia (Col-0)|EN	Wild Type|Wasilewski (WS)|EN	0.246381	0.018667
AT5G09900	Wild Type|Columbia (Col-0)|EN	Wild Type|Wasilewski (WS)|EN	0.245011	0.0185358
AT3G63460	Wild Type|Columbia (Col-0)|EN	Wild Type|Wasilewski (WS)|EN	0.244527	0.002933
AT5G61170	Wild Type|Columbia (Col-0)|EN	Wild Type|Wasilewski (WS)|EN	0.244058	0.0294431
AT3G57890	Wild Type|Columbia (Col-0)|EN	Wild Type|Wasilewski (WS)|EN	0.243306	0.0491867
AT1G01820	Wild Type|Columbia (Col-0)|EN	Wild Type|Wasilewski (WS)|EN	0.238383	0.039551
AT5G13710	Wild Type|Columbia (Col-0)|EN	Wild Type|Wasilewski (WS)|EN	0.23748	0.0265287
ATCG00540	Wild Type|Columbia (Col-0)|EN	Wild Type|Wasilewski (WS)|EN	0.237148	0.0250836
AT2G45740	Wild Type|Columbia (Col-0)|EN	Wild Type|Wasilewski (WS)|EN	0.236829	0.0318543
AT3G28715	Wild Type|Columbia (Col-0)|EN	Wild Type|Wasilewski (WS)|EN	0.23395	0.00662036
AT3G15730	Wild Type|Columbia (Col-0)|EN	Wild Type|Wasilewski (WS)|EN	0.23298	0.0292696
AT2G42520	Wild Type|Columbia (Col-0)|EN	Wild Type|Wasilewski (WS)|EN	0.231267	0.0376534
AT4G17600	Wild Type|Columbia (Col-0)|EN	Wild Type|Wasilewski (WS)|EN	0.230923	0.00597117
AT5G60640	Wild Type|Columbia (Col-0)|EN	Wild Type|Wasilewski (WS)|EN	0.230358	0.0226745
AT4G09320	Wild Type|Columbia (Col-0)|EN	Wild Type|Wasilewski (WS)|EN	0.228922	0.023847
AT3G16400	Wild Type|Columbia (Col-0)|EN	Wild Type|Wasilewski (WS)|EN	0.226343	0.0493539
AT5G54270	Wild Type|Columbia (Col-0)|EN	Wild Type|Wasilewski (WS)|EN	0.226244	0.0454726
AT4G12800	Wild Type|Columbia (Col-0)|EN	Wild Type|Wasilewski (WS)|EN	0.22606	0.0073087
AT1G65960	Wild Type|Columbia (Col-0)|EN	Wild Type|Wasilewski (WS)|EN	0.225607	0.00687813
AT5G16970	Wild Type|Columbia (Col-0)|EN	Wild Type|Wasilewski (WS)|EN	0.225416	0.0183805
AT2G25450	Wild Type|Columbia (Col-0)|EN	Wild Type|Wasilewski (WS)|EN	0.22505	0.0476606
AT1G03160	Wild Type|Columbia (Col-0)|EN	Wild Type|Wasilewski (WS)|EN	0.224692	0.017914
AT3G08920	Wild Type|Columbia (Col-0)|EN	Wild Type|Wasilewski (WS)|EN	0.222424	0.0238088
AT1G31160	Wild Type|Columbia (Col-0)|EN	Wild Type|Wasilewski (WS)|EN	0.221489	0.0379954
AT4G10340	Wild Type|Columbia (Col-0)|EN	Wild Type|Wasilewski (WS)|EN	0.220932	0.0156275
AT4G39330	Wild Type|Columbia (Col-0)|EN	Wild Type|Wasilewski (WS)|EN	0.215474	0.000106309
AT3G50000	Wild Type|Columbia (Col-0)|EN	Wild Type|Wasilewski (WS)|EN	0.215261	0.0090992
AT5G59290	Wild Type|Columbia (Col-0)|EN	Wild Type|Wasilewski (WS)|EN	0.210547	0.00579093
AT2G36460	Wild Type|Columbia (Col-0)|EN	Wild Type|Wasilewski (WS)|EN	0.206051	0.0109012
AT5G37510	Wild Type|Columbia (Col-0)|EN	Wild Type|Wasilewski (WS)|EN	0.203896	0.0445603
AT1G10840	Wild Type|Columbia (Col-0)|EN	Wild Type|Wasilewski (WS)|EN	0.20345	0.0265398
ATCG00720	Wild Type|Columbia (Col-0)|EN	Wild Type|Wasilewski (WS)|EN	0.2031	0.00488051
AT3G52180	Wild Type|Columbia (Col-0)|EN	Wild Type|Wasilewski (WS)|EN	0.200185	0.0242921
AT1G55480	Wild Type|Columbia (Col-0)|EN	Wild Type|Wasilewski (WS)|EN	0.196182	0.00603991
AT5G13560	Wild Type|Columbia (Col-0)|EN	Wild Type|Wasilewski (WS)|EN	0.191543	0.0393755
AT1G59900	Wild Type|Columbia (Col-0)|EN	Wild Type|Wasilewski (WS)|EN	0.190344	0.0283845
AT4G35830	Wild Type|Columbia (Col-0)|EN	Wild Type|Wasilewski (WS)|EN	0.188185	0.0437403
AT4G35000	Wild Type|Columbia (Col-0)|EN	Wild Type|Wasilewski (WS)|EN	0.187486	0.0105114
AT1G44575	Wild Type|Columbia (Col-0)|EN	Wild Type|Wasilewski (WS)|EN	0.186957	0.0227819
AT3G23700	Wild Type|Columbia (Col-0)|EN	Wild Type|Wasilewski (WS)|EN	0.183335	0.00204149
AT2G42910	Wild Type|Columbia (Col-0)|EN	Wild Type|Wasilewski (WS)|EN	0.181426	0.0278028
AT1G23820	Wild Type|Columbia (Col-0)|EN	Wild Type|Wasilewski (WS)|EN	0.172625	0.0292165
AT5G21430	Wild Type|Columbia (Col-0)|EN	Wild Type|Wasilewski (WS)|EN	0.164428	0.0116429
AT3G01480	Wild Type|Columbia (Col-0)|EN	Wild Type|Wasilewski (WS)|EN	0.162942	0.0169642
AT5G54160	Wild Type|Columbia (Col-0)|EN	Wild Type|Wasilewski (WS)|EN	0.161206	0.039253
AT3G55800	Wild Type|Columbia (Col-0)|EN	Wild Type|Wasilewski (WS)|EN	0.152784	0.00100375
AT4G09010	Wild Type|Columbia (Col-0)|EN	Wild Type|Wasilewski (WS)|EN	0.150365	0.0475929
AT3G12290	Wild Type|Columbia (Col-0)|EN	Wild Type|Wasilewski (WS)|EN	0.143595	0.0234105
AT1G54780	Wild Type|Columbia (Col-0)|EN	Wild Type|Wasilewski (WS)|EN	0.143595	0.0399128
AT3G02200	Wild Type|Columbia (Col-0)|EN	Wild Type|Wasilewski (WS)|EN	0.134819	0.00613747
AT3G27925	Wild Type|Columbia (Col-0)|EN	Wild Type|Wasilewski (WS)|EN	0.119539	0.0255395
AT1G03130	Wild Type|Columbia (Col-0)|EN	Wild Type|Wasilewski (WS)|EN	0.117093	0.045651
AT1G14810	Wild Type|Columbia (Col-0)|EN	Wild Type|Wasilewski (WS)|EN	0.111058	0.0293223
ATCG00280	Wild Type|Columbia (Col-0)|EN	Wild Type|Wasilewski (WS)|EN	0.109466	0.00288069
ATCG00680	Wild Type|Columbia (Col-0)|EN	Wild Type|Wasilewski (WS)|EN	0.108902	0.00318418
AT2G40490	Wild Type|Columbia (Col-0)|EN	Wild Type|Wasilewski (WS)|EN	0.0948369	0.0125427
AT1G80380	Wild Type|Columbia (Col-0)|EN	Wild Type|Wasilewski (WS)|EN	0.0787151	0.0110216
AT4G27440	Wild Type|Columbia (Col-0)|EN	Wild Type|Wasilewski (WS)|EN	-0.0943954	0.038186
AT3G24170	Wild Type|Columbia (Col-0)|EN	Wild Type|Wasilewski (WS)|EN	-0.118373	0.0329864
AT1G42970	Wild Type|Columbia (Col-0)|EN	Wild Type|Wasilewski (WS)|EN	-0.121018	0.0216806
AT5G35630	Wild Type|Columbia (Col-0)|EN	Wild Type|Wasilewski (WS)|EN	-0.136867	0.0246842
AT1G07920	Wild Type|Columbia (Col-0)|EN	Wild Type|Wasilewski (WS)|EN	-0.138453	0.0483523
AT1G72370	Wild Type|Columbia (Col-0)|EN	Wild Type|Wasilewski (WS)|EN	-0.148968	0.0115699
AT3G08580	Wild Type|Columbia (Col-0)|EN	Wild Type|Wasilewski (WS)|EN	-0.155785	0.0471267
AT3G56940	Wild Type|Columbia (Col-0)|EN	Wild Type|Wasilewski (WS)|EN	-0.16055	0.000401689
AT5G35360	Wild Type|Columbia (Col-0)|EN	Wild Type|Wasilewski (WS)|EN	-0.161213	0.00785237
AT2G04030	Wild Type|Columbia (Col-0)|EN	Wild Type|Wasilewski (WS)|EN	-0.162636	0.0445984
AT3G02230	Wild Type|Columbia (Col-0)|EN	Wild Type|Wasilewski (WS)|EN	-0.165029	0.0309751
AT5G14040	Wild Type|Columbia (Col-0)|EN	Wild Type|Wasilewski (WS)|EN	-0.165045	0.0116568
AT4G35090	Wild Type|Columbia (Col-0)|EN	Wild Type|Wasilewski (WS)|EN	-0.169057	0.0311372
AT2G21530	Wild Type|Columbia (Col-0)|EN	Wild Type|Wasilewski (WS)|EN	-0.171881	0.0332219
AT2G30970	Wild Type|Columbia (Col-0)|EN	Wild Type|Wasilewski (WS)|EN	-0.173898	0.00358937
ATCG00830	Wild Type|Columbia (Col-0)|EN	Wild Type|Wasilewski (WS)|EN	-0.175077	0.0494457
AT1G69740	Wild Type|Columbia (Col-0)|EN	Wild Type|Wasilewski (WS)|EN	-0.175815	0.00418648
AT5G46290	Wild Type|Columbia (Col-0)|EN	Wild Type|Wasilewski (WS)|EN	-0.178934	0.000206756
AT5G62690	Wild Type|Columbia (Col-0)|EN	Wild Type|Wasilewski (WS)|EN	-0.179425	0.0113221
AT1G47128	Wild Type|Columbia (Col-0)|EN	Wild Type|Wasilewski (WS)|EN	-0.179999	0.0416646
AT1G09640	Wild Type|Columbia (Col-0)|EN	Wild Type|Wasilewski (WS)|EN	-0.18034	0.00975241
ATMG00510	Wild Type|Columbia (Col-0)|EN	Wild Type|Wasilewski (WS)|EN	-0.18829	0.0132907
AT2G20420	Wild Type|Columbia (Col-0)|EN	Wild Type|Wasilewski (WS)|EN	-0.191042	0.000581667
AT4G31990	Wild Type|Columbia (Col-0)|EN	Wild Type|Wasilewski (WS)|EN	-0.19142	0.00014023
AT2G35490	Wild Type|Columbia (Col-0)|EN	Wild Type|Wasilewski (WS)|EN	-0.194066	0.0323337
AT4G09040	Wild Type|Columbia (Col-0)|EN	Wild Type|Wasilewski (WS)|EN	-0.197891	0.0015132
AT1G57720	Wild Type|Columbia (Col-0)|EN	Wild Type|Wasilewski (WS)|EN	-0.198055	0.00333153
AT1G04420	Wild Type|Columbia (Col-0)|EN	Wild Type|Wasilewski (WS)|EN	-0.198533	0.000197947
AT5G14660	Wild Type|Columbia (Col-0)|EN	Wild Type|Wasilewski (WS)|EN	-0.198769	0.0392778
AT5G35100	Wild Type|Columbia (Col-0)|EN	Wild Type|Wasilewski (WS)|EN	-0.199615	0.0412255
AT5G15650	Wild Type|Columbia (Col-0)|EN	Wild Type|Wasilewski (WS)|EN	-0.199842	0.0282355
AT2G24050	Wild Type|Columbia (Col-0)|EN	Wild Type|Wasilewski (WS)|EN	-0.206213	0.0372952
AT1G09130	Wild Type|Columbia (Col-0)|EN	Wild Type|Wasilewski (WS)|EN	-0.206383	0.0461757
AT1G74470	Wild Type|Columbia (Col-0)|EN	Wild Type|Wasilewski (WS)|EN	-0.20911	0.00960914
AT1G01080	Wild Type|Columbia (Col-0)|EN	Wild Type|Wasilewski (WS)|EN	-0.211929	0.0260181
AT2G34460	Wild Type|Columbia (Col-0)|EN	Wild Type|Wasilewski (WS)|EN	-0.212979	0.00350823
AT4G31300	Wild Type|Columbia (Col-0)|EN	Wild Type|Wasilewski (WS)|EN	-0.213102	0.031655
AT5G30510	Wild Type|Columbia (Col-0)|EN	Wild Type|Wasilewski (WS)|EN	-0.213843	0.006269
AT3G09630	Wild Type|Columbia (Col-0)|EN	Wild Type|Wasilewski (WS)|EN	-0.21529	0.00717786
AT1G62390	Wild Type|Columbia (Col-0)|EN	Wild Type|Wasilewski (WS)|EN	-0.216991	0.0026572
AT1G31230	Wild Type|Columbia (Col-0)|EN	Wild Type|Wasilewski (WS)|EN	-0.217139	0.0394565
AT1G22410	Wild Type|Columbia (Col-0)|EN	Wild Type|Wasilewski (WS)|EN	-0.22027	0.0312353
AT2G39730	Wild Type|Columbia (Col-0)|EN	Wild Type|Wasilewski (WS)|EN	-0.221638	0.00577112
ATCG01120	Wild Type|Columbia (Col-0)|EN	Wild Type|Wasilewski (WS)|EN	-0.221835	0.0245877
AT4G35630	Wild Type|Columbia (Col-0)|EN	Wild Type|Wasilewski (WS)|EN	-0.222037	0.00696045
AT4G29130	Wild Type|Columbia (Col-0)|EN	Wild Type|Wasilewski (WS)|EN	-0.223025	0.00387352
AT2G24270	Wild Type|Columbia (Col-0)|EN	Wild Type|Wasilewski (WS)|EN	-0.224981	0.00231627
AT4G22240	Wild Type|Columbia (Col-0)|EN	Wild Type|Wasilewski (WS)|EN	-0.227812	0.00825429
AT3G27240	Wild Type|Columbia (Col-0)|EN	Wild Type|Wasilewski (WS)|EN	-0.229776	0.0415876
AT2G20580	Wild Type|Columbia (Col-0)|EN	Wild Type|Wasilewski (WS)|EN	-0.231851	0.0295373
AT5G64140	Wild Type|Columbia (Col-0)|EN	Wild Type|Wasilewski (WS)|EN	-0.232011	0.0375423
AT3G01500	Wild Type|Columbia (Col-0)|EN	Wild Type|Wasilewski (WS)|EN	-0.232033	0.0452172
AT3G25920	Wild Type|Columbia (Col-0)|EN	Wild Type|Wasilewski (WS)|EN	-0.232469	0.00492125
AT4G13930	Wild Type|Columbia (Col-0)|EN	Wild Type|Wasilewski (WS)|EN	-0.232996	0.00220546
AT5G54810	Wild Type|Columbia (Col-0)|EN	Wild Type|Wasilewski (WS)|EN	-0.233375	0.0200118
AT3G12780	Wild Type|Columbia (Col-0)|EN	Wild Type|Wasilewski (WS)|EN	-0.233646	0.0008963
AT4G01070	Wild Type|Columbia (Col-0)|EN	Wild Type|Wasilewski (WS)|EN	-0.237454	0.0293836
AT3G42050	Wild Type|Columbia (Col-0)|EN	Wild Type|Wasilewski (WS)|EN	-0.249185	8.92572910344184e-05
AT1G12800	Wild Type|Columbia (Col-0)|EN	Wild Type|Wasilewski (WS)|EN	-0.249285	0.0236324
AT4G24930	Wild Type|Columbia (Col-0)|EN	Wild Type|Wasilewski (WS)|EN	-0.254278	0.00177791
AT2G30200	Wild Type|Columbia (Col-0)|EN	Wild Type|Wasilewski (WS)|EN	-0.25434	0.00969522
AT5G49360	Wild Type|Columbia (Col-0)|EN	Wild Type|Wasilewski (WS)|EN	-0.260542	0.0148792
AT3G52750	Wild Type|Columbia (Col-0)|EN	Wild Type|Wasilewski (WS)|EN	-0.266562	0.020665
AT5G39830	Wild Type|Columbia (Col-0)|EN	Wild Type|Wasilewski (WS)|EN	-0.26901	0.0124591
AT5G63570	Wild Type|Columbia (Col-0)|EN	Wild Type|Wasilewski (WS)|EN	-0.269833	0.000913972
AT3G06730	Wild Type|Columbia (Col-0)|EN	Wild Type|Wasilewski (WS)|EN	-0.270023	0.0181879
AT5G45620	Wild Type|Columbia (Col-0)|EN	Wild Type|Wasilewski (WS)|EN	-0.271322	0.024393
AT3G13750	Wild Type|Columbia (Col-0)|EN	Wild Type|Wasilewski (WS)|EN	-0.272119	0.030027
AT4G14160	Wild Type|Columbia (Col-0)|EN	Wild Type|Wasilewski (WS)|EN	-0.274959	0.0102799
AT2G16600	Wild Type|Columbia (Col-0)|EN	Wild Type|Wasilewski (WS)|EN	-0.275443	0.000625018
AT3G21110	Wild Type|Columbia (Col-0)|EN	Wild Type|Wasilewski (WS)|EN	-0.275912	0.0219118
AT1G31180	Wild Type|Columbia (Col-0)|EN	Wild Type|Wasilewski (WS)|EN	-0.279777	0.00236384
AT1G53240	Wild Type|Columbia (Col-0)|EN	Wild Type|Wasilewski (WS)|EN	-0.281148	0.00485846
AT3G51420	Wild Type|Columbia (Col-0)|EN	Wild Type|Wasilewski (WS)|EN	-0.285527	0.0141739
AT4G25370	Wild Type|Columbia (Col-0)|EN	Wild Type|Wasilewski (WS)|EN	-0.286648	0.00807033
ATCG00180	Wild Type|Columbia (Col-0)|EN	Wild Type|Wasilewski (WS)|EN	-0.291633	0.00173648
AT4G15545	Wild Type|Columbia (Col-0)|EN	Wild Type|Wasilewski (WS)|EN	-0.291717	0.0199952
AT5G19760	Wild Type|Columbia (Col-0)|EN	Wild Type|Wasilewski (WS)|EN	-0.297748	0.000885289
AT5G13630	Wild Type|Columbia (Col-0)|EN	Wild Type|Wasilewski (WS)|EN	-0.299277	0.0493078
AT2G21580	Wild Type|Columbia (Col-0)|EN	Wild Type|Wasilewski (WS)|EN	-0.301992	0.0420288
AT2G39770	Wild Type|Columbia (Col-0)|EN	Wild Type|Wasilewski (WS)|EN	-0.302324	0.00802937
AT4G14210	Wild Type|Columbia (Col-0)|EN	Wild Type|Wasilewski (WS)|EN	-0.307937	0.00396187
AT5G11170	Wild Type|Columbia (Col-0)|EN	Wild Type|Wasilewski (WS)|EN	-0.310985	0.0022666
AT2G41950	Wild Type|Columbia (Col-0)|EN	Wild Type|Wasilewski (WS)|EN	-0.311671	0.0403527
AT5G62720	Wild Type|Columbia (Col-0)|EN	Wild Type|Wasilewski (WS)|EN	-0.316587	0.0258069
AT3G48730	Wild Type|Columbia (Col-0)|EN	Wild Type|Wasilewski (WS)|EN	-0.319229	0.000601085
AT3G24190	Wild Type|Columbia (Col-0)|EN	Wild Type|Wasilewski (WS)|EN	-0.322186	0.0106499
AT3G49560	Wild Type|Columbia (Col-0)|EN	Wild Type|Wasilewski (WS)|EN	-0.325873	0.0138635
AT3G03920	Wild Type|Columbia (Col-0)|EN	Wild Type|Wasilewski (WS)|EN	-0.328306	0.0497907
AT5G44340	Wild Type|Columbia (Col-0)|EN	Wild Type|Wasilewski (WS)|EN	-0.332809	0.00167304
AT5G65220	Wild Type|Columbia (Col-0)|EN	Wild Type|Wasilewski (WS)|EN	-0.334422	0.0150679
AT4G13430	Wild Type|Columbia (Col-0)|EN	Wild Type|Wasilewski (WS)|EN	-0.336767	3.38246747072626e-05
AT5G63810	Wild Type|Columbia (Col-0)|EN	Wild Type|Wasilewski (WS)|EN	-0.336963	0.0201522
AT5G14200	Wild Type|Columbia (Col-0)|EN	Wild Type|Wasilewski (WS)|EN	-0.337494	0.00247742
AT4G27700	Wild Type|Columbia (Col-0)|EN	Wild Type|Wasilewski (WS)|EN	-0.338564	0.0163816
AT5G15610	Wild Type|Columbia (Col-0)|EN	Wild Type|Wasilewski (WS)|EN	-0.338974	0.00200544
AT5G63620	Wild Type|Columbia (Col-0)|EN	Wild Type|Wasilewski (WS)|EN	-0.340494	0.0393639
AT2G22780	Wild Type|Columbia (Col-0)|EN	Wild Type|Wasilewski (WS)|EN	-0.340525	0.00411804
AT3G56460	Wild Type|Columbia (Col-0)|EN	Wild Type|Wasilewski (WS)|EN	-0.345514	0.0077723
AT2G44760	Wild Type|Columbia (Col-0)|EN	Wild Type|Wasilewski (WS)|EN	-0.349161	0.0295577
AT1G53280	Wild Type|Columbia (Col-0)|EN	Wild Type|Wasilewski (WS)|EN	-0.351745	0.000976231
AT1G76730	Wild Type|Columbia (Col-0)|EN	Wild Type|Wasilewski (WS)|EN	-0.353251	0.00177957
AT1G80560	Wild Type|Columbia (Col-0)|EN	Wild Type|Wasilewski (WS)|EN	-0.354169	0.00897481
AT3G62870	Wild Type|Columbia (Col-0)|EN	Wild Type|Wasilewski (WS)|EN	-0.354753	0.0130432
ATMG00640	Wild Type|Columbia (Col-0)|EN	Wild Type|Wasilewski (WS)|EN	-0.357471	0.00895724
AT1G48850	Wild Type|Columbia (Col-0)|EN	Wild Type|Wasilewski (WS)|EN	-0.358433	0.000212514
AT5G14920	Wild Type|Columbia (Col-0)|EN	Wild Type|Wasilewski (WS)|EN	-0.359275	0.0102575
AT5G02940	Wild Type|Columbia (Col-0)|EN	Wild Type|Wasilewski (WS)|EN	-0.360172	0.0195568
AT5G17710	Wild Type|Columbia (Col-0)|EN	Wild Type|Wasilewski (WS)|EN	-0.360473	0.00516552
AT3G25480	Wild Type|Columbia (Col-0)|EN	Wild Type|Wasilewski (WS)|EN	-0.364594	0.00291154
AT2G22360	Wild Type|Columbia (Col-0)|EN	Wild Type|Wasilewski (WS)|EN	-0.367404	0.00879545
AT5G28840	Wild Type|Columbia (Col-0)|EN	Wild Type|Wasilewski (WS)|EN	-0.368381	2.72285933598094e-05
AT3G18000	Wild Type|Columbia (Col-0)|EN	Wild Type|Wasilewski (WS)|EN	-0.368482	0.0162002
AT5G27540	Wild Type|Columbia (Col-0)|EN	Wild Type|Wasilewski (WS)|EN	-0.372942	0.000393357
AT4G36130	Wild Type|Columbia (Col-0)|EN	Wild Type|Wasilewski (WS)|EN	-0.37342	0.0119709
AT1G63000	Wild Type|Columbia (Col-0)|EN	Wild Type|Wasilewski (WS)|EN	-0.376627	0.000592706
AT4G30950	Wild Type|Columbia (Col-0)|EN	Wild Type|Wasilewski (WS)|EN	-0.376698	0.0017188
AT5G56500	Wild Type|Columbia (Col-0)|EN	Wild Type|Wasilewski (WS)|EN	-0.377804	0.0390641
AT4G33680	Wild Type|Columbia (Col-0)|EN	Wild Type|Wasilewski (WS)|EN	-0.37834	4.80301462858916e-06
AT5G05740	Wild Type|Columbia (Col-0)|EN	Wild Type|Wasilewski (WS)|EN	-0.380454	2.96018704463661e-06
AT4G14960	Wild Type|Columbia (Col-0)|EN	Wild Type|Wasilewski (WS)|EN	-0.383288	0.003352
AT1G54270	Wild Type|Columbia (Col-0)|EN	Wild Type|Wasilewski (WS)|EN	-0.385785	0.0215312
AT5G58270	Wild Type|Columbia (Col-0)|EN	Wild Type|Wasilewski (WS)|EN	-0.386675	0.00266266
AT1G74960	Wild Type|Columbia (Col-0)|EN	Wild Type|Wasilewski (WS)|EN	-0.386856	0.000896292
AT2G39080	Wild Type|Columbia (Col-0)|EN	Wild Type|Wasilewski (WS)|EN	-0.388392	0.004252
AT1G63940	Wild Type|Columbia (Col-0)|EN	Wild Type|Wasilewski (WS)|EN	-0.390954	6.36510795028373e-06
AT1G29150	Wild Type|Columbia (Col-0)|EN	Wild Type|Wasilewski (WS)|EN	-0.394109	0.00476908
AT5G22780	Wild Type|Columbia (Col-0)|EN	Wild Type|Wasilewski (WS)|EN	-0.396214	0.00238425
AT2G40300	Wild Type|Columbia (Col-0)|EN	Wild Type|Wasilewski (WS)|EN	-0.39699	0.00897967
AT3G15690	Wild Type|Columbia (Col-0)|EN	Wild Type|Wasilewski (WS)|EN	-0.405546	0.00706553
AT1G69250	Wild Type|Columbia (Col-0)|EN	Wild Type|Wasilewski (WS)|EN	-0.405859	0.0225287
AT5G43830	Wild Type|Columbia (Col-0)|EN	Wild Type|Wasilewski (WS)|EN	-0.408216	0.010423
AT3G27740	Wild Type|Columbia (Col-0)|EN	Wild Type|Wasilewski (WS)|EN	-0.408996	9.43972634313185e-07
AT4G17830	Wild Type|Columbia (Col-0)|EN	Wild Type|Wasilewski (WS)|EN	-0.409265	0.00189925
AT3G56070	Wild Type|Columbia (Col-0)|EN	Wild Type|Wasilewski (WS)|EN	-0.409613	0.024215
AT1G12780	Wild Type|Columbia (Col-0)|EN	Wild Type|Wasilewski (WS)|EN	-0.409655	0.00219161
AT1G08980	Wild Type|Columbia (Col-0)|EN	Wild Type|Wasilewski (WS)|EN	-0.410173	0.000785615
AT1G63680	Wild Type|Columbia (Col-0)|EN	Wild Type|Wasilewski (WS)|EN	-0.410587	0.000516915
AT3G07050	Wild Type|Columbia (Col-0)|EN	Wild Type|Wasilewski (WS)|EN	-0.410789	0.00244467
AT1G78370	Wild Type|Columbia (Col-0)|EN	Wild Type|Wasilewski (WS)|EN	-0.411004	0.00110614
AT5G06110	Wild Type|Columbia (Col-0)|EN	Wild Type|Wasilewski (WS)|EN	-0.41114	0.00855765
AT1G21350	Wild Type|Columbia (Col-0)|EN	Wild Type|Wasilewski (WS)|EN	-0.411338	0.0260252
AT4G34350	Wild Type|Columbia (Col-0)|EN	Wild Type|Wasilewski (WS)|EN	-0.412024	0.000692861
AT5G52470	Wild Type|Columbia (Col-0)|EN	Wild Type|Wasilewski (WS)|EN	-0.412929	0.0256637
AT1G64980	Wild Type|Columbia (Col-0)|EN	Wild Type|Wasilewski (WS)|EN	-0.413404	0.0418305
AT1G28350	Wild Type|Columbia (Col-0)|EN	Wild Type|Wasilewski (WS)|EN	-0.416046	0.0147145
AT1G15930	Wild Type|Columbia (Col-0)|EN	Wild Type|Wasilewski (WS)|EN	-0.416083	0.000209398
AT2G22250	Wild Type|Columbia (Col-0)|EN	Wild Type|Wasilewski (WS)|EN	-0.416507	0.00508741
AT1G67140	Wild Type|Columbia (Col-0)|EN	Wild Type|Wasilewski (WS)|EN	-0.417526	0.0130747
AT3G14390	Wild Type|Columbia (Col-0)|EN	Wild Type|Wasilewski (WS)|EN	-0.419974	0.0233986
AT2G43945	Wild Type|Columbia (Col-0)|EN	Wild Type|Wasilewski (WS)|EN	-0.420857	0.00441322
AT1G10370	Wild Type|Columbia (Col-0)|EN	Wild Type|Wasilewski (WS)|EN	-0.420892	0.0470934
AT3G11170	Wild Type|Columbia (Col-0)|EN	Wild Type|Wasilewski (WS)|EN	-0.422193	0.00652924
AT1G12050	Wild Type|Columbia (Col-0)|EN	Wild Type|Wasilewski (WS)|EN	-0.424025	0.00246715
AT3G52960	Wild Type|Columbia (Col-0)|EN	Wild Type|Wasilewski (WS)|EN	-0.425554	4.04534320826416e-07
AT4G14230	Wild Type|Columbia (Col-0)|EN	Wild Type|Wasilewski (WS)|EN	-0.430201	0.00309862
AT3G12490	Wild Type|Columbia (Col-0)|EN	Wild Type|Wasilewski (WS)|EN	-0.432653	0.00414907
AT2G43460	Wild Type|Columbia (Col-0)|EN	Wild Type|Wasilewski (WS)|EN	-0.435265	0.00131099
AT2G27820	Wild Type|Columbia (Col-0)|EN	Wild Type|Wasilewski (WS)|EN	-0.437026	0.00179365
AT3G11510	Wild Type|Columbia (Col-0)|EN	Wild Type|Wasilewski (WS)|EN	-0.439705	0.00592265
AT4G31700	Wild Type|Columbia (Col-0)|EN	Wild Type|Wasilewski (WS)|EN	-0.440291	0.00730155
AT4G32520	Wild Type|Columbia (Col-0)|EN	Wild Type|Wasilewski (WS)|EN	-0.440513	0.000527511
AT1G06410	Wild Type|Columbia (Col-0)|EN	Wild Type|Wasilewski (WS)|EN	-0.441189	0.00332291
AT3G04550	Wild Type|Columbia (Col-0)|EN	Wild Type|Wasilewski (WS)|EN	-0.447713	0.00037364
AT3G07320	Wild Type|Columbia (Col-0)|EN	Wild Type|Wasilewski (WS)|EN	-0.448436	0.0114013
AT3G13120	Wild Type|Columbia (Col-0)|EN	Wild Type|Wasilewski (WS)|EN	-0.449302	1.10973358216214e-05
AT1G74560	Wild Type|Columbia (Col-0)|EN	Wild Type|Wasilewski (WS)|EN	-0.449667	0.0296779
AT2G35370	Wild Type|Columbia (Col-0)|EN	Wild Type|Wasilewski (WS)|EN	-0.450014	0.000716663
AT5G40810	Wild Type|Columbia (Col-0)|EN	Wild Type|Wasilewski (WS)|EN	-0.452361	0.00503948
AT1G77940	Wild Type|Columbia (Col-0)|EN	Wild Type|Wasilewski (WS)|EN	-0.456229	0.000940562
AT1G31690	Wild Type|Columbia (Col-0)|EN	Wild Type|Wasilewski (WS)|EN	-0.46094	0.0214578
AT5G18570	Wild Type|Columbia (Col-0)|EN	Wild Type|Wasilewski (WS)|EN	-0.462676	0.0017575
AT5G11950	Wild Type|Columbia (Col-0)|EN	Wild Type|Wasilewski (WS)|EN	-0.463403	0.0312531
AT4G20890	Wild Type|Columbia (Col-0)|EN	Wild Type|Wasilewski (WS)|EN	-0.466014	0.00501579
AT4G18440	Wild Type|Columbia (Col-0)|EN	Wild Type|Wasilewski (WS)|EN	-0.468885	0.000358088
AT3G54540	Wild Type|Columbia (Col-0)|EN	Wild Type|Wasilewski (WS)|EN	-0.472229	0.00151199
AT3G06483	Wild Type|Columbia (Col-0)|EN	Wild Type|Wasilewski (WS)|EN	-0.473238	0.000331898
AT3G57020	Wild Type|Columbia (Col-0)|EN	Wild Type|Wasilewski (WS)|EN	-0.475017	0.000937188
AT2G02500	Wild Type|Columbia (Col-0)|EN	Wild Type|Wasilewski (WS)|EN	-0.477614	0.0179572
AT3G11964	Wild Type|Columbia (Col-0)|EN	Wild Type|Wasilewski (WS)|EN	-0.481239	0.0393967
AT3G07720	Wild Type|Columbia (Col-0)|EN	Wild Type|Wasilewski (WS)|EN	-0.481772	0.00218172
AT1G30380	Wild Type|Columbia (Col-0)|EN	Wild Type|Wasilewski (WS)|EN	-0.482317	0.0034247
AT4G11175	Wild Type|Columbia (Col-0)|EN	Wild Type|Wasilewski (WS)|EN	-0.482331	0.0455801
ATCG00330	Wild Type|Columbia (Col-0)|EN	Wild Type|Wasilewski (WS)|EN	-0.486297	0.000746957
AT3G43800	Wild Type|Columbia (Col-0)|EN	Wild Type|Wasilewski (WS)|EN	-0.493771	0.00236748
AT2G38540	Wild Type|Columbia (Col-0)|EN	Wild Type|Wasilewski (WS)|EN	-0.494487	0.00111871
AT5G45170	Wild Type|Columbia (Col-0)|EN	Wild Type|Wasilewski (WS)|EN	-0.49671	0.00451936
AT4G27800	Wild Type|Columbia (Col-0)|EN	Wild Type|Wasilewski (WS)|EN	-0.497442	0.000913972
AT4G33110	Wild Type|Columbia (Col-0)|EN	Wild Type|Wasilewski (WS)|EN	-0.499684	0.00766793
AT3G53700	Wild Type|Columbia (Col-0)|EN	Wild Type|Wasilewski (WS)|EN	-0.504463	0.00384835
AT2G41840	Wild Type|Columbia (Col-0)|EN	Wild Type|Wasilewski (WS)|EN	-0.504615	0.000143815
AT1G77590	Wild Type|Columbia (Col-0)|EN	Wild Type|Wasilewski (WS)|EN	-0.505187	0.0169252
AT2G07727	Wild Type|Columbia (Col-0)|EN	Wild Type|Wasilewski (WS)|EN	-0.507559	0.0046554
AT4G22010	Wild Type|Columbia (Col-0)|EN	Wild Type|Wasilewski (WS)|EN	-0.507724	0.00433505
AT2G14170	Wild Type|Columbia (Col-0)|EN	Wild Type|Wasilewski (WS)|EN	-0.510597	0.000173903
AT5G56360	Wild Type|Columbia (Col-0)|EN	Wild Type|Wasilewski (WS)|EN	-0.511084	0.0237123
AT3G10270	Wild Type|Columbia (Col-0)|EN	Wild Type|Wasilewski (WS)|EN	-0.520358	0.0276925
AT1G78915	Wild Type|Columbia (Col-0)|EN	Wild Type|Wasilewski (WS)|EN	-0.523426	0.00295021
AT4G30720	Wild Type|Columbia (Col-0)|EN	Wild Type|Wasilewski (WS)|EN	-0.523438	0.00841624
AT4G38100	Wild Type|Columbia (Col-0)|EN	Wild Type|Wasilewski (WS)|EN	-0.524808	0.00177397
AT5G66530	Wild Type|Columbia (Col-0)|EN	Wild Type|Wasilewski (WS)|EN	-0.525066	8.79560265527653e-07
AT2G19770	Wild Type|Columbia (Col-0)|EN	Wild Type|Wasilewski (WS)|EN	-0.531402	0.000374164
AT5G55280	Wild Type|Columbia (Col-0)|EN	Wild Type|Wasilewski (WS)|EN	-0.534517	5.77282080392927e-07
AT1G04480	Wild Type|Columbia (Col-0)|EN	Wild Type|Wasilewski (WS)|EN	-0.535789	1.46091344090931e-07
AT5G64380	Wild Type|Columbia (Col-0)|EN	Wild Type|Wasilewski (WS)|EN	-0.535854	0.000396327
AT2G21130	Wild Type|Columbia (Col-0)|EN	Wild Type|Wasilewski (WS)|EN	-0.545072	0.0045937
AT3G27160	Wild Type|Columbia (Col-0)|EN	Wild Type|Wasilewski (WS)|EN	-0.549992	0.01088
AT2G25070	Wild Type|Columbia (Col-0)|EN	Wild Type|Wasilewski (WS)|EN	-0.551706	0.0258957
AT1G02500	Wild Type|Columbia (Col-0)|EN	Wild Type|Wasilewski (WS)|EN	-0.553301	2.9683398139408e-05
AT2G05070	Wild Type|Columbia (Col-0)|EN	Wild Type|Wasilewski (WS)|EN	-0.561435	0.00273975
AT4G01850	Wild Type|Columbia (Col-0)|EN	Wild Type|Wasilewski (WS)|EN	-0.561487	7.32296393340137e-05
AT5G36160	Wild Type|Columbia (Col-0)|EN	Wild Type|Wasilewski (WS)|EN	-0.567266	0.000461247
AT4G13770	Wild Type|Columbia (Col-0)|EN	Wild Type|Wasilewski (WS)|EN	-0.577124	2.21124956697862e-05
AT1G24020	Wild Type|Columbia (Col-0)|EN	Wild Type|Wasilewski (WS)|EN	-0.577574	4.48517587472069e-05
AT2G25110	Wild Type|Columbia (Col-0)|EN	Wild Type|Wasilewski (WS)|EN	-0.580371	0.0320778
AT4G23600	Wild Type|Columbia (Col-0)|EN	Wild Type|Wasilewski (WS)|EN	-0.586889	1.39597433283161e-05
AT4G28706	Wild Type|Columbia (Col-0)|EN	Wild Type|Wasilewski (WS)|EN	-0.587888	0.000910631
AT1G44835	Wild Type|Columbia (Col-0)|EN	Wild Type|Wasilewski (WS)|EN	-0.592866	0.0168616
AT1G16410	Wild Type|Columbia (Col-0)|EN	Wild Type|Wasilewski (WS)|EN	-0.593885	0.00354703
AT5G05730	Wild Type|Columbia (Col-0)|EN	Wild Type|Wasilewski (WS)|EN	-0.597906	0.0165117
AT1G59700	Wild Type|Columbia (Col-0)|EN	Wild Type|Wasilewski (WS)|EN	-0.605239	0.0236708
AT1G79500	Wild Type|Columbia (Col-0)|EN	Wild Type|Wasilewski (WS)|EN	-0.617655	0.00380417
AT4G14030	Wild Type|Columbia (Col-0)|EN	Wild Type|Wasilewski (WS)|EN	-0.618055	5.46484058106377e-07
AT5G03690	Wild Type|Columbia (Col-0)|EN	Wild Type|Wasilewski (WS)|EN	-0.628244	0.00139136
AT5G43010	Wild Type|Columbia (Col-0)|EN	Wild Type|Wasilewski (WS)|EN	-0.630761	0.0114598
AT2G47610	Wild Type|Columbia (Col-0)|EN	Wild Type|Wasilewski (WS)|EN	-0.631545	1.61383712157229e-05
AT4G23460	Wild Type|Columbia (Col-0)|EN	Wild Type|Wasilewski (WS)|EN	-0.63468	0.000271602
AT1G74910	Wild Type|Columbia (Col-0)|EN	Wild Type|Wasilewski (WS)|EN	-0.641103	3.92134052679321e-09
AT2G17630	Wild Type|Columbia (Col-0)|EN	Wild Type|Wasilewski (WS)|EN	-0.643109	2.61301570468855e-07
AT3G48720	Wild Type|Columbia (Col-0)|EN	Wild Type|Wasilewski (WS)|EN	-0.643767	0.00158741
AT1G26090	Wild Type|Columbia (Col-0)|EN	Wild Type|Wasilewski (WS)|EN	-0.644364	0.0104974
AT1G64970	Wild Type|Columbia (Col-0)|EN	Wild Type|Wasilewski (WS)|EN	-0.650973	0.00180507
AT3G13160	Wild Type|Columbia (Col-0)|EN	Wild Type|Wasilewski (WS)|EN	-0.653066	0.0001154
AT2G24020	Wild Type|Columbia (Col-0)|EN	Wild Type|Wasilewski (WS)|EN	-0.657232	3.07739720032798e-05
AT1G45145	Wild Type|Columbia (Col-0)|EN	Wild Type|Wasilewski (WS)|EN	-0.657783	0.0397714
AT1G06020	Wild Type|Columbia (Col-0)|EN	Wild Type|Wasilewski (WS)|EN	-0.676776	0.0117028
AT4G25650	Wild Type|Columbia (Col-0)|EN	Wild Type|Wasilewski (WS)|EN	-0.690902	0.0212881
AT5G48230	Wild Type|Columbia (Col-0)|EN	Wild Type|Wasilewski (WS)|EN	-0.700456	9.9847052966572e-08
AT4G17530	Wild Type|Columbia (Col-0)|EN	Wild Type|Wasilewski (WS)|EN	-0.705493	0.0018462
AT2G31890	Wild Type|Columbia (Col-0)|EN	Wild Type|Wasilewski (WS)|EN	-0.71477	0.0174663
AT4G14040	Wild Type|Columbia (Col-0)|EN	Wild Type|Wasilewski (WS)|EN	-0.715577	7.47982812358248e-08
AT5G20830	Wild Type|Columbia (Col-0)|EN	Wild Type|Wasilewski (WS)|EN	-0.72103	0.000175111
AT5G62810	Wild Type|Columbia (Col-0)|EN	Wild Type|Wasilewski (WS)|EN	-0.733223	0.0478244
AT4G00100	Wild Type|Columbia (Col-0)|EN	Wild Type|Wasilewski (WS)|EN	-0.74255	0.00079112
AT3G60600	Wild Type|Columbia (Col-0)|EN	Wild Type|Wasilewski (WS)|EN	-0.753601	0.0145537
AT5G16990	Wild Type|Columbia (Col-0)|EN	Wild Type|Wasilewski (WS)|EN	-0.754328	0.000143064
AT1G76010	Wild Type|Columbia (Col-0)|EN	Wild Type|Wasilewski (WS)|EN	-0.766185	8.38876715854083e-07
AT1G64430	Wild Type|Columbia (Col-0)|EN	Wild Type|Wasilewski (WS)|EN	-0.777327	0.0183682
AT5G08740	Wild Type|Columbia (Col-0)|EN	Wild Type|Wasilewski (WS)|EN	-0.785069	0.00256097
AT5G47890	Wild Type|Columbia (Col-0)|EN	Wild Type|Wasilewski (WS)|EN	-0.78737	0.000423572
AT2G36160	Wild Type|Columbia (Col-0)|EN	Wild Type|Wasilewski (WS)|EN	-0.81456	4.7368046360932e-05
AT2G43820	Wild Type|Columbia (Col-0)|EN	Wild Type|Wasilewski (WS)|EN	-0.814799	0.0238264
AT5G14780	Wild Type|Columbia (Col-0)|EN	Wild Type|Wasilewski (WS)|EN	-0.825235	3.59060416838936e-08
AT4G28200	Wild Type|Columbia (Col-0)|EN	Wild Type|Wasilewski (WS)|EN	-0.825821	0.0291426
AT3G57150	Wild Type|Columbia (Col-0)|EN	Wild Type|Wasilewski (WS)|EN	-0.833543	0.0218578
AT1G09020	Wild Type|Columbia (Col-0)|EN	Wild Type|Wasilewski (WS)|EN	-0.834297	0.00621954
AT1G60000	Wild Type|Columbia (Col-0)|EN	Wild Type|Wasilewski (WS)|EN	-0.840448	7.68713009312881e-08
AT1G21130	Wild Type|Columbia (Col-0)|EN	Wild Type|Wasilewski (WS)|EN	-0.847676	4.02593629056225e-11
AT3G60770	Wild Type|Columbia (Col-0)|EN	Wild Type|Wasilewski (WS)|EN	-0.850318	4.36391570073922e-06
AT3G12390	Wild Type|Columbia (Col-0)|EN	Wild Type|Wasilewski (WS)|EN	-0.864443	0.000248515
AT4G15770	Wild Type|Columbia (Col-0)|EN	Wild Type|Wasilewski (WS)|EN	-0.86583	0.00010165
AT1G66940	Wild Type|Columbia (Col-0)|EN	Wild Type|Wasilewski (WS)|EN	-0.865951	0.0224582
AT1G12250	Wild Type|Columbia (Col-0)|EN	Wild Type|Wasilewski (WS)|EN	-0.87764	8.51066972965822e-09
AT1G71920	Wild Type|Columbia (Col-0)|EN	Wild Type|Wasilewski (WS)|EN	-0.878187	2.89818110825843e-06
AT1G48630	Wild Type|Columbia (Col-0)|EN	Wild Type|Wasilewski (WS)|EN	-0.894967	3.9575926970113e-06
AT3G05180	Wild Type|Columbia (Col-0)|EN	Wild Type|Wasilewski (WS)|EN	-0.899212	3.29372953250994e-06
AT5G40370	Wild Type|Columbia (Col-0)|EN	Wild Type|Wasilewski (WS)|EN	-0.927163	4.99609880472616e-08
AT1G78820	Wild Type|Columbia (Col-0)|EN	Wild Type|Wasilewski (WS)|EN	-0.961295	9.56128746957241e-09
AT4G36630	Wild Type|Columbia (Col-0)|EN	Wild Type|Wasilewski (WS)|EN	-0.991644	0.00425775
AT4G38740	Wild Type|Columbia (Col-0)|EN	Wild Type|Wasilewski (WS)|EN	-1.02284	3.72537522834639e-09
AT4G11960	Wild Type|Columbia (Col-0)|EN	Wild Type|Wasilewski (WS)|EN	-1.028	6.38477508429738e-06
AT4G39660	Wild Type|Columbia (Col-0)|EN	Wild Type|Wasilewski (WS)|EN	-1.03058	1.11636492159514e-06
AT5G16780	Wild Type|Columbia (Col-0)|EN	Wild Type|Wasilewski (WS)|EN	-1.03587	0.0271352
AT3G18740	Wild Type|Columbia (Col-0)|EN	Wild Type|Wasilewski (WS)|EN	-1.07738	1.5805678031697e-07
AT5G46420	Wild Type|Columbia (Col-0)|EN	Wild Type|Wasilewski (WS)|EN	-1.11286	3.22436321527519e-05
AT1G11870	Wild Type|Columbia (Col-0)|EN	Wild Type|Wasilewski (WS)|EN	-1.12441	1.00230283431036e-05
AT3G51840	Wild Type|Columbia (Col-0)|EN	Wild Type|Wasilewski (WS)|EN	-1.13038	0.00378021
AT3G16170	Wild Type|Columbia (Col-0)|EN	Wild Type|Wasilewski (WS)|EN	-1.15887	0.0205524
AT3G54640	Wild Type|Columbia (Col-0)|EN	Wild Type|Wasilewski (WS)|EN	-1.2011	4.54139746882009e-07
AT3G24420	Wild Type|Columbia (Col-0)|EN	Wild Type|Wasilewski (WS)|EN	-1.28565	5.92577172904078e-06
AT5G18670	Wild Type|Columbia (Col-0)|EN	Wild Type|Wasilewski (WS)|EN	-1.35975	0.00311155
AT3G28930	Wild Type|Columbia (Col-0)|EN	Wild Type|Wasilewski (WS)|EN	-1.3737	0.000124273
AT2G35810	Wild Type|Columbia (Col-0)|EN	Wild Type|Wasilewski (WS)|EN	-1.38549	1.16442224040965e-05
AT2G27720	Wild Type|Columbia (Col-0)|EN	Wild Type|Wasilewski (WS)|EN	-1.47199	7.89600994105362e-08
AT1G52000	Wild Type|Columbia (Col-0)|EN	Wild Type|Wasilewski (WS)|EN	-1.77632	3.23296053375565e-07
AT3G53710	Wild Type|Columbia (Col-0)|EN	Wild Type|Wasilewski (WS)|EN	-1.82166	0.0363821
AT2G01755	Wild Type|Columbia (Col-0)|EN	Wild Type|Wasilewski (WS)|EN	-2.02184	0.00757704
AT1G01970	Wild Type|Columbia (Col-0)|EN	Wild Type|Wasilewski (WS)|EN	-2.26687	1.06691058735495e-07
AT3G61490	Wild Type|Columbia (Col-0)|EN	Wild Type|Wasilewski (WS)|EN	-2.28712	0.00506646
AT4G15440	Wild Type|Columbia (Col-0)|EN	Wild Type|Wasilewski (WS)|EN	-2.71655	4.65169329345027e-06
AT3G09940	Wild Type|Columbia (Col-0)|EN	Wild Type|Wasilewski (WS)|EN	-2.84382	0.012335
AT1G54040	Wild Type|Columbia (Col-0)|EN	Wild Type|Wasilewski (WS)|EN	-3.49167	0
AT3G45940	Wild Type|Columbia (Col-0)|EN	Wild Type|Wasilewski (WS)|EN	-3.66043	0.000854291
AT4G27260	Wild Type|Columbia (Col-0)|EN	Wild Type|Wasilewski (WS)|EN	-6.14623	0.00162662
