# Supplementary material for: Parallel analysis of Arabidopsis circadian clock mutants reveals different scales of transcriptome and proteome regulation
Source: Open Biol. 2017 Mar 1;7(3):160333. doi: 10.1098/rsob.160333 (PMC5376707; doi:10.1098/rsob.160333)
Supplement: Table S7 [file rsob160333supp15.xlsx]

## Sheet: EnrichedP_transcr
	giED	giEN	lhycca1ED	lhycca1EN	prr7prr9ED	prr7prr9EN	toc1ED	toc1EN			ALL AGIs	Pathway	anno
Lysine Deacetylase	1	1	1	1	1	1	1	1			AT1G01060	TFs	LHY_LHY1__Homeodomain-like superfamily protein
Lysine Acetylase	1	1	1	1	1	1	1	1			AT1G01120		KCS1__3-ketoacyl-CoA synthase 1
Protein Kinase	0.89462	0.976168	0.847613	0.999944	0.847613	0.612378	1	0.97316			AT1G01200		ATRAB-A3_ATRABA3_RABA3__RAB GTPase homolog A3
Protein Phosphatase	1	1	1	0.996974	0.715797	1	1	1			AT1G01390		UDP-Glycosyltransferase superfamily protein
Ubiquitination	1	1	0.992774	0.991472	0.956548	1	1	1			AT1G01420		UGT72B3__UDP-glucosyl transferase 72B3
Deubiquitination	1	1	1	1	1	1	1	1			AT1G01520	TFs	ASG4__Homeodomain-like superfamily protein
Methyltransferase	1	1	1	1	1	1	1	1			AT1G01560	Protein Kinase	ATMPK11_MPK11__MAP kinase 11
Demethylase	1	1	1	1	1	1	1	1			AT1G01720	Starvation	ANAC002_ATAF1__NAC (No Apical Meristem) domain transcriptional regulator superfamily protein ANAC002_ATAF1__NAC (No Apical Meristem) domain transcriptional regulator superfamily protein ANAC002_ATAF1__NAC (No Apical Meristem) domain transcriptional regulator superfamily protein
Sumolation	1	1	1	1	1	1	1	1			AT1G01720	Starvation	ANAC002_ATAF1__NAC (No Apical Meristem) domain transcriptional regulator superfamily protein ANAC002_ATAF1__NAC (No Apical Meristem) domain transcriptional regulator superfamily protein ANAC002_ATAF1__NAC (No Apical Meristem) domain transcriptional regulator superfamily protein
Desumoylation	1	1	1	1	1	1	1	1			AT1G01720	TFs	ANAC002_ATAF1__NAC (No Apical Meristem) domain transcriptional regulator superfamily protein ANAC002_ATAF1__NAC (No Apical Meristem) domain transcriptional regulator superfamily protein ANAC002_ATAF1__NAC (No Apical Meristem) domain transcriptional regulator superfamily protein
Isoprenoids	0.106547	0.51318	0.70375	0.885196	0.370532	0.670363	0.554395	0.0170576			AT1G02065		SPL8__squamosa promoter binding protein-like 8
StarchDeg	1	0.100267	0.0828325	0.851836	0.383916	1	1	1			AT1G02190		Fatty acid hydroxylase superfamily
StarchBios	0.125831	0.1222	0.0211052	0.67422	0.118075	1	1	0.118554			AT1G02340	TFs	FBI1_HFR1_REP1_RSF1__basic helix-loop-helix (bHLH) DNA-binding superfamily protein
TFs	0.000362425	0.0381851	0.000125361	1.60212e-114	1.7063e-13	0.190931	0.414731	0.032784			AT1G02360	Starvation	Chitinase family protein
Starvation	0.0805861	0.25683	0.655713	0.960895	0.289593	1	0.355548	0.245282			AT1G02460		Pectin lyase-like superfamily protein
PhenylP	1	0.34511	0.481819	0.307774	0.654942	1	1	0.330963			AT1G02610		RING/FYVE/PHD zinc finger superfamily protein
Horm_nonIso	0.6994	1	0.773117	0.969721	0.773117	1	1	0.676281			AT1G02620		Ras-related small GTP-binding family protein
Cold	1	1	0.00435696	0.737173	0.0438819	0.000155169	1	1			AT1G02640	PhenylP	ATBXL2_BXL2__beta-xylosidase 2 ATBXL2_BXL2__beta-xylosidase 2
											AT1G02640	Starvation	ATBXL2_BXL2__beta-xylosidase 2 ATBXL2_BXL2__beta-xylosidase 2
											AT1G02660	Starvation	alpha/beta-Hydrolases superfamily protein
EnrichedP	giED	giEN	lhycca1ED	lhycca1EN	prr7prr9ED	prr7prr9EN	toc1ED	toc1EN			AT1G02670	TFs	P-loop containing nucleoside triphosphate hydrolases superfamily protein
Lysine Deacetylase	0	0	0	0	0	0	0	0			AT1G02820		Late embryogenesis abundant 3 (LEA3) family protein
Lysine Acetylase	0	0	0	0	0	0	0	0			AT1G02920		ATGST11_ATGSTF7_ATGSTF8_GST11_GSTF7__glutathione S-transferase 7
Protein Kinase	0	0	0	0	0	0	0	0			AT1G03055		unknown protein; BEST Arabidopsis thaliana protein match is: unknown protein (TAIR:AT1G64680.1); Has 35333 Blast hits to 34131 proteins in 2444 species: Archae - 798; Bacteria - 22429; Metazoa - 974; Fungi - 991; Plants - 531; Viruses - 0; Other Eukaryotes - 9610 (source: NCBI BLink).
Protein Phosphatase	0	0	0	0	0	0	0	0			AT1G03090	Starvation	MCCA__methylcrotonyl-CoA carboxylase alpha chain, mitochondrial / 3-methylcrotonyl-CoA carboxylase 1 (MCCA)
Ubiquitination	0	0	0	0	0	0	0	0			AT1G03310	StarchBios	ATISA2_BE2_DBE1_ISA2__debranching enzyme 1
Deubiquitination	0	0	0	0	0	0	0	0			AT1G03520		Core-2/I-branching beta-1,6-N-acetylglucosaminyltransferase family protein
Methyltransferase	0	0	0	0	0	0	0	0			AT1G03580
Demethylase	0	0	0	0	0	0	0	0			AT1G03610	Starvation	Protein of unknown function (DUF789)
Sumolation	0	0	0	0	0	0	0	0			AT1G03800		ATERF10_ERF10__ERF domain protein 10
Desumoylation	0	0	0	0	0	0	0	0			AT1G03820		unknown protein; FUNCTIONS IN: molecular_function unknown; INVOLVED IN: biological_process unknown; LOCATED IN: endomembrane system; EXPRESSED IN: 21 plant structures; EXPRESSED DURING: 13 growth stages; Has 1345 Blast hits to 1122 proteins in 102 species: Archae - 2; Bacteria - 28; Metazoa - 28; Fungi - 30; Plants - 109; Viruses - 0; Other Eukaryotes - 1148 (source: NCBI BLink).
Isoprenoids	0	0	0	0	0	0	0	1			AT1G03850	Starvation	ATGRXS13_GRXS13__Glutaredoxin family protein
StarchDeg	0	0	0	0	0	0	0	0			AT1G03870		FLA9__FASCICLIN-like arabinoogalactan 9
StarchBios	0	0	1	0	0	0	0	0			AT1G04040	Starvation	HAD superfamily, subfamily IIIB acid phosphatase
TFs	1	1	1	1	1	0	0	1			AT1G04660		glycine-rich protein
Starvation	0	0	0	0	0	0	0	0			AT1G04980	Starvation	ATPDI10_ATPDIL2-2_PDI10_PDIL2-2__PDI-like 2-2
PhenylP	0	0	0	0	0	0	0	0			AT1G05020		ENTH/ANTH/VHS superfamily protein
Horm_nonIso	0	0	0	0	0	0	0	0			AT1G05200		ATGLR3.4_GLR3.4_GLUR3__glutamate receptor 3.4
Cold	0	0	1	0	1	1	0	0			AT1G05340	Starvation	unknown protein; FUNCTIONS IN: molecular_function unknown; INVOLVED IN: biological_process unknown; LOCATED IN: chloroplast; EXPRESSED IN: 14 plant structures; EXPRESSED DURING: 7 growth stages; BEST Arabidopsis thaliana protein match is: unknown protein (TAIR:AT2G32210.1); Has 189 Blast hits to 189 proteins in 27 species: Archae - 0; Bacteria - 0; Metazoa - 0; Fungi - 21; Plants - 168; Viruses -…
											AT1G05680	Horm_nonIso	UGT74E2__Uridine diphosphate glycosyltransferase 74E2 UGT74E2__Uridine diphosphate glycosyltransferase 74E2
											AT1G05680	Starvation	UGT74E2__Uridine diphosphate glycosyltransferase 74E2 UGT74E2__Uridine diphosphate glycosyltransferase 74E2
pval	giED	giEN	lhycca1ED	lhycca1EN	prr7prr9ED	prr7prr9EN	toc1ED	toc1EN			AT1G05805	TFs	basic helix-loop-helix (bHLH) DNA-binding superfamily protein
Lysine Deacetylase	NA	NA	NA	NA	NA	NA	NA	NA			AT1G06000	Starvation	UDP-Glycosyltransferase superfamily protein
Lysine Acetylase	NA	NA	NA	NA	NA	NA	NA	NA			AT1G06040	TFs	BBX24_STO__B-box zinc finger family protein
Protein Kinase	NA	NA	NA	NA	NA	NA	NA	NA			AT1G06090		Fatty acid desaturase family protein
Protein Phosphatase	NA	NA	NA	NA	NA	NA	NA	NA			AT1G06360		Fatty acid desaturase family protein
Ubiquitination	NA	NA	NA	NA	NA	NA	NA	NA			AT1G06520		ATGPAT1_GPAT1__glycerol-3-phosphate acyltransferase 1
Deubiquitination	NA	NA	NA	NA	NA	NA	NA	NA			AT1G06570	Isoprenoids	HPD_HPPD_PDS1__phytoene desaturation 1 HPD_HPPD_PDS1__phytoene desaturation 1
Methyltransferase	NA	NA	NA	NA	NA	NA	NA	NA			AT1G06570	Starvation	HPD_HPPD_PDS1__phytoene desaturation 1 HPD_HPPD_PDS1__phytoene desaturation 1
Demethylase	NA	NA	NA	NA	NA	NA	NA	NA			AT1G06980		unknown protein; FUNCTIONS IN: molecular_function unknown; INVOLVED IN: biological_process unknown; LOCATED IN: endomembrane system; EXPRESSED IN: sepal, male gametophyte, carpel; EXPRESSED DURING: 4 anthesis; BEST Arabidopsis thaliana protein match is: unknown protein (TAIR:AT2G30230.1); Has 159 Blast hits to 159 proteins in 13 species: Archae - 0; Bacteria - 0; Metazoa - 0; Fungi - 0; Plants - …
Sumolation	NA	NA	NA	NA	NA	NA	NA	NA			AT1G07040	Starvation	unknown protein; INVOLVED IN: biological_process unknown; LOCATED IN: chloroplast; EXPRESSED IN: 24 plant structures; EXPRESSED DURING: 14 growth stages; BEST Arabidopsis thaliana protein match is: unknown protein (TAIR:AT1G27030.1); Has 540 Blast hits to 538 proteins in 187 species: Archae - 0; Bacteria - 333; Metazoa - 0; Fungi - 0; Plants - 67; Viruses - 0; Other Eukaryotes - 140 (source: NCBI…
Desumoylation	NA	NA	NA	NA	NA	NA	NA	NA			AT1G07135		glycine-rich protein
Isoprenoids	NA	NA	NA	NA	NA	NA	NA	0.0170576			AT1G07150	Protein Kinase	MAPKKK13__mitogen-activated protein kinase kinase kinase 13
StarchDeg	NA	NA	NA	NA	NA	NA	NA	NA			AT1G07180		ATNDI1_NDA1__alternative NAD(P)H dehydrogenase 1
StarchBios	NA	NA	0.0211052	NA	NA	NA	NA	NA			AT1G07270		Cell division control, Cdc6
TFs	0.000362425	0.0381851	0.000125361	1.60212e-114	1.7063e-13	NA	NA	0.032784			AT1G07450		NAD(P)-binding Rossmann-fold superfamily protein
Starvation	NA	NA	NA	NA	NA	NA	NA	NA			AT1G07720		KCS3__3-ketoacyl-CoA synthase 3
PhenylP	NA	NA	NA	NA	NA	NA	NA	NA			AT1G08280		Glycosyltransferase family 29 (sialyltransferase) family protein
Horm_nonIso	NA	NA	NA	NA	NA	NA	NA	NA			AT1G08630	Starvation	THA1__threonine aldolase 1 THA1__threonine aldolase 1
Cold	NA	NA	0.00435696	NA	0.0438819	0.000155169	NA	NA			AT1G08630	Starvation	THA1__threonine aldolase 1 THA1__threonine aldolase 1
											AT1G08890	TFs	Major facilitator superfamily protein
											AT1G09310		Protein of unknown function, DUF538
											AT1G09350		AtGolS3_GolS3__galactinol synthase 3
											AT1G09460	Starvation	Carbohydrate-binding X8 domain superfamily protein Carbohydrate-binding X8 domain superfamily protein
											AT1G09460	Starvation	Carbohydrate-binding X8 domain superfamily protein Carbohydrate-binding X8 domain superfamily protein
											AT1G09500	Starvation	NAD(P)-binding Rossmann-fold superfamily protein
											AT1G09570		FHY2_FRE1_HY8_PHYA__phytochrome A
											AT1G09575		Protein of unknown function (DUF607)
											AT1G10070	Starvation	ATBCAT-2_BCAT-2__branched-chain amino acid transaminase 2
											AT1G10140	Starvation	Uncharacterised conserved protein UCP031279
											AT1G10155		ATPP2-A10_PP2-A10__phloem protein 2-A10
											AT1G10340	Starvation	Ankyrin repeat family protein
											AT1G10460		GLP7__germin-like protein 7
											AT1G10550		XET_XTH33__xyloglucan:xyloglucosyl transferase 33
											AT1G10760	StarchDeg	GWD_GWD1_SEX1_SOP_SOP1__Pyruvate phosphate dikinase, PEP/pyruvate binding domain
											AT1G11170		Protein of unknown function (DUF707)
											AT1G11190		BFN1_ENDO1__bifunctional nuclease i
											AT1G11210		Protein of unknown function (DUF761)
											AT1G11260	Starvation	ATSTP1_STP1__sugar transporter 1
											AT1G11380		PLAC8 family protein
											AT1G11545	Starvation	XTH8__xyloglucan endotransglucosylase/hydrolase 8
											AT1G11700		Protein of unknown function, DUF584
											AT1G11850	TFs	unknown protein; FUNCTIONS IN: molecular_function unknown; INVOLVED IN: biological_process unknown; LOCATED IN: endomembrane system; EXPRESSED IN: 19 plant structures; EXPRESSED DURING: 12 growth stages; Has 52145 Blast hits to 9983 proteins in 837 species: Archae - 70; Bacteria - 23777; Metazoa - 15204; Fungi - 1872; Plants - 6370; Viruses - 647; Other Eukaryotes - 4205 (source: NCBI BLink).
											AT1G12240	Starvation	ATBETAFRUCT4_VAC-INV__Glycosyl hydrolases family 32 protein
											AT1G12420		ACR8__ACT domain repeat 8
											AT1G12780	Starvation	ATUGE1_UGE1__UDP-D-glucose/UDP-D-galactose 4-epimerase 1
											AT1G13245		DVL4_RTFL17__ROTUNDIFOLIA like 17
											AT1G13260	TFs	EDF4_RAV1__related to ABI3/VP1 1
											AT1G13470		Protein of unknown function (DUF1262)
											AT1G13609		Defensin-like (DEFL) family protein
											AT1G13650		BEST Arabidopsis thaliana protein match is: 18S pre-ribosomal assembly protein gar2-related (TAIR:AT2G03810.4); Has 3688 Blast hits to 1629 proteins in 255 species: Archae - 22; Bacteria - 222; Metazoa - 684; Fungi - 292; Plants - 62; Viruses - 14; Other Eukaryotes - 2392 (source: NCBI BLink).
											AT1G13700	Starvation	PGL1__6-phosphogluconolactonase 1
											AT1G13930		Involved in response to salt stress. Knockout mutants are hypersensitive to salt stress.
											AT1G14870	Starvation	AtPCR2_PCR2__PLANT CADMIUM RESISTANCE 2
											AT1G14880		AtPCR1_PCR1__PLANT CADMIUM RESISTANCE 1
											AT1G14890		Plant invertase/pectin methylesterase inhibitor superfamily protein
											AT1G15040	Starvation	Class I glutamine amidotransferase-like superfamily protein
											AT1G15125		S-adenosyl-L-methionine-dependent methyltransferases superfamily protein
											AT1G15330		Cystathionine beta-synthase (CBS) protein
											AT1G15380	Starvation	GLYI4__Lactoylglutathione lyase / glyoxalase I family protein GLYI4__Lactoylglutathione lyase / glyoxalase I family protein
											AT1G15380	Starvation	GLYI4__Lactoylglutathione lyase / glyoxalase I family protein GLYI4__Lactoylglutathione lyase / glyoxalase I family protein
											AT1G15405
											AT1G15550	Isoprenoids	ATGA3OX1_GA3OX1_GA4__gibberellin 3-oxidase 1
											AT1G15670	Starvation	Galactose oxidase/kelch repeat superfamily protein
											AT1G15760		Sterile alpha motif (SAM) domain-containing protein
											AT1G15800		unknown protein; BEST Arabidopsis thaliana protein match is: unknown protein (TAIR:AT1G80610.1); Has 56 Blast hits to 52 proteins in 9 species: Archae - 0; Bacteria - 0; Metazoa - 0; Fungi - 0; Plants - 56; Viruses - 0; Other Eukaryotes - 0 (source: NCBI BLink).
											AT1G15825		hydroxyproline-rich glycoprotein family protein
											AT1G15830		unknown protein; Has 165982 Blast hits to 57214 proteins in 2459 species: Archae - 263; Bacteria - 44622; Metazoa - 55751; Fungi - 10656; Plants - 17613; Viruses - 2527; Other Eukaryotes - 34550 (source: NCBI BLink).
											AT1G16400		CYP79F2__cytochrome P450, family 79, subfamily F, polypeptide 2
											AT1G16410	Starvation	BUS1_CYP79F1_SPS1__cytochrome p450 79f1
											AT1G16530	TFs	ASL9_LBD3__ASYMMETRIC LEAVES 2-like 9
											AT1G16730		UP6__unknown protein 6
											AT1G16850		unknown protein; FUNCTIONS IN: molecular_function unknown; INVOLVED IN: response to salt stress; LOCATED IN: endomembrane system; EXPRESSED IN: leaf apex, leaf whorl, male gametophyte, flower, leaf; EXPRESSED DURING: LP.06 six leaves visible, LP.04 four leaves visible, LP.10 ten leaves visible, petal differentiation and expansion stage, LP.08 eight leaves visible; BEST Arabidopsis thaliana protei…
											AT1G17030		unknown protein; FUNCTIONS IN: molecular_function unknown; INVOLVED IN: biological_process unknown; LOCATED IN: endomembrane system; BEST Arabidopsis thaliana protein match is: unknown protein (TAIR:AT2G47010.2); Has 70 Blast hits to 70 proteins in 13 species: Archae - 0; Bacteria - 0; Metazoa - 0; Fungi - 0; Plants - 69; Viruses - 0; Other Eukaryotes - 1 (source: NCBI BLink).
											AT1G17600		Disease resistance protein (TIR-NBS-LRR class) family
											AT1G17610		Disease resistance protein (TIR-NBS class)
											AT1G17665		unknown protein; FUNCTIONS IN: molecular_function unknown; INVOLVED IN: biological_process unknown; LOCATED IN: endomembrane system; EXPRESSED IN: 15 plant structures; EXPRESSED DURING: 11 growth stages; Has 149 Blast hits to 146 proteins in 39 species: Archae - 0; Bacteria - 4; Metazoa - 21; Fungi - 5; Plants - 30; Viruses - 0; Other Eukaryotes - 89 (source: NCBI BLink).
											AT1G17710		AtPEPC1_PEPC1__Pyridoxal phosphate phosphatase-related protein
											AT1G17860		Kunitz family trypsin and protease inhibitor protein
											AT1G18270	Starvation	ketose-bisphosphate aldolase class-II family protein
											AT1G18330	Starvation	EPR1_RVE7__Homeodomain-like superfamily protein EPR1_RVE7__Homeodomain-like superfamily protein
											AT1G18330	TFs	EPR1_RVE7__Homeodomain-like superfamily protein EPR1_RVE7__Homeodomain-like superfamily protein
											AT1G18590	Starvation	ATSOT17_ATST5C_SOT17__sulfotransferase 17
											AT1G18710	TFs	AtMYB47_MYB47__myb domain protein 47
											AT1G19380		Protein of unknown function (DUF1195)
											AT1G19450		Major facilitator superfamily protein
											AT1G19530	Starvation	unknown protein; FUNCTIONS IN: molecular_function unknown; INVOLVED IN: N-terminal protein myristoylation, anaerobic respiration; LOCATED IN: cellular_component unknown; EXPRESSED IN: leaf apex, inflorescence meristem, hypocotyl, root, flower; EXPRESSED DURING: petal differentiation and expansion stage; Has 47 Blast hits to 47 proteins in 13 species: Archae - 0; Bacteria - 0; Metazoa - 0; Fungi -…
											AT1G19540	Starvation	NmrA-like negative transcriptional regulator family protein
											AT1G19630		CYP722A1__cytochrome P450, family 722, subfamily A, polypeptide 1
											AT1G19640	Horm_nonIso	JMT__jasmonic acid carboxyl methyltransferase
											AT1G19940		AtGH9B5_GH9B5__glycosyl hydrolase 9B5
											AT1G20030		Pathogenesis-related thaumatin superfamily protein
											AT1G20470	Horm_nonIso	SAUR-like auxin-responsive protein family
											AT1G20620		ATCAT3_CAT3_SEN2__catalase 3
											AT1G20690		SWI-SNF-related chromatin binding protein
											AT1G20823		RING/U-box superfamily protein
											AT1G20840		AtTMT1_TMT1__tonoplast monosaccharide transporter1
											AT1G21000	Starvation	PLATZ transcription factor family protein PLATZ transcription factor family protein
											AT1G21000	TFs	PLATZ transcription factor family protein PLATZ transcription factor family protein
											AT1G21010		unknown protein; FUNCTIONS IN: molecular_function unknown; INVOLVED IN: N-terminal protein myristoylation; LOCATED IN: cellular_component unknown; EXPRESSED IN: 24 plant structures; EXPRESSED DURING: 14 growth stages; BEST Arabidopsis thaliana protein match is: unknown protein (TAIR:AT1G76600.1); Has 206 Blast hits to 206 proteins in 13 species: Archae - 0; Bacteria - 0; Metazoa - 0; Fungi - 0; P…
											AT1G21100	Starvation	IGMT1__O-methyltransferase family protein
											AT1G21110	Starvation	IGMT3__O-methyltransferase family protein
											AT1G21120	Starvation	IGMT2__O-methyltransferase family protein
											AT1G21130		IGMT4__O-methyltransferase family protein
											AT1G21250	Protein Kinase	PRO25_WAK1__cell wall-associated kinase PRO25_WAK1__cell wall-associated kinase
											AT1G21250	Starvation	PRO25_WAK1__cell wall-associated kinase PRO25_WAK1__cell wall-associated kinase
											AT1G21400		Thiamin diphosphate-binding fold (THDP-binding) superfamily protein
											AT1G21520		unknown protein; Has 9 Blast hits to 9 proteins in 2 species: Archae - 0; Bacteria - 0; Metazoa - 0; Fungi - 0; Plants - 9; Viruses - 0; Other Eukaryotes - 0 (source: NCBI BLink).
											AT1G21550		Calcium-binding EF-hand family protein
											AT1G21670		LOCATED IN: cell wall, plant-type cell wall; EXPRESSED IN: 23 plant structures; EXPRESSED DURING: 14 growth stages; CONTAINS InterPro DOMAIN/s: WD40-like Beta Propeller (InterPro:IPR011659), Six-bladed beta-propeller, TolB-like (InterPro:IPR011042); BEST Arabidopsis thaliana protein match is: DPP6 N-terminal domain-like protein (TAIR:AT1G21680.1); Has 8461 Blast hits to 5060 proteins in 1257 spec…
											AT1G21680	Starvation	DPP6 N-terminal domain-like protein
											AT1G22250		unknown protein; BEST Arabidopsis thaliana protein match is: unknown protein (TAIR:AT1G78170.1); Has 64 Blast hits to 64 proteins in 10 species: Archae - 0; Bacteria - 0; Metazoa - 0; Fungi - 0; Plants - 64; Viruses - 0; Other Eukaryotes - 0 (source: NCBI BLink).
											AT1G22380	TFs	AtUGT85A3_UGT85A3__UDP-glucosyl transferase 85A3
											AT1G22570		Major facilitator superfamily protein
											AT1G22770		FB_GI__gigantea protein (GI)
											AT1G22985	TFs	CRF7__Integrase-type DNA-binding superfamily protein
											AT1G23205		Plant invertase/pectin methylesterase inhibitor superfamily protein
											AT1G23390	Starvation	Kelch repeat-containing F-box family protein
											AT1G23710		Protein of unknown function (DUF1645)
											AT1G23870	Starvation	ATTPS9_TPS9_TPS9__trehalose-phosphatase/synthase 9
											AT1G24020	Starvation	MLP423__MLP-like protein 423
											AT1G24100	Horm_nonIso	UGT74B1__UDP-glucosyl transferase 74B1 UGT74B1__UDP-glucosyl transferase 74B1
											AT1G24100	Starvation	UGT74B1__UDP-glucosyl transferase 74B1 UGT74B1__UDP-glucosyl transferase 74B1
											AT1G24147		unknown protein; FUNCTIONS IN: molecular_function unknown; INVOLVED IN: biological_process unknown; LOCATED IN: endomembrane system; BEST Arabidopsis thaliana protein match is: unknown protein (TAIR:AT1G24148.1); Has 4 Blast hits to 4 proteins in 2 species: Archae - 0; Bacteria - 0; Metazoa - 0; Fungi - 0; Plants - 4; Viruses - 0; Other Eukaryotes - 0 (source: NCBI BLink).
											AT1G24260	TFs	AGL9_SEP3__K-box region and MADS-box transcription factor family protein
											AT1G24440		RING/U-box superfamily protein
											AT1G24580		RING/U-box superfamily protein
											AT1G25400	Starvation	unknown protein; FUNCTIONS IN: molecular_function unknown; INVOLVED IN: biological_process unknown; LOCATED IN: cellular_component unknown; EXPRESSED IN: 20 plant structures; EXPRESSED DURING: 10 growth stages; BEST Arabidopsis thaliana protein match is: unknown protein (TAIR:AT1G68440.1).
											AT1G25422		unknown protein; FUNCTIONS IN: molecular_function unknown; INVOLVED IN: biological_process unknown; LOCATED IN: cellular_component unknown; BEST Arabidopsis thaliana protein match is: unknown protein (TAIR:AT1G68500.1); Has 16 Blast hits to 16 proteins in 6 species: Archae - 0; Bacteria - 0; Metazoa - 0; Fungi - 0; Plants - 16; Viruses - 0; Other Eukaryotes - 0 (source: NCBI BLink).
											AT1G25560	TFs	EDF1_TEM1__AP2/B3 transcription factor family protein
											AT1G26210	Starvation	ATSOFL1_SOFL1__SOB five-like 1
											AT1G26270		Phosphatidylinositol 3- and 4-kinase family protein
											AT1G26790	TFs	Dof-type zinc finger DNA-binding family protein
											AT1G26800	TFs	RING/U-box superfamily protein
											AT1G27045		ATHB54_HB54__Homeobox-leucine zipper protein family
											AT1G27100		Actin cross-linking protein
											AT1G27290		unknown protein; FUNCTIONS IN: molecular_function unknown; INVOLVED IN: biological_process unknown; EXPRESSED IN: 25 plant structures; EXPRESSED DURING: 15 growth stages; Has 44 Blast hits to 44 proteins in 12 species: Archae - 0; Bacteria - 0; Metazoa - 0; Fungi - 0; Plants - 44; Viruses - 0; Other Eukaryotes - 0 (source: NCBI BLink).
											AT1G27360	TFs	SPL11__squamosa promoter-like 11
											AT1G27730	Starvation	STZ_ZAT10__salt tolerance zinc finger STZ_ZAT10__salt tolerance zinc finger STZ_ZAT10__salt tolerance zinc finger
											AT1G27730	Starvation	STZ_ZAT10__salt tolerance zinc finger STZ_ZAT10__salt tolerance zinc finger STZ_ZAT10__salt tolerance zinc finger
											AT1G27730	TFs	STZ_ZAT10__salt tolerance zinc finger STZ_ZAT10__salt tolerance zinc finger STZ_ZAT10__salt tolerance zinc finger
											AT1G27940		ABCB13_PGP13__P-glycoprotein 13
											AT1G28260		Telomerase activating protein Est1
											AT1G28330	Starvation	DRM1_DYL1__dormancy-associated protein-like 1
											AT1G28360	Horm_nonIso	ATERF12_ERF12__ERF domain protein 12 ATERF12_ERF12__ERF domain protein 12
											AT1G28360	TFs	ATERF12_ERF12__ERF domain protein 12 ATERF12_ERF12__ERF domain protein 12
											AT1G28600		GDSL-like Lipase/Acylhydrolase superfamily protein
											AT1G28670		ARAB-1__GDSL-like Lipase/Acylhydrolase superfamily protein
											AT1G29395		COR413-TM1_COR413IM1_COR414-TM1__COLD REGULATED 314 INNER MEMBRANE 1
											AT1G29600	TFs	Zinc finger C-x8-C-x5-C-x3-H type family protein
											AT1G29660	Starvation	GDSL-like Lipase/Acylhydrolase superfamily protein
											AT1G29715
											AT1G29720	Protein Kinase	Leucine-rich repeat transmembrane protein kinase
											AT1G29910		AB180_CAB3_LHCB1.2__chlorophyll A/B binding protein 3
											AT1G29920		AB165_CAB2_LHCB1.1__chlorophyll A/B-binding protein 2
											AT1G29965		Ribosomal protein L18ae/LX family protein
											AT1G30250		unknown protein; Has 5 Blast hits to 5 proteins in 2 species: Archae - 0; Bacteria - 0; Metazoa - 0; Fungi - 0; Plants - 5; Viruses - 0; Other Eukaryotes - 0 (source: NCBI BLink).
											AT1G30720	Starvation	FAD-binding Berberine family protein
											AT1G30730		FAD-binding Berberine family protein
											AT1G30820	Starvation	CTP synthase family protein
											AT1G31040	TFs	PLATZ transcription factor family protein
											AT1G31173
											AT1G31310	TFs	hydroxyproline-rich glycoprotein family protein
											AT1G31580		CXC750__ECS1
											AT1G31690	Starvation	Copper amine oxidase family protein
											AT1G31835		unknown protein; FUNCTIONS IN: molecular_function unknown; INVOLVED IN: biological_process unknown; LOCATED IN: endomembrane system; Has 35333 Blast hits to 34131 proteins in 2444 species: Archae - 798; Bacteria - 22429; Metazoa - 974; Fungi - 991; Plants - 531; Viruses - 0; Other Eukaryotes - 9610 (source: NCBI BLink).
											AT1G32460		unknown protein; Has 19 Blast hits to 19 proteins in 8 species: Archae - 0; Bacteria - 0; Metazoa - 0; Fungi - 0; Plants - 19; Viruses - 0; Other Eukaryotes - 0 (source: NCBI BLink).
											AT1G32583		FUNCTIONS IN: molecular_function unknown; INVOLVED IN: biological_process unknown; LOCATED IN: endomembrane system; BEST Arabidopsis thaliana protein match is: tapetum determinant 1 (TAIR:AT4G24972.1); Has 35333 Blast hits to 34131 proteins in 2444 species: Archae - 798; Bacteria - 22429; Metazoa - 974; Fungi - 991; Plants - 531; Viruses - 0; Other Eukaryotes - 9610 (source: NCBI BLink).
											AT1G32900	StarchBios	GBSS1__UDP-Glycosyltransferase superfamily protein GBSS1__UDP-Glycosyltransferase superfamily protein
											AT1G32900	Starvation	GBSS1__UDP-Glycosyltransferase superfamily protein GBSS1__UDP-Glycosyltransferase superfamily protein
											AT1G32920		unknown protein; FUNCTIONS IN: molecular_function unknown; INVOLVED IN: response to wounding; LOCATED IN: endomembrane system; EXPRESSED IN: 23 plant structures; EXPRESSED DURING: 13 growth stages; BEST Arabidopsis thaliana protein match is: unknown protein (TAIR:AT1G32928.1); Has 42 Blast hits to 42 proteins in 8 species: Archae - 0; Bacteria - 0; Metazoa - 0; Fungi - 0; Plants - 42; Viruses - 0…
											AT1G32928		unknown protein; BEST Arabidopsis thaliana protein match is: unknown protein (TAIR:AT1G32920.1); Has 35333 Blast hits to 34131 proteins in 2444 species: Archae - 798; Bacteria - 22429; Metazoa - 974; Fungi - 991; Plants - 531; Viruses - 0; Other Eukaryotes - 9610 (source: NCBI BLink).
											AT1G33055	Starvation	unknown protein; FUNCTIONS IN: molecular_function unknown; INVOLVED IN: anaerobic respiration; LOCATED IN: endomembrane system; EXPRESSED IN: 13 plant structures; EXPRESSED DURING: 6 growth stages; Has 20 Blast hits to 20 proteins in 8 species: Archae - 0; Bacteria - 0; Metazoa - 0; Fungi - 0; Plants - 20; Viruses - 0; Other Eukaryotes - 0 (source: NCBI BLink).
											AT1G33260	Protein Kinase	Protein kinase superfamily protein
											AT1G33440		Major facilitator superfamily protein
											AT1G33475		SNARE-like superfamily protein
											AT1G33770	Protein Kinase	Protein kinase superfamily protein
											AT1G33790		jacalin lectin family protein
											AT1G33800		Protein of unknown function (DUF579)
											AT1G33970		P-loop containing nucleoside triphosphate hydrolases superfamily protein
											AT1G34180	TFs	anac016_NAC016__NAC domain containing protein 16
											AT1G34245		EPF2__Putative membrane lipoprotein
											AT1G35140	Starvation	EXL1_PHI-1__Phosphate-responsive 1 family protein
											AT1G35612	Starvation
											AT1G35670	Protein Kinase	ATCDPK2_ATCPK11_CDPK2_CPK11__calcium-dependent protein kinase 2
											AT1G35710	Protein Kinase	Protein kinase family protein with leucine-rich repeat domain
											AT1G37130		ATNR2_B29_CHL3_NIA2_NIA2-1_NR_NR2__nitrate reductase 2
											AT1G42430		unknown protein; FUNCTIONS IN: molecular_function unknown; INVOLVED IN: biological_process unknown; LOCATED IN: cellular_component unknown; BEST Arabidopsis thaliana protein match is: unknown protein (TAIR:AT3G55760.3).
											AT1G43590
											AT1G43770	TFs	RING/FYVE/PHD zinc finger superfamily protein
											AT1G43800		Plant stearoyl-acyl-carrier-protein desaturase family protein
											AT1G44446	Isoprenoids	ATCAO_CAO_CH1__Pheophorbide a oxygenase family protein with Rieske [2Fe-2S] domain
											AT1G44970	PhenylP	Peroxidase superfamily protein
											AT1G45010		TRAM, LAG1 and CLN8 (TLC) lipid-sensing domain containing protein
											AT1G45201		ATTLL1_TLL1__triacylglycerol lipase-like 1
											AT1G46554
											AT1G47395		unknown protein; FUNCTIONS IN: molecular_function unknown; INVOLVED IN: biological_process unknown; LOCATED IN: endomembrane system; BEST Arabidopsis thaliana protein match is: unknown protein (TAIR:AT1G47400.1); Has 9 Blast hits to 9 proteins in 2 species: Archae - 0; Bacteria - 0; Metazoa - 0; Fungi - 0; Plants - 9; Viruses - 0; Other Eukaryotes - 0 (source: NCBI BLink).
											AT1G47400		unknown protein; BEST Arabidopsis thaliana protein match is: unknown protein (TAIR:AT1G47395.1); Has 11 Blast hits to 11 proteins in 2 species: Archae - 0; Bacteria - 0; Metazoa - 0; Fungi - 0; Plants - 11; Viruses - 0; Other Eukaryotes - 0 (source: NCBI BLink).
											AT1G47565
											AT1G47655	TFs	Dof-type zinc finger DNA-binding family protein
											AT1G49130		B-box type zinc finger protein with CCT domain
											AT1G49200	Starvation	RING/U-box superfamily protein
											AT1G49210	Ubiquitination	RING/U-box superfamily protein
											AT1G49230		RING/U-box superfamily protein
											AT1G49470		Family of unknown function (DUF716)
											AT1G49500		unknown protein; FUNCTIONS IN: molecular_function unknown; INVOLVED IN: biological_process unknown; LOCATED IN: endomembrane system; EXPRESSED IN: 19 plant structures; EXPRESSED DURING: 10 growth stages; BEST Arabidopsis thaliana protein match is: unknown protein (TAIR:AT3G19030.1); Has 24 Blast hits to 24 proteins in 2 species: Archae - 0; Bacteria - 0; Metazoa - 0; Fungi - 0; Plants - 24; Virus…
											AT1G50040		Protein of unknown function (DUF1005)
											AT1G50055
											AT1G50190		Cysteine/Histidine-rich C1 domain family protein
											AT1G51090		Heavy metal transport/detoxification superfamily protein
											AT1G51140	TFs	basic helix-loop-helix (bHLH) DNA-binding superfamily protein
											AT1G51270		structural molecules;transmembrane receptors;structural molecules
											AT1G51820	Protein Kinase	Leucine-rich repeat protein kinase family protein
											AT1G52030		F-ATMBP_MBP1.2_MBP2__myrosinase-binding protein 2
											AT1G52200	Starvation	PLAC8 family protein
											AT1G52565		unknown protein; FUNCTIONS IN: molecular_function unknown; INVOLVED IN: biological_process unknown; LOCATED IN: endomembrane system; BEST Arabidopsis thaliana protein match is: unknown protein (TAIR:AT3G15760.1); Has 35333 Blast hits to 34131 proteins in 2444 species: Archae - 798; Bacteria - 22429; Metazoa - 974; Fungi - 991; Plants - 531; Viruses - 0; Other Eukaryotes - 9610 (source: NCBI BLink…
											AT1G52570		PLDALPHA2__phospholipase D alpha 2
											AT1G52700		alpha/beta-Hydrolases superfamily protein
											AT1G52750		alpha/beta-Hydrolases superfamily protein
											AT1G52770		Phototropic-responsive NPH3 family protein
											AT1G52827		ATCDT1_CDT1__cadmium tolerance 1
											AT1G52905		unknown protein; BEST Arabidopsis thaliana protein match is: unknown protein (TAIR:AT1G27565.1); Has 35333 Blast hits to 34131 proteins in 2444 species: Archae - 798; Bacteria - 22429; Metazoa - 974; Fungi - 991; Plants - 531; Viruses - 0; Other Eukaryotes - 9610 (source: NCBI BLink).
											AT1G53230	TFs	TCP3__TEOSINTE BRANCHED 1, cycloidea and PCF transcription factor 3
											AT1G53233
											AT1G53490		RING/U-box superfamily protein
											AT1G53542		unknown protein; FUNCTIONS IN: molecular_function unknown; INVOLVED IN: biological_process unknown; LOCATED IN: endomembrane system; Has 30201 Blast hits to 17322 proteins in 780 species: Archae - 12; Bacteria - 1396; Metazoa - 17338; Fungi - 3422; Plants - 5037; Viruses - 0; Other Eukaryotes - 2996 (source: NCBI BLink).
											AT1G53580		ETHE1_GLX2-3_GLY3__glyoxalase II 3
											AT1G53830		ATPME2_PME2__pectin methylesterase 2
											AT1G53885	Starvation	Protein of unknown function (DUF581)
											AT1G53903		Protein of unknown function (DUF581)
											AT1G54010		GDSL-like Lipase/Acylhydrolase superfamily protein
											AT1G54020		GDSL-like Lipase/Acylhydrolase superfamily protein
											AT1G54100	Starvation	ALDH7B4__aldehyde dehydrogenase 7B4
											AT1G54200		unknown protein; BEST Arabidopsis thaliana protein match is: unknown protein (TAIR:AT3G13980.1); Has 1084 Blast hits to 581 proteins in 136 species: Archae - 0; Bacteria - 72; Metazoa - 212; Fungi - 78; Plants - 102; Viruses - 0; Other Eukaryotes - 620 (source: NCBI BLink).
											AT1G54217		Ribosomal protein L18ae family
											AT1G54740	Starvation	Protein of unknown function (DUF3049)
											AT1G55210	Starvation	Disease resistance-responsive (dirigent-like protein) family protein
											AT1G55260		Bifunctional inhibitor/lipid-transfer protein/seed storage 2S albumin superfamily protein
											AT1G55330		AGP21_ATAGP21__arabinogalactan protein 21
											AT1G55510		BCDH BETA1__branched-chain alpha-keto acid decarboxylase E1 beta subunit
											AT1G55850	Starvation	ATCSLE1_CSLE1__cellulose synthase like E1
											AT1G55960	Starvation	Polyketide cyclase/dehydrase and lipid transport superfamily protein
											AT1G56150	Horm_nonIso	SAUR-like auxin-responsive protein family
											AT1G56220	Starvation	Dormancy/auxin associated family protein
											AT1G56300		Chaperone DnaJ-domain superfamily protein
											AT1G56430		ATNAS4_NAS4__nicotianamine synthase 4
											AT1G56550		RXGT1__RhamnoGalacturonan speciﬁc Xylosyltransferase 1
											AT1G56580		SVB__Protein of unknown function, DUF538
											AT1G56650	Starvation	ATMYB75_MYB75_PAP1_SIAA1__production of anthocyanin pigment 1 ATMYB75_MYB75_PAP1_SIAA1__production of anthocyanin pigment 1
											AT1G56650	TFs	ATMYB75_MYB75_PAP1_SIAA1__production of anthocyanin pigment 1 ATMYB75_MYB75_PAP1_SIAA1__production of anthocyanin pigment 1
											AT1G56670		GDSL-like Lipase/Acylhydrolase superfamily protein
											AT1G56710		Pectin lyase-like superfamily protein
											AT1G57590		Pectinacetylesterase family protein
											AT1G58170	Starvation	Disease resistance-responsive (dirigent-like protein) family protein
											AT1G58180	Starvation	ATBCA6_BCA6__beta carbonic anhydrase 6 ATBCA6_BCA6__beta carbonic anhydrase 6
											AT1G58180	Starvation	ATBCA6_BCA6__beta carbonic anhydrase 6 ATBCA6_BCA6__beta carbonic anhydrase 6
											AT1G58190		AtRLP9_RLP9__receptor like protein 9
											AT1G58225		unknown protein; FUNCTIONS IN: molecular_function unknown; INVOLVED IN: biological_process unknown; LOCATED IN: endomembrane system.
											AT1G58280		Phosphoglycerate mutase family protein
											AT1G58430		RXF26__GDSL-like Lipase/Acylhydrolase family protein
											AT1G58520		RXW8__lipases;hydrolases, acting on ester bonds
											AT1G59970		Matrixin family protein
											AT1G60140	Starvation	ATTPS10_TPS10_TPS10__trehalose phosphate synthase
											AT1G60270		BGLU6__beta glucosidase 6
											AT1G60989		SCRL7__SCR-like 7
											AT1G61810		BGLU45__beta-glucosidase 45
											AT1G61820		BGLU46__beta glucosidase 46
											AT1G62180		APR2_APSR_ATAPR2_PRH_PRH43__5'adenylylphosphosulfate reductase 2
											AT1G62560	Starvation	FMO GS-OX3__flavin-monooxygenase glucosinolate S-oxygenase 3
											AT1G62710		BETA-VPE_BETAVPE__beta vacuolar processing enzyme
											AT1G62870		unknown protein; BEST Arabidopsis thaliana protein match is: unknown protein (TAIR:AT1G12380.1); Has 351 Blast hits to 343 proteins in 42 species: Archae - 2; Bacteria - 0; Metazoa - 27; Fungi - 5; Plants - 299; Viruses - 0; Other Eukaryotes - 18 (source: NCBI BLink).
											AT1G63180	Starvation	UGE3__UDP-D-glucose/UDP-D-galactose 4-epimerase 3
											AT1G63710		CYP86A7__cytochrome P450, family 86, subfamily A, polypeptide 7
											AT1G64380	TFs	Integrase-type DNA-binding superfamily protein
											AT1G64390	Starvation	AtGH9C2_GH9C2__glycosyl hydrolase 9C2 AtGH9C2_GH9C2__glycosyl hydrolase 9C2
											AT1G64390	Starvation	AtGH9C2_GH9C2__glycosyl hydrolase 9C2 AtGH9C2_GH9C2__glycosyl hydrolase 9C2
											AT1G64500	Starvation	Glutaredoxin family protein
											AT1G64660	Starvation	ATMGL_MGL__methionine gamma-lyase
											AT1G64780		AMT1;2_ATAMT1;2__ammonium transporter 1;2
											AT1G65060	PhenylP	4CL3__4-coumarate:CoA ligase 3
											AT1G65390		ATPP2-A5_PP2-A5__phloem protein 2 A5
											AT1G65480		FT__PEBP (phosphatidylethanolamine-binding protein) family protein
											AT1G65490		unknown protein; FUNCTIONS IN: molecular_function unknown; INVOLVED IN: biological_process unknown; LOCATED IN: endomembrane system; EXPRESSED IN: 22 plant structures; EXPRESSED DURING: 13 growth stages; BEST Arabidopsis thaliana protein match is: unknown protein (TAIR:AT1G65486.1); Has 23 Blast hits to 23 proteins in 2 species: Archae - 0; Bacteria - 0; Metazoa - 0; Fungi - 0; Plants - 23; Virus…
											AT1G65860	Starvation	FMO GS-OX1__flavin-monooxygenase glucosinolate S-oxygenase 1 FMO GS-OX1__flavin-monooxygenase glucosinolate S-oxygenase 1
											AT1G65860	Starvation	FMO GS-OX1__flavin-monooxygenase glucosinolate S-oxygenase 1 FMO GS-OX1__flavin-monooxygenase glucosinolate S-oxygenase 1
											AT1G65870		Disease resistance-responsive (dirigent-like protein) family protein
											AT1G65890		AAE12__acyl activating enzyme 12
											AT1G65970		TPX2__thioredoxin-dependent peroxidase 2
											AT1G66090		Disease resistance protein (TIR-NBS class)
											AT1G66100	Starvation	Plant thionin
											AT1G66173
											AT1G66390	TFs	ATMYB90_MYB90_PAP2__myb domain protein 90
											AT1G66540		Cytochrome P450 superfamily protein
											AT1G66570		ATSUC7_SUC7__sucrose-proton symporter 7
											AT1G66700		PXMT1__S-adenosyl-L-methionine-dependent methyltransferases superfamily protein
											AT1G66830	Protein Kinase	Leucine-rich repeat protein kinase family protein
											AT1G66920	Protein Kinase	Protein kinase superfamily protein
											AT1G67070		DIN9_PMI2__Mannose-6-phosphate isomerase, type I
											AT1G67330		Protein of unknown function (DUF579)
											AT1G67750	Starvation	Pectate lyase family protein
											AT1G67900		Phototropic-responsive NPH3 family protein
											AT1G67910		unknown protein; FUNCTIONS IN: molecular_function unknown; INVOLVED IN: biological_process unknown; LOCATED IN: chloroplast; EXPRESSED IN: 21 plant structures; EXPRESSED DURING: 12 growth stages; BEST Arabidopsis thaliana protein match is: unknown protein (TAIR:AT1G24577.1).
											AT1G67970	TFs	AT-HSFA8_HSFA8__heat shock transcription factor A8
											AT1G68050	Ubiquitination	ADO3_FKF1__flavin-binding, kelch repeat, f box 1
											AT1G68238		unknown protein; FUNCTIONS IN: molecular_function unknown; INVOLVED IN: biological_process unknown; LOCATED IN: endomembrane system; Has 30201 Blast hits to 17322 proteins in 780 species: Archae - 12; Bacteria - 1396; Metazoa - 17338; Fungi - 3422; Plants - 5037; Viruses - 0; Other Eukaryotes - 2996 (source: NCBI BLink).
											AT1G68440	Starvation	unknown protein; BEST Arabidopsis thaliana protein match is: unknown protein (TAIR:AT1G25400.2); Has 86 Blast hits to 86 proteins in 29 species: Archae - 0; Bacteria - 6; Metazoa - 27; Fungi - 11; Plants - 24; Viruses - 0; Other Eukaryotes - 18 (source: NCBI BLink).
											AT1G68500		unknown protein; BEST Arabidopsis thaliana protein match is: unknown protein (TAIR:AT1G25422.1); Has 16 Blast hits to 16 proteins in 6 species: Archae - 0; Bacteria - 0; Metazoa - 0; Fungi - 0; Plants - 16; Viruses - 0; Other Eukaryotes - 0 (source: NCBI BLink).
											AT1G68725		AGP19_ATAGP19__arabinogalactan protein 19
											AT1G68840	TFs	AtRAV2_EDF2_RAP2.8_RAV2_TEM2__related to ABI3/VP1 2
											AT1G68862		unknown protein; FUNCTIONS IN: molecular_function unknown; INVOLVED IN: biological_process unknown; LOCATED IN: cellular_component unknown; Has 0 Blast hits to 0 proteins in 0 species (source: NCBI BLink).
											AT1G69120	TFs	AGL7_AP1__K-box region and MADS-box transcription factor family protein
											AT1G69140
											AT1G69160		unknown protein; BEST Arabidopsis thaliana protein match is: unknown protein (TAIR:AT3G13980.1); Has 173 Blast hits to 172 proteins in 54 species: Archae - 0; Bacteria - 0; Metazoa - 25; Fungi - 33; Plants - 84; Viruses - 2; Other Eukaryotes - 29 (source: NCBI BLink).
											AT1G69180	TFs	CRC__Plant-specific transcription factor YABBY family protein
											AT1G69526		S-adenosyl-L-methionine-dependent methyltransferases superfamily protein
											AT1G69830	StarchDeg	AMY3_ATAMY3__alpha-amylase-like 3
											AT1G69890	Starvation	Protein of unknown function (DUF569)
											AT1G70230		AXY4_TBL27__TRICHOME BIREFRINGENCE-LIKE 27
											AT1G70260		nodulin MtN21 /EamA-like transporter family protein
											AT1G70270		unknown protein; BEST Arabidopsis thaliana protein match is: unknown protein (TAIR:AT1G23965.1); Has 20 Blast hits to 20 proteins in 7 species: Archae - 0; Bacteria - 0; Metazoa - 0; Fungi - 0; Plants - 20; Viruses - 0; Other Eukaryotes - 0 (source: NCBI BLink).
											AT1G70290	Starvation	ATTPS8_ATTPSC_TPS8__trehalose-6-phosphatase synthase S8
											AT1G70300		KUP6__K+ uptake permease 6
											AT1G70420		Protein of unknown function (DUF1645)
											AT1G70530	Protein Kinase	CRK3__cysteine-rich RLK (RECEPTOR-like protein kinase) 3
											AT1G70985		hydroxyproline-rich glycoprotein family protein
											AT1G71000		Chaperone DnaJ-domain superfamily protein
											AT1G71030	Starvation	ATMYBL2_MYBL2__MYB-like 2 ATMYBL2_MYBL2__MYB-like 2
											AT1G71030	TFs	ATMYBL2_MYBL2__MYB-like 2 ATMYBL2_MYBL2__MYB-like 2
											AT1G72060		serine-type endopeptidase inhibitors
											AT1G72150		PATL1__PATELLIN 1
											AT1G72416		Chaperone DnaJ-domain superfamily protein
											AT1G72540	Protein Kinase	Protein kinase superfamily protein
											AT1G72610		ATGER1_GER1_GLP1__germin-like protein 1
											AT1G72790		hydroxyproline-rich glycoprotein family protein
											AT1G72900		Toll-Interleukin-Resistance (TIR) domain-containing protein
											AT1G72910		Toll-Interleukin-Resistance (TIR) domain-containing protein
											AT1G72930		TIR__toll/interleukin-1 receptor-like
											AT1G73010		AtPPsPase1_ATPS2_PPsPase1_PS2__phosphate starvation-induced gene 2
											AT1G73325		Kunitz family trypsin and protease inhibitor protein
											AT1G73330		ATDR4_DR4__drought-repressed 4
											AT1G73480		alpha/beta-Hydrolases superfamily protein
											AT1G73600	Starvation	S-adenosyl-L-methionine-dependent methyltransferases superfamily protein
											AT1G73750		Uncharacterised conserved protein UCP031088, alpha/beta hydrolase
											AT1G73870	TFs	B-box type zinc finger protein with CCT domain
											AT1G74090		ATSOT18_ATST5B_SOT18__desulfo-glucosinolate sulfotransferase 18
											AT1G74290		alpha/beta-Hydrolases superfamily protein
											AT1G74670	Starvation	GASA6__Gibberellin-regulated family protein
											AT1G74840	TFs	Homeodomain-like superfamily protein
											AT1G75040		PR-5_PR5__pathogenesis-related gene 5
											AT1G75100		JAC1__J-domain protein required for chloroplast accumulation response 1
											AT1G75490	TFs	Integrase-type DNA-binding superfamily protein
											AT1G75550		glycine-rich protein
											AT1G76240		Arabidopsis protein of unknown function (DUF241)
											AT1G76410	Starvation	ATL8__RING/U-box superfamily protein
											AT1G76530		Auxin efflux carrier family protein
											AT1G76560		CP12-3__CP12 domain-containing protein 3
											AT1G76590	Starvation	PLATZ transcription factor family protein PLATZ transcription factor family protein
											AT1G76590	TFs	PLATZ transcription factor family protein PLATZ transcription factor family protein
											AT1G76600	Starvation	unknown protein; FUNCTIONS IN: molecular_function unknown; INVOLVED IN: N-terminal protein myristoylation; LOCATED IN: nucleolus, nucleus; EXPRESSED IN: 24 plant structures; EXPRESSED DURING: 15 growth stages; BEST Arabidopsis thaliana protein match is: unknown protein (TAIR:AT1G21010.1); Has 220 Blast hits to 220 proteins in 14 species: Archae - 0; Bacteria - 0; Metazoa - 0; Fungi - 0; Plants - …
											AT1G76620		Protein of unknown function, DUF547
											AT1G77210	Starvation	AtSTP14_STP14__sugar transporter 14
											AT1G77760		GNR1_NIA1_NR1__nitrate reductase 1
											AT1G78020		Protein of unknown function (DUF581)
											AT1G78120		TPR12__Tetratricopeptide repeat (TPR)-like superfamily protein
											AT1G78230		Outer arm dynein light chain 1 protein
											AT1G78310		VQ motif-containing protein
											AT1G78450		SOUL heme-binding family protein
											AT1G78600	TFs	BBX22_DBB3_LZF1_STH3__light-regulated zinc finger protein 1
											AT1G79110		BRG2__zinc ion binding
											AT1G79360	Protein Phosphatase	ATOCT2_OCT2_OCT2__organic cation/carnitine transporter 2
											AT1G79700	TFs	Integrase-type DNA-binding superfamily protein
											AT1G80120		Protein of unknown function (DUF567)
											AT1G80130	Starvation	Tetratricopeptide repeat (TPR)-like superfamily protein
											AT1G80340	Isoprenoids	ATGA3OX2_GA3OX2_GA4H__gibberellin 3-oxidase 2
											AT1G80420		ATXRCC1__BRCT domain-containing DNA repair protein
											AT1G80440	Starvation	Galactose oxidase/kelch repeat superfamily protein
											AT1G80840	Starvation	ATWRKY40_WRKY40__WRKY DNA-binding protein 40 ATWRKY40_WRKY40__WRKY DNA-binding protein 40
											AT1G80840	TFs	ATWRKY40_WRKY40__WRKY DNA-binding protein 40 ATWRKY40_WRKY40__WRKY DNA-binding protein 40
											AT1G80920	Starvation	AtJ8_AtToc12_J8_Toc12__Chaperone DnaJ-domain superfamily protein
											AT2G01020
											AT2G01505		CLE16__CLAVATA3/ESR-RELATED 16
											AT2G01520		MLP328_ZCE1__MLP-like protein 328
											AT2G02010		GAD4__glutamate decarboxylase 4
											AT2G02710	Starvation	PLP_PLPA_PLPB_PLPC__PAS/LOV protein B
											AT2G03090		ATEXP15_ATEXPA15_ATHEXP ALPHA 1.3_EXP15_EXPA15__expansin A15
											AT2G03710	TFs	AGL3_SEP4__K-box region and MADS-box transcription factor family protein
											AT2G03760	Starvation	AtSOT1_AtSOT12_ATST1_RAR047_SOT12_ST_ST1__sulphotransferase 12
											AT2G04170		TRAF-like family protein
											AT2G04460
											AT2G04550	Protein Phosphatase	DSPTP1E_IBR5__indole-3-butyric acid response 5
											AT2G05070		LHCB2_LHCB2.2__photosystem II light harvesting complex gene 2.2
											AT2G05100		LHCB2_LHCB2.1__photosystem II light harvesting complex gene 2.1
											AT2G05380		GRP3S__glycine-rich protein 3 short isoform
											AT2G05440		ATGRP9_GRP9__GLYCINE RICH PROTEIN 9
											AT2G05914
											AT2G05940	Protein Kinase	RIPK__Protein kinase superfamily protein
											AT2G07140		F-box and associated interaction domains-containing protein
											AT2G10940		Bifunctional inhibitor/lipid-transfer protein/seed storage 2S albumin superfamily protein
											AT2G12462		BEST Arabidopsis thaliana protein match is: Sterile alpha motif (SAM) domain-containing protein (TAIR:AT1G15760.1); Has 35333 Blast hits to 34131 proteins in 2444 species: Archae - 798; Bacteria - 22429; Metazoa - 974; Fungi - 991; Plants - 531; Viruses - 0; Other Eukaryotes - 9610 (source: NCBI BLink).
											AT2G13550		unknown protein; Has 23 Blast hits to 20 proteins in 10 species: Archae - 0; Bacteria - 0; Metazoa - 10; Fungi - 0; Plants - 4; Viruses - 0; Other Eukaryotes - 9 (source: NCBI BLink).
											AT2G14170		ALDH6B2__aldehyde dehydrogenase 6B2
											AT2G14247		Expressed protein
											AT2G14560		LURP1__Protein of unknown function (DUF567)
											AT2G14580		ATPRB1_PRB1__basic pathogenesis-related protein 1
											AT2G14610		ATPR1_PR 1_PR1__pathogenesis-related gene 1
											AT2G14750	Starvation	AKN1_APK_APK1_ATAKN1__APS kinase
											AT2G15020	Starvation	unknown protein; BEST Arabidopsis thaliana protein match is: unknown protein (TAIR:AT5G64190.1); Has 72 Blast hits to 72 proteins in 10 species: Archae - 0; Bacteria - 0; Metazoa - 0; Fungi - 0; Plants - 72; Viruses - 0; Other Eukaryotes - 0 (source: NCBI BLink).
											AT2G15050		LTP_LTP7__lipid transfer protein
											AT2G15080		AtRLP19_RLP19__receptor like protein 19
											AT2G15310		ARFB1A_ATARFB1A__ADP-ribosylation factor B1A
											AT2G15390		atfut4_FUT4__fucosyltransferase 4
											AT2G15555
											AT2G15695		Protein of unknown function DUF829, transmembrane 53
											AT2G15810
											AT2G15880	Starvation	Leucine-rich repeat (LRR) family protein Leucine-rich repeat (LRR) family protein
											AT2G15880	TFs	Leucine-rich repeat (LRR) family protein Leucine-rich repeat (LRR) family protein
											AT2G15890	Starvation	MEE14__maternal effect embryo arrest 14
											AT2G15960	Starvation	unknown protein; Has 14 Blast hits to 14 proteins in 5 species: Archae - 0; Bacteria - 0; Metazoa - 0; Fungi - 0; Plants - 14; Viruses - 0; Other Eukaryotes - 0 (source: NCBI BLink).
											AT2G16210	TFs	Transcriptional factor B3 family protein
											AT2G16367
											AT2G16660	Starvation	Major facilitator superfamily protein
											AT2G16890		UDP-Glycosyltransferase superfamily protein
											AT2G17230		EXL5__EXORDIUM like 5
											AT2G17300		unknown protein; FUNCTIONS IN: molecular_function unknown; INVOLVED IN: biological_process unknown; LOCATED IN: chloroplast; EXPRESSED IN: 20 plant structures; EXPRESSED DURING: 13 growth stages; BEST Arabidopsis thaliana protein match is: unknown protein (TAIR:AT4G35320.1); Has 42 Blast hits to 42 proteins in 10 species: Archae - 0; Bacteria - 0; Metazoa - 0; Fungi - 0; Plants - 42; Viruses - 0;…
											AT2G17450		RHA3A__RING-H2 finger A3A
											AT2G17500	Starvation	Auxin efflux carrier family protein Auxin efflux carrier family protein
											AT2G17500	Starvation	Auxin efflux carrier family protein Auxin efflux carrier family protein
											AT2G17880	Starvation	Chaperone DnaJ-domain superfamily protein
											AT2G18150	PhenylP	Peroxidase superfamily protein
											AT2G18193		P-loop containing nucleoside triphosphate hydrolases superfamily protein
											AT2G18196		Heavy metal transport/detoxification superfamily protein
											AT2G18230		AtPPa2_PPa2__pyrophosphorylase 2
											AT2G18328		ATRL4_RL4__RAD-like 4
											AT2G18480		Major facilitator superfamily protein
											AT2G18660	Starvation	AtPNP-A_PNP-A__plant natriuretic peptide A
											AT2G18670		RING/U-box superfamily protein
											AT2G18700	Starvation	ATTPS11_ATTPSB_TPS11_TPS11__trehalose phosphatase/synthase 11
											AT2G19310		HSP20-like chaperones superfamily protein
											AT2G19800	Starvation	MIOX2__myo-inositol oxygenase 2
											AT2G19810	TFs	AtOZF1_OZF1__CCCH-type zinc finger family protein
											AT2G20142		Toll-Interleukin-Resistance (TIR) domain family protein
											AT2G20670	Starvation	Protein of unknown function (DUF506)
											AT2G20680		AtMAN2_MAN2__Glycosyl hydrolase superfamily protein
											AT2G20750	Starvation	ATEXPB1_ATHEXP BETA 1.5_EXPB1__expansin B1
											AT2G20870		cell wall protein precursor, putative
											AT2G21320	TFs	B-box zinc finger family protein
											AT2G21650	TFs	ATRL2_MEE3_RSM1__Homeodomain-like superfamily protein
											AT2G21660		ATGRP7_CCR2_GR-RBP7_GRP7__cold, circadian rhythm, and rna binding 2
											AT2G22122		unknown protein; Has 35333 Blast hits to 34131 proteins in 2444 species: Archae - 798; Bacteria - 22429; Metazoa - 974; Fungi - 991; Plants - 531; Viruses - 0; Other Eukaryotes - 9610 (source: NCBI BLink).
											AT2G22190		TPPE__Haloacid dehalogenase-like hydrolase (HAD) superfamily protein
											AT2G22450		riboflavin biosynthesis protein, putative
											AT2G22470		AGP2_ATAGP2__arabinogalactan protein 2
											AT2G22510		hydroxyproline-rich glycoprotein family protein
											AT2G22770	TFs	NAI1__basic helix-loop-helix (bHLH) DNA-binding superfamily protein
											AT2G22980	Starvation	SCPL13__serine carboxypeptidase-like 13
											AT2G23130		AGP17_ATAGP17__arabinogalactan protein 17
											AT2G23560		ATMES7_MES7__methyl esterase 7
											AT2G23590		ATMES8_MES8__methyl esterase 8
											AT2G23672
											AT2G23680		Cold acclimation protein WCOR413 family
											AT2G23910	PhenylP	NAD(P)-binding Rossmann-fold superfamily protein
											AT2G24100		ASG1__unknown protein; BEST Arabidopsis thaliana protein match is: unknown protein (TAIR:AT4G30780.1); Has 101 Blast hits to 101 proteins in 16 species: Archae - 0; Bacteria - 0; Metazoa - 0; Fungi - 0; Plants - 95; Viruses - 0; Other Eukaryotes - 6 (source: NCBI BLink).
											AT2G24240		BTB/POZ domain with WD40/YVTN repeat-like protein
											AT2G24540		AFR__Galactose oxidase/kelch repeat superfamily protein
											AT2G24850		TAT_TAT3__tyrosine aminotransferase 3
											AT2G25090	Protein Kinase	CIPK16_SnRK3.18__CBL-interacting protein kinase 16
											AT2G25200	Starvation	Plant protein of unknown function (DUF868)
											AT2G25510		unknown protein; FUNCTIONS IN: molecular_function unknown; INVOLVED IN: biological_process unknown; LOCATED IN: endomembrane system; EXPRESSED IN: 22 plant structures; EXPRESSED DURING: 13 growth stages; BEST Arabidopsis thaliana protein match is: unknown protein (TAIR:AT5G42530.1).
											AT2G25900	Starvation	ATCTH_ATTZF1__Zinc finger C-x8-C-x5-C-x3-H type family protein ATCTH_ATTZF1__Zinc finger C-x8-C-x5-C-x3-H type family protein
											AT2G25900	TFs	ATCTH_ATTZF1__Zinc finger C-x8-C-x5-C-x3-H type family protein ATCTH_ATTZF1__Zinc finger C-x8-C-x5-C-x3-H type family protein
											AT2G26010		PDF1.3__plant defensin 1.3
											AT2G26150	TFs	ATHSFA2_HSFA2__heat shock transcription factor A2
											AT2G26400		ARD_ARD3_ATARD3__acireductone dioxygenase 3
											AT2G26560	Starvation	PLA IIA_PLA2A_PLP2_PLP2__phospholipase A 2A
											AT2G27035		AtENODL20_ENODL20__early nodulin-like protein 20
											AT2G27400
											AT2G27420		Cysteine proteinases superfamily protein
											AT2G27430		ARM repeat superfamily protein
											AT2G27830	Starvation	unknown protein; BEST Arabidopsis thaliana protein match is: unknown protein (TAIR:AT4G22758.1); Has 131 Blast hits to 131 proteins in 17 species: Archae - 0; Bacteria - 0; Metazoa - 0; Fungi - 0; Plants - 131; Viruses - 0; Other Eukaryotes - 0 (source: NCBI BLink).
											AT2G28120		Major facilitator superfamily protein
											AT2G28200	TFs	C2H2-type zinc finger family protein
											AT2G28400	Starvation	Protein of unknown function, DUF584
											AT2G28550	TFs	RAP2.7_TOE1__related to AP2.7
											AT2G29090	Isoprenoids	CYP707A2__cytochrome P450, family 707, subfamily A, polypeptide 2
											AT2G29170		NAD(P)-binding Rossmann-fold superfamily protein
											AT2G29650		ANTR1_PHT4;1__phosphate transporter 4;1
											AT2G29660	TFs	zinc finger (C2H2 type) family protein
											AT2G29670		Tetratricopeptide repeat (TPR)-like superfamily protein
											AT2G29680		ATCDC6_CDC6__cell division control 6
											AT2G29740		UGT71C2__UDP-glucosyl transferase 71C2
											AT2G30040	Protein Kinase	MAPKKK14__mitogen-activated protein kinase kinase kinase 14
											AT2G30140		UDP-Glycosyltransferase superfamily protein
											AT2G30360	Protein Kinase	CIPK11_PKS5_SIP4_SNRK3.22__SOS3-interacting protein 4
											AT2G30424		TCL2__Homeodomain-like superfamily protein
											AT2G30520		RPT2__Phototropic-responsive NPH3 family protein
											AT2G30600	Starvation	BTB/POZ domain-containing protein BTB/POZ domain-containing protein
											AT2G30600	Starvation	BTB/POZ domain-containing protein BTB/POZ domain-containing protein
											AT2G30766		unknown protein; FUNCTIONS IN: molecular_function unknown; INVOLVED IN: biological_process unknown; LOCATED IN: cellular_component unknown.
											AT2G30770		CYP71A13__cytochrome P450, family 71, subfamily A, polypeptide 13
											AT2G30870		ATGSTF10_ATGSTF4_ERD13_GSTF10__glutathione S-transferase PHI 10
											AT2G30890		Cytochrome b561/ferric reductase transmembrane protein family
											AT2G31230	Horm_nonIso	ATERF15_ERF15__ethylene-responsive element binding factor 15 ATERF15_ERF15__ethylene-responsive element binding factor 15
											AT2G31230	TFs	ATERF15_ERF15__ethylene-responsive element binding factor 15 ATERF15_ERF15__ethylene-responsive element binding factor 15
											AT2G31380	TFs	STH__salt tolerance homologue
											AT2G31945	Starvation	unknown protein; FUNCTIONS IN: molecular_function unknown; INVOLVED IN: biological_process unknown; LOCATED IN: endomembrane system; EXPRESSED IN: 8 plant structures; EXPRESSED DURING: 4 anthesis, petal differentiation and expansion stage; BEST Arabidopsis thaliana protein match is: unknown protein (TAIR:AT1G05575.1); Has 61 Blast hits to 61 proteins in 10 species: Archae - 0; Bacteria - 0; Metaz…
											AT2G32100	TFs	ATOFP16_OFP16__ovate family protein 16
											AT2G32150	Starvation	Haloacid dehalogenase-like hydrolase (HAD) superfamily protein
											AT2G32160		S-adenosyl-L-methionine-dependent methyltransferases superfamily protein
											AT2G32220	Starvation	Ribosomal L27e protein family
											AT2G32290	StarchDeg	BAM6_BMY5__beta-amylase 6
											AT2G32530		ATCSLB03_ATCSLB3_CSLB03__cellulose synthase-like B3
											AT2G32680		AtRLP23_RLP23__receptor like protein 23
											AT2G32710		ACK2_ICK7_KRP4_KRP4__Cyclin-dependent kinase inhibitor family protein
											AT2G32960	Protein Phosphatase	AtPFA-DSP2_PFA-DSP2__Phosphotyrosine protein phosphatases superfamily protein
											AT2G32990	Starvation	AtGH9B8_GH9B8__glycosyl hydrolase 9B8
											AT2G33830	Horm_nonIso	Dormancy/auxin associated family protein Dormancy/auxin associated family protein
											AT2G33830	Starvation	Dormancy/auxin associated family protein Dormancy/auxin associated family protein
											AT2G34150		ATRANGAP2_ATSCAR1_SCAR1_WAVE1__SCAR family protein
											AT2G34360		MATE efflux family protein
											AT2G34420		LHB1B2_LHCB1.5__photosystem II light harvesting complex gene B1B2
											AT2G34430		LHB1B1_LHCB1.4__light-harvesting chlorophyll-protein complex II subunit B1
											AT2G34655		unknown protein; FUNCTIONS IN: molecular_function unknown; INVOLVED IN: biological_process unknown; LOCATED IN: endomembrane system; EXPRESSED IN: stem, root, inflorescence, cultured cell, leaf; Has 35333 Blast hits to 34131 proteins in 2444 species: Archae - 798; Bacteria - 22429; Metazoa - 974; Fungi - 991; Plants - 531; Viruses - 0; Other Eukaryotes - 9610 (source: NCBI BLink).
											AT2G35170		Histone H3 K4-specific methyltransferase SET7/9 family protein
											AT2G35700	TFs	ATERF38_ERF38__ERF family protein 38
											AT2G35860	Starvation	FLA16__FASCICLIN-like arabinogalactan protein 16 precursor
											AT2G35950		EDA12__embryo sac development arrest 12
											AT2G36220		unknown protein; BEST Arabidopsis thaliana protein match is: unknown protein (TAIR:AT3G52710.1); Has 74 Blast hits to 74 proteins in 10 species: Archae - 0; Bacteria - 0; Metazoa - 0; Fungi - 0; Plants - 74; Viruses - 0; Other Eukaryotes - 0 (source: NCBI BLink).
											AT2G36355		Family of unknown function (DUF662)
											AT2G36540		Haloacid dehalogenase-like hydrolase (HAD) superfamily protein
											AT2G36630		Sulfite exporter TauE/SafE family protein
											AT2G36970		UDP-Glycosyltransferase superfamily protein
											AT2G37100		protamine P1 family protein
											AT2G37290		Ypt/Rab-GAP domain of gyp1p superfamily protein
											AT2G37380		MAKR3__unknown protein; BEST Arabidopsis thaliana protein match is: unknown protein (TAIR:AT2G39370.1); Has 1284 Blast hits to 422 proteins in 114 species: Archae - 0; Bacteria - 90; Metazoa - 125; Fungi - 151; Plants - 136; Viruses - 0; Other Eukaryotes - 782 (source: NCBI BLink).
											AT2G37750		unknown protein; Has 21 Blast hits to 21 proteins in 7 species: Archae - 0; Bacteria - 0; Metazoa - 0; Fungi - 0; Plants - 21; Viruses - 0; Other Eukaryotes - 0 (source: NCBI BLink).
											AT2G37760		AKR4C8__NAD(P)-linked oxidoreductase superfamily protein
											AT2G37770		AKR4C9_ChlAKR__NAD(P)-linked oxidoreductase superfamily protein
											AT2G38010		Neutral/alkaline non-lysosomal ceramidase
											AT2G38380	PhenylP	Peroxidase superfamily protein
											AT2G38390	PhenylP	Peroxidase superfamily protein
											AT2G38400	Starvation	AGT3__alanine:glyoxylate aminotransferase 3
											AT2G38465		unknown protein; FUNCTIONS IN: molecular_function unknown; INVOLVED IN: biological_process unknown; LOCATED IN: plasma membrane; EXPRESSED IN: 21 plant structures; EXPRESSED DURING: 11 growth stages; Has 16 Blast hits to 16 proteins in 8 species: Archae - 0; Bacteria - 0; Metazoa - 0; Fungi - 0; Plants - 16; Viruses - 0; Other Eukaryotes - 0 (source: NCBI BLink).
											AT2G38470	TFs	ATWRKY33_WRKY33__WRKY DNA-binding protein 33
											AT2G38530		cdf3_LP2_LTP2__lipid transfer protein 2
											AT2G38790		unknown protein; Has 21 Blast hits to 21 proteins in 5 species: Archae - 0; Bacteria - 0; Metazoa - 0; Fungi - 0; Plants - 19; Viruses - 0; Other Eukaryotes - 2 (source: NCBI BLink).
											AT2G38820	Starvation	Protein of unknown function (DUF506)
											AT2G39240		RNA polymerase I specific transcription initiation factor RRN3 protein
											AT2G39330		JAL23__jacalin-related lectin 23
											AT2G39400		alpha/beta-Hydrolases superfamily protein
											AT2G39681
											AT2G39920		HAD superfamily, subfamily IIIB acid phosphatase
											AT2G39980		HXXXD-type acyl-transferase family protein
											AT2G40000	Starvation	ATHSPRO2_HSPRO2__ortholog of sugar beet HS1 PRO-1 2
											AT2G40010		Ribosomal protein L10 family protein
											AT2G40080		ELF4__Protein of unknown function (DUF1313)
											AT2G40100		LHCB4.3__light harvesting complex photosystem II
											AT2G40230	PhenylP	HXXXD-type acyl-transferase family protein
											AT2G40420	Starvation	Transmembrane amino acid transporter family protein
											AT2G40435		BEST Arabidopsis thaliana protein match is: transcription regulators (TAIR:AT3G56220.1); Has 289 Blast hits to 289 proteins in 30 species: Archae - 0; Bacteria - 0; Metazoa - 0; Fungi - 0; Plants - 289; Viruses - 0; Other Eukaryotes - 0 (source: NCBI BLink).
											AT2G40475	Starvation	ASG8__unknown protein; BEST Arabidopsis thaliana protein match is: unknown protein (TAIR:AT3G56260.2); Has 477 Blast hits to 219 proteins in 41 species: Archae - 0; Bacteria - 4; Metazoa - 91; Fungi - 61; Plants - 144; Viruses - 0; Other Eukaryotes - 177 (source: NCBI BLink).
											AT2G40670	TFs	ARR16_RR16__response regulator 16
											AT2G40850		ATPI4K GAMMA 1_PI4K GAMMA 1__phosphoinositide 4-kinase gamma 1
											AT2G41090	Starvation	Calcium-binding EF-hand family protein
											AT2G41100	Starvation	ATCAL4_TCH3__Calcium-binding EF hand family protein
											AT2G41240		BHLH100__basic helix-loop-helix protein 100
											AT2G41250	Starvation	Haloacid dehalogenase-like hydrolase (HAD) superfamily protein
											AT2G41312
											AT2G41430		CID1_ERD15_LSR1__dehydration-induced protein (ERD15)
											AT2G41870	TFs	Remorin family protein
											AT2G41950		unknown protein; FUNCTIONS IN: molecular_function unknown; INVOLVED IN: biological_process unknown; LOCATED IN: chloroplast, plant-type cell wall; EXPRESSED IN: 22 plant structures; EXPRESSED DURING: 13 growth stages; Has 53 Blast hits to 53 proteins in 24 species: Archae - 0; Bacteria - 27; Metazoa - 0; Fungi - 0; Plants - 26; Viruses - 0; Other Eukaryotes - 0 (source: NCBI BLink).
											AT2G42530	Cold	COR15B__cold regulated 15b
											AT2G42540	Cold	COR15_COR15A__cold-regulated 15a
											AT2G42620	Ubiquitination	MAX2_ORE9_PPS__RNI-like superfamily protein
											AT2G42900		Plant basic secretory protein (BSP) family protein
											AT2G43010	TFs	AtPIF4_PIF4_SRL2__phytochrome interacting factor 4
											AT2G43100	Starvation	ATLEUD1_IPMI2__isopropylmalate isomerase 2
											AT2G43140	TFs	basic helix-loop-helix (bHLH) DNA-binding superfamily protein
											AT2G43290		MSS3__Calcium-binding EF-hand family protein
											AT2G43330		ATINT1_INT1__inositol transporter 1
											AT2G43400	Starvation	ETFQO__electron-transfer flavoprotein:ubiquinone oxidoreductase
											AT2G43440		F-box and associated interaction domains-containing protein
											AT2G43590		Chitinase family protein
											AT2G43820	Horm_nonIso	ATSAGT1_GT_SAGT1_SGT1_UGT74F2__UDP-glucosyltransferase 74F2 ATSAGT1_GT_SAGT1_SGT1_UGT74F2__UDP-glucosyltransferase 74F2
											AT2G43820	Starvation	ATSAGT1_GT_SAGT1_SGT1_UGT74F2__UDP-glucosyltransferase 74F2 ATSAGT1_GT_SAGT1_SGT1_UGT74F2__UDP-glucosyltransferase 74F2
											AT2G44140		Peptidase family C54 protein
											AT2G44290		Bifunctional inhibitor/lipid-transfer protein/seed storage 2S albumin superfamily protein
											AT2G44300		Bifunctional inhibitor/lipid-transfer protein/seed storage 2S albumin superfamily protein
											AT2G44790		UCC2__uclacyanin 2
											AT2G44940	Starvation	Integrase-type DNA-binding superfamily protein Integrase-type DNA-binding superfamily protein
											AT2G44940	TFs	Integrase-type DNA-binding superfamily protein Integrase-type DNA-binding superfamily protein
											AT2G45170	Starvation	ATATG8E_ATG8E__AUTOPHAGY 8E
											AT2G45400		BEN1__NAD(P)-binding Rossmann-fold superfamily protein
											AT2G45660	TFs	AGL20_ATSOC1_SOC1__AGAMOUS-like 20
											AT2G45800	TFs	PLIM2a__GATA type zinc finger transcription factor family protein
											AT2G45900		Phosphatidylinositol N-acetyglucosaminlytransferase subunit P-related
											AT2G46270	TFs	GBF3__G-box binding factor 3
											AT2G46430	Starvation	ATCNGC3_CNGC3_CNGC3.C__cyclic nucleotide gated channel 3
											AT2G46440		ATCNGC11_CNGC11_CNGC11__cyclic nucleotide-gated channels
											AT2G46450		ATCNGC12_CNGC12__cyclic nucleotide-gated channel 12
											AT2G46640		unknown protein; FUNCTIONS IN: molecular_function unknown; INVOLVED IN: biological_process unknown; LOCATED IN: cellular_component unknown; EXPRESSED IN: 20 plant structures; EXPRESSED DURING: 11 growth stages.
											AT2G46650	Starvation	ATCB5-C_B5 #1_CB5-C__cytochrome B5 isoform C
											AT2G46660		CYP78A6__cytochrome P450, family 78, subfamily A, polypeptide 6
											AT2G46790		APRR9_PRR9_TL1__pseudo-response regulator 9
											AT2G46830	TFs	AtCCA1_CCA1__circadian clock associated 1
											AT2G46970		PIL1__phytochrome interacting factor 3-like 1
											AT2G47115		unknown protein; FUNCTIONS IN: molecular_function unknown; INVOLVED IN: biological_process unknown; LOCATED IN: endomembrane system; BEST Arabidopsis thaliana protein match is: unknown protein (TAIR:AT1G10660.1); Has 35333 Blast hits to 34131 proteins in 2444 species: Archae - 798; Bacteria - 22429; Metazoa - 974; Fungi - 991; Plants - 531; Viruses - 0; Other Eukaryotes - 9610 (source: NCBI BLink…
											AT2G47180		AtGolS1_GolS1__galactinol synthase 1
											AT2G47490		ATNDT1_NDT1__NAD+ transporter 1
											AT2G47560		RING/U-box superfamily protein
											AT2G47750	Horm_nonIso	GH3.9__putative indole-3-acetic acid-amido synthetase GH3.9
											AT2G47800		ABCC4_ATMRP4_EST3_MRP4__multidrug resistance-associated protein 4
											AT2G47880		Glutaredoxin family protein
											AT3G01060		unknown protein; Has 640 Blast hits to 638 proteins in 201 species: Archae - 0; Bacteria - 293; Metazoa - 0; Fungi - 71; Plants - 72; Viruses - 0; Other Eukaryotes - 204 (source: NCBI BLink).
											AT3G01080	TFs	ATWRKY58_WRKY58__WRKY DNA-binding protein 58
											AT3G01440		PnsL3_PQL1_PQL2__PsbQ-like 1
											AT3G01550		ATPPT2_PPT2__phosphoenolpyruvate (pep)/phosphate translocator 2
											AT3G02020		AK3__aspartate kinase 3
											AT3G02040		AtGDPD1_GDPD1_SRG3__senescence-related gene 3
											AT3G02140		AFP4_TMAC2__AFP2 (ABI five-binding protein 2) family protein
											AT3G02310	TFs	AGL4_SEP2__K-box region and MADS-box transcription factor family protein
											AT3G02340	TFs	RING/U-box superfamily protein
											AT3G02380	Starvation	ATCOL2_COL2__CONSTANS-like 2 ATCOL2_COL2__CONSTANS-like 2
											AT3G02380	TFs	ATCOL2_COL2__CONSTANS-like 2 ATCOL2_COL2__CONSTANS-like 2
											AT3G02885		GASA5__GAST1 protein homolog 5
											AT3G02910		AIG2-like (avirulence induced gene) family protein
											AT3G03190	Starvation	ATGSTF11_ATGSTF6_GSTF11__glutathione S-transferase F11
											AT3G03450	TFs	RGL2__RGA-like 2
											AT3G03480		CHAT__acetyl CoA:(Z)-3-hexen-1-ol acetyltransferase
											AT3G03780		ATMS2_MS2__methionine synthase 2
											AT3G04140		Ankyrin repeat family protein
											AT3G04510		LSH2__Protein of unknown function (DUF640)
											AT3G04720		HEL_PR-4_PR4__pathogenesis-related 4
											AT3G04770		RPSAb__40s ribosomal protein SA B
											AT3G04960		Domain of unknown function (DUF3444)
											AT3G05150	TFs	Major facilitator superfamily protein
											AT3G05320		O-fucosyltransferase family protein
											AT3G05660		AtRLP33_RLP33__receptor like protein 33
											AT3G05690	TFs	ATHAP2B_HAP2B_NF-YA2_UNE8__nuclear factor Y, subunit A2
											AT3G05727		S locus-related glycoprotein 1 (SLR1) binding pollen coat protein family
											AT3G05800	TFs	AIF1__AtBS1(activation-tagged BRI1 suppressor 1)-interacting factor 1
											AT3G05900		neurofilament protein-related
											AT3G05980		unknown protein; BEST Arabidopsis thaliana protein match is: unknown protein (TAIR:AT5G19340.1); Has 202 Blast hits to 202 proteins in 28 species: Archae - 0; Bacteria - 0; Metazoa - 39; Fungi - 4; Plants - 148; Viruses - 0; Other Eukaryotes - 11 (source: NCBI BLink).
											AT3G06035	Starvation	Glycoprotein membrane precursor GPI-anchored
											AT3G06080		TBL10__Plant protein of unknown function (DUF828)
											AT3G06160	TFs	AP2/B3-like transcriptional factor family protein
											AT3G06220	TFs	AP2/B3-like transcriptional factor family protein
											AT3G06500		A/N-InvC__Plant neutral invertase family protein
											AT3G06740	TFs	GATA15__GATA transcription factor 15
											AT3G06850	Starvation	BCE2_DIN3_LTA1__2-oxoacid dehydrogenases acyltransferase family protein
											AT3G06868		unknown protein; FUNCTIONS IN: molecular_function unknown; INVOLVED IN: biological_process unknown; LOCATED IN: cellular_component unknown; BEST Arabidopsis thaliana protein match is: unknown protein (TAIR:AT5G49100.1); Has 30201 Blast hits to 17322 proteins in 780 species: Archae - 12; Bacteria - 1396; Metazoa - 17338; Fungi - 3422; Plants - 5037; Viruses - 0; Other Eukaryotes - 2996 (source: NC…
											AT3G07260		SMAD/FHA domain-containing protein
											AT3G07350	Starvation	Protein of unknown function (DUF506)
											AT3G07650	TFs	COL9__CONSTANS-like 9
											AT3G08940		LHCB4.2__light harvesting complex photosystem II
											AT3G09010	Protein Kinase	Protein kinase superfamily protein
											AT3G09390		ATMT-1_ATMT-K_MT2A__metallothionein 2A
											AT3G09440	Starvation	Heat shock protein 70 (Hsp 70) family protein
											AT3G09450		CONTAINS InterPro DOMAIN/s: Fusaric acid resistance protein, conserved region (InterPro:IPR006726); BEST Arabidopsis thaliana protein match is: unknown protein (TAIR:AT2G28780.1); Has 503 Blast hits to 494 proteins in 215 species: Archae - 0; Bacteria - 423; Metazoa - 0; Fungi - 0; Plants - 65; Viruses - 0; Other Eukaryotes - 15 (source: NCBI BLink).
											AT3G09540		Pectin lyase-like superfamily protein
											AT3G09600		LCL5_RVE8__Homeodomain-like superfamily protein
											AT3G10020	Starvation	unknown protein; FUNCTIONS IN: molecular_function unknown; INVOLVED IN: response to oxidative stress, anaerobic respiration; LOCATED IN: cellular_component unknown; EXPRESSED IN: 23 plant structures; EXPRESSED DURING: 13 growth stages; Has 30201 Blast hits to 17322 proteins in 780 species: Archae - 12; Bacteria - 1396; Metazoa - 17338; Fungi - 3422; Plants - 5037; Viruses - 0; Other Eukaryotes - …
											AT3G10150		ATPAP16_PAP16__purple acid phosphatase 16
											AT3G10985		ATWI-12_SAG20_WI12__senescence associated gene 20
											AT3G11000		DCD (Development and Cell Death) domain protein
											AT3G11010		AtRLP34_RLP34__receptor like protein 34
											AT3G11020	TFs	DREB2_DREB2B__DRE/CRT-binding protein 2B
											AT3G11690		unknown protein; FUNCTIONS IN: molecular_function unknown; INVOLVED IN: biological_process unknown; LOCATED IN: chloroplast; EXPRESSED IN: 24 plant structures; EXPRESSED DURING: 15 growth stages; BEST Arabidopsis thaliana protein match is: unknown protein (TAIR:AT5G06380.1); Has 84 Blast hits to 84 proteins in 12 species: Archae - 0; Bacteria - 0; Metazoa - 0; Fungi - 0; Plants - 84; Viruses - 0;…
											AT3G12220		scpl16__serine carboxypeptidase-like 16
											AT3G12320		unknown protein; BEST Arabidopsis thaliana protein match is: unknown protein (TAIR:AT5G06980.4); Has 102 Blast hits to 102 proteins in 16 species: Archae - 0; Bacteria - 0; Metazoa - 0; Fungi - 0; Plants - 98; Viruses - 0; Other Eukaryotes - 4 (source: NCBI BLink).
											AT3G12580	Starvation	ATHSP70_HSP70__heat shock protein 70
											AT3G12610	Starvation	DRT100__Leucine-rich repeat (LRR) family protein
											AT3G12920		BRG3__SBP (S-ribonuclease binding protein) family protein
											AT3G13062		Polyketide cyclase/dehydrase and lipid transport superfamily protein
											AT3G13100		ABCC7_ATMRP7_MRP7_MRP7__multidrug resistance-associated protein 7
											AT3G13310		Chaperone DnaJ-domain superfamily protein
											AT3G13450	Starvation	DIN4__Transketolase family protein
											AT3G13650	Starvation	Disease resistance-responsive (dirigent-like protein) family protein
											AT3G13750	Starvation	BGAL1_BGAL1__beta galactosidase 1 BGAL1_BGAL1__beta galactosidase 1
											AT3G13750	Starvation	BGAL1_BGAL1__beta galactosidase 1 BGAL1_BGAL1__beta galactosidase 1
											AT3G13784		AtcwINV5_CWINV5__cell wall invertase 5
											AT3G14050		AT-RSH2_ATRSH2_RSH2__RELA/SPOT homolog 2
											AT3G14210		ESM1__epithiospecifier modifier 1
											AT3G14395		unknown protein; Has 4 Blast hits to 4 proteins in 2 species: Archae - 0; Bacteria - 0; Metazoa - 0; Fungi - 0; Plants - 4; Viruses - 0; Other Eukaryotes - 0 (source: NCBI BLink).
											AT3G14540	Isoprenoids	Terpenoid cyclases/Protein prenyltransferases superfamily protein
											AT3G14560		unknown protein; Has 6 Blast hits to 6 proteins in 3 species: Archae - 0; Bacteria - 0; Metazoa - 0; Fungi - 0; Plants - 6; Viruses - 0; Other Eukaryotes - 0 (source: NCBI BLink).
											AT3G14620		CYP72A8__cytochrome P450, family 72, subfamily A, polypeptide 8
											AT3G14850		TBL41__TRICHOME BIREFRINGENCE-LIKE 41
											AT3G15310
											AT3G15358		unknown protein; FUNCTIONS IN: molecular_function unknown; INVOLVED IN: biological_process unknown; LOCATED IN: endomembrane system; BEST Arabidopsis thaliana protein match is: unknown protein (TAIR:AT1G53035.1); Has 35333 Blast hits to 34131 proteins in 2444 species: Archae - 798; Bacteria - 22429; Metazoa - 974; Fungi - 991; Plants - 531; Viruses - 0; Other Eukaryotes - 9610 (source: NCBI BLink…
											AT3G15450	Horm_nonIso	Aluminium induced protein with YGL and LRDR motifs Aluminium induced protein with YGL and LRDR motifs
											AT3G15450	Starvation	Aluminium induced protein with YGL and LRDR motifs Aluminium induced protein with YGL and LRDR motifs
											AT3G15460	Starvation	Ribosomal RNA processing Brix domain protein
											AT3G15500	Starvation	ANAC055_ATNAC3_NAC055_NAC3__NAC domain containing protein 3 ANAC055_ATNAC3_NAC055_NAC3__NAC domain containing protein 3
											AT3G15500	TFs	ANAC055_ATNAC3_NAC055_NAC3__NAC domain containing protein 3 ANAC055_ATNAC3_NAC055_NAC3__NAC domain containing protein 3
											AT3G15620	Starvation	UVR3__DNA photolyase family protein
											AT3G15630	Starvation	unknown protein; FUNCTIONS IN: molecular_function unknown; INVOLVED IN: biological_process unknown; LOCATED IN: chloroplast; EXPRESSED IN: 24 plant structures; EXPRESSED DURING: 15 growth stages; BEST Arabidopsis thaliana protein match is: unknown protein (TAIR:AT1G52720.1); Has 61 Blast hits to 61 proteins in 13 species: Archae - 0; Bacteria - 0; Metazoa - 0; Fungi - 0; Plants - 61; Viruses - 0;…
											AT3G15650	Starvation	alpha/beta-Hydrolases superfamily protein
											AT3G15680	Starvation	Ran BP2/NZF zinc finger-like superfamily protein Ran BP2/NZF zinc finger-like superfamily protein
											AT3G15680	Starvation	Ran BP2/NZF zinc finger-like superfamily protein Ran BP2/NZF zinc finger-like superfamily protein
											AT3G15750		Essential protein Yae1, N-terminal
											AT3G15990		SULTR3;4__sulfate transporter 3;4
											AT3G16120		Dynein light chain type 1 family protein
											AT3G16150		ASPGB1__N-terminal nucleophile aminohydrolases (Ntn hydrolases) superfamily protein
											AT3G16175		Thioesterase superfamily protein
											AT3G16250	Starvation	NDF4_PnsB3__NDH-dependent cyclic electron flow 1
											AT3G16330		unknown protein; BEST Arabidopsis thaliana protein match is: unknown protein (TAIR:AT1G52140.1); Has 109 Blast hits to 109 proteins in 16 species: Archae - 0; Bacteria - 0; Metazoa - 0; Fungi - 0; Plants - 109; Viruses - 0; Other Eukaryotes - 0 (source: NCBI BLink).
											AT3G16370		GDSL-like Lipase/Acylhydrolase superfamily protein
											AT3G16770	TFs	ATEBP_EBP_ERF72_RAP2.3__ethylene-responsive element binding protein
											AT3G16800	Protein Phosphatase	Protein phosphatase 2C family protein
											AT3G16870	TFs	GATA17__GATA transcription factor 17
											AT3G17120		unknown protein; BEST Arabidopsis thaliana protein match is: unknown protein (TAIR:AT1G02380.1); Has 35333 Blast hits to 34131 proteins in 2444 species: Archae - 798; Bacteria - 22429; Metazoa - 974; Fungi - 991; Plants - 531; Viruses - 0; Other Eukaryotes - 9610 (source: NCBI BLink).
											AT3G17609	TFs	HYH__HY5-homolog
											AT3G18010		WOX1__WUSCHEL related homeobox 1
											AT3G18320		F-box and associated interaction domains-containing protein
											AT3G18485		ILR2__iaa-leucine resistant 2
											AT3G18560	Starvation	unknown protein; BEST Arabidopsis thaliana protein match is: unknown protein (TAIR:AT1G49000.1); Has 95 Blast hits to 95 proteins in 13 species: Archae - 0; Bacteria - 0; Metazoa - 0; Fungi - 0; Plants - 95; Viruses - 0; Other Eukaryotes - 0 (source: NCBI BLink).
											AT3G19370	Starvation	Plant protein of unknown function (DUF869)
											AT3G19390		Granulin repeat cysteine protease family protein
											AT3G20130		CYP705A22_GPS1__cytochrome P450, family 705, subfamily A, polypeptide 22
											AT3G20370		TRAF-like family protein
											AT3G20440	StarchBios	BE1_EMB2729__Alpha amylase family protein
											AT3G20470		ATGRP-5_ATGRP5_GRP-5_GRP5__glycine-rich protein 5
											AT3G20660		AtOCT4_OCT4__organic cation/carnitine transporter4
											AT3G20810	TFs	JMJ30_JMJD5__2-oxoglutarate (2OG) and Fe(II)-dependent oxygenase superfamily protein
											AT3G21150		BBX32_EIP6__B-box 32
											AT3G21230	PhenylP	4CL5__4-coumarate:CoA ligase 5
											AT3G21420		LBO1__2-oxoglutarate (2OG) and Fe(II)-dependent oxygenase superfamily protein
											AT3G21530		DNAse I-like superfamily protein
											AT3G21560	PhenylP	UGT84A2__UDP-Glycosyltransferase superfamily protein
											AT3G21670		Major facilitator superfamily protein
											AT3G21750		UGT71B1__UDP-glucosyl transferase 71B1
											AT3G21760		HYR1__UDP-Glycosyltransferase superfamily protein
											AT3G21870	Starvation	CYCP2;1__cyclin p2;1
											AT3G21890	TFs	B-box type zinc finger family protein
											AT3G22060	Starvation	Receptor-like protein kinase-related family protein
											AT3G22231		PCC1__pathogen and circadian controlled 1
											AT3G22235		FUNCTIONS IN: molecular_function unknown; INVOLVED IN: biological_process unknown; BEST Arabidopsis thaliana protein match is: pathogen and circadian controlled 1 (TAIR:AT3G22231.1); Has 122 Blast hits to 122 proteins in 11 species: Archae - 0; Bacteria - 0; Metazoa - 0; Fungi - 0; Plants - 122; Viruses - 0; Other Eukaryotes - 0 (source: NCBI BLink).
											AT3G22640	Starvation	PAP85__cupin family protein
											AT3G22740		HMT3__homocysteine S-methyltransferase 3
											AT3G22840		ELIP_ELIP1__Chlorophyll A-B binding family protein
											AT3G22910		ATPase E1-E2 type family protein / haloacid dehalogenase-like hydrolase family protein
											AT3G23000	Protein Kinase	ATSR2_ATSRPK1_CIPK7_PKS7_SnRK3.10__CBL-interacting protein kinase 7 ATSR2_ATSRPK1_CIPK7_PKS7_SnRK3.10__CBL-interacting protein kinase 7
											AT3G23000	Starvation	ATSR2_ATSRPK1_CIPK7_PKS7_SnRK3.10__CBL-interacting protein kinase 7 ATSR2_ATSRPK1_CIPK7_PKS7_SnRK3.10__CBL-interacting protein kinase 7
											AT3G23010		AtRLP36_RLP36__receptor like protein 36
											AT3G23120		AtRLP38_RLP38__receptor like protein 38
											AT3G23170		unknown protein; BEST Arabidopsis thaliana protein match is: unknown protein (TAIR:AT4G14450.1); Has 74 Blast hits to 74 proteins in 6 species: Archae - 0; Bacteria - 0; Metazoa - 0; Fungi - 0; Plants - 74; Viruses - 0; Other Eukaryotes - 0 (source: NCBI BLink).
											AT3G23510		Cyclopropane-fatty-acyl-phospholipid synthase
											AT3G23550		MATE efflux family protein
											AT3G23730		XTH16__xyloglucan endotransglucosylase/hydrolase 16
											AT3G23810	Starvation	ATSAHH2_SAHH2__S-adenosyl-l-homocysteine (SAH) hydrolase 2
											AT3G23880	Starvation	F-box and associated interaction domains-containing protein
											AT3G24460		Serinc-domain containing serine and sphingolipid biosynthesis protein
											AT3G25030		RING/U-box superfamily protein
											AT3G25190		Vacuolar iron transporter (VIT) family protein
											AT3G25290	Horm_nonIso	Auxin-responsive family protein
											AT3G25700		Eukaryotic aspartyl protease family protein
											AT3G25770	Horm_nonIso	AOC2__allene oxide cyclase 2
											AT3G25905		CLE27__CLAVATA3/ESR-RELATED 27
											AT3G26210	Starvation	CYP71B23__cytochrome P450, family 71, subfamily B, polypeptide 23
											AT3G26220	Starvation	CYP71B3__cytochrome P450, family 71, subfamily B, polypeptide 3
											AT3G26230		CYP71B24__cytochrome P450, family 71, subfamily B, polypeptide 24
											AT3G26280	Starvation	CYP71B4__cytochrome P450, family 71, subfamily B, polypeptide 4
											AT3G26290		CYP71B26__cytochrome P450, family 71, subfamily B, polypeptide 26
											AT3G26510	Starvation	Octicosapeptide/Phox/Bem1p family protein
											AT3G26520		GAMMA-TIP2_SITIP_TIP1;2_TIP2__tonoplast intrinsic protein 2
											AT3G26612
											AT3G26740	Starvation	CCL__CCR-like
											AT3G26815
											AT3G26960		Pollen Ole e 1 allergen and extensin family protein
											AT3G27170		ATCLC-B_CLC-B__chloride channel B
											AT3G27250		unknown protein; BEST Arabidopsis thaliana protein match is: unknown protein (TAIR:AT5G40800.1); Has 104 Blast hits to 104 proteins in 13 species: Archae - 0; Bacteria - 0; Metazoa - 0; Fungi - 0; Plants - 104; Viruses - 0; Other Eukaryotes - 0 (source: NCBI BLink).
											AT3G27350		unknown protein; FUNCTIONS IN: molecular_function unknown; INVOLVED IN: biological_process unknown; EXPRESSED IN: 24 plant structures; EXPRESSED DURING: 15 growth stages; BEST Arabidopsis thaliana protein match is: unknown protein (TAIR:AT5G40700.1).
											AT3G27690	Starvation	LHCB2_LHCB2.3_LHCB2.4__photosystem II light harvesting complex gene 2.3
											AT3G28007		AtSWEET4_SWEET4__Nodulin MtN3 family protein
											AT3G28070		nodulin MtN21 /EamA-like transporter family protein
											AT3G28220	Starvation	TRAF-like family protein
											AT3G28270	Starvation	Protein of unknown function (DUF677)
											AT3G28290		AT14A__Protein of unknown function (DUF677)
											AT3G28320		Protein of unknown function (DUF677)
											AT3G28500		60S acidic ribosomal protein family
											AT3G29030	Starvation	ATEXP5_ATEXPA5_ATHEXP ALPHA 1.4_EXP5_EXPA5__expansin A5
											AT3G29240	Starvation	Protein of unknown function (DUF179)
											AT3G29370		P1R3__unknown protein; BEST Arabidopsis thaliana protein match is: unknown protein (TAIR:AT5G39240.1); Has 16 Blast hits to 16 proteins in 5 species: Archae - 0; Bacteria - 0; Metazoa - 0; Fungi - 0; Plants - 16; Viruses - 0; Other Eukaryotes - 0 (source: NCBI BLink).
											AT3G29575		AFP3__ABI five binding protein 3
											AT3G29590		AT5MAT__HXXXD-type acyl-transferase family protein
											AT3G30120
											AT3G30180	Isoprenoids	BR6OX2_CYP85A2__brassinosteroid-6-oxidase 2
											AT3G30775	Starvation	AT-POX_ATPDH_ATPOX_ERD5_PDH1_PRO1_PRODH__Methylenetetrahydrofolate reductase family protein
											AT3G30875
											AT3G36659		Plant invertase/pectin methylesterase inhibitor superfamily protein
											AT3G41979
											AT3G43430	TFs	RING/U-box superfamily protein
											AT3G43800		ATGSTU27_GSTU27__glutathione S-transferase tau 27
											AT3G43850		unknown protein; FUNCTIONS IN: molecular_function unknown; INVOLVED IN: biological_process unknown; LOCATED IN: vacuole; BEST Arabidopsis thaliana protein match is: unknown protein (TAIR:AT5G21940.1); Has 215 Blast hits to 215 proteins in 19 species: Archae - 0; Bacteria - 0; Metazoa - 0; Fungi - 0; Plants - 213; Viruses - 0; Other Eukaryotes - 2 (source: NCBI BLink).
											AT3G44120		F-box and associated interaction domains-containing protein
											AT3G44300	Horm_nonIso	AtNIT2_NIT2__nitrilase 2
											AT3G44450	Starvation	unknown protein; BEST Arabidopsis thaliana protein match is: unknown protein (TAIR:AT3G52740.1); Has 63 Blast hits to 63 proteins in 12 species: Archae - 0; Bacteria - 0; Metazoa - 0; Fungi - 0; Plants - 63; Viruses - 0; Other Eukaryotes - 0 (source: NCBI BLink).
											AT3G44820		Phototropic-responsive NPH3 family protein
											AT3G44990	Starvation	AtXTH31_ATXTR8_XTH31_XTR8__xyloglucan endo-transglycosylase-related 8
											AT3G45140	Horm_nonIso	ATLOX2_LOX2__lipoxygenase 2
											AT3G45300	Starvation	ATIVD_IVD_IVDH__isovaleryl-CoA-dehydrogenase
											AT3G45730	Starvation	unknown protein; Has 3 Blast hits to 3 proteins in 1 species: Archae - 0; Bacteria - 0; Metazoa - 0; Fungi - 0; Plants - 3; Viruses - 0; Other Eukaryotes - 0 (source: NCBI BLink).
											AT3G45860	Protein Kinase	CRK4__cysteine-rich RLK (RECEPTOR-like protein kinase) 4
											AT3G46130	TFs	ATMYB48_ATMYB48-1_ATMYB48-2_ATMYB48-3_MYB48__myb domain protein 48
											AT3G46370	Protein Kinase	Leucine-rich repeat protein kinase family protein
											AT3G46600	TFs	GRAS family transcription factor
											AT3G46640	TFs	LUX_PCL1__Homeodomain-like superfamily protein
											AT3G46670		UGT76E11__UDP-glucosyl transferase 76E11
											AT3G46880		unknown protein; FUNCTIONS IN: molecular_function unknown; INVOLVED IN: biological_process unknown; LOCATED IN: chloroplast; EXPRESSED IN: 14 plant structures; EXPRESSED DURING: 9 growth stages; BEST Arabidopsis thaliana protein match is: unknown protein (TAIR:AT5G59080.1); Has 51 Blast hits to 51 proteins in 8 species: Archae - 0; Bacteria - 0; Metazoa - 0; Fungi - 0; Plants - 51; Viruses - 0; O…
											AT3G46970	StarchDeg	ATPHS2_PHS2__alpha-glucan phosphorylase 2
											AT3G47160		RING/U-box superfamily protein
											AT3G47340	Starvation	ASN1_AT-ASN1_DIN6__glutamine-dependent asparagine synthase 1
											AT3G47420		AtG3Pp1_ATPS3_G3Pp1_PS3__phosphate starvation-induced gene 3
											AT3G47470		CAB4_LHCA4__light-harvesting chlorophyll-protein complex I subunit A4
											AT3G47500	TFs	CDF3__cycling DOF factor 3
											AT3G47800		Galactose mutarotase-like superfamily protein
											AT3G48080		alpha/beta-Hydrolases superfamily protein
											AT3G48280		CYP71A25__cytochrome P450, family 71, subfamily A, polypeptide 25
											AT3G48360	Starvation	ATBT2_BT2__BTB and TAZ domain protein 2 ATBT2_BT2__BTB and TAZ domain protein 2
											AT3G48360	TFs	ATBT2_BT2__BTB and TAZ domain protein 2 ATBT2_BT2__BTB and TAZ domain protein 2
											AT3G48390		MA3 domain-containing protein
											AT3G48530		KING1__SNF1-related protein kinase regulatory subunit gamma 1
											AT3G49160	PhenylP	pyruvate kinase family protein
											AT3G49220		Plant invertase/pectin methylesterase inhibitor superfamily
											AT3G49620		DIN11__2-oxoglutarate (2OG) and Fe(II)-dependent oxygenase superfamily protein
											AT3G49670	Protein Kinase	BAM2__Leucine-rich receptor-like protein kinase family protein
											AT3G49780	Starvation	ATPSK3 (FORMER SYMBOL)_ATPSK4_PSK4__phytosulfokine 4 precursor
											AT3G49790	Starvation	Carbohydrate-binding protein
											AT3G49950	TFs	GRAS family transcription factor
											AT3G50760		GATL2__galacturonosyltransferase-like 2
											AT3G50770		CML41__calmodulin-like 41
											AT3G50970	Starvation	LTI30_XERO2__dehydrin family protein
											AT3G51330	Starvation	Eukaryotic aspartyl protease family protein
											AT3G51400		Arabidopsis protein of unknown function (DUF241)
											AT3G51840		ACX4_ATG6_ATSCX__acyl-CoA oxidase 4
											AT3G51860		ATCAX3_ATHCX1_CAX1-LIKE_CAX3__cation exchanger 3
											AT3G52060		Core-2/I-branching beta-1,6-N-acetylglucosaminyltransferase family protein
											AT3G52072
											AT3G52370	Starvation	FLA15__FASCICLIN-like arabinogalactan protein 15 precursor
											AT3G52670		FBD, F-box, Skp2-like and Leucine Rich Repeat domains containing protein
											AT3G52710		unknown protein; FUNCTIONS IN: molecular_function unknown; INVOLVED IN: biological_process unknown; LOCATED IN: plasma membrane; EXPRESSED IN: 19 plant structures; EXPRESSED DURING: 9 growth stages; BEST Arabidopsis thaliana protein match is: unknown protein (TAIR:AT2G36220.1); Has 64 Blast hits to 64 proteins in 10 species: Archae - 0; Bacteria - 0; Metazoa - 0; Fungi - 0; Plants - 64; Viruses -…
											AT3G53310	TFs	AP2/B3-like transcriptional factor family protein
											AT3G53800		Fes1B
											AT3G53830		Regulator of chromosome condensation (RCC1) family protein
											AT3G54340	TFs	AP3_ATAP3__K-box region and MADS-box transcription factor family protein
											AT3G54400	Starvation	Eukaryotic aspartyl protease family protein
											AT3G54500		FUNCTIONS IN: molecular_function unknown; INVOLVED IN: biological_process unknown; LOCATED IN: cellular_component unknown; EXPRESSED IN: 22 plant structures; EXPRESSED DURING: 13 growth stages; BEST Arabidopsis thaliana protein match is: dentin sialophosphoprotein-related (TAIR:AT5G64170.2).
											AT3G54510		Early-responsive to dehydration stress protein (ERD4)
											AT3G54600		Class I glutamine amidotransferase-like superfamily protein
											AT3G54810	TFs	BME3_BME3-ZF_GATA8__Plant-specific GATA-type zinc finger transcription factor family protein
											AT3G54830		Transmembrane amino acid transporter family protein
											AT3G54880		unknown protein; BEST Arabidopsis thaliana protein match is: unknown protein (TAIR:AT5G25360.2); Has 137 Blast hits to 137 proteins in 19 species: Archae - 0; Bacteria - 0; Metazoa - 0; Fungi - 0; Plants - 136; Viruses - 0; Other Eukaryotes - 1 (source: NCBI BLink).
											AT3G54890		LHCA1__photosystem I light harvesting complex gene 1
											AT3G55240		Plant protein 1589 of unknown function
											AT3G55500		ATEXP16_ATEXPA16_ATHEXP ALPHA 1.7_EXP16_EXPA16__expansin A16
											AT3G55580		Regulator of chromosome condensation (RCC1) family protein
											AT3G55690		unknown protein; BEST Arabidopsis thaliana protein match is: unknown protein (TAIR:AT2G39870.1); Has 76 Blast hits to 69 proteins in 15 species: Archae - 0; Bacteria - 0; Metazoa - 4; Fungi - 3; Plants - 69; Viruses - 0; Other Eukaryotes - 0 (source: NCBI BLink).
											AT3G55840		Hs1pro-1 protein
											AT3G55880		SUE4__Alpha/beta hydrolase related protein
											AT3G56220		transcription regulators
											AT3G56260		unknown protein; FUNCTIONS IN: molecular_function unknown; INVOLVED IN: biological_process unknown; LOCATED IN: cellular_component unknown; EXPRESSED IN: 8 plant structures; EXPRESSED DURING: F mature embryo stage, petal differentiation and expansion stage, E expanded cotyledon stage, D bilateral stage; BEST Arabidopsis thaliana protein match is: unknown protein (TAIR:AT2G40475.1).
											AT3G56290		unknown protein; Has 39 Blast hits to 39 proteins in 15 species: Archae - 0; Bacteria - 0; Metazoa - 0; Fungi - 0; Plants - 39; Viruses - 0; Other Eukaryotes - 0 (source: NCBI BLink).
											AT3G56710		SIB1__sigma factor binding protein 1
											AT3G56970		BHLH038_ORG2__basic helix-loop-helix (bHLH) DNA-binding superfamily protein
											AT3G57010	Starvation	Calcium-dependent phosphotriesterase superfamily protein
											AT3G57200		unknown protein; BEST Arabidopsis thaliana protein match is: unknown protein (TAIR:AT2G41451.1); Has 94 Blast hits to 94 proteins in 31 species: Archae - 0; Bacteria - 12; Metazoa - 0; Fungi - 0; Plants - 77; Viruses - 0; Other Eukaryotes - 5 (source: NCBI BLink).
											AT3G57240		BG3__beta-1,3-glucanase 3
											AT3G57260		AtPR2_BG2_BGL2_PR-2_PR2__beta-1,3-glucanase 2
											AT3G57520	Starvation	AtSIP2_RS2_SIP2__seed imbibition 2
											AT3G57770	Protein Kinase	Protein kinase superfamily protein
											AT3G58070	TFs	GIS__C2H2 and C2HC zinc fingers superfamily protein
											AT3G58750	PhenylP	CSY2__citrate synthase 2
											AT3G58810		ATMTP3_ATMTPA2_MTP3_MTPA2__metal tolerance protein A2
											AT3G58990	Starvation	IPMI1__isopropylmalate isomerase 1
											AT3G59060	TFs	PIF5_PIL6__phytochrome interacting factor 3-like 6
											AT3G59140		ABCC10_ATMRP14_MRP14__multidrug resistance-associated protein 14
											AT3G59750	Protein Kinase	Concanavalin A-like lectin protein kinase family protein
											AT3G59940	Starvation	Galactose oxidase/kelch repeat superfamily protein
											AT3G60420	Starvation	Phosphoglycerate mutase family protein
											AT3G60540	Starvation	Preprotein translocase Sec, Sec61-beta subunit protein
											AT3G60930
											AT3G61060	Starvation	AtPP2-A13_PP2-A13__phloem protein 2-A13
											AT3G61070		PEX11E__peroxin 11E
											AT3G61198
											AT3G61280		Arabidopsis thaliana protein of unknown function (DUF821)
											AT3G61898		unknown protein; FUNCTIONS IN: molecular_function unknown; INVOLVED IN: biological_process unknown; LOCATED IN: mitochondrion; Has 35333 Blast hits to 34131 proteins in 2444 species: Archae - 798; Bacteria - 22429; Metazoa - 974; Fungi - 991; Plants - 531; Viruses - 0; Other Eukaryotes - 9610 (source: NCBI BLink).
											AT3G61920		unknown protein; FUNCTIONS IN: molecular_function unknown; INVOLVED IN: N-terminal protein myristoylation; LOCATED IN: cellular_component unknown; EXPRESSED IN: shoot, hypocotyl, root, egg cell; BEST Arabidopsis thaliana protein match is: unknown protein (TAIR:AT1G64700.1); Has 77 Blast hits to 77 proteins in 8 species: Archae - 0; Bacteria - 0; Metazoa - 0; Fungi - 0; Plants - 77; Viruses - 0; O…
											AT3G62070		unknown protein; BEST Arabidopsis thaliana protein match is: unknown protein (TAIR:AT2G46940.1); Has 137 Blast hits to 135 proteins in 12 species: Archae - 0; Bacteria - 0; Metazoa - 0; Fungi - 0; Plants - 137; Viruses - 0; Other Eukaryotes - 0 (source: NCBI BLink).
											AT3G62550	Horm_nonIso	Adenine nucleotide alpha hydrolases-like superfamily protein Adenine nucleotide alpha hydrolases-like superfamily protein Adenine nucleotide alpha hydrolases-like superfamily protein
											AT3G62550	Starvation	Adenine nucleotide alpha hydrolases-like superfamily protein Adenine nucleotide alpha hydrolases-like superfamily protein Adenine nucleotide alpha hydrolases-like superfamily protein
											AT3G62550	TFs	Adenine nucleotide alpha hydrolases-like superfamily protein Adenine nucleotide alpha hydrolases-like superfamily protein Adenine nucleotide alpha hydrolases-like superfamily protein
											AT3G62610	TFs	ATMYB11_MYB11_PFG2__myb domain protein 11
											AT3G62860		alpha/beta-Hydrolases superfamily protein
											AT3G62960		Thioredoxin superfamily protein
											AT3G63200		PLA IIIB_PLP9__PATATIN-like protein 9
											AT4G00880	Horm_nonIso	SAUR-like auxin-responsive protein family
											AT4G01026		PYL7_RCAR2__PYR1-like 7
											AT4G01070		GT72B1_UGT72B1__UDP-Glycosyltransferase superfamily protein
											AT4G01080	Starvation	TBL26__TRICHOME BIREFRINGENCE-LIKE 26
											AT4G01130		GDSL-like Lipase/Acylhydrolase superfamily protein
											AT4G01330	Protein Kinase	Protein kinase superfamily protein
											AT4G01390		TRAF-like family protein
											AT4G01450		nodulin MtN21 /EamA-like transporter family protein
											AT4G01680	TFs	AtMYB55_MYB55__myb domain protein 55
											AT4G01870	Starvation	tolB protein-related
											AT4G01950		ATGPAT3_GPAT3__glycerol-3-phosphate acyltransferase 3
											AT4G02075		PIT1__RING/FYVE/PHD zinc finger superfamily protein
											AT4G02330	Starvation	AtPME41_ATPMEPCRB_PME41__Plant invertase/pectin methylesterase inhibitor superfamily
											AT4G02380		AtLEA5_SAG21__senescence-associated gene 21
											AT4G02520		ATGSTF2_ATPM24_ATPM24.1_GST2_GSTF2__glutathione S-transferase PHI 2
											AT4G02630	Protein Kinase	Protein kinase superfamily protein
											AT4G03060	Starvation
											AT4G03070		AOP_AOP1_AOP1.1__2-oxoglutarate (2OG) and Fe(II)-dependent oxygenase superfamily protein
											AT4G03230	Protein Kinase	S-locus lectin protein kinase family protein
											AT4G03400	Horm_nonIso	DFL2_GH3-10__Auxin-responsive GH3 family protein
											AT4G03450		Ankyrin repeat family protein
											AT4G03510	Starvation	ATRMA1_RMA1__RING membrane-anchor 1 ATRMA1_RMA1__RING membrane-anchor 1
											AT4G03510	Ubiquitination	ATRMA1_RMA1__RING membrane-anchor 1 ATRMA1_RMA1__RING membrane-anchor 1
											AT4G04540	Protein Kinase	CRK39__cysteine-rich RLK (RECEPTOR-like protein kinase) 39
											AT4G04570	Protein Kinase	CRK40__cysteine-rich RLK (RECEPTOR-like protein kinase) 40
											AT4G04610	Starvation	APR_APR1_ATAPR1_PRH19__APS reductase 1
											AT4G05110		ATENT6_ENT6__equilibrative nucleoside transporter 6
											AT4G06746		DEAR5_RAP2.9__related to AP2 9
											AT4G08093
											AT4G08555		unknown protein; FUNCTIONS IN: molecular_function unknown; INVOLVED IN: biological_process unknown; LOCATED IN: cellular_component unknown; EXPRESSED IN: cultured cell; Has 4 Blast hits to 4 proteins in 2 species: Archae - 0; Bacteria - 0; Metazoa - 0; Fungi - 0; Plants - 4; Viruses - 0; Other Eukaryotes - 0 (source: NCBI BLink).
											AT4G08910		unknown protein; BEST Arabidopsis thaliana protein match is: unknown protein (TAIR:AT1G78170.1); Has 68 Blast hits to 68 proteins in 13 species: Archae - 0; Bacteria - 0; Metazoa - 0; Fungi - 0; Plants - 64; Viruses - 0; Other Eukaryotes - 4 (source: NCBI BLink).
											AT4G09030		AGP10_ATAGP10__arabinogalactan protein 10
											AT4G09350		CRRJ_NdhT__Chaperone DnaJ-domain superfamily protein
											AT4G09420		Disease resistance protein (TIR-NBS class)
											AT4G09760		Protein kinase superfamily protein
											AT4G09820	TFs	BHLH42_TT8__basic helix-loop-helix (bHLH) DNA-binding superfamily protein
											AT4G10110		RNA-binding (RRM/RBD/RNP motifs) family protein
											AT4G10270		Wound-responsive family protein
											AT4G10390	Protein Kinase	Protein kinase superfamily protein
											AT4G10925		Nuclear transport factor 2 (NTF2) family protein
											AT4G11140	TFs	CRF1__cytokinin response factor 1
											AT4G11190	Starvation	Disease resistance-responsive (dirigent-like protein) family protein
											AT4G11350		Protein of unknown function (DUF604)
											AT4G11360	Starvation	RHA1B__RING-H2 finger A1B RHA1B__RING-H2 finger A1B
											AT4G11360	Ubiquitination	RHA1B__RING-H2 finger A1B RHA1B__RING-H2 finger A1B
											AT4G11460	Protein Kinase	CRK30__cysteine-rich RLK (RECEPTOR-like protein kinase) 30 CRK30__cysteine-rich RLK (RECEPTOR-like protein kinase) 30
											AT4G11460	Starvation	CRK30__cysteine-rich RLK (RECEPTOR-like protein kinase) 30 CRK30__cysteine-rich RLK (RECEPTOR-like protein kinase) 30
											AT4G11890	Protein Kinase	Protein kinase superfamily protein Protein kinase superfamily protein
											AT4G11890	Starvation	Protein kinase superfamily protein Protein kinase superfamily protein
											AT4G11900	Protein Kinase	S-locus lectin protein kinase family protein
											AT4G12030	Starvation	BASS5_BAT5__bile acid transporter 5
											AT4G12470		AZI1__azelaic acid induced 1
											AT4G12480		EARLI1_pEARLI 1__Bifunctional inhibitor/lipid-transfer protein/seed storage 2S albumin superfamily protein
											AT4G12540	TFs	unknown protein; Has 29 Blast hits to 26 proteins in 11 species: Archae - 2; Bacteria - 0; Metazoa - 0; Fungi - 0; Plants - 27; Viruses - 0; Other Eukaryotes - 0 (source: NCBI BLink).
											AT4G12690		Plant protein of unknown function (DUF868)
											AT4G13250	Isoprenoids	NYC1__NAD(P)-binding Rossmann-fold superfamily protein
											AT4G13510		AMT1;1_ATAMT1_ATAMT1;1__ammonium transporter 1;1
											AT4G13570	TFs	HTA4__histone H2A 4
											AT4G13572		unknown protein; FUNCTIONS IN: molecular_function unknown; INVOLVED IN: biological_process unknown; LOCATED IN: cellular_component unknown; Has 0 Blast hits to 0 proteins in 0 species (source: NCBI BLink).
											AT4G13830	Starvation	J20__DNAJ-like 20
											AT4G13840		HXXXD-type acyl-transferase family protein
											AT4G14270		Protein containing PAM2 motif which mediates interaction with the PABC domain of polyadenyl binding proteins.
											AT4G14365	Starvation	XBAT34__XB3 ortholog 4 in Arabidopsis thaliana XBAT34__XB3 ortholog 4 in Arabidopsis thaliana
											AT4G14365	Starvation	XBAT34__XB3 ortholog 4 in Arabidopsis thaliana XBAT34__XB3 ortholog 4 in Arabidopsis thaliana
											AT4G14400		ACD6__ankyrin repeat family protein
											AT4G14440		ATECI3_ECI3_HCD1__3-hydroxyacyl-CoA dehydratase 1
											AT4G14465		AHL20__AT-hook motif nuclear-localized protein 20
											AT4G14500		Polyketide cyclase/dehydrase and lipid transport superfamily protein
											AT4G14610
											AT4G14620		Protein of unknown function (DUF506)
											AT4G14622		CPuORF60__conserved peptide upstream open reading frame 60
											AT4G14690		ELIP2__Chlorophyll A-B binding family protein
											AT4G14695		Uncharacterised protein family (UPF0041)
											AT4G14940		AO1_ATAO1__amine oxidase 1
											AT4G15210	StarchDeg	AT-BETA-AMY_ATBETA-AMY_BAM5_BMY1_RAM1__beta-amylase 5 AT-BETA-AMY_ATBETA-AMY_BAM5_BMY1_RAM1__beta-amylase 5
											AT4G15210	Starvation	AT-BETA-AMY_ATBETA-AMY_BAM5_BMY1_RAM1__beta-amylase 5 AT-BETA-AMY_ATBETA-AMY_BAM5_BMY1_RAM1__beta-amylase 5
											AT4G15248		B-box type zinc finger family protein
											AT4G15430		ERD (early-responsive to dehydration stress) family protein
											AT4G15440		CYP74B2_HPL1__hydroperoxide lyase 1
											AT4G15480		UGT84A1__UDP-Glycosyltransferase superfamily protein
											AT4G15530	Starvation	PPDK__pyruvate orthophosphate dikinase
											AT4G15620		Uncharacterised protein family (UPF0497)
											AT4G15630		Uncharacterised protein family (UPF0497)
											AT4G15660	Starvation	Thioredoxin superfamily protein
											AT4G15670		Thioredoxin superfamily protein
											AT4G15680	Starvation	Thioredoxin superfamily protein
											AT4G15690	Starvation	Thioredoxin superfamily protein
											AT4G15700	Starvation	Thioredoxin superfamily protein
											AT4G16000		unknown protein; BEST Arabidopsis thaliana protein match is: unknown protein (TAIR:AT4G15990.1); Has 30201 Blast hits to 17322 proteins in 780 species: Archae - 12; Bacteria - 1396; Metazoa - 17338; Fungi - 3422; Plants - 5037; Viruses - 0; Other Eukaryotes - 2996 (source: NCBI BLink).
											AT4G16130		ARA1_ATISA1_ISA1__arabinose kinase
											AT4G16140		proline-rich family protein
											AT4G16146		cAMP-regulated phosphoprotein 19-related protein
											AT4G16270	PhenylP	Peroxidase superfamily protein
											AT4G16590		ATCSLA01_ATCSLA1_CSLA01_CSLA01__cellulose synthase-like A01
											AT4G16740	Isoprenoids	ATTPS03_TPS03__terpene synthase 03
											AT4G16750	TFs	Integrase-type DNA-binding superfamily protein
											AT4G17030		AT-EXPR_ATEXLB1_ATEXPR1_ATHEXP BETA 3.1_EXLB1_EXPR__expansin-like B1
											AT4G17098
											AT4G17470		alpha/beta-Hydrolases superfamily protein
											AT4G17490	Horm_nonIso	ATERF6_ERF-6-6_ERF6__ethylene responsive element binding factor 6 ATERF6_ERF-6-6_ERF6__ethylene responsive element binding factor 6
											AT4G17490	TFs	ATERF6_ERF-6-6_ERF6__ethylene responsive element binding factor 6 ATERF6_ERF-6-6_ERF6__ethylene responsive element binding factor 6
											AT4G17500	Horm_nonIso	ATERF-1_ERF-1__ethylene responsive element binding factor 1 ATERF-1_ERF-1__ethylene responsive element binding factor 1
											AT4G17500	TFs	ATERF-1_ERF-1__ethylene responsive element binding factor 1 ATERF-1_ERF-1__ethylene responsive element binding factor 1
											AT4G17860		Protein of Unknown Function (DUF239)
											AT4G17880	TFs	MYC4__Basic helix-loop-helix (bHLH) DNA-binding family protein
											AT4G18250	Protein Kinase	receptor serine/threonine kinase, putative
											AT4G18425		Protein of unknown function (DUF679)
											AT4G18630		Protein of unknown function (DUF688)
											AT4G18650	TFs	transcription factor-related
											AT4G18750		DOT4__Pentatricopeptide repeat (PPR) superfamily protein
											AT4G19120	Starvation	ERD3__S-adenosyl-L-methionine-dependent methyltransferases superfamily protein
											AT4G19160	Starvation	unknown protein; Has 315 Blast hits to 315 proteins in 152 species: Archae - 0; Bacteria - 250; Metazoa - 2; Fungi - 0; Plants - 46; Viruses - 0; Other Eukaryotes - 17 (source: NCBI BLink).
											AT4G19170	Isoprenoids	CCD4_NCED4__nine-cis-epoxycarotenoid dioxygenase 4 CCD4_NCED4__nine-cis-epoxycarotenoid dioxygenase 4
											AT4G19170	Starvation	CCD4_NCED4__nine-cis-epoxycarotenoid dioxygenase 4 CCD4_NCED4__nine-cis-epoxycarotenoid dioxygenase 4
											AT4G19230	Isoprenoids	CYP707A1__cytochrome P450, family 707, subfamily A, polypeptide 1
											AT4G19380		Long-chain fatty alcohol dehydrogenase family protein
											AT4G19420	Starvation	Pectinacetylesterase family protein
											AT4G19430		unknown protein; FUNCTIONS IN: molecular_function unknown; INVOLVED IN: biological_process unknown; LOCATED IN: chloroplast; EXPRESSED IN: 17 plant structures; EXPRESSED DURING: 13 growth stages; Has 30201 Blast hits to 17322 proteins in 780 species: Archae - 12; Bacteria - 1396; Metazoa - 17338; Fungi - 3422; Plants - 5037; Viruses - 0; Other Eukaryotes - 2996 (source: NCBI BLink).
											AT4G20230	Isoprenoids	Terpenoid cyclases/Protein prenyltransferases superfamily protein Terpenoid cyclases/Protein prenyltransferases superfamily protein
											AT4G20230	Isoprenoids	Terpenoid cyclases/Protein prenyltransferases superfamily protein Terpenoid cyclases/Protein prenyltransferases superfamily protein
											AT4G20362
											AT4G20420		Tapetum specific protein TAP35/TAP44
											AT4G20460	Starvation	NAD(P)-binding Rossmann-fold superfamily protein
											AT4G21380	Protein Kinase	ARK3_RK3__receptor kinase 3 ARK3_RK3__receptor kinase 3
											AT4G21380	Starvation	ARK3_RK3__receptor kinase 3 ARK3_RK3__receptor kinase 3
											AT4G21590		ENDO3__endonuclease 3
											AT4G21760	Starvation	BGLU47__beta-glucosidase 47
											AT4G21810		DER2.1__DERLIN-2.1
											AT4G21990		APR3_ATAPR3_PRH-26_PRH26__APS reductase 3
											AT4G22020
											AT4G22485		Bifunctional inhibitor/lipid-transfer protein/seed storage 2S albumin superfamily protein
											AT4G22505		Bifunctional inhibitor/lipid-transfer protein/seed storage 2S albumin superfamily protein
											AT4G22513		Bifunctional inhibitor/lipid-transfer protein/seed storage 2S albumin superfamily protein
											AT4G22517		Bifunctional inhibitor/lipid-transfer protein/seed storage 2S albumin superfamily protein
											AT4G22520		Bifunctional inhibitor/lipid-transfer protein/seed storage 2S albumin superfamily protein
											AT4G22590		TPPG__Haloacid dehalogenase-like hydrolase (HAD) superfamily protein
											AT4G22592		CPuORF27__conserved peptide upstream open reading frame 27
											AT4G22730	Protein Kinase	Leucine-rich repeat protein kinase family protein
											AT4G22880	PhenylP	ANS_LDOX_TDS4_TT18__leucoanthocyanidin dioxygenase
											AT4G23140	Protein Kinase	CRK6__cysteine-rich RLK (RECEPTOR-like protein kinase) 6
											AT4G23170	Protein Kinase	CRK9_EP1__receptor-like protein kinase-related family protein
											AT4G23200	Protein Kinase	CRK12__cysteine-rich RLK (RECEPTOR-like protein kinase) 12
											AT4G23220	Protein Kinase	CRK14__cysteine-rich RLK (RECEPTOR-like protein kinase) 14
											AT4G23240	Protein Kinase	CRK16__cysteine-rich RLK (RECEPTOR-like protein kinase) 16
											AT4G23290	Protein Kinase	CRK21__cysteine-rich RLK (RECEPTOR-like protein kinase) 21
											AT4G23410		TET5__tetraspanin5
											AT4G23680		Polyketide cyclase/dehydrase and lipid transport superfamily protein
											AT4G23810	TFs	ATWRKY53_WRKY53__WRKY family transcription factor
											AT4G23870		unknown protein; BEST Arabidopsis thaliana protein match is: unknown protein (TAIR:AT4G11020.1); Has 12 Blast hits to 12 proteins in 4 species: Archae - 0; Bacteria - 0; Metazoa - 0; Fungi - 0; Plants - 12; Viruses - 0; Other Eukaryotes - 0 (source: NCBI BLink).
											AT4G24010		ATCSLG1_CSLG1__cellulose synthase like G1
											AT4G24040		ATTRE1_TRE1__trehalase 1
											AT4G24150	TFs	AtGRF8_GRF8__growth-regulating factor 8
											AT4G24180		ATTLP1_TLP1__THAUMATIN-LIKE PROTEIN 1
											AT4G24230		ACBP3__acyl-CoA-binding domain 3
											AT4G24415
											AT4G25100		ATFSD1_FSD1__Fe superoxide dismutase 1
											AT4G25420	Isoprenoids	AT2301_ATGA20OX1_GA20OX1_GA5__2-oxoglutarate (2OG) and Fe(II)-dependent oxygenase superfamily protein
											AT4G25470	TFs	ATCBF2_CBF2_DREB1C_FTQ4__C-repeat/DRE binding factor 2
											AT4G25480	TFs	ATCBF3_CBF3_DREB1A__dehydration response element B1A
											AT4G25580		CAP160 protein
											AT4G25780		CAP (Cysteine-rich secretory proteins, Antigen 5, and Pathogenesis-related 1 protein) superfamily protein
											AT4G26090		RPS2__NB-ARC domain-containing disease resistance protein
											AT4G26255
											AT4G26260	Starvation	MIOX4__myo-inositol oxygenase 4
											AT4G26288		FUNCTIONS IN: molecular_function unknown; INVOLVED IN: biological_process unknown; LOCATED IN: cellular_component unknown; BEST Arabidopsis thaliana protein match is: oxidative stress 3 (TAIR:AT5G56550.1); Has 289 Blast hits to 232 proteins in 41 species: Archae - 0; Bacteria - 12; Metazoa - 36; Fungi - 21; Plants - 151; Viruses - 2; Other Eukaryotes - 67 (source: NCBI BLink).
											AT4G26488
											AT4G26530	PhenylP	Aldolase superfamily protein Aldolase superfamily protein Aldolase superfamily protein
											AT4G26530	Starvation	Aldolase superfamily protein Aldolase superfamily protein Aldolase superfamily protein
											AT4G26530	Starvation	Aldolase superfamily protein Aldolase superfamily protein Aldolase superfamily protein
											AT4G26850		VTC2__mannose-1-phosphate guanylyltransferase (GDP)s;GDP-galactose:mannose-1-phosphate guanylyltransferases;GDP-galactose:glucose-1-phosphate guanylyltransferases;GDP-galactose:myoinositol-1-phosphate guanylyltransferases;glucose-1-phosphate guanylyltransferase
											AT4G26950		Protein of unknown function, DUF584
											AT4G27260	Horm_nonIso	GH3.5_WES1__Auxin-responsive GH3 family protein
											AT4G27300	Protein Kinase	S-locus lectin protein kinase family protein
											AT4G27310		B-box type zinc finger family protein
											AT4G27360		Dynein light chain type 1 family protein
											AT4G27410	Starvation	ANAC072_RD26__NAC (No Apical Meristem) domain transcriptional regulator superfamily protein ANAC072_RD26__NAC (No Apical Meristem) domain transcriptional regulator superfamily protein ANAC072_RD26__NAC (No Apical Meristem) domain transcriptional regulator superfamily protein
											AT4G27410	Starvation	ANAC072_RD26__NAC (No Apical Meristem) domain transcriptional regulator superfamily protein ANAC072_RD26__NAC (No Apical Meristem) domain transcriptional regulator superfamily protein ANAC072_RD26__NAC (No Apical Meristem) domain transcriptional regulator superfamily protein
											AT4G27410	TFs	ANAC072_RD26__NAC (No Apical Meristem) domain transcriptional regulator superfamily protein ANAC072_RD26__NAC (No Apical Meristem) domain transcriptional regulator superfamily protein ANAC072_RD26__NAC (No Apical Meristem) domain transcriptional regulator superfamily protein
											AT4G27450	Horm_nonIso	Aluminium induced protein with YGL and LRDR motifs Aluminium induced protein with YGL and LRDR motifs
											AT4G27450	Starvation	Aluminium induced protein with YGL and LRDR motifs Aluminium induced protein with YGL and LRDR motifs
											AT4G27560		UDP-Glycosyltransferase superfamily protein
											AT4G27570		UDP-Glycosyltransferase superfamily protein
											AT4G27950		CRF4__cytokinin response factor 4
											AT4G28040	Starvation	nodulin MtN21 /EamA-like transporter family protein
											AT4G28240		Wound-responsive family protein
											AT4G28270	Starvation	ATRMA2_RMA2__RING membrane-anchor 2 ATRMA2_RMA2__RING membrane-anchor 2
											AT4G28270	Ubiquitination	ATRMA2_RMA2__RING membrane-anchor 2 ATRMA2_RMA2__RING membrane-anchor 2
											AT4G28300		Protein of unknown function (DUF1421)
											AT4G28703		RmlC-like cupins superfamily protein
											AT4G28780		GDSL-like Lipase/Acylhydrolase superfamily protein
											AT4G29020		glycine-rich protein
											AT4G29190	TFs	AtOZF2_OZF2__Zinc finger C-x8-C-x5-C-x3-H type family protein
											AT4G29610		Cytidine/deoxycytidylate deaminase family protein
											AT4G29700	Starvation	Alkaline-phosphatase-like family protein
											AT4G29950	Starvation	Ypt/Rab-GAP domain of gyp1p superfamily protein
											AT4G30180		sequence-specific DNA binding transcription factors;transcription regulators
											AT4G30230		unknown protein; Has 42 Blast hits to 42 proteins in 5 species: Archae - 0; Bacteria - 0; Metazoa - 0; Fungi - 0; Plants - 42; Viruses - 0; Other Eukaryotes - 0 (source: NCBI BLink).
											AT4G30340		ATDGK7_DGK7__diacylglycerol kinase 7
											AT4G30400		RING/U-box superfamily protein
											AT4G30650	Starvation	Low temperature and salt responsive protein family Low temperature and salt responsive protein family
											AT4G30650	Starvation	Low temperature and salt responsive protein family Low temperature and salt responsive protein family
											AT4G30980		LRL2__LJRHL1-like 2
											AT4G31500		ATR4_CYP83B1_RED1_RNT1_SUR2__cytochrome P450, family 83, subfamily B, polypeptide 1
											AT4G31610	TFs	ATREM1_REM1__Transcriptional factor B3 family protein
											AT4G31870		ATGPX7_GPX7__glutathione peroxidase 7
											AT4G31875		unknown protein; Has 30201 Blast hits to 17322 proteins in 780 species: Archae - 12; Bacteria - 1396; Metazoa - 17338; Fungi - 3422; Plants - 5037; Viruses - 0; Other Eukaryotes - 2996 (source: NCBI BLink).
											AT4G31910	PhenylP	HXXXD-type acyl-transferase family protein
											AT4G32280	TFs	IAA29__indole-3-acetic acid inducible 29
											AT4G32480		Protein of unknown function (DUF506)
											AT4G32800	TFs	Integrase-type DNA-binding superfamily protein
											AT4G32980	TFs	ATH1__homeobox gene 1
											AT4G33040		Thioredoxin superfamily protein
											AT4G33150	Starvation	LKR_LKR/SDH_SDH__lysine-ketoglutarate reductase/saccharopine dehydrogenase bifunctional enzyme
											AT4G33790		CER4_FAR3_G7__Jojoba acyl CoA reductase-related male sterility protein
											AT4G33980		FUNCTIONS IN: molecular_function unknown; INVOLVED IN: response to karrikin; LOCATED IN: cellular_component unknown; EXPRESSED IN: 24 plant structures; EXPRESSED DURING: 15 growth stages; BEST Arabidopsis thaliana protein match is: cold regulated gene 27 (TAIR:AT5G42900.3).
											AT4G34030	Starvation	MCCB__3-methylcrotonyl-CoA carboxylase
											AT4G34135		UGT73B2__UDP-glucosyltransferase 73B2
											AT4G34138	Starvation	UGT73B1__UDP-glucosyl transferase 73B1
											AT4G34400	TFs	AP2/B3-like transcriptional factor family protein
											AT4G34550		BEST Arabidopsis thaliana protein match is: F-box family protein (TAIR:AT2G16365.3); Has 37 Blast hits to 37 proteins in 8 species: Archae - 0; Bacteria - 0; Metazoa - 0; Fungi - 0; Plants - 37; Viruses - 0; Other Eukaryotes - 0 (source: NCBI BLink).
											AT4G34588	TFs	CPuORF2__conserved peptide upstream open reading frame 2
											AT4G34590	Starvation	ATB2_AtbZIP11_BZIP11_GBF6__G-box binding factor 6
											AT4G34610	TFs	BLH6__BEL1-like homeodomain 6
											AT4G34900		ATXDH2_XDH2__xanthine dehydrogenase 2
											AT4G34970		ADF9__actin depolymerizing factor 9
											AT4G35090		CAT2__catalase 2
											AT4G35320		unknown protein; BEST Arabidopsis thaliana protein match is: unknown protein (TAIR:AT2G17300.1); Has 30201 Blast hits to 17322 proteins in 780 species: Archae - 12; Bacteria - 1396; Metazoa - 17338; Fungi - 3422; Plants - 5037; Viruses - 0; Other Eukaryotes - 2996 (source: NCBI BLink).
											AT4G35640		ATSERAT3;2_SERAT3;2__serine acetyltransferase 3;2
											AT4G35750	Starvation	SEC14 cytosolic factor family protein / phosphoglyceride transfer family protein
											AT4G35770	Starvation	ATSEN1_DIN1_SEN1_SEN1__Rhodanese/Cell cycle control phosphatase superfamily protein
											AT4G35810		2-oxoglutarate (2OG) and Fe(II)-dependent oxygenase superfamily protein
											AT4G36010		Pathogenesis-related thaumatin superfamily protein
											AT4G36040	Starvation	J11__Chaperone DnaJ-domain superfamily protein
											AT4G36105		unknown protein; FUNCTIONS IN: molecular_function unknown; INVOLVED IN: biological_process unknown; EXPRESSED IN: leaf apex, cauline leaf, flower, carpel, leaf; EXPRESSED DURING: LP.04 four leaves visible, 4 anthesis, petal differentiation and expansion stage; BEST Arabidopsis thaliana protein match is: unknown protein (TAIR:AT2G17990.1).
											AT4G36240		GATA7__GATA transcription factor 7
											AT4G36670		AtPLT6_AtPMT6_PLT6_PMT6__Major facilitator superfamily protein
											AT4G36820		Protein of unknown function (DUF607)
											AT4G36850		PQ-loop repeat family protein / transmembrane family protein
											AT4G36988	TFs	CPuORF49__conserved peptide upstream open reading frame 49
											AT4G37220	Starvation	Cold acclimation protein WCOR413 family
											AT4G37320		CYP81D5__cytochrome P450, family 81, subfamily D, polypeptide 5
											AT4G37370	Starvation	CYP81D8__cytochrome P450, family 81, subfamily D, polypeptide 8
											AT4G37410		CYP81F4__cytochrome P450, family 81, subfamily F, polypeptide 4
											AT4G37450		AGP18_ATAGP18__arabinogalactan protein 18
											AT4G37560		Acetamidase/Formamidase family protein
											AT4G37800	Starvation	XTH7__xyloglucan endotransglucosylase/hydrolase 7
											AT4G38470	Protein Kinase	STY46__ACT-like protein tyrosine kinase family protein STY46__ACT-like protein tyrosine kinase family protein
											AT4G38470	Starvation	STY46__ACT-like protein tyrosine kinase family protein STY46__ACT-like protein tyrosine kinase family protein
											AT4G38620	TFs	ATMYB4_MYB4__myb domain protein 4
											AT4G38825	Horm_nonIso	SAUR-like auxin-responsive protein family
											AT4G38850	Horm_nonIso	ATSAUR15_SAUR-AC1_SAUR15_SAUR_AC1__SAUR-like auxin-responsive protein family
											AT4G38960	TFs	B-box type zinc finger family protein
											AT4G39070	TFs	B-box zinc finger family protein
											AT4G39090		RD19_RD19A__Papain family cysteine protease
											AT4G39800	Starvation	ATIPS1_ATMIPS1_MI-1-P SYNTHASE_MIPS1_MIPS1__myo-inositol-1-phosphate synthase 1
											AT4G39940	Starvation	AKN2_APK2__APS-kinase 2
											AT4G39950	Starvation	CYP79B2__cytochrome P450, family 79, subfamily B, polypeptide 2
											AT5G01015		unknown protein; FUNCTIONS IN: molecular_function unknown; INVOLVED IN: biological_process unknown; LOCATED IN: endomembrane system; EXPRESSED IN: 23 plant structures; EXPRESSED DURING: 13 growth stages.
											AT5G01180		ATPTR5_PTR5__peptide transporter 5
											AT5G01190		LAC10__laccase 10
											AT5G01320		Thiamine pyrophosphate dependent pyruvate decarboxylase family protein
											AT5G01520		AIRP2_AtAIRP2__RING/U-box superfamily protein
											AT5G01542
											AT5G01600		ATFER1_FER1__ferretin 1
											AT5G01790	Starvation	unknown protein; FUNCTIONS IN: molecular_function unknown; INVOLVED IN: biological_process unknown; LOCATED IN: chloroplast; EXPRESSED IN: 19 plant structures; EXPRESSED DURING: 13 growth stages; Has 121 Blast hits to 121 proteins in 12 species: Archae - 0; Bacteria - 0; Metazoa - 0; Fungi - 0; Plants - 121; Viruses - 0; Other Eukaryotes - 0 (source: NCBI BLink).
											AT5G01820	Protein Kinase	ATCIPK14_ATSR1_CIPK14_PKS24_SnRK3.15_SR1__serine/threonine protein kinase 1
											AT5G01830	Ubiquitination	ARM repeat superfamily protein
											AT5G01840	TFs	ATOFP1_OFP1__ovate family protein 1
											AT5G01870	Starvation	Bifunctional inhibitor/lipid-transfer protein/seed storage 2S albumin superfamily protein
											AT5G02020	Starvation	SIS__Encodes a protein involved in salt tolerance, names SIS (Salt Induced Serine rich).
											AT5G02060		Uncharacterised protein family (UPF0497)
											AT5G02140		Pathogenesis-related thaumatin superfamily protein
											AT5G02180		Transmembrane amino acid transporter family protein
											AT5G02190		ATASP38_EMB24_PCS1__Eukaryotic aspartyl protease family protein
											AT5G02260		ATEXP9_ATEXPA9_ATHEXP ALPHA 1.10_EXP9_EXPA9__expansin A9
											AT5G02490	Starvation	AtHsp70-2_Hsp70-2__Heat shock protein 70 (Hsp 70) family protein
											AT5G02590	Starvation	Tetratricopeptide repeat (TPR)-like superfamily protein
											AT5G02810	TFs	APRR7_PRR7__pseudo-response regulator 7
											AT5G02890		HXXXD-type acyl-transferase family protein
											AT5G03120		unknown protein; FUNCTIONS IN: molecular_function unknown; INVOLVED IN: biological_process unknown; LOCATED IN: endomembrane system; EXPRESSED IN: 21 plant structures; EXPRESSED DURING: 13 growth stages; Has 14 Blast hits to 14 proteins in 4 species: Archae - 0; Bacteria - 0; Metazoa - 0; Fungi - 0; Plants - 14; Viruses - 0; Other Eukaryotes - 0 (source: NCBI BLink).
											AT5G03140	Protein Kinase	Concanavalin A-like lectin protein kinase family protein
											AT5G03285
											AT5G03310	Horm_nonIso	SAUR-like auxin-responsive protein family
											AT5G03350	Starvation	Legume lectin family protein
											AT5G03470		ATB' ALPHA__Protein phosphatase 2A regulatory B subunit family protein
											AT5G03760	Starvation	ATCSLA09_ATCSLA9_CSLA09_CSLA9_RAT4__Nucleotide-diphospho-sugar transferases superfamily protein
											AT5G04040		SDP1__Patatin-like phospholipase family protein
											AT5G04190		PKS4__phytochrome kinase substrate 4
											AT5G04770	Starvation	ATCAT6_CAT6__cationic amino acid transporter 6
											AT5G04950	Starvation	ATNAS1_NAS1__nicotianamine synthase 1
											AT5G05250		unknown protein; BEST Arabidopsis thaliana protein match is: unknown protein (TAIR:AT3G56360.1); Has 30201 Blast hits to 17322 proteins in 780 species: Archae - 12; Bacteria - 1396; Metazoa - 17338; Fungi - 3422; Plants - 5037; Viruses - 0; Other Eukaryotes - 2996 (source: NCBI BLink).
											AT5G05270		Chalcone-flavanone isomerase family protein
											AT5G05410	Starvation	DREB2_DREB2A__DRE-binding protein 2A DREB2_DREB2A__DRE-binding protein 2A DREB2_DREB2A__DRE-binding protein 2A
											AT5G05410	Starvation	DREB2_DREB2A__DRE-binding protein 2A DREB2_DREB2A__DRE-binding protein 2A DREB2_DREB2A__DRE-binding protein 2A
											AT5G05410	TFs	DREB2_DREB2A__DRE-binding protein 2A DREB2_DREB2A__DRE-binding protein 2A DREB2_DREB2A__DRE-binding protein 2A
											AT5G05600		2-oxoglutarate (2OG) and Fe(II)-dependent oxygenase superfamily protein
											AT5G05840		Protein of unknown function (DUF620)
											AT5G05960		Bifunctional inhibitor/lipid-transfer protein/seed storage 2S albumin superfamily protein
											AT5G06570		alpha/beta-Hydrolases superfamily protein
											AT5G06690		WCRKC1__WCRKC thioredoxin 1
											AT5G06860	Starvation	ATPGIP1_PGIP1__polygalacturonase inhibiting protein 1
											AT5G06980		unknown protein; FUNCTIONS IN: molecular_function unknown; INVOLVED IN: response to karrikin; LOCATED IN: cellular_component unknown; EXPRESSED IN: 21 plant structures; EXPRESSED DURING: 11 growth stages; BEST Arabidopsis thaliana protein match is: unknown protein (TAIR:AT3G12320.1).
											AT5G07100	Starvation	WRKY26__WRKY DNA-binding protein 26 WRKY26__WRKY DNA-binding protein 26
											AT5G07100	TFs	WRKY26__WRKY DNA-binding protein 26 WRKY26__WRKY DNA-binding protein 26
											AT5G07110		PRA1.B6__prenylated RAB acceptor 1.B6
											AT5G07440	Starvation	GDH2__glutamate dehydrogenase 2
											AT5G07460		ATMSRA2_PMSR2__peptidemethionine sulfoxide reductase 2
											AT5G07690	Starvation	ATMYB29_MYB29_PMG2__myb domain protein 29 ATMYB29_MYB29_PMG2__myb domain protein 29
											AT5G07690	TFs	ATMYB29_MYB29_PMG2__myb domain protein 29 ATMYB29_MYB29_PMG2__myb domain protein 29
											AT5G07700	TFs	AtMYB76_MYB76__myb domain protein 76
											AT5G07990	PhenylP	CYP75B1_D501_TT7__Cytochrome P450 superfamily protein
											AT5G08030		AtGDPD6_GDPD6__PLC-like phosphodiesterases superfamily protein
											AT5G08350	Starvation	GRAM domain-containing protein / ABA-responsive protein-related
											AT5G08760		unknown protein; FUNCTIONS IN: molecular_function unknown; INVOLVED IN: biological_process unknown; LOCATED IN: endomembrane system; Has 3 Blast hits to 3 proteins in 2 species: Archae - 0; Bacteria - 0; Metazoa - 0; Fungi - 0; Plants - 3; Viruses - 0; Other Eukaryotes - 0 (source: NCBI BLink).
											AT5G09463		CPuORF41__conserved peptide upstream open reading frame 41
											AT5G10100		TPPI__Haloacid dehalogenase-like hydrolase (HAD) superfamily protein
											AT5G10740	Protein Phosphatase	Protein phosphatase 2C family protein
											AT5G10760		Eukaryotic aspartyl protease family protein
											AT5G10860		CBSX3__Cystathionine beta-synthase (CBS) family protein
											AT5G11160		APT5__adenine phosphoribosyltransferase 5
											AT5G11590	TFs	TINY2__Integrase-type DNA-binding superfamily protein
											AT5G11610		Exostosin family protein
											AT5G11740	Starvation	AGP15_ATAGP15__arabinogalactan protein 15
											AT5G11790	Starvation	NDL2__N-MYC downregulated-like 2
											AT5G11930		Thioredoxin superfamily protein
											AT5G12050		unknown protein; BEST Arabidopsis thaliana protein match is: unknown protein (TAIR:AT3G13980.1); Has 1807 Blast hits to 1807 proteins in 277 species: Archae - 0; Bacteria - 0; Metazoa - 736; Fungi - 347; Plants - 385; Viruses - 0; Other Eukaryotes - 339 (source: NCBI BLink).
											AT5G14110		Protein of unknown function (DUF 3339)
											AT5G14330		unknown protein; Has 8 Blast hits to 8 proteins in 2 species: Archae - 0; Bacteria - 0; Metazoa - 0; Fungi - 0; Plants - 8; Viruses - 0; Other Eukaryotes - 0 (source: NCBI BLink).
											AT5G14410		unknown protein; Has 23 Blast hits to 23 proteins in 9 species: Archae - 0; Bacteria - 0; Metazoa - 0; Fungi - 0; Plants - 23; Viruses - 0; Other Eukaryotes - 0 (source: NCBI BLink).
											AT5G14470	Starvation	GHMP kinase family protein
											AT5G14730		unknown protein; CONTAINS InterPro DOMAIN/s: Protein of unknown function DUF1645 (InterPro:IPR012442); BEST Arabidopsis thaliana protein match is: unknown protein (TAIR:AT3G01513.1); Has 85 Blast hits to 83 proteins in 14 species: Archae - 0; Bacteria - 9; Metazoa - 0; Fungi - 0; Plants - 76; Viruses - 0; Other Eukaryotes - 0 (source: NCBI BLink).
											AT5G14760		AO__L-aspartate oxidase
											AT5G15190		unknown protein; FUNCTIONS IN: molecular_function unknown; INVOLVED IN: biological_process unknown; LOCATED IN: chloroplast; EXPRESSED IN: 17 plant structures; EXPRESSED DURING: LP.04 four leaves visible, 4 anthesis, petal differentiation and expansion stage, E expanded cotyledon stage, D bilateral stage; Has 7 Blast hits to 7 proteins in 3 species: Archae - 0; Bacteria - 0; Metazoa - 0; Fungi - …
											AT5G15500		Ankyrin repeat family protein
											AT5G15600		SP1L4__SPIRAL1-like4
											AT5G15800	TFs	AGL2_SEP1__K-box region and MADS-box transcription factor family protein
											AT5G15840	TFs	CO_FG__B-box type zinc finger protein with CCT domain
											AT5G15845
											AT5G15850	TFs	ATCOL1_COL1__CONSTANS-like 1
											AT5G15900		TBL19__TRICHOME BIREFRINGENCE-LIKE 19
											AT5G15948		CPuORF10__conserved peptide upstream open reading frame 10
											AT5G15950		Adenosylmethionine decarboxylase family protein
											AT5G15960		KIN1__stress-responsive protein (KIN1) / stress-induced protein (KIN1)
											AT5G15970		AtCor6.6_COR6.6_KIN2__stress-responsive protein (KIN2) / stress-induced protein (KIN2) / cold-responsive protein (COR6.6) / cold-regulated protein (COR6.6)
											AT5G16120		alpha/beta-Hydrolases superfamily protein
											AT5G16190		ATCSLA11_CSLA11__cellulose synthase like A11
											AT5G16340		AMP-dependent synthetase and ligase family protein
											AT5G16370	Starvation	AAE5__acyl activating enzyme 5
											AT5G16410	PhenylP	HXXXD-type acyl-transferase family protein
											AT5G16570		GLN1;4__glutamine synthetase 1;4
											AT5G16650		Chaperone DnaJ-domain superfamily protein
											AT5G16820	TFs	ATHSF3_ATHSFA1B_HSF3_HSFA1B__heat shock factor 3
											AT5G17030		UGT78D3__UDP-glucosyl transferase 78D3
											AT5G17040		UDP-Glycosyltransferase superfamily protein
											AT5G17220	Starvation	ATGSTF12_GST26_GSTF12_TT19__glutathione S-transferase phi 12
											AT5G17300	Starvation	RVE1__Homeodomain-like superfamily protein RVE1__Homeodomain-like superfamily protein
											AT5G17300	TFs	RVE1__Homeodomain-like superfamily protein RVE1__Homeodomain-like superfamily protein
											AT5G17350		unknown protein; FUNCTIONS IN: molecular_function unknown; INVOLVED IN: N-terminal protein myristoylation; LOCATED IN: cellular_component unknown; EXPRESSED IN: 15 plant structures; EXPRESSED DURING: 8 growth stages; BEST Arabidopsis thaliana protein match is: unknown protein (TAIR:AT3G03280.1); Has 1807 Blast hits to 1807 proteins in 277 species: Archae - 0; Bacteria - 0; Metazoa - 736; Fungi - …
											AT5G17460		unknown protein; FUNCTIONS IN: molecular_function unknown; INVOLVED IN: response to salt stress.
											AT5G18130	Starvation	unknown protein; BEST Arabidopsis thaliana protein match is: unknown protein (TAIR:AT3G03870.2); Has 1807 Blast hits to 1807 proteins in 277 species: Archae - 0; Bacteria - 0; Metazoa - 736; Fungi - 347; Plants - 385; Viruses - 0; Other Eukaryotes - 339 (source: NCBI BLink).
											AT5G18630	Starvation	alpha/beta-Hydrolases superfamily protein
											AT5G18670	StarchDeg	BAM9_BMY3__beta-amylase 3 BAM9_BMY3__beta-amylase 3
											AT5G18670	Starvation	BAM9_BMY3__beta-amylase 3 BAM9_BMY3__beta-amylase 3
											AT5G18840		Major facilitator superfamily protein
											AT5G19110		Eukaryotic aspartyl protease family protein
											AT5G19120		Eukaryotic aspartyl protease family protein
											AT5G19240	Starvation	Glycoprotein membrane precursor GPI-anchored
											AT5G19970		unknown protein; Has 1807 Blast hits to 1807 proteins in 277 species: Archae - 0; Bacteria - 0; Metazoa - 736; Fungi - 347; Plants - 385; Viruses - 0; Other Eukaryotes - 339 (source: NCBI BLink).
											AT5G20230	Starvation	ATBCB_BCB_BCB_SAG14__blue-copper-binding protein
											AT5G20240	TFs	PI__K-box region and MADS-box transcription factor family protein
											AT5G20250	Starvation	DIN10_RS6__Raffinose synthase family protein
											AT5G20630		ATGER3_GER3_GLP3_GLP3A_GLP3B__germin 3
											AT5G20700		Protein of unknown function (DUF581)
											AT5G20790		unknown protein; FUNCTIONS IN: molecular_function unknown; INVOLVED IN: biological_process unknown; LOCATED IN: endomembrane system; EXPRESSED IN: 11 plant structures; EXPRESSED DURING: LP.04 four leaves visible, 4 anthesis, petal differentiation and expansion stage; BEST Arabidopsis thaliana protein match is: unknown protein (TAIR:AT3G43110.1).
											AT5G21170	Protein Kinase	AKINBETA1__5'-AMP-activated protein kinase beta-2 subunit protein AKINBETA1__5'-AMP-activated protein kinase beta-2 subunit protein
											AT5G21170	Starvation	AKINBETA1__5'-AMP-activated protein kinase beta-2 subunit protein AKINBETA1__5'-AMP-activated protein kinase beta-2 subunit protein
											AT5G21940		unknown protein; BEST Arabidopsis thaliana protein match is: unknown protein (TAIR:AT3G43850.1); Has 30201 Blast hits to 17322 proteins in 780 species: Archae - 12; Bacteria - 1396; Metazoa - 17338; Fungi - 3422; Plants - 5037; Viruses - 0; Other Eukaryotes - 2996 (source: NCBI BLink).
											AT5G22270		unknown protein; BEST Arabidopsis thaliana protein match is: unknown protein (TAIR:AT3G11600.1); Has 136 Blast hits to 136 proteins in 15 species: Archae - 0; Bacteria - 0; Metazoa - 0; Fungi - 0; Plants - 136; Viruses - 0; Other Eukaryotes - 0 (source: NCBI BLink).
											AT5G22390		Protein of unknown function (DUF3049)
											AT5G22430		Pollen Ole e 1 allergen and extensin family protein
											AT5G22860		Serine carboxypeptidase S28 family protein
											AT5G22920	Starvation	CHY-type/CTCHY-type/RING-type Zinc finger protein
											AT5G22930		Protein of unknown function (DUF1635)
											AT5G23240		DNAJ heat shock N-terminal domain-containing protein
											AT5G23350		GRAM domain-containing protein / ABA-responsive protein-related
											AT5G23660	Starvation	AtSWEET12_MTN3_SWEET12__homolog of Medicago truncatula MTN3
											AT5G24030		SLAH3__SLAC1 homologue 3
											AT5G24120	Starvation	ATSIG5_SIG5_SIGE__sigma factor E ATSIG5_SIG5_SIGE__sigma factor E
											AT5G24120	TFs	ATSIG5_SIG5_SIGE__sigma factor E ATSIG5_SIG5_SIGE__sigma factor E
											AT5G24150		SQE5_SQP1__FAD/NAD(P)-binding oxidoreductase family protein
											AT5G24420		PGL5__6-phosphogluconolactonase 5
											AT5G24460		unknown protein; INVOLVED IN: biological_process unknown; LOCATED IN: cell wall; EXPRESSED IN: 24 plant structures; EXPRESSED DURING: 15 growth stages; Has 1807 Blast hits to 1807 proteins in 277 species: Archae - 0; Bacteria - 0; Metazoa - 736; Fungi - 347; Plants - 385; Viruses - 0; Other Eukaryotes - 339 (source: NCBI BLink).
											AT5G24470	Starvation	APRR5_PRR5__pseudo-response regulator 5 APRR5_PRR5__pseudo-response regulator 5
											AT5G24470	TFs	APRR5_PRR5__pseudo-response regulator 5 APRR5_PRR5__pseudo-response regulator 5
											AT5G24490	Starvation	30S ribosomal protein, putative
											AT5G24530		DMR6__2-oxoglutarate (2OG) and Fe(II)-dependent oxygenase superfamily protein
											AT5G24660	Starvation	LSU2__response to low sulfur 2
											AT5G24770		ATVSP2_VSP2__vegetative storage protein 2
											AT5G24780		ATVSP1_VSP1__vegetative storage protein 1
											AT5G24890	Starvation	unknown protein; FUNCTIONS IN: molecular_function unknown; INVOLVED IN: biological_process unknown; LOCATED IN: cellular_component unknown; EXPRESSED IN: 24 plant structures; EXPRESSED DURING: 13 growth stages; BEST Arabidopsis thaliana protein match is: unknown protein (TAIR:AT2G24550.1); Has 1807 Blast hits to 1807 proteins in 277 species: Archae - 0; Bacteria - 0; Metazoa - 736; Fungi - 347; P…
											AT5G25110	Protein Kinase	CIPK25_SnRK3.25__CBL-interacting protein kinase 25
											AT5G25140		CYP71B13__cytochrome P450, family 71, subfamily B, polypeptide 13
											AT5G25210		unknown protein; BEST Arabidopsis thaliana protein match is: unknown protein (TAIR:AT4G32030.1); Has 30201 Blast hits to 17322 proteins in 780 species: Archae - 12; Bacteria - 1396; Metazoa - 17338; Fungi - 3422; Plants - 5037; Viruses - 0; Other Eukaryotes - 2996 (source: NCBI BLink).
											AT5G25810	TFs	tny__Integrase-type DNA-binding superfamily protein
											AT5G26220		ChaC-like family protein
											AT5G26260		TRAF-like family protein
											AT5G26340	Starvation	ATSTP13_MSS1_STP13__Major facilitator superfamily protein
											AT5G26660	TFs	ATMYB86_MYB86__myb domain protein 86
											AT5G26740		Protein of unknown function (DUF300)
											AT5G26790		unknown protein; BEST Arabidopsis thaliana protein match is: unknown protein (TAIR:AT1G06475.1); Has 30201 Blast hits to 17322 proteins in 780 species: Archae - 12; Bacteria - 1396; Metazoa - 17338; Fungi - 3422; Plants - 5037; Viruses - 0; Other Eukaryotes - 2996 (source: NCBI BLink).
											AT5G27420	Ubiquitination	ATL31_CNI1__carbon/nitrogen insensitive 1
											AT5G27920	Ubiquitination	F-box family protein
											AT5G28050		Cytidine/deoxycytidylate deaminase family protein
											AT5G28080	Protein Kinase	WNK9__Protein kinase superfamily protein
											AT5G28910		unknown protein; FUNCTIONS IN: molecular_function unknown; INVOLVED IN: biological_process unknown; BEST Arabidopsis thaliana protein match is: unknown protein (TAIR:AT5G28960.1); Has 82 Blast hits to 80 proteins in 14 species: Archae - 0; Bacteria - 0; Metazoa - 1; Fungi - 0; Plants - 78; Viruses - 0; Other Eukaryotes - 3 (source: NCBI BLink).
											AT5G33290	Starvation	XGD1__xylogalacturonan deficient 1
											AT5G33370		GDSL-like Lipase/Acylhydrolase superfamily protein
											AT5G35935
											AT5G35970		P-loop containing nucleoside triphosphate hydrolases superfamily protein
											AT5G36910		THI2.2__thionin 2.2
											AT5G37260	Starvation	CIR1_RVE2__Homeodomain-like superfamily protein CIR1_RVE2__Homeodomain-like superfamily protein
											AT5G37260	TFs	CIR1_RVE2__Homeodomain-like superfamily protein CIR1_RVE2__Homeodomain-like superfamily protein
											AT5G37300		WSD1__O-acyltransferase (WSD1-like) family protein
											AT5G37550		unknown protein; BEST Arabidopsis thaliana protein match is: unknown protein (TAIR:AT1G66190.1); Has 1807 Blast hits to 1807 proteins in 277 species: Archae - 0; Bacteria - 0; Metazoa - 736; Fungi - 347; Plants - 385; Viruses - 0; Other Eukaryotes - 339 (source: NCBI BLink).
											AT5G38120	PhenylP	4CL8__AMP-dependent synthetase and ligase family protein
											AT5G38275
											AT5G38710		Methylenetetrahydrofolate reductase family protein
											AT5G38930		RmlC-like cupins superfamily protein
											AT5G38940		RmlC-like cupins superfamily protein
											AT5G39190		ATGER2_GER2_GLP2A__germin-like protein 2
											AT5G39610	Starvation	ANAC092_ATNAC2_ATNAC6_NAC2_NAC6_ORE1__NAC domain containing protein 6 ANAC092_ATNAC2_ATNAC6_NAC2_NAC6_ORE1__NAC domain containing protein 6 ANAC092_ATNAC2_ATNAC6_NAC2_NAC6_ORE1__NAC domain containing protein 6
											AT5G39610	Starvation	ANAC092_ATNAC2_ATNAC6_NAC2_NAC6_ORE1__NAC domain containing protein 6 ANAC092_ATNAC2_ATNAC6_NAC2_NAC6_ORE1__NAC domain containing protein 6 ANAC092_ATNAC2_ATNAC6_NAC2_NAC6_ORE1__NAC domain containing protein 6
											AT5G39610	TFs	ANAC092_ATNAC2_ATNAC6_NAC2_NAC6_ORE1__NAC domain containing protein 6 ANAC092_ATNAC2_ATNAC6_NAC2_NAC6_ORE1__NAC domain containing protein 6 ANAC092_ATNAC2_ATNAC6_NAC2_NAC6_ORE1__NAC domain containing protein 6
											AT5G40690	Starvation	CONTAINS InterPro DOMAIN/s: EF-Hand 1, calcium-binding site (InterPro:IPR018247); BEST Arabidopsis thaliana protein match is: unknown protein (TAIR:AT2G41730.1); Has 1807 Blast hits to 1807 proteins in 277 species: Archae - 0; Bacteria - 0; Metazoa - 736; Fungi - 347; Plants - 385; Viruses - 0; Other Eukaryotes - 339 (source: NCBI BLink).
											AT5G41040	Starvation	HXXXD-type acyl-transferase family protein
											AT5G41080	Starvation	AtGDPD2_GDPD2__PLC-like phosphodiesterases superfamily protein
											AT5G41460		Protein of unknown function (DUF604)
											AT5G41900		alpha/beta-Hydrolases superfamily protein
											AT5G42250		Zinc-binding alcohol dehydrogenase family protein
											AT5G42530		unknown protein; FUNCTIONS IN: molecular_function unknown; INVOLVED IN: biological_process unknown; LOCATED IN: endomembrane system; BEST Arabidopsis thaliana protein match is: unknown protein (TAIR:AT2G25510.2); Has 30201 Blast hits to 17322 proteins in 780 species: Archae - 12; Bacteria - 1396; Metazoa - 17338; Fungi - 3422; Plants - 5037; Viruses - 0; Other Eukaryotes - 2996 (source: NCBI BLin…
											AT5G42760		Leucine carboxyl methyltransferase
											AT5G42800	Starvation	DFR_M318_TT3__dihydroflavonol 4-reductase
											AT5G42860		unknown protein; FUNCTIONS IN: molecular_function unknown; INVOLVED IN: biological_process unknown; LOCATED IN: plasma membrane; EXPRESSED IN: 19 plant structures; EXPRESSED DURING: 11 growth stages; BEST Arabidopsis thaliana protein match is: unknown protein (TAIR:AT1G45688.1); Has 1807 Blast hits to 1807 proteins in 277 species: Archae - 0; Bacteria - 0; Metazoa - 736; Fungi - 347; Plants - 385…
											AT5G42900		COR27__cold regulated gene 27
											AT5G43170	TFs	AZF3_ZF3__zinc-finger protein 3
											AT5G43180		Protein of unknown function, DUF599
											AT5G43190	Ubiquitination	Galactose oxidase/kelch repeat superfamily protein
											AT5G43440	Horm_nonIso	2-oxoglutarate (2OG) and Fe(II)-dependent oxygenase superfamily protein
											AT5G43500	TFs	ARP9_ATARP9__actin-related protein 9
											AT5G43530	TFs	Helicase protein with RING/U-box domain
											AT5G43570		Serine protease inhibitor, potato inhibitor I-type family protein
											AT5G43760		KCS20__3-ketoacyl-CoA synthase 20
											AT5G43830	Horm_nonIso	Aluminium induced protein with YGL and LRDR motifs
											AT5G43850		ARD4_ATARD4__RmlC-like cupins superfamily protein
											AT5G44005		unknown protein; FUNCTIONS IN: molecular_function unknown; INVOLVED IN: biological_process unknown; LOCATED IN: plasma membrane; Has 35333 Blast hits to 34131 proteins in 2444 species: Archae - 798; Bacteria - 22429; Metazoa - 974; Fungi - 991; Plants - 531; Viruses - 0; Other Eukaryotes - 9610 (source: NCBI BLink).
											AT5G44050		MATE efflux family protein
											AT5G44190	TFs	ATGLK2_GLK2_GPRI2__GOLDEN2-like 2
											AT5G44260	TFs	Zinc finger C-x8-C-x5-C-x3-H type family protein
											AT5G44400		FAD-binding Berberine family protein
											AT5G44420		LCR77_PDF1.2_PDF1.2A__plant defensin 1.2
											AT5G44530		Subtilase family protein
											AT5G44565		unknown protein; FUNCTIONS IN: molecular_function unknown; INVOLVED IN: biological_process unknown; LOCATED IN: endomembrane system; Has 35333 Blast hits to 34131 proteins in 2444 species: Archae - 798; Bacteria - 22429; Metazoa - 974; Fungi - 991; Plants - 531; Viruses - 0; Other Eukaryotes - 9610 (source: NCBI BLink).
											AT5G44575		unknown protein; FUNCTIONS IN: molecular_function unknown; INVOLVED IN: biological_process unknown; LOCATED IN: endomembrane system; Has 7 Blast hits to 7 proteins in 2 species: Archae - 0; Bacteria - 0; Metazoa - 0; Fungi - 0; Plants - 7; Viruses - 0; Other Eukaryotes - 0 (source: NCBI BLink).
											AT5G44580		unknown protein; FUNCTIONS IN: molecular_function unknown; INVOLVED IN: biological_process unknown; LOCATED IN: endomembrane system; EXPRESSED IN: 18 plant structures; EXPRESSED DURING: 12 growth stages; BEST Arabidopsis thaliana protein match is: unknown protein (TAIR:AT5G44582.1); Has 30201 Blast hits to 17322 proteins in 780 species: Archae - 12; Bacteria - 1396; Metazoa - 17338; Fungi - 3422;…
											AT5G44620		CYP706A3__cytochrome P450, family 706, subfamily A, polypeptide 3
											AT5G44630	Isoprenoids	Terpenoid cyclases/Protein prenyltransferases superfamily protein
											AT5G44820		Nucleotide-diphospho-sugar transferase family protein
											AT5G45000	Starvation	Disease resistance protein (TIR-NBS-LRR class) family
											AT5G45310	Starvation	unknown protein; LOCATED IN: endomembrane system; EXPRESSED IN: stem, inflorescence meristem, root, leaf; EXPRESSED DURING: LP.04 four leaves visible; Has 30201 Blast hits to 17322 proteins in 780 species: Archae - 12; Bacteria - 1396; Metazoa - 17338; Fungi - 3422; Plants - 5037; Viruses - 0; Other Eukaryotes - 2996 (source: NCBI BLink).
											AT5G45720		AAA-type ATPase family protein
											AT5G45820	Protein Kinase	CIPK20_PKS18_SnRK3.6__CBL-interacting protein kinase 20
											AT5G45830		ATDOG1_DOG1_GSQ5__delay of germination 1
											AT5G45840	Protein Kinase	Leucine-rich repeat protein kinase family protein
											AT5G45950		GDSL-like Lipase/Acylhydrolase superfamily protein
											AT5G46220		Protein of unknown function (DUF616)
											AT5G46600		Aluminium activated malate transporter family protein
											AT5G46710	TFs	PLATZ transcription factor family protein
											AT5G46730		glycine-rich protein
											AT5G46871		Putative membrane lipoprotein
											AT5G47040		LON2__lon protease 2
											AT5G47060	Starvation	Protein of unknown function (DUF581)
											AT5G47220	Horm_nonIso	ATERF-2_ATERF2_ERF2__ethylene responsive element binding factor 2 ATERF-2_ATERF2_ERF2__ethylene responsive element binding factor 2
											AT5G47220	TFs	ATERF-2_ATERF2_ERF2__ethylene responsive element binding factor 2 ATERF-2_ATERF2_ERF2__ethylene responsive element binding factor 2
											AT5G47370	TFs	HAT2__Homeobox-leucine zipper protein 4 (HB-4) / HD-ZIP protein
											AT5G47390	TFs	myb-like transcription factor family protein
											AT5G47590		Heat shock protein HSP20/alpha crystallin family
											AT5G47600		HSP20-like chaperones superfamily protein
											AT5G48180	Horm_nonIso	NSP5__nitrile specifier protein 5
											AT5G48490	Starvation	Bifunctional inhibitor/lipid-transfer protein/seed storage 2S albumin superfamily protein
											AT5G48540		receptor-like protein kinase-related family protein
											AT5G48850	Starvation	ATSDI1__Tetratricopeptide repeat (TPR)-like superfamily protein
											AT5G48880		KAT5_PKT1_PKT2__peroxisomal 3-keto-acyl-CoA thiolase 2
											AT5G49015		Expressed protein
											AT5G49215		Pectin lyase-like superfamily protein
											AT5G49280		hydroxyproline-rich glycoprotein family protein
											AT5G49330	TFs	ATMYB111_MYB111_PFG3__myb domain protein 111
											AT5G49360	Starvation	ATBXL1_BXL1__beta-xylosidase 1
											AT5G49448	TFs	CPuORF4__conserved peptide upstream open reading frame 4
											AT5G49450	Starvation	AtbZIP1_bZIP1__basic leucine-zipper 1
											AT5G49480		ATCP1_CP1__Ca2+-binding protein 1
											AT5G50240		AtPIMT2_PIMT2__protein-l-isoaspartate methyltransferase 2
											AT5G50450		HCP-like superfamily protein with MYND-type zinc finger
											AT5G50800		AtSWEET13_SWEET13__Nodulin MtN3 family protein
											AT5G51310		2-oxoglutarate (2OG) and Fe(II)-dependent oxygenase superfamily protein
											AT5G51390	Starvation	unknown protein; Has 30201 Blast hits to 17322 proteins in 780 species: Archae - 12; Bacteria - 1396; Metazoa - 17338; Fungi - 3422; Plants - 5037; Viruses - 0; Other Eukaryotes - 2996 (source: NCBI BLink).
											AT5G51550		EXL3__EXORDIUM like 3
											AT5G51580		unknown protein; Has 8 Blast hits to 6 proteins in 4 species: Archae - 0; Bacteria - 0; Metazoa - 2; Fungi - 0; Plants - 5; Viruses - 0; Other Eukaryotes - 1 (source: NCBI BLink).
											AT5G51720		2 iron, 2 sulfur cluster binding
											AT5G51970	Starvation	GroES-like zinc-binding alcohol dehydrogenase family protein
											AT5G52050		MATE efflux family protein
											AT5G52250		EFO1_RUP1__Transducin/WD40 repeat-like superfamily protein
											AT5G52310	Cold	COR78_LTI140_LTI78_RD29A__low-temperature-responsive protein 78 (LTI78) / desiccation-responsive protein 29A (RD29A)
											AT5G52320		CYP96A4__cytochrome P450, family 96, subfamily A, polypeptide 4
											AT5G52570	Isoprenoids	B2_BCH2_BETA-OHASE 2_CHY2__beta-carotene hydroxylase 2
											AT5G52600		AtMYB82_MYB82__myb domain protein 82
											AT5G52640	Starvation	ATHS83_AtHsp90-1_ATHSP90.1_HSP81-1_HSP81.1_HSP83_HSP90.1__heat shock protein 90.1
											AT5G52760	Starvation	Copper transport protein family
											AT5G52900		MAKR6__unknown protein; Has 30201 Blast hits to 17322 proteins in 780 species: Archae - 12; Bacteria - 1396; Metazoa - 17338; Fungi - 3422; Plants - 5037; Viruses - 0; Other Eukaryotes - 2996 (source: NCBI BLink).
											AT5G53210	TFs	SPCH__basic helix-loop-helix (bHLH) DNA-binding superfamily protein
											AT5G53290	TFs	CRF3__cytokinin response factor 3
											AT5G53486		unknown protein; LOCATED IN: endomembrane system; Has 30201 Blast hits to 17322 proteins in 780 species: Archae - 12; Bacteria - 1396; Metazoa - 17338; Fungi - 3422; Plants - 5037; Viruses - 0; Other Eukaryotes - 2996 (source: NCBI BLink).
											AT5G54060		UF3GT__UDP-glucose:flavonoid 3-o-glucosyltransferase
											AT5G54080	Starvation	HGO__homogentisate 1,2-dioxygenase
											AT5G54130		Calcium-binding endonuclease/exonuclease/phosphatase family
											AT5G54148		unknown protein; BEST Arabidopsis thaliana protein match is: unknown protein (TAIR:AT5G54150.1); Has 104 Blast hits to 102 proteins in 23 species: Archae - 0; Bacteria - 0; Metazoa - 11; Fungi - 0; Plants - 88; Viruses - 0; Other Eukaryotes - 5 (source: NCBI BLink).
											AT5G54190	Isoprenoids	PORA__protochlorophyllide oxidoreductase A
											AT5G54270		LHCB3_LHCB3*1__light-harvesting chlorophyll B-binding protein 3
											AT5G54470	TFs	B-box type zinc finger family protein
											AT5G54585		unknown protein; Has 30201 Blast hits to 17322 proteins in 780 species: Archae - 12; Bacteria - 1396; Metazoa - 17338; Fungi - 3422; Plants - 5037; Viruses - 0; Other Eukaryotes - 2996 (source: NCBI BLink).
											AT5G54610		ANK__ankyrin
											AT5G55250	Horm_nonIso	AtIAMT1_IAMT1__IAA carboxylmethyltransferase 1
											AT5G55340		MBOAT (membrane bound O-acyl transferase) family protein
											AT5G55450		Bifunctional inhibitor/lipid-transfer protein/seed storage 2S albumin superfamily protein
											AT5G55570		unknown protein; LOCATED IN: chloroplast; Has 35333 Blast hits to 34131 proteins in 2444 species: Archae - 798; Bacteria - 22429; Metazoa - 974; Fungi - 991; Plants - 531; Viruses - 0; Other Eukaryotes - 9610 (source: NCBI BLink).
											AT5G55620		unknown protein; BEST Arabidopsis thaliana protein match is: unknown protein (TAIR:AT3G09950.1); Has 30201 Blast hits to 17322 proteins in 780 species: Archae - 12; Bacteria - 1396; Metazoa - 17338; Fungi - 3422; Plants - 5037; Viruses - 0; Other Eukaryotes - 2996 (source: NCBI BLink).
											AT5G55700	StarchDeg	BAM4_BMY6__beta-amylase 4
											AT5G55970	TFs	RING/U-box superfamily protein
											AT5G56040	Protein Kinase	Leucine-rich receptor-like protein kinase family protein
											AT5G56100	Starvation	glycine-rich protein / oleosin
											AT5G56550		ATOXS3_OXS3__oxidative stress 3
											AT5G56810		F-box/RNI-like/FBD-like domains-containing protein
											AT5G56840		myb-like transcription factor family protein
											AT5G56870	Starvation	BGAL4__beta-galactosidase 4 BGAL4__beta-galactosidase 4
											AT5G56870	Starvation	BGAL4__beta-galactosidase 4 BGAL4__beta-galactosidase 4
											AT5G57123		unknown protein; BEST Arabidopsis thaliana protein match is: unknown protein (TAIR:AT4G29905.1); Has 30201 Blast hits to 17322 proteins in 780 species: Archae - 12; Bacteria - 1396; Metazoa - 17338; Fungi - 3422; Plants - 5037; Viruses - 0; Other Eukaryotes - 2996 (source: NCBI BLink).
											AT5G57240		ORP4C__OSBP(oxysterol binding protein)-related protein 4C
											AT5G57345		unknown protein; Has 30201 Blast hits to 17322 proteins in 780 species: Archae - 12; Bacteria - 1396; Metazoa - 17338; Fungi - 3422; Plants - 5037; Viruses - 0; Other Eukaryotes - 2996 (source: NCBI BLink).
											AT5G57550	Starvation	XTH25_XTR3__xyloglucan endotransglucosylase/hydrolase 25
											AT5G57560	Starvation	TCH4_XTH22__Xyloglucan endotransglucosylase/hydrolase family protein
											AT5G57630	Protein Kinase	CIPK21_SnRK3.4__CBL-interacting protein kinase 21
											AT5G57655	Starvation	xylose isomerase family protein
											AT5G57660	TFs	ATCOL5_COL5__CONSTANS-like 5
											AT5G57760		unknown protein; Has 5 Blast hits to 5 proteins in 2 species: Archae - 0; Bacteria - 0; Metazoa - 0; Fungi - 0; Plants - 5; Viruses - 0; Other Eukaryotes - 0 (source: NCBI BLink).
											AT5G57880		ATPRD2_MPS1_PRD2__multipolar spindle 1
											AT5G58310		ATMES18_MES18__methyl esterase 18
											AT5G58570		unknown protein; Has 30201 Blast hits to 17322 proteins in 780 species: Archae - 12; Bacteria - 1396; Metazoa - 17338; Fungi - 3422; Plants - 5037; Viruses - 0; Other Eukaryotes - 2996 (source: NCBI BLink).
											AT5G58690		ATPLC5_PLC5__phosphatidylinositol-speciwc phospholipase C5
											AT5G58770	Isoprenoids	Undecaprenyl pyrophosphate synthetase family protein
											AT5G59020		Protein of unknown function (DUF3527)
											AT5G59080	Starvation	unknown protein; FUNCTIONS IN: molecular_function unknown; INVOLVED IN: response to oxidative stress; LOCATED IN: chloroplast; EXPRESSED IN: 18 plant structures; EXPRESSED DURING: 9 growth stages; BEST Arabidopsis thaliana protein match is: unknown protein (TAIR:AT3G46880.1); Has 1807 Blast hits to 1807 proteins in 277 species: Archae - 0; Bacteria - 0; Metazoa - 736; Fungi - 347; Plants - 385; V…
											AT5G59240		Ribosomal protein S8e family protein
											AT5G59330		Bifunctional inhibitor/lipid-transfer protein/seed storage 2S albumin superfamily protein
											AT5G59570		BOA__Homeodomain-like superfamily protein
											AT5G59662
											AT5G59670	Protein Kinase	Leucine-rich repeat protein kinase family protein
											AT5G59680	Protein Kinase	Leucine-rich repeat protein kinase family protein Leucine-rich repeat protein kinase family protein
											AT5G59680	Starvation	Leucine-rich repeat protein kinase family protein Leucine-rich repeat protein kinase family protein
											AT5G59780	TFs	ATMYB59_ATMYB59-1_ATMYB59-2_ATMYB59-3_MYB59__myb domain protein 59
											AT5G59960		unknown protein; FUNCTIONS IN: molecular_function unknown; INVOLVED IN: biological_process unknown; LOCATED IN: nucleus; EXPRESSED IN: 24 plant structures; EXPRESSED DURING: 15 growth stages; Has 30201 Blast hits to 17322 proteins in 780 species: Archae - 12; Bacteria - 1396; Metazoa - 17338; Fungi - 3422; Plants - 5037; Viruses - 0; Other Eukaryotes - 2996 (source: NCBI BLink).
											AT5G60100	TFs	APRR3_PRR3__pseudo-response regulator 3
											AT5G60490		FLA12__FASCICLIN-like arabinogalactan-protein 12
											AT5G60680		Protein of unknown function, DUF584
											AT5G60780		ATNRT2.3_NRT2.3__nitrate transporter 2.3
											AT5G60880		BASL__breaking of asymmetry in the stomatal lineage
											AT5G60890	Starvation	ATMYB34_ATR1_MYB34__myb domain protein 34 ATMYB34_ATR1_MYB34__myb domain protein 34 ATMYB34_ATR1_MYB34__myb domain protein 34
											AT5G60890	Starvation	ATMYB34_ATR1_MYB34__myb domain protein 34 ATMYB34_ATR1_MYB34__myb domain protein 34 ATMYB34_ATR1_MYB34__myb domain protein 34
											AT5G60890	TFs	ATMYB34_ATR1_MYB34__myb domain protein 34 ATMYB34_ATR1_MYB34__myb domain protein 34 ATMYB34_ATR1_MYB34__myb domain protein 34
											AT5G60910	TFs	AGL8_FUL__AGAMOUS-like 8
											AT5G61380	TFs	APRR1_AtTOC1_PRR1_TOC1__CCT motif -containing response regulator protein
											AT5G61420	Starvation	AtMYB28_HAG1_MYB28_PMG1__myb domain protein 28 AtMYB28_HAG1_MYB28_PMG1__myb domain protein 28
											AT5G61420	TFs	AtMYB28_HAG1_MYB28_PMG1__myb domain protein 28 AtMYB28_HAG1_MYB28_PMG1__myb domain protein 28
											AT5G61570	Protein Kinase	Protein kinase superfamily protein
											AT5G61590	Horm_nonIso	Integrase-type DNA-binding superfamily protein Integrase-type DNA-binding superfamily protein Integrase-type DNA-binding superfamily protein
											AT5G61590	Starvation	Integrase-type DNA-binding superfamily protein Integrase-type DNA-binding superfamily protein Integrase-type DNA-binding superfamily protein
											AT5G61590	TFs	Integrase-type DNA-binding superfamily protein Integrase-type DNA-binding superfamily protein Integrase-type DNA-binding superfamily protein
											AT5G61600	Horm_nonIso	ERF104__ethylene response factor 104 ERF104__ethylene response factor 104 ERF104__ethylene response factor 104
											AT5G61600	Starvation	ERF104__ethylene response factor 104 ERF104__ethylene response factor 104 ERF104__ethylene response factor 104
											AT5G61600	TFs	ERF104__ethylene response factor 104 ERF104__ethylene response factor 104 ERF104__ethylene response factor 104
											AT5G62020	TFs	AT-HSFB2A_HSFB2A__heat shock transcription factor B2A
											AT5G62140		unknown protein; FUNCTIONS IN: molecular_function unknown; INVOLVED IN: biological_process unknown; LOCATED IN: chloroplast; EXPRESSED IN: 19 plant structures; EXPRESSED DURING: 13 growth stages; Has 60 Blast hits to 60 proteins in 24 species: Archae - 0; Bacteria - 14; Metazoa - 0; Fungi - 0; Plants - 45; Viruses - 0; Other Eukaryotes - 1 (source: NCBI BLink).
											AT5G62165	TFs	AGL42_FYF__AGAMOUS-like 42
											AT5G62210		Embryo-specific protein 3, (ATS3)
											AT5G62220		ATGT18_GT18__glycosyltransferase 18
											AT5G62280		Protein of unknown function (DUF1442)
											AT5G62360	Starvation	Plant invertase/pectin methylesterase inhibitor superfamily protein
											AT5G62380	TFs	ANAC101_NAC101_VND6__NAC-domain protein 101
											AT5G62430	TFs	CDF1__cycling DOF factor 1
											AT5G62540	Ubiquitination	UBC3__ubiquitin-conjugating enzyme 3
											AT5G62730		Major facilitator superfamily protein
											AT5G63160		BT1__BTB and TAZ domain protein 1
											AT5G63620		GroES-like zinc-binding alcohol dehydrogenase family protein
											AT5G64170		dentin sialophosphoprotein-related
											AT5G64260	Starvation	EXL2__EXORDIUM like 2
											AT5G64940		ATATH13_ATH13_ATOSA1_OSA1__ABC2 homolog 13
											AT5G65070	TFs	AGL69_FCL4_MAF4__K-box region and MADS-box transcription factor family protein
											AT5G65090		BST1_DER4_MRH3__DNAse I-like superfamily protein
											AT5G65110		ACX2_ATACX2__acyl-CoA oxidase 2
											AT5G65207		unknown protein; BEST Arabidopsis thaliana protein match is: unknown protein (TAIR:AT5G10040.1); Has 30201 Blast hits to 17322 proteins in 780 species: Archae - 12; Bacteria - 1396; Metazoa - 17338; Fungi - 3422; Plants - 5037; Viruses - 0; Other Eukaryotes - 2996 (source: NCBI BLink).
											AT5G65510	TFs	AIL7_PLT7__AINTEGUMENTA-like 7
											AT5G65660		hydroxyproline-rich glycoprotein family protein
											AT5G65690		PCK2_PEPCK__phosphoenolpyruvate carboxykinase 2
											AT5G66400		ATDI8_RAB18__Dehydrin family protein
											AT5G66580		unknown protein; FUNCTIONS IN: molecular_function unknown; INVOLVED IN: N-terminal protein myristoylation; LOCATED IN: cellular_component unknown; BEST Arabidopsis thaliana protein match is: unknown protein (TAIR:AT3G50800.1); Has 1807 Blast hits to 1807 proteins in 277 species: Archae - 0; Bacteria - 0; Metazoa - 736; Fungi - 347; Plants - 385; Viruses - 0; Other Eukaryotes - 339 (source: NCBI B…
											AT5G66620	TFs	DAR6__DA1-related protein 6
											AT5G66650		Protein of unknown function (DUF607)
											AT5G66740		Protein of unknown function (DUF620)
											AT5G66880	Protein Kinase	SNRK2-3_SNRK2.3_SRK2I__sucrose nonfermenting 1(SNF1)-related protein kinase 2.3
											AT5G67030	Isoprenoids	ABA1_ATABA1_ATZEP_IBS3_LOS6_NPQ2_ZEP__zeaxanthin epoxidase (ZEP) (ABA1) ABA1_ATABA1_ATZEP_IBS3_LOS6_NPQ2_ZEP__zeaxanthin epoxidase (ZEP) (ABA1)
											AT5G67030	TFs	ABA1_ATABA1_ATZEP_IBS3_LOS6_NPQ2_ZEP__zeaxanthin epoxidase (ZEP) (ABA1) ABA1_ATABA1_ATZEP_IBS3_LOS6_NPQ2_ZEP__zeaxanthin epoxidase (ZEP) (ABA1)
											AT5G67390		unknown protein; BEST Arabidopsis thaliana protein match is: Plant protein of unknown function (DUF863) (TAIR:AT1G69360.1); Has 186 Blast hits to 186 proteins in 18 species: Archae - 0; Bacteria - 0; Metazoa - 0; Fungi - 0; Plants - 170; Viruses - 0; Other Eukaryotes - 16 (source: NCBI BLink).
											AT5G67480	TFs	ATBT4_BT4__BTB and TAZ domain protein 4

## Sheet: EnrichedP_prot
	giED	giEN	lhycca1ED	lhycca1EN	prr7prr9ED	prr7prr9EN	toc1ED	toc1EN					ALL AGIs	Pathway	anno
Lysine Deacetylase	1	1	1	1	1	1	1	1					AT1G01050		AtPPa1_PPa1__pyrophosphorylase 1
Lysine Acetylase	1	1	1	1	1	1	1	1					AT1G01090	PhenylP	PDH-E1 ALPHA__pyruvate dehydrogenase E1 alpha
Protein Kinase	1	1	1	1	1	1	1	1					AT1G01320		Tetratricopeptide repeat (TPR)-like superfamily protein
Protein Phosphatase	0.974677	1	0.999999	1	0.999999	1	0.993086	1					AT1G01790		ATKEA1_KEA1__K+ efflux antiporter 1
Ubiquitination	1	1	1	1	1	1	1	1					AT1G01820		PEX11C__peroxin 11c
Deubiquitination	1	1	1	1	1	0.973617	1	1					AT1G01960		EDA10__SEC7-like guanine nucleotide exchange family protein
Methyltransferase	1	1	1	0.998106	1	1	1	1					AT1G02080	TFs	transcription regulators
Demethylase	1	1	1	1	1	1	1	1					AT1G02280		ATTOC33_PPI1_TOC33__translocon at the outer envelope membrane of chloroplasts 33
Sumolation	1	1	1	0.956141	1	0.951297	1	1					AT1G02500		AtSAM1_MAT1_METK1_SAM-1_SAM1__S-adenosylmethionine synthetase 1
Desumoylation	1	1	1	1	1	1	1	1					AT1G02560		CLPP5_NCLPP1_NCLPP5__nuclear encoded CLP protease 5
Isoprenoids	1	1	1	1	1	1	1	1					AT1G02910		LPA1__tetratricopeptide repeat (TPR)-containing protein
StarchDeg	0.651792	0.600428	0.833012	0.877795	0.562252	0.538899	0.233506	0.487516					AT1G02930		ATGST1_ATGSTF3_ATGSTF6_ERD11_GST1_GSTF6__glutathione S-transferase 6
StarchBios	0.365646	0.677836	0.90877	0.888739	0.538998	0.871138	0.102306	1					AT1G03090	Starvation	MCCA__methylcrotonyl-CoA carboxylase alpha chain, mitochondrial / 3-methylcrotonyl-CoA carboxylase 1 (MCCA)
TFs	0.999999	1	1	1	1	1	1	1					AT1G03130		PSAD-2__photosystem I subunit D-2
Starvation	0.999569	0.992487	0.998386	1	0.999972	1	0.764475	0.995286					AT1G03160		FZL__FZO-like
PhenylP	0.999716	0.99982	1	1	1	1	1	1					AT1G03230		Eukaryotic aspartyl protease family protein
Horm_nonIso	0.811323	0.662989	0.926473	1	0.999811	1	0.94676	0.951458					AT1G03630	Isoprenoids	POR C_PORC__protochlorophyllide oxidoreductase C
Cold	0.521642	1	0.65568	0.82148	0.52839	0.803544	0.480524	0.689223					AT1G03680		ATHM1_ATM1_THM1_TRX-M1__thioredoxin M-type 1
													AT1G04170		EIF2 GAMMA__eukaryotic translation initiation factor 2 gamma subunit
													AT1G04420		NAD(P)-linked oxidoreductase superfamily protein
EnrichedP	giED	giEN	lhycca1ED	lhycca1EN	prr7prr9ED	prr7prr9EN	toc1ED	toc1EN					AT1G04430		S-adenosyl-L-methionine-dependent methyltransferases superfamily protein
Lysine Deacetylase	0	0	0	0	0	0	0	0					AT1G04480		Ribosomal protein L14p/L23e family protein
Lysine Acetylase	0	0	0	0	0	0	0	0					AT1G04620		HCAR__coenzyme F420 hydrogenase family / dehydrogenase, beta subunit family
Protein Kinase	0	0	0	0	0	0	0	0					AT1G04820		TOR2_TUA4__tubulin alpha-4 chain
Protein Phosphatase	0	0	0	0	0	0	0	0					AT1G04850		ubiquitin-associated (UBA)/TS-N domain-containing protein
Ubiquitination	0	0	0	0	0	0	0	0					AT1G05010	Horm_nonIso	ACO4_EAT1_EFE__ethylene-forming enzyme
Deubiquitination	0	0	0	0	0	0	0	0					AT1G05190		emb2394__Ribosomal protein L6 family
Methyltransferase	0	0	0	0	0	0	0	0					AT1G05500		ATSYTE_NTMC2T2.1_NTMC2TYPE2.1_SYT5_SYTE__Calcium-dependent lipid-binding (CaLB domain) family protein
Demethylase	0	0	0	0	0	0	0	0					AT1G06000	Starvation	UDP-Glycosyltransferase superfamily protein
Sumolation	0	0	0	0	0	0	0	0					AT1G06400		ARA-2_ARA2_ATRAB11E_ATRABA1A__Ras-related small GTP-binding family protein
Desumoylation	0	0	0	0	0	0	0	0					AT1G06410		ATTPS7_ATTPSA_TPS7_TPS7__trehalose-phosphatase/synthase 7
Isoprenoids	0	0	0	0	0	0	0	0					AT1G07110		ATF2KP_F2KP_FKFBP__fructose-2,6-bisphosphatase
StarchDeg	0	0	0	0	0	0	0	0					AT1G07140		SIRANBP__Pleckstrin homology (PH) domain superfamily protein
StarchBios	0	0	0	0	0	0	0	0					AT1G07320		EMB2784_RPL4__ribosomal protein L4
TFs	0	0	0	0	0	0	0	0					AT1G07440		NAD(P)-binding Rossmann-fold superfamily protein
Starvation	0	0	0	0	0	0	0	0					AT1G07660	TFs	Histone superfamily protein
PhenylP	0	0	0	0	0	0	0	0					AT1G07750		RmlC-like cupins superfamily protein
Horm_nonIso	0	0	0	0	0	0	0	0					AT1G07890		APX1_ATAPX01_ATAPX1_CS1_MEE6__ascorbate peroxidase 1
Cold	0	0	0	0	0	0	0	0					AT1G08200		AXS2__UDP-D-apiose/UDP-D-xylose synthase 2
													AT1G08480		SDH6__unknown protein; FUNCTIONS IN: molecular_function unknown; INVOLVED IN: biological_process unknown; LOCATED IN: mitochondrion, plasma membrane, plastid, vacuole; EXPRESSED IN: 27 plant structures; EXPRESSED DURING: 15 growth stages; Has 39 Blast hits to 39 proteins in 13 species: Archae - 0; Bacteria - 0; Metazoa - 0; Fungi - 0; Plants - 39; Viruses - 0; Other Eukaryotes - 0 (source: NCBI B…
													AT1G08520	Isoprenoids	ALB-1V_ALB1_CHLD_PDE166_V157__ALBINA 1
pval	giED	giEN	lhycca1ED	lhycca1EN	prr7prr9ED	prr7prr9EN	toc1ED	toc1EN					AT1G08550	Isoprenoids	AVDE1_NPQ1__non-photochemical quenching 1 AVDE1_NPQ1__non-photochemical quenching 1
Lysine Deacetylase	NA	NA	NA	NA	NA	NA	NA	NA					AT1G08550	Starvation	AVDE1_NPQ1__non-photochemical quenching 1 AVDE1_NPQ1__non-photochemical quenching 1
Lysine Acetylase	NA	NA	NA	NA	NA	NA	NA	NA					AT1G08980		AMI1_ATAMI1_ATTOC64-I_TOC64-I__amidase 1
Protein Kinase	NA	NA	NA	NA	NA	NA	NA	NA					AT1G09070		(AT)SRC2_SRC2__soybean gene regulated by cold-2
Protein Phosphatase	NA	NA	NA	NA	NA	NA	NA	NA					AT1G09130		ATP-dependent caseinolytic (Clp) protease/crotonase family protein
Ubiquitination	NA	NA	NA	NA	NA	NA	NA	NA					AT1G09210		AtCRT1b_CRT1b__calreticulin 1b
Deubiquitination	NA	NA	NA	NA	NA	NA	NA	NA					AT1G09310		Protein of unknown function, DUF538
Methyltransferase	NA	NA	NA	NA	NA	NA	NA	NA					AT1G09340		CRB_CSP41B_HIP1.3__chloroplast RNA binding
Demethylase	NA	NA	NA	NA	NA	NA	NA	NA					AT1G09490		NAD(P)-binding Rossmann-fold superfamily protein
Sumolation	NA	NA	NA	NA	NA	NA	NA	NA					AT1G09590		Translation protein SH3-like family protein
Desumoylation	NA	NA	NA	NA	NA	NA	NA	NA					AT1G09620		ATP binding;leucine-tRNA ligases;aminoacyl-tRNA ligases;nucleotide binding;ATP binding;aminoacyl-tRNA ligases
Isoprenoids	NA	NA	NA	NA	NA	NA	NA	NA					AT1G09640		Translation elongation factor EF1B, gamma chain
StarchDeg	NA	NA	NA	NA	NA	NA	NA	NA					AT1G09750	Starvation	Eukaryotic aspartyl protease family protein
StarchBios	NA	NA	NA	NA	NA	NA	NA	NA					AT1G09760		U2A'__U2 small nuclear ribonucleoprotein A
TFs	NA	NA	NA	NA	NA	NA	NA	NA					AT1G09795		ATATP-PRT2_ATP-PRT2_HISN1B__ATP phosphoribosyl transferase 2
Starvation	NA	NA	NA	NA	NA	NA	NA	NA					AT1G10290		ADL6_DRP2A__dynamin-like protein 6
PhenylP	NA	NA	NA	NA	NA	NA	NA	NA					AT1G10430	Protein Phosphatase	PP2A-2__protein phosphatase 2A-2
Horm_nonIso	NA	NA	NA	NA	NA	NA	NA	NA					AT1G10630		ARFA1F_ATARFA1F__ADP-ribosylation factor A1F
Cold	NA	NA	NA	NA	NA	NA	NA	NA					AT1G10670	PhenylP	ACLA-1__ATP-citrate lyase A-1
													AT1G10950		AtTMN1_TMN1__transmembrane nine 1
													AT1G11660		heat shock protein 70 (Hsp 70) family protein
													AT1G11750		CLPP6_NCLPP1_NCLPP6__CLP protease proteolytic subunit 6
													AT1G11840		ATGLX1_GLX1__glyoxalase I homolog
													AT1G11860		Glycine cleavage T-protein family
													AT1G11910		APA1_ATAPA1__aspartic proteinase A1
													AT1G11930		Predicted pyridoxal phosphate-dependent enzyme, YBL036C type
													AT1G12000		Phosphofructokinase family protein
													AT1G12050		fumarylacetoacetase, putative
													AT1G12230	PhenylP	Aldolase superfamily protein
													AT1G12240	Starvation	ATBETAFRUCT4_VAC-INV__Glycosyl hydrolases family 32 protein
													AT1G12270		Hop1__stress-inducible protein, putative
													AT1G12410		CLP2_CLPR2_EMB3146_NCLPP2__CLP protease proteolytic subunit 2
													AT1G12520		ATCCS_CCS__copper chaperone for SOD1
													AT1G12780	Starvation	ATUGE1_UGE1__UDP-D-glucose/UDP-D-galactose 4-epimerase 1
													AT1G12800	TFs	Nucleic acid-binding, OB-fold-like protein
													AT1G12900	PhenylP	GAPA-2__glyceraldehyde 3-phosphate dehydrogenase A subunit 2
													AT1G13110	Starvation	CYP71B7__cytochrome P450, family 71 subfamily B, polypeptide 7
													AT1G13270		MAP1B_MAP1C__methionine aminopeptidase 1B
													AT1G13440	PhenylP	GAPC-2_GAPC2__glyceraldehyde-3-phosphate dehydrogenase C2 GAPC-2_GAPC2__glyceraldehyde-3-phosphate dehydrogenase C2
													AT1G13440	TFs	GAPC-2_GAPC2__glyceraldehyde-3-phosphate dehydrogenase C2 GAPC-2_GAPC2__glyceraldehyde-3-phosphate dehydrogenase C2
													AT1G13930		Involved in response to salt stress. Knockout mutants are hypersensitive to salt stress.
													AT1G14000	Protein Kinase	VIK__VH1-interacting kinase
													AT1G14030	Methyltransferase	Rubisco methyltransferase family protein
													AT1G14320		RPL10_RPL10A_SAC52__Ribosomal protein L16p/L10e family protein
													AT1G14410	TFs	ATWHY1_PTAC1_WHY1__ssDNA-binding transcriptional regulator
													AT1G14610		TWN2_VALRS__valyl-tRNA synthetase / valine--tRNA ligase (VALRS)
													AT1G14810		semialdehyde dehydrogenase family protein
													AT1G15130		Endosomal targeting BRO1-like domain-containing protein
													AT1G15140		FAD/NAD(P)-binding oxidoreductase
													AT1G15390		ATDEF1_PDF1A__peptide deformylase 1A
													AT1G15500		ATNTT2__TLC ATP/ADP transporter
													AT1G15750		TPL_WSIP1__Transducin family protein / WD-40 repeat family protein
													AT1G15820		CP24_LHCB6__light harvesting complex photosystem II subunit 6
													AT1G15950	PhenylP	ATCCR1_CCR1_IRX4__cinnamoyl coa reductase 1
													AT1G15980		NDF1_NDH48_PnsB1__NDH-dependent cyclic electron flow 1
													AT1G16080		unknown protein; LOCATED IN: apoplast, chloroplast stroma, chloroplast, chloroplast envelope; EXPRESSED IN: 23 plant structures; EXPRESSED DURING: 14 growth stages; Has 81 Blast hits to 81 proteins in 28 species: Archae - 0; Bacteria - 2; Metazoa - 0; Fungi - 0; Plants - 62; Viruses - 0; Other Eukaryotes - 17 (source: NCBI BLink).
													AT1G16470		PAB1__proteasome subunit PAB1
													AT1G16700		Alpha-helical ferredoxin
													AT1G16720	Starvation	HCF173__high chlorophyll fluorescence phenotype 173
													AT1G16880		ACR11__uridylyltransferase-related
													AT1G16890	Ubiquitination	UBC13B_UBC36__ubiquitin-conjugating enzyme 36
													AT1G16920		ATRABA1B_RAB11_RABA1b__RAB GTPase homolog A1B
													AT1G17100		SOUL heme-binding family protein
													AT1G17220		FUG1__Translation initiation factor 2, small GTP-binding protein
													AT1G17370		UBP1B__oligouridylate binding protein 1B
													AT1G17650		GLYR2_GR2__glyoxylate reductase 2
													AT1G17745	Starvation	PGDH__D-3-phosphoglycerate dehydrogenase
													AT1G17860		Kunitz family trypsin and protease inhibitor protein
													AT1G18060		unknown protein; INVOLVED IN: biological_process unknown; LOCATED IN: chloroplast; EXPRESSED IN: 22 plant structures; EXPRESSED DURING: 13 growth stages; Has 74 Blast hits to 74 proteins in 29 species: Archae - 0; Bacteria - 19; Metazoa - 0; Fungi - 0; Plants - 49; Viruses - 0; Other Eukaryotes - 6 (source: NCBI BLink).
													AT1G18170		FKBP-like peptidyl-prolyl cis-trans isomerase family protein
													AT1G18250		ATLP-1__Pathogenesis-related thaumatin superfamily protein
													AT1G18270	Starvation	ketose-bisphosphate aldolase class-II family protein
													AT1G18590	Starvation	ATSOT17_ATST5C_SOT17__sulfotransferase 17
													AT1G18600		ATRBL12_RBL12__RHOMBOID-like protein 12
													AT1G18640		PSP__3-phosphoserine phosphatase
													AT1G19150		LHCA2*1_Lhca6__photosystem I light harvesting complex gene 6
													AT1G19570		ATDHAR1_DHAR1_DHAR5__dehydroascorbate reductase
													AT1G19670	Isoprenoids	ATCLH1_ATHCOR1_CLH1_CORI1__chlorophyllase 1
													AT1G19740		ATP-dependent protease La (LON) domain protein
													AT1G19920		APS2_ASA1__Pseudouridine synthase/archaeosine transglycosylase-like family protein
													AT1G20010		TUB5__tubulin beta-5 chain
													AT1G20020		ATLFNR2_FNR2__ferredoxin-NADP(+)-oxidoreductase 2
													AT1G20050	Isoprenoids	HYD1__C-8,7 sterol isomerase
													AT1G20090		ARAC4_ATRAC4_ATROP2_ROP2__RHO-related protein from plants 2
													AT1G20260		ATPase, V1 complex, subunit B protein
													AT1G20340		DRT112_PETE2__Cupredoxin superfamily protein
													AT1G20620		ATCAT3_CAT3_SEN2__catalase 3
													AT1G20630		CAT1__catalase 1
													AT1G20950	Starvation	Phosphofructokinase family protein
													AT1G20970		FUNCTIONS IN: molecular_function unknown; INVOLVED IN: biological_process unknown; LOCATED IN: plasma membrane, vacuole; EXPRESSED IN: guard cell, cultured cell; BEST Arabidopsis thaliana protein match is: proton pump interactor 1 (TAIR:AT4G27500.1); Has 30201 Blast hits to 17322 proteins in 780 species: Archae - 12; Bacteria - 1396; Metazoa - 17338; Fungi - 3422; Plants - 5037; Viruses - 0; Othe…
													AT1G21080		DNAJ heat shock N-terminal domain-containing protein
													AT1G21130		IGMT4__O-methyltransferase family protein
													AT1G21250	Protein Kinase	PRO25_WAK1__cell wall-associated kinase PRO25_WAK1__cell wall-associated kinase
													AT1G21250	Starvation	PRO25_WAK1__cell wall-associated kinase PRO25_WAK1__cell wall-associated kinase
													AT1G21350		Thioredoxin superfamily protein
													AT1G21380		Target of Myb protein 1
													AT1G21680	Starvation	DPP6 N-terminal domain-like protein
													AT1G21720		PBC1__proteasome beta subunit C1
													AT1G22300		14-3-3EPSILON_GF14 EPSILON_GRF10__general regulatory factor 10
													AT1G22530		PATL2__PATELLIN 2
													AT1G22710		ATSUC2_SUC2_SUT1__sucrose-proton symporter 2
													AT1G23740		AOR__Oxidoreductase, zinc-binding dehydrogenase family protein
													AT1G23820		SPDS1__spermidine synthase 1
													AT1G24020	Starvation	MLP423__MLP-like protein 423
													AT1G24300		GYF domain-containing protein
													AT1G24360		NAD(P)-binding Rossmann-fold superfamily protein
													AT1G25350		OVA9__glutamine-tRNA ligase, putative / glutaminyl-tRNA synthetase, putative / GlnRS, putative
													AT1G26090		P-loop containing nucleoside triphosphate hydrolases superfamily protein
													AT1G26110		DCP5__decapping 5
													AT1G26550		FKBP-like peptidyl-prolyl cis-trans isomerase family protein
													AT1G27090		glycine-rich protein
													AT1G27310		NTF2A__nuclear transport factor 2A
													AT1G27400		Ribosomal protein L22p/L17e family protein
													AT1G27930		Protein of unknown function (DUF579)
													AT1G27970		NTF2B__nuclear transport factor 2B
													AT1G28290		AGP31__arabinogalactan protein 31
													AT1G28340		AtRLP4_RLP4__receptor like protein 4
													AT1G28350		Nucleotidylyl transferase superfamily protein
													AT1G29310		SecY protein transport family protein
													AT1G29470		S-adenosyl-L-methionine-dependent methyltransferases superfamily protein
													AT1G29660	Starvation	GDSL-like Lipase/Acylhydrolase superfamily protein
													AT1G29700		Metallo-hydrolase/oxidoreductase superfamily protein
													AT1G29790		S-adenosyl-L-methionine-dependent methyltransferases superfamily protein
													AT1G29880		glycyl-tRNA synthetase / glycine--tRNA ligase
													AT1G29900		CARB_VEN3__carbamoyl phosphate synthetase B
													AT1G29910		AB180_CAB3_LHCB1.2__chlorophyll A/B binding protein 3
													AT1G29930		AB140_CAB1_CAB140_LHCB1.3__chlorophyll A/B binding protein 1
													AT1G30120	PhenylP	PDH-E1 BETA__pyruvate dehydrogenase E1 beta
													AT1G30360		ERD4__Early-responsive to dehydration stress protein (ERD4)
													AT1G30580		GTP binding
													AT1G30630		Coatomer epsilon subunit
													AT1G30690		Sec14p-like phosphatidylinositol transfer family protein
													AT1G31160		HINT 2__HISTIDINE TRIAD NUCLEOTIDE-BINDING 2
													AT1G31330		PSAF__photosystem I subunit F
													AT1G31690	Starvation	Copper amine oxidase family protein
													AT1G31812		ACBP_ACBP6__acyl-CoA-binding protein 6
													AT1G32060		PRK__phosphoribulokinase
													AT1G32160		Protein of unknown function (DUF760)
													AT1G32220		NAD(P)-binding Rossmann-fold superfamily protein
													AT1G32470		Single hybrid motif superfamily protein
													AT1G32900	StarchBios	GBSS1__UDP-Glycosyltransferase superfamily protein GBSS1__UDP-Glycosyltransferase superfamily protein
													AT1G32900	Starvation	GBSS1__UDP-Glycosyltransferase superfamily protein GBSS1__UDP-Glycosyltransferase superfamily protein
													AT1G32990		PRPL11__plastid ribosomal protein l11
													AT1G33590		Leucine-rich repeat (LRR) family protein
													AT1G33810		unknown protein; FUNCTIONS IN: molecular_function unknown; INVOLVED IN: biological_process unknown; LOCATED IN: chloroplast thylakoid membrane, chloroplast, chloroplast envelope; EXPRESSED IN: 22 plant structures; EXPRESSED DURING: 13 growth stages; Has 39 Blast hits to 39 proteins in 18 species: Archae - 0; Bacteria - 0; Metazoa - 0; Fungi - 0; Plants - 39; Viruses - 0; Other Eukaryotes - 0 (sou…
													AT1G34000		OHP2__one-helix protein 2
													AT1G34430	PhenylP	EMB3003__2-oxoacid dehydrogenases acyltransferase family protein
													AT1G35160		14-3-3PHI_GF14 PHI_GRF4__GF14 protein phi chain
													AT1G35620		ATPDI8_ATPDIL5-2_PDI8_PDIL5-2__PDI-like 5-2
													AT1G35720		ANNAT1_ATOXY5_OXY5__annexin 1
													AT1G36160		ACC1_AT-ACC1_EMB22_GK_GSD1_PAS3__acetyl-CoA carboxylase 1
													AT1G36390		Co-chaperone GrpE family protein
													AT1G42960		expressed protein localized to the inner membrane of the chloroplast.
													AT1G43170		ARP1_emb2207_RP1_RPL3A__ribosomal protein 1
													AT1G43670	Starvation	AtcFBP_FBP_FINS1__Inositol monophosphatase family protein AtcFBP_FBP_FINS1__Inositol monophosphatase family protein
													AT1G43670	PhenylP	AtcFBP_FBP_FINS1__Inositol monophosphatase family protein AtcFBP_FBP_FINS1__Inositol monophosphatase family protein
													AT1G44170		ALDH3H1_ALDH4__aldehyde dehydrogenase 3H1
													AT1G44575		CP22_NPQ4_PSBS__Chlorophyll A-B binding family protein
													AT1G45145		ATH5_ATTRX5_LIV1_TRX5__thioredoxin H-type 5
													AT1G45474		Lhca5__photosystem I light harvesting complex gene 5
													AT1G47128		RD21_RD21A__Granulin repeat cysteine protease family protein
													AT1G47260		APFI_GAMMA CA2__gamma carbonic anhydrase 2
													AT1G47420		SDH5__succinate dehydrogenase 5
													AT1G47550		SEC3A__exocyst complex component sec3A
													AT1G48030	PhenylP	mtLPD1__mitochondrial lipoamide dehydrogenase 1
													AT1G48090		calcium-dependent lipid-binding family protein
													AT1G48350		EMB3105__Ribosomal L18p/L5e family protein
													AT1G48420	Horm_nonIso	ACD1_ATACD1_D-CDES_DCD__D-cysteine desulfhydrase
													AT1G48440		B-cell receptor-associated 31-like
													AT1G48520		GATB__GLU-ADT subunit B
													AT1G48610	TFs	AT hook motif-containing protein
													AT1G48850	PhenylP	EMB1144__chorismate synthase, putative / 5-enolpyruvylshikimate-3-phosphate phospholyase, putative
													AT1G49040		SCD1__stomatal cytokinesis defective / SCD1 protein (SCD1)
													AT1G49240		ACT8_FIZ1__actin 8
													AT1G49670		NQR__ARP protein (REF)
													AT1G49750		Leucine-rich repeat (LRR) family protein
													AT1G49970		CLPR1_NCLPP5_SVR2__CLP protease proteolytic subunit 1
													AT1G50030		TOR__target of rapamycin
													AT1G50200		ACD_ALATS__Alanyl-tRNA synthetase
													AT1G50320		ATHX_ATX_THX__thioredoxin X
													AT1G50370	Protein Phosphatase	AtFYPP1_FYPP1__Calcineurin-like metallo-phosphoesterase superfamily protein
													AT1G50380		Prolyl oligopeptidase family protein
													AT1G50500		ATVPS53_HIT1_VPS53__Membrane trafficking VPS53 family protein
													AT1G50670		OTU-like cysteine protease family protein
													AT1G51110		Plastid-lipid associated protein PAP / fibrillin family protein
													AT1G51570		Calcium-dependent lipid-binding (CaLB domain) plant phosphoribosyltransferase family protein
													AT1G51680	PhenylP	4CL.1_4CL1_AT4CL1__4-coumarate:CoA ligase 1
													AT1G51805	Protein Kinase	Leucine-rich repeat protein kinase family protein
													AT1G51980		Insulinase (Peptidase family M16) protein
													AT1G52220		FUNCTIONS IN: molecular_function unknown; INVOLVED IN: biological_process unknown; LOCATED IN: chloroplast thylakoid membrane, chloroplast; EXPRESSED IN: 23 plant structures; EXPRESSED DURING: 13 growth stages; BEST Arabidopsis thaliana protein match is: photosystem I P subunit (TAIR:AT2G46820.2); Has 251 Blast hits to 251 proteins in 43 species: Archae - 0; Bacteria - 66; Metazoa - 0; Fungi - 0;…
													AT1G52400		ATBG1_BGL1_BGLU18__beta glucosidase 18
													AT1G52410		TSA1__TSK-associating protein 1
													AT1G52510		alpha/beta-Hydrolases superfamily protein
													AT1G52730		Transducin/WD40 repeat-like superfamily protein
													AT1G52780		Protein of unknown function (DUF2921)
													AT1G53210		sodium/calcium exchanger family protein / calcium-binding EF hand family protein
													AT1G53240	PhenylP	mMDH1__Lactate/malate dehydrogenase family protein
													AT1G53280		AtDJ1B_DJ1B__Class I glutamine amidotransferase-like superfamily protein
													AT1G53850		ATPAE1_PAE1__20S proteasome alpha subunit E1
													AT1G54010		GDSL-like Lipase/Acylhydrolase superfamily protein
													AT1G54040	Horm_nonIso	ESP_ESR_TASTY__epithiospecifier protein
													AT1G54270		EIF4A-2__eif4a-2
													AT1G54520		unknown protein; FUNCTIONS IN: molecular_function unknown; INVOLVED IN: biological_process unknown; LOCATED IN: chloroplast; EXPRESSED IN: 24 plant structures; EXPRESSED DURING: 15 growth stages; CONTAINS InterPro DOMAIN/s: Protein of unknown function DUF1517 (InterPro:IPR010903); Has 276 Blast hits to 275 proteins in 83 species: Archae - 0; Bacteria - 108; Metazoa - 6; Fungi - 0; Plants - 113; V…
													AT1G54570		Esterase/lipase/thioesterase family protein
													AT1G54780		AtTLP18.3_TLP18.3__thylakoid lumen 18.3 kDa protein
													AT1G55020	Horm_nonIso	ATLOX1_LOX1__lipoxygenase 1
													AT1G55450		S-adenosyl-L-methionine-dependent methyltransferases superfamily protein
													AT1G55480		ZKT__protein containing PDZ domain, a K-box domain, and a TPR region
													AT1G56070		LOS1__Ribosomal protein S5/Elongation factor G/III/V family protein
													AT1G56190	PhenylP	Phosphoglycerate kinase family protein
													AT1G56500		haloacid dehalogenase-like hydrolase family protein
													AT1G56580		SVB__Protein of unknown function, DUF538
													AT1G57720		Translation elongation factor EF1B, gamma chain
													AT1G57770	Isoprenoids	FAD/NAD(P)-binding oxidoreductase family protein
													AT1G58270		ZW9__TRAF-like family protein
													AT1G58290	Isoprenoids	AtHEMA1_HEMA1__Glutamyl-tRNA reductase family protein
													AT1G58380		XW6__Ribosomal protein S5 family protein
													AT1G59700		ATGSTU16_GSTU16__glutathione S-transferase TAU 16
													AT1G59870		ABCG36_ATABCG36_ATPDR8_PDR8_PEN3__ABC-2 and Plant PDR ABC-type transporter family protein
													AT1G60000		RNA-binding (RRM/RBD/RNP motifs) family protein
													AT1G60070		Adaptor protein complex AP-1, gamma subunit
													AT1G60420		DC1 domain-containing protein
													AT1G61520		LHCA3__photosystem I light harvesting complex gene 3
													AT1G61790		Oligosaccharyltransferase complex/magnesium transporter family protein
													AT1G62380	Horm_nonIso	ACO2_ATACO2__ACC oxidase 2
													AT1G62640		KAS III__3-ketoacyl-acyl carrier protein synthase III
													AT1G62750		ATSCO1_ATSCO1/CPEF-G_SCO1__Translation elongation factor EFG/EF2 protein
													AT1G63680		APG13_ATMURE_MURE_PDE316__acid-amino acid ligases;ligases;ATP binding;ATP binding;ligases
													AT1G63770		Peptidase M1 family protein
													AT1G63940		MDAR6__monodehydroascorbate reductase 6
													AT1G63970	Isoprenoids	ISPF_MECPS__isoprenoid F
													AT1G64190		6-phosphogluconate dehydrogenase family protein
													AT1G64400	Starvation	LACS3__AMP-dependent synthetase and ligase family protein
													AT1G64510		Translation elongation factor EF1B/ribosomal protein S6 family protein
													AT1G64650		Major facilitator superfamily protein
													AT1G64770		NDF2_NDH45_PnsB2__NDH-dependent cyclic electron flow 1
													AT1G64880	Starvation	Ribosomal protein S5 family protein
													AT1G64970	Isoprenoids	G-TMT_TMT1_VTE4__gamma-tocopherol methyltransferase
													AT1G65060	PhenylP	4CL3__4-coumarate:CoA ligase 3
													AT1G65230	Starvation	Uncharacterized conserved protein (DUF2358)
													AT1G65260		PTAC4_VIPP1__plastid transcriptionally active 4
													AT1G65650		UCH2__Peptidase C12, ubiquitin carboxyl-terminal hydrolase 1
													AT1G65930	PhenylP	cICDH__cytosolic NADP+-dependent isocitrate dehydrogenase
													AT1G65960		GAD2__glutamate decarboxylase 2
													AT1G66200		ATGSR2_GLN1;2_GSR2__glutamine synthase clone F11
													AT1G66250		O-Glycosyl hydrolases family 17 protein
													AT1G66430		pfkB-like carbohydrate kinase family protein
													AT1G66530		Arginyl-tRNA synthetase, class Ic
													AT1G66670		CLPP3_NCLPP3__CLP protease proteolytic subunit 3
													AT1G66970		GDPDL1_SVL2__SHV3-like 2
													AT1G67090		RBCS1A__ribulose bisphosphate carboxylase small chain 1A
													AT1G67280		Glyoxalase/Bleomycin resistance protein/Dioxygenase superfamily protein
													AT1G67490		GCS1_KNF__glucosidase 1
													AT1G67680		SRP72 RNA-binding domain
													AT1G68010		ATHPR1_HPR__hydroxypyruvate reductase
													AT1G68530		CER6_CUT1_G2_KCS6_POP1__3-ketoacyl-CoA synthase 6
													AT1G69740	Isoprenoids	HEMB1__Aldolase superfamily protein
													AT1G69830	StarchDeg	AMY3_ATAMY3__alpha-amylase-like 3
													AT1G70290	Starvation	ATTPS8_ATTPSC_TPS8__trehalose-6-phosphatase synthase S8
													AT1G70310		SPDS2__spermidine synthase 2
													AT1G70410		ATBCA4_BCA4_CA4__beta carbonic anhydrase 4
													AT1G70610		ABCB26_ATTAP1_TAP1__transporter associated with antigen processing protein 1
													AT1G70730	StarchBios	PGM2__Phosphoglucomutase/phosphomannomutase family protein PGM2__Phosphoglucomutase/phosphomannomutase family protein
													AT1G70730	StarchDeg	PGM2__Phosphoglucomutase/phosphomannomutase family protein PGM2__Phosphoglucomutase/phosphomannomutase family protein
													AT1G70820	Starvation	phosphoglucomutase, putative / glucose phosphomutase, putative
													AT1G71220		EBS1_PSL2_UGGT__UDP-glucose:glycoprotein glucosyltransferases;transferases, transferring hexosyl groups;transferases, transferring glycosyl groups
													AT1G71500		Rieske (2Fe-2S) domain-containing protein
													AT1G71810	Protein Kinase	Protein kinase superfamily protein
													AT1G71820		SEC6
													AT1G71920	PhenylP	HISN6B__HISTIDINE BIOSYNTHESIS 6B
													AT1G72150		PATL1__PATELLIN 1
													AT1G72550		tRNA synthetase beta subunit family protein
													AT1G72610		ATGER1_GER1_GLP1__germin-like protein 1
													AT1G72750		ATTIM23-2_TIM23-2__translocase inner membrane subunit 23-2
													AT1G72930		TIR__toll/interleukin-1 receptor-like
													AT1G72970		EDA17_HTH__Glucose-methanol-choline (GMC) oxidoreductase family protein
													AT1G73110		P-loop containing nucleoside triphosphate hydrolases superfamily protein
													AT1G73230	TFs	Nascent polypeptide-associated complex NAC
													AT1G73600	Starvation	S-adenosyl-L-methionine-dependent methyltransferases superfamily protein
													AT1G73990		SPPA_SPPA1__signal peptide peptidase
													AT1G74020		SS2__strictosidine synthase 2
													AT1G74050		Ribosomal protein L6 family protein
													AT1G74070		Cyclophilin-like peptidyl-prolyl cis-trans isomerase family protein
													AT1G74230		GR-RBP5__glycine-rich RNA-binding protein 5
													AT1G74260		PUR4__purine biosynthesis 4
													AT1G74470	Isoprenoids	Pyridine nucleotide-disulphide oxidoreductase family protein
													AT1G74560	TFs	NRP1__NAP1-related protein 1 NRP1__NAP1-related protein 1
													AT1G74560	Starvation	NRP1__NAP1-related protein 1 NRP1__NAP1-related protein 1
													AT1G74690		IQD31__IQ-domain 31
													AT1G74730		Protein of unknown function (DUF1118)
													AT1G74850		PDE343_PTAC2__plastid transcriptionally active 2
													AT1G74880		NDH-O_NdhO__NAD(P)H:plastoquinone dehydrogenase complex subunit O
													AT1G74910	StarchBios	ADP-glucose pyrophosphorylase family protein
													AT1G74920		ALDH10A8__aldehyde dehydrogenase 10A8
													AT1G74970		RPS9_TWN3__ribosomal protein S9
													AT1G75040		PR-5_PR5__pathogenesis-related gene 5
													AT1G75280		NmrA-like negative transcriptional regulator family protein
													AT1G75330		OTC__ornithine carbamoyltransferase
													AT1G75750		GASA1__GAST1 protein homolog 1
													AT1G76090	Isoprenoids	SMT3__sterol methyltransferase 3
													AT1G76140		Prolyl oligopeptidase family protein
													AT1G76400		Ribophorin I
													AT1G76450		Photosystem II reaction center PsbP family protein
													AT1G76730		NagB/RpiA/CoA transferase-like superfamily protein
													AT1G76860		Small nuclear ribonucleoprotein family protein
													AT1G77060		Phosphoenolpyruvate carboxylase family protein
													AT1G77490		TAPX__thylakoidal ascorbate peroxidase
													AT1G77590		LACS9__long chain acyl-CoA synthetase 9
													AT1G77940		Ribosomal protein L7Ae/L30e/S12e/Gadd45 family protein
													AT1G78150		unknown protein; FUNCTIONS IN: molecular_function unknown; INVOLVED IN: biological_process unknown; EXPRESSED IN: 23 plant structures; EXPRESSED DURING: 13 growth stages; BEST Arabidopsis thaliana protein match is: unknown protein (TAIR:AT1G35780.1).
													AT1G78300		14-3-3OMEGA_GF14 OMEGA_GRF2__general regulatory factor 2
													AT1G78380		ATGSTU19_GST8_GSTU19__glutathione S-transferase TAU 19
													AT1G78580		ATTPS1_TPS1_TPS1__trehalose-6-phosphate synthase
													AT1G78820		D-mannose binding lectin protein with Apple-like carbohydrate-binding domain
													AT1G78850		D-mannose binding lectin protein with Apple-like carbohydrate-binding domain
													AT1G78870	Ubiquitination	UBC13A_UBC35__ubiquitin-conjugating enzyme 35
													AT1G78900		VHA-A__vacuolar ATP synthase subunit A
													AT1G79230		ATMST1_ATRDH1_MST1_ST1_STR1__mercaptopyruvate sulfurtransferase 1
													AT1G79340		AtMC4_AtMCP2d_MC4_MCP2d__metacaspase 4
													AT1G79440		ALDH5F1_ENF1_SSADH_SSADH1__aldehyde dehydrogenase 5F1
													AT1G79530	PhenylP	GAPCP-1__glyceraldehyde-3-phosphate dehydrogenase of plastid 1
													AT1G79690		atnudt3_NUDT3__nudix hydrolase homolog 3
													AT1G79720		Eukaryotic aspartyl protease family protein
													AT1G79830		GC5__golgin candidate 5
													AT1G79870		D-isomer specific 2-hydroxyacid dehydrogenase family protein
													AT1G79930		AtHsp70-14_HSP91__heat shock protein 91
													AT1G79990		structural molecules
													AT1G80070		EMB14_EMB177_EMB33_SUS2__Pre-mRNA-processing-splicing factor
													AT1G80380		P-loop containing nucleoside triphosphate hydrolases superfamily protein
													AT1G80750		Ribosomal protein L30/L7 family protein
													AT2G01140	PhenylP	PDE345__Aldolase superfamily protein
													AT2G01250		Ribosomal protein L30/L7 family protein
													AT2G01470		ATSEC12_STL2P__SEC12P-like 2 protein
													AT2G01690		ARM repeat superfamily protein
													AT2G01720		Ribophorin I
													AT2G01755		unknown protein; FUNCTIONS IN: molecular_function unknown; INVOLVED IN: biological_process unknown; LOCATED IN: chloroplast; Has 120 Blast hits to 120 proteins in 52 species: Archae - 0; Bacteria - 80; Metazoa - 0; Fungi - 0; Plants - 24; Viruses - 0; Other Eukaryotes - 16 (source: NCBI BLink).
													AT2G02740	TFs	ATWHY3_PTAC11_WHY3__ssDNA-binding transcriptional regulator
													AT2G03820		nonsense-mediated mRNA decay NMD3 family protein
													AT2G04030		AtHsp90.5_CR88_EMB1956_Hsp88.1_HSP90.5__Chaperone protein htpG family protein
													AT2G04280		unknown protein; FUNCTIONS IN: molecular_function unknown; INVOLVED IN: biological_process unknown; EXPRESSED IN: 24 plant structures; EXPRESSED DURING: 13 growth stages; BEST Arabidopsis thaliana protein match is: unknown protein (TAIR:AT4G12700.1); Has 130 Blast hits to 130 proteins in 16 species: Archae - 0; Bacteria - 0; Metazoa - 0; Fungi - 0; Plants - 124; Viruses - 0; Other Eukaryotes - 6 …
													AT2G04350		LACS8__AMP-dependent synthetase and ligase family protein
													AT2G04400	PhenylP	Aldolase-type TIM barrel family protein
													AT2G04842		EMB2761__threonyl-tRNA synthetase, putative / threonine--tRNA ligase, putative
													AT2G05070		LHCB2_LHCB2.2__photosystem II light harvesting complex gene 2.2
													AT2G05220		Ribosomal S17 family protein
													AT2G05710	PhenylP	ACO3__aconitase 3
													AT2G05830		NagB/RpiA/CoA transferase-like superfamily protein
													AT2G05990		ENR1_MOD1__NAD(P)-binding Rossmann-fold superfamily protein
													AT2G06050	Horm_nonIso	AtOPR3_DDE1_OPR3__oxophytodienoate-reductase 3
													AT2G07050	Isoprenoids	CAS1__cycloartenol synthase 1
													AT2G07698		ATPase, F1 complex, alpha subunit protein
													AT2G07727		Di-haem cytochrome, transmembrane;Cytochrome b/b6, C-terminal
													AT2G07785		NADH dehydrogenase family protein
													AT2G13360	Starvation	AGT_AGT1_SGAT__alanine:glyoxylate aminotransferase AGT_AGT1_SGAT__alanine:glyoxylate aminotransferase
													AT2G13360	Starvation	AGT_AGT1_SGAT__alanine:glyoxylate aminotransferase AGT_AGT1_SGAT__alanine:glyoxylate aminotransferase
													AT2G14170		ALDH6B2__aldehyde dehydrogenase 6B2
													AT2G14880	TFs	SWIB/MDM2 domain superfamily protein
													AT2G15620	Starvation	ATHNIR_NIR_NIR1__nitrite reductase 1
													AT2G16600		ROC3__rotamase CYP 3
													AT2G16950		ATTRN1_TRN1__transportin 1
													AT2G17265		DMR1_HSK__homoserine kinase
													AT2G17340		Uncharacterised conserved protein (UCP030210)
													AT2G17420		ATNTRA_NTR2_NTRA__NADPH-dependent thioredoxin reductase A
													AT2G17630	Starvation	Pyridoxal phosphate (PLP)-dependent transferases superfamily protein
													AT2G17790		VPS35A_ZIP3__VPS35 homolog A
													AT2G17840		ERD7__Senescence/dehydration-associated protein-related
													AT2G17870	TFs	ATCSP3_CSP3__cold shock domain protein 3
													AT2G18020		EMB2296__Ribosomal protein L2 family
													AT2G18040		PIN1AT__peptidylprolyl cis/trans isomerase, NIMA-interacting 1
													AT2G18110		Translation elongation factor EF1B/ribosomal protein S6 family protein
													AT2G18230		AtPPa2_PPa2__pyrophosphorylase 2
													AT2G18960		AHA1_HA1_OST2_PMA__H(+)-ATPase 1
													AT2G19750		Ribosomal protein S30 family protein
													AT2G19870		tRNA/rRNA methyltransferase (SpoU) family protein
													AT2G19940		oxidoreductases, acting on the aldehyde or oxo group of donors, NAD or NADP as acceptor;copper ion binding
													AT2G20140		RPT2b__AAA-type ATPase family protein
													AT2G20190		ATCLASP_CLASP__CLIP-associated protein
													AT2G20260		PSAE-2__photosystem I subunit E-2
													AT2G20270		Thioredoxin superfamily protein
													AT2G20420	PhenylP	ATP citrate lyase (ACL) family protein
													AT2G20530		ATPHB6_PHB6__prohibitin 6
													AT2G20580		ATRPN1A_RPN1A__26S proteasome regulatory subunit S2 1A
													AT2G20630	Protein Phosphatase	PIA1__PP2C induced by AVRRPM1
													AT2G20890		PSB29_THF1__photosystem II reaction center PSB29 protein
													AT2G21060	TFs	ATCSP4_ATGRP2B_GRP2B__glycine-rich protein 2B
													AT2G21130		Cyclophilin-like peptidyl-prolyl cis-trans isomerase family protein
													AT2G21160		Translocon-associated protein (TRAP), alpha subunit
													AT2G21250		NAD(P)-linked oxidoreductase superfamily protein
													AT2G21280		ATSULA_GC1_SULA__NAD(P)-binding Rossmann-fold superfamily protein
													AT2G21330	PhenylP	FBA1__fructose-bisphosphate aldolase 1
													AT2G21385		unknown protein.
													AT2G21530		SMAD/FHA domain-containing protein
													AT2G21580		Ribosomal protein S25 family protein
													AT2G21620	TFs	RD2__Adenine nucleotide alpha hydrolases-like superfamily protein
													AT2G21660		ATGRP7_CCR2_GR-RBP7_GRP7__cold, circadian rhythm, and rna binding 2
													AT2G21790	Starvation	ATRNR1_CLS8_R1_RNR1__ribonucleotide reductase 1
													AT2G21880		ATRAB7A_ATRABG2_RAB7A__RAB GTPase homolog 7A
													AT2G21960		unknown protein; LOCATED IN: chloroplast; EXPRESSED IN: 22 plant structures; EXPRESSED DURING: 13 growth stages; BEST Arabidopsis thaliana protein match is: unknown protein (TAIR:AT1G56180.1); Has 224 Blast hits to 222 proteins in 59 species: Archae - 0; Bacteria - 65; Metazoa - 0; Fungi - 0; Plants - 134; Viruses - 0; Other Eukaryotes - 25 (source: NCBI BLink).
													AT2G22125		CSI1_POM2__binding
													AT2G22170		Lipase/lipooxygenase, PLAT/LH2 family protein
													AT2G22230		Thioesterase superfamily protein
													AT2G22360		DNAJ heat shock family protein
													AT2G22780	PhenylP	PMDH1__peroxisomal NAD-malate dehydrogenase 1
													AT2G23350		PAB4_PABP4__poly(A) binding protein 4
													AT2G23600		ACL_ATME8_ATMES2_ME8_MES2__acetone-cyanohydrin lyase
													AT2G23610		ATMES3_MES3__methyl esterase 3
													AT2G23670		YCF37__homolog of Synechocystis YCF37
													AT2G24050		eIFiso4G2__MIF4G domain-containing protein / MA3 domain-containing protein
													AT2G24060		Translation initiation factor 3 protein
													AT2G24090		Ribosomal protein L35
													AT2G24270		ALDH11A3__aldehyde dehydrogenase 11A3
													AT2G24420		DNA repair ATPase-related
													AT2G24820		AtTic55_Tic55_TIC55-II__translocon at the inner envelope membrane of chloroplasts 55-II
													AT2G25060		AtENODL14_ENODL14__early nodulin-like protein 14
													AT2G25070	Protein Phosphatase	Protein phosphatase 2C family protein
													AT2G25670		BEST Arabidopsis thaliana protein match is: copper ion binding (TAIR:AT4G32610.1); Has 43784 Blast hits to 26928 proteins in 1799 species: Archae - 86; Bacteria - 6347; Metazoa - 15971; Fungi - 5398; Plants - 1931; Viruses - 259; Other Eukaryotes - 13792 (source: NCBI BLink).
													AT2G25970		KH domain-containing protein
													AT2G26080		AtGLDP2_GLDP2__glycine decarboxylase P-protein 2
													AT2G26250		FDH_KCS10__3-ketoacyl-CoA synthase 10
													AT2G26540	Isoprenoids	ATDUF3_ATUROS_DUF3_HEMD_UROS__uroporphyrinogen-III synthase family protein
													AT2G26670		ATHO1_GUN2_HO1_HY1_HY6_TED4__Plant haem oxygenase (decyclizing) family protein
													AT2G26740		ATSEH_SEH__soluble epoxide hydrolase
													AT2G26780	TFs	ARM repeat superfamily protein
													AT2G26890		GRV2_KAM2__DNAJ heat shock N-terminal domain-containing protein
													AT2G27290		Protein of unknown function (DUF1279)
													AT2G27530		PGY1__Ribosomal protein L1p/L10e family
													AT2G27720		60S acidic ribosomal protein family
													AT2G27820		ADT3_PD1__prephenate dehydratase 1
													AT2G27860		AXS1__UDP-D-apiose/UDP-D-xylose synthase 1
													AT2G28190		CSD2_CZSOD2__copper/zinc superoxide dismutase 2
													AT2G28605		Photosystem II reaction center PsbP family protein
													AT2G28790		Pathogenesis-related thaumatin superfamily protein
													AT2G28800		ALB3__63 kDa inner membrane family protein
													AT2G28900		ATOEP16-1_ATOEP16-L_OEP16_OEP16-1__outer plastid envelope protein 16-1
													AT2G29360		NAD(P)-binding Rossmann-fold superfamily protein
													AT2G29450		AT103-1A_ATGSTU1_ATGSTU5_GSTU5__glutathione S-transferase tau 5
													AT2G29550		TUB7__tubulin beta-7 chain
													AT2G29630		PY_THIC__thiaminC
													AT2G30520		RPT2__Phototropic-responsive NPH3 family protein
													AT2G30650		ATP-dependent caseinolytic (Clp) protease/crotonase family protein
													AT2G30860		ATGSTF7_ATGSTF9_GLUTTR_GSTF9__glutathione S-transferase PHI 9
													AT2G30930		unknown protein; FUNCTIONS IN: molecular_function unknown; INVOLVED IN: biological_process unknown; LOCATED IN: chloroplast, plasma membrane, membrane; EXPRESSED IN: 24 plant structures; EXPRESSED DURING: 14 growth stages; BEST Arabidopsis thaliana protein match is: unknown protein (TAIR:AT1G06540.1); Has 194 Blast hits to 176 proteins in 78 species: Archae - 0; Bacteria - 101; Metazoa - 15; Fung…
													AT2G30950		FTSH2_VAR2__FtsH extracellular protease family
													AT2G30970	PhenylP	ASP1__aspartate aminotransferase 1
													AT2G31040		ATP synthase protein I -related
													AT2G31610		Ribosomal protein S3 family protein
													AT2G31810		ACT domain-containing small subunit of acetolactate synthase protein
													AT2G32080		PUR ALPHA-1__purin-rich alpha 1
													AT2G32240		FUNCTIONS IN: molecular_function unknown; INVOLVED IN: response to cadmium ion; LOCATED IN: plasma membrane; EXPRESSED IN: 25 plant structures; EXPRESSED DURING: 13 growth stages; CONTAINS InterPro DOMAIN/s: Prefoldin (InterPro:IPR009053); BEST Arabidopsis thaliana protein match is: unknown protein (TAIR:AT1G05320.3); Has 470429 Blast hits to 168274 proteins in 4282 species: Archae - 6896; Bacter…
													AT2G32480		ARASP__ARABIDOPSIS SERIN PROTEASE
													AT2G32520		alpha/beta-Hydrolases superfamily protein
													AT2G33255		Haloacid dehalogenase-like hydrolase (HAD) superfamily protein
													AT2G33450		Ribosomal L28 family
													AT2G34430		LHB1B1_LHCB1.4__light-harvesting chlorophyll-protein complex II subunit B1
													AT2G34460		NAD(P)-binding Rossmann-fold superfamily protein
													AT2G34560		P-loop containing nucleoside triphosphate hydrolases superfamily protein
													AT2G34585		unknown protein; FUNCTIONS IN: molecular_function unknown; INVOLVED IN: biological_process unknown; LOCATED IN: plasma membrane, vacuole; EXPRESSED IN: 24 plant structures; EXPRESSED DURING: 15 growth stages; Has 43 Blast hits to 43 proteins in 9 species: Archae - 0; Bacteria - 0; Metazoa - 0; Fungi - 0; Plants - 43; Viruses - 0; Other Eukaryotes - 0 (source: NCBI BLink).
													AT2G34630	Isoprenoids	GPPS_GPS1__geranyl diphosphate synthase 1
													AT2G35010		ATO1_TO1__thioredoxin O1
													AT2G35370		GDCH__glycine decarboxylase complex H
													AT2G35410		RNA-binding (RRM/RBD/RNP motifs) family protein
													AT2G35630		GEM1_MOR1__ARM repeat superfamily protein
													AT2G35660		CTF2A__FAD/NAD(P)-binding oxidoreductase family protein
													AT2G36160		Ribosomal protein S11 family protein
													AT2G36250		ATFTSZ2-1_FTSZ2-1__Tubulin/FtsZ family protein
													AT2G36390	StarchBios	BE3_SBE2.1__starch branching enzyme 2.1
													AT2G36460	PhenylP	Aldolase superfamily protein
													AT2G36530	PhenylP	ENO2_LOS2__Enolase
													AT2G36830		GAMMA-TIP_GAMMA-TIP1_TIP1;1__gamma tonoplast intrinsic protein
													AT2G36880		MAT3__methionine adenosyltransferase 3
													AT2G36885		unknown protein; FUNCTIONS IN: molecular_function unknown; LOCATED IN: chloroplast; EXPRESSED IN: 22 plant structures; EXPRESSED DURING: 13 growth stages; Has 35333 Blast hits to 34131 proteins in 2444 species: Archae - 798; Bacteria - 22429; Metazoa - 974; Fungi - 991; Plants - 531; Viruses - 0; Other Eukaryotes - 9610 (source: NCBI BLink).
													AT2G37040	PhenylP	ATPAL1_PAL1__PHE ammonia lyase 1
													AT2G37230		Tetratricopeptide repeat (TPR)-like superfamily protein
													AT2G37500		arginine biosynthesis protein ArgJ family
													AT2G37600		Ribosomal protein L36e family protein
													AT2G37970		SOUL-1__SOUL heme-binding family protein
													AT2G38040		CAC3__acetyl Co-enzyme a carboxylase carboxyltransferase alpha subunit
													AT2G38170		ATCAX1_CAX1_RCI4__cation exchanger 1
													AT2G38230		ATPDX1.1_PDX1.1__pyridoxine biosynthesis 1.1
													AT2G38270		ATGRX2_CXIP2__CAX-interacting protein 2
													AT2G38540		ATLTP1_LP1_LTP1__lipid transfer protein 1
													AT2G38550		Transmembrane proteins 14C
													AT2G38670		PECT1__phosphorylethanolamine cytidylyltransferase 1
													AT2G38700	Isoprenoids	ATMVD1_MVD1__mevalonate diphosphate decarboxylase 1
													AT2G38750		ANNAT4__annexin 4
													AT2G39010		PIP2;6_PIP2E__plasma membrane intrinsic protein 2E
													AT2G39330		JAL23__jacalin-related lectin 23
													AT2G39470	Starvation	PnsL1_PPL2__PsbP-like protein 2
													AT2G39670		Radical SAM superfamily protein
													AT2G39730		RCA__rubisco activase
													AT2G39770		CYT1_EMB101_GMP1_SOZ1_VTC1__Glucose-1-phosphate adenylyltransferase family protein
													AT2G39800		ATP5CS_P5CS1__delta1-pyrroline-5-carboxylate synthase 1
													AT2G39960		Microsomal signal peptidase 25 kDa subunit (SPC25)
													AT2G39990		AteIF3f_EIF2_eIF3F__eukaryotic translation initiation factor 2
													AT2G40060		CLC2__Clathrin light chain protein
													AT2G40100		LHCB4.3__light harvesting complex photosystem II
													AT2G40300		ATFER4_FER4__ferritin 4
													AT2G40380		PRA1.B2__prenylated RAB acceptor 1.B2
													AT2G40490	Isoprenoids	HEME2__Uroporphyrinogen decarboxylase
													AT2G40660		Nucleic acid-binding, OB-fold-like protein
													AT2G40840	StarchDeg	DPE2__disproportionating enzyme 2
													AT2G41090	Starvation	Calcium-binding EF-hand family protein
													AT2G41100	Starvation	ATCAL4_TCH3__Calcium-binding EF hand family protein
													AT2G41620		Nucleoporin interacting component (Nup93/Nic96-like) family protein
													AT2G41680		NTRC__NADPH-dependent thioredoxin reductase C
													AT2G41740		ATVLN2_VLN2__villin 2
													AT2G41840		Ribosomal protein S5 family protein
													AT2G42130		Plastid-lipid associated protein PAP / fibrillin family protein
													AT2G42220		Rhodanese/Cell cycle control phosphatase superfamily protein
													AT2G42230		C-CAP/cofactor C-like domain-containing protein
													AT2G42320		nucleolar protein gar2-related
													AT2G42520		P-loop containing nucleoside triphosphate hydrolases superfamily protein
													AT2G42530	Cold	COR15B__cold regulated 15b
													AT2G42600		ATPPC2_PPC2__phosphoenolpyruvate carboxylase 2
													AT2G42910		Phosphoribosyltransferase family protein
													AT2G43100	Starvation	ATLEUD1_IPMI2__isopropylmalate isomerase 2
													AT2G43460		Ribosomal L38e protein family
													AT2G43560		FKBP-like peptidyl-prolyl cis-trans isomerase family protein
													AT2G43750		ACS1_ATCS-B_CPACS1_OASB__O-acetylserine (thiol) lyase B
													AT2G43910	TFs	ATHOL1_HOL1__HARMLESS TO OZONE LAYER 1
													AT2G43945		unknown protein; LOCATED IN: chloroplast; BEST Arabidopsis thaliana protein match is: unknown protein (TAIR:AT3G59870.1); Has 292 Blast hits to 292 proteins in 84 species: Archae - 0; Bacteria - 122; Metazoa - 0; Fungi - 0; Plants - 46; Viruses - 0; Other Eukaryotes - 124 (source: NCBI BLink).
													AT2G44040		Dihydrodipicolinate reductase, bacterial/plant
													AT2G44050		COS1_COS1__6,7-dimethyl-8-ribityllumazine synthase / DMRL synthase / lumazine synthase / riboflavin synthase
													AT2G44060		Late embryogenesis abundant protein, group 2
													AT2G44100		AT-GDI1_ATGDI1_GDI1__guanosine nucleotide diphosphate dissociation inhibitor 1
													AT2G44230		Plant protein of unknown function (DUF946)
													AT2G44610		ATRAB6A_ATRABH1B_RAB6_RAB6A__Ras-related small GTP-binding family protein
													AT2G44650		CHL-CPN10_CPN10__chloroplast chaperonin 10
													AT2G44760		Domain of unknown function (DUF3598)
													AT2G45440		DHDPS2__dihydrodipicolinate synthase
													AT2G45470		AGP8_FLA8__FASCICLIN-like arabinogalactan protein 8
													AT2G45640		ATSAP18_SAP18__SIN3 associated polypeptide P18
													AT2G45710		Zinc-binding ribosomal protein family protein
													AT2G45740		PEX11D__peroxin 11D
													AT2G45770		CPFTSY_FRD4__signal recognition particle receptor protein, chloroplast (FTSY)
													AT2G45990		unknown protein; FUNCTIONS IN: molecular_function unknown; INVOLVED IN: biological_process unknown; LOCATED IN: chloroplast; EXPRESSED IN: 22 plant structures; EXPRESSED DURING: 13 growth stages; Has 35333 Blast hits to 34131 proteins in 2444 species: Archae - 798; Bacteria - 22429; Metazoa - 974; Fungi - 991; Plants - 531; Viruses - 0; Other Eukaryotes - 9610 (source: NCBI BLink).
													AT2G46280		TIF3I1_TRIP-1__TGF-beta receptor interacting protein 1
													AT2G46650	Starvation	ATCB5-C_B5 #1_CB5-C__cytochrome B5 isoform C
													AT2G46910		Plastid-lipid associated protein PAP / fibrillin family protein
													AT2G47240		CER8_LACS1__AMP-dependent synthetase and ligase family protein
													AT2G47400		CP12-1__CP12 domain-containing protein 1
													AT2G47450		CAO_CPSRP43__chloroplast signal recognition particle component (CAO)
													AT2G47470		ATPDI11_ATPDIL2-1_MEE30_PDI11_UNE5__thioredoxin family protein
													AT2G47610		Ribosomal protein L7Ae/L30e/S12e/Gadd45 family protein
													AT2G47650		UXS4__UDP-xylose synthase 4
													AT2G47710	TFs	Adenine nucleotide alpha hydrolases-like superfamily protein
													AT2G47730		ATGSTF5_ATGSTF8_GST6_GSTF8__glutathione S-transferase phi 8
													AT2G47910		CRR6__chlororespiratory reduction 6
													AT2G47940		DEGP2_EMB3117__DEGP protease 2
													AT3G01120		AtCGS1_AtCYS1_CGS_CGS1_MTO1__Pyridoxal phosphate (PLP)-dependent transferases superfamily protein
													AT3G01180	StarchBios	AtSS2_SS2__starch synthase 2
													AT3G01280		ATVDAC1_VDAC1__voltage dependent anion channel 1
													AT3G01290	Starvation	AtHIR2_HIR2__SPFH/Band 7/PHB domain-containing membrane-associated protein family
													AT3G01480		ATCYP38_CYP38__cyclophilin 38
													AT3G01500		ATBCA1_ATSABP3_CA1_SABP3__carbonic anhydrase 1
													AT3G01510	Protein Phosphatase	LSF1__like SEX4 1
													AT3G01670		SEOa__unknown protein; BEST Arabidopsis thaliana protein match is: unknown protein (TAIR:AT3G01680.1); Has 121 Blast hits to 111 proteins in 12 species: Archae - 0; Bacteria - 0; Metazoa - 0; Fungi - 0; Plants - 121; Viruses - 0; Other Eukaryotes - 0 (source: NCBI BLink).
													AT3G01680		SEOb_SEOR1__CONTAINS InterPro DOMAIN/s: Mediator complex subunit Med28 (InterPro:IPR021640); BEST Arabidopsis thaliana protein match is: unknown protein (TAIR:AT3G01670.1); Has 122 Blast hits to 112 proteins in 13 species: Archae - 0; Bacteria - 0; Metazoa - 0; Fungi - 0; Plants - 122; Viruses - 0; Other Eukaryotes - 0 (source: NCBI BLink).
													AT3G02060		DEAD/DEAH box helicase, putative
													AT3G02200		Proteasome component (PCI) domain protein
													AT3G02230		ATRGP1_RGP1__reversibly glycosylated polypeptide 1
													AT3G02350		GAUT9__galacturonosyltransferase 9
													AT3G02630		Plant stearoyl-acyl-carrier-protein desaturase family protein
													AT3G02730		ATF1_TRXF1__thioredoxin F-type 1
													AT3G02780	Isoprenoids	IDI2_IPIAT1_IPP2__isopentenyl pyrophosphate:dimethylallyl pyrophosphate isomerase 2 IDI2_IPIAT1_IPP2__isopentenyl pyrophosphate:dimethylallyl pyrophosphate isomerase 2
													AT3G02780	Isoprenoids	IDI2_IPIAT1_IPP2__isopentenyl pyrophosphate:dimethylallyl pyrophosphate isomerase 2 IDI2_IPIAT1_IPP2__isopentenyl pyrophosphate:dimethylallyl pyrophosphate isomerase 2
													AT3G03110		CRM1B_XPO1B__exportin 1B
													AT3G03250		AtUGP1_UGP_UGP1__UDP-GLUCOSE PYROPHOSPHORYLASE 1
													AT3G04120	PhenylP	GAPC_GAPC-1_GAPC1__glyceraldehyde-3-phosphate dehydrogenase C subunit 1
													AT3G04230		Ribosomal protein S5 domain 2-like superfamily protein
													AT3G04650		FAD/NAD(P)-binding oxidoreductase family protein
													AT3G04790		EMB3119__Ribose 5-phosphate isomerase, type A protein
													AT3G04920		Ribosomal protein S24e family protein
													AT3G05420		ACBP4__acyl-CoA binding protein 4
													AT3G05590		RPL18__ribosomal protein L18
													AT3G06050		ATPRXIIF_PRXIIF__peroxiredoxin IIF
													AT3G06483		ATPDHK_PDK__pyruvate dehydrogenase kinase
													AT3G06530	Starvation	ARM repeat superfamily protein
													AT3G06720		AIMP ALPHA_AT-IMP_ATKAP ALPHA_IMPA-1_IMPA1__importin alpha isoform 1
													AT3G06980		DEA(D/H)-box RNA helicase family protein
													AT3G07050		NSN1__GTP-binding family protein
													AT3G07110		Ribosomal protein L13 family protein
													AT3G07180		GPI transamidase component PIG-S-related
													AT3G07670	TFs	Rubisco methyltransferase family protein
													AT3G07680		emp24/gp25L/p24 family/GOLD family protein
													AT3G07720		Galactose oxidase/kelch repeat superfamily protein
													AT3G08030		Protein of unknown function, DUF642
													AT3G08530		Clathrin, heavy chain
													AT3G08740		elongation factor P (EF-P) family protein
													AT3G08920		Rhodanese/Cell cycle control phosphatase superfamily protein
													AT3G08940		LHCB4.2__light harvesting complex photosystem II
													AT3G08943		ARM repeat superfamily protein
													AT3G09200		Ribosomal protein L10 family protein
													AT3G09580	Starvation	FAD/NAD(P)-binding oxidoreductase family protein
													AT3G09810		IDH-VI__isocitrate dehydrogenase VI
													AT3G09840		ATCDC48_CDC48_CDC48A__cell division cycle 48
													AT3G09940		ATMDAR3_MDAR2_MDAR3_MDHAR__monodehydroascorbate reductase
													AT3G10090		Nucleic acid-binding, OB-fold-like protein
													AT3G10160		ATDFC_DFC_FPGS2__DHFS-FPGS homolog C
													AT3G10270	TFs	GYRB1__DNA GYRASE B1
													AT3G10520	Starvation	AHB2_ARATH GLB2_ATGLB2_GLB2_HB2_NSHB2__haemoglobin 2
													AT3G10690		GYRA__DNA GYRASE A
													AT3G10740	Starvation	ARAF_ARAF1_ASD1_ATASD1__alpha-L-arabinofuranosidase 1
													AT3G11130		Clathrin, heavy chain
													AT3G11170		AtFAD7_FAD7_FADD__fatty acid desaturase 7
													AT3G11400		ATEIF3G1_EIF3G1__eukaryotic translation initiation factor 3G1
													AT3G11450	TFs	DnaJ domain ;Myb-like DNA-binding domain
													AT3G11510		Ribosomal protein S11 family protein
													AT3G11560		LETM1-like protein
													AT3G11700		FLA18__FASCICLIN-like arabinogalactan protein 18 precursor
													AT3G11750		FOLB1__Dihydroneopterin aldolase
													AT3G11780		MD-2-related lipid recognition domain-containing protein / ML domain-containing protein
													AT3G11820		AT-SYR1_ATSYP121_ATSYR1_PEN1_SYP121_SYR1__syntaxin of plants 121
													AT3G11910	Deubiquitination	AtUBP13_UBP13__ubiquitin-specific protease 13
													AT3G11964	Starvation	RNA binding;RNA binding
													AT3G12260		LYR family of Fe/S cluster biogenesis protein
													AT3G12290		Amino acid dehydrogenase family protein
													AT3G12345		unknown protein; LOCATED IN: chloroplast; Has 35333 Blast hits to 34131 proteins in 2444 species: Archae - 798; Bacteria - 22429; Metazoa - 974; Fungi - 991; Plants - 531; Viruses - 0; Other Eukaryotes - 9610 (source: NCBI BLink).
													AT3G12390		Nascent polypeptide-associated complex (NAC), alpha subunit family protein
													AT3G12670		emb2742__CTP synthase family protein
													AT3G12780	PhenylP	PGK1__phosphoglycerate kinase 1
													AT3G12800		DECR_SDRB__short-chain dehydrogenase-reductase B
													AT3G12930		Lojap-related protein
													AT3G13120		Ribosomal protein S10p/S20e family protein
													AT3G13160		Tetratricopeptide repeat (TPR)-like superfamily protein
													AT3G13235		DDI1__ubiquitin family protein
													AT3G13300		VCS__Transducin/WD40 repeat-like superfamily protein
													AT3G13330		PA200__proteasome activating protein 200
													AT3G13460		ECT2__evolutionarily conserved C-terminal region 2
													AT3G13470	Starvation	Cpn60beta2__TCP-1/cpn60 chaperonin family protein
													AT3G13490		ATKRS-2_OVA5__Lysyl-tRNA synthetase, class II
													AT3G13560		O-Glycosyl hydrolases family 17 protein
													AT3G13750	Starvation	BGAL1_BGAL1__beta galactosidase 1 BGAL1_BGAL1__beta galactosidase 1
													AT3G13750	Starvation	BGAL1_BGAL1__beta galactosidase 1 BGAL1_BGAL1__beta galactosidase 1
													AT3G13870		GOM8_RHD3__Root hair defective 3 GTP-binding protein (RHD3)
													AT3G14010		CID4__CTC-interacting domain 4
													AT3G14075		Mono-/di-acylglycerol lipase, N-terminal;Lipase, class 3
													AT3G14210		ESM1__epithiospecifier modifier 1
													AT3G14290		PAE2__20S proteasome alpha subunit E2
													AT3G14310		ATPME3_PME3__pectin methylesterase 3
													AT3G14420		Aldolase-type TIM barrel family protein
													AT3G14930	Isoprenoids	HEME1__Uroporphyrinogen decarboxylase
													AT3G14990	Starvation	AtDJ1A_DJ1A__Class I glutamine amidotransferase-like superfamily protein
													AT3G15000		cobalt ion binding
													AT3G15020	Starvation	mMDH2__Lactate/malate dehydrogenase family protein mMDH2__Lactate/malate dehydrogenase family protein
													AT3G15020	PhenylP	mMDH2__Lactate/malate dehydrogenase family protein mMDH2__Lactate/malate dehydrogenase family protein
													AT3G15180		ARM repeat superfamily protein
													AT3G15190		chloroplast 30S ribosomal protein S20, putative
													AT3G15356		Legume lectin family protein
													AT3G15730		PLD_PLDALPHA1__phospholipase D alpha 1
													AT3G15850		ADS3_FAD5_FADB_JB67__fatty acid desaturase 5
													AT3G15880		TPR4_WSIP2__WUS-interacting protein 2
													AT3G16000	TFs	MFP1__MAR binding filament-like protein 1
													AT3G16200		unknown protein; Has 97 Blast hits to 97 proteins in 15 species: Archae - 0; Bacteria - 8; Metazoa - 0; Fungi - 0; Plants - 36; Viruses - 0; Other Eukaryotes - 53 (source: NCBI BLink).
													AT3G16240		AQP1_ATTIP2;1_DELTA-TIP_DELTA-TIP1_TIP2;1__delta tonoplast integral protein
													AT3G16290		EMB2083__AAA-type ATPase family protein
													AT3G16370		GDSL-like Lipase/Acylhydrolase superfamily protein
													AT3G16400		ATMLP-470_ATNSP1_NSP1__nitrile specifier protein 1
													AT3G16460	Horm_nonIso	JAL34__Mannose-binding lectin superfamily protein
													AT3G16470	Horm_nonIso	JAL35_JR1__Mannose-binding lectin superfamily protein
													AT3G16520		UGT88A1__UDP-glucosyl transferase 88A1
													AT3G16640		TCTP__translationally controlled tumor protein
													AT3G16780	Starvation	Ribosomal protein L19e family protein
													AT3G17020	TFs	Adenine nucleotide alpha hydrolases-like superfamily protein Adenine nucleotide alpha hydrolases-like superfamily protein
													AT3G17020	Cold	Adenine nucleotide alpha hydrolases-like superfamily protein Adenine nucleotide alpha hydrolases-like superfamily protein
													AT3G17210		ATHS1_HS1__heat stable protein 1
													AT3G17390		MAT4_MTO3_SAMS3__S-adenosylmethionine synthetase family protein
													AT3G17810		PYD1__pyrimidine 1
													AT3G18000	Starvation	NMT1_PEAMT_XPL1__S-adenosyl-L-methionine-dependent methyltransferases superfamily protein NMT1_PEAMT_XPL1__S-adenosyl-L-methionine-dependent methyltransferases superfamily protein
													AT3G18000	Starvation	NMT1_PEAMT_XPL1__S-adenosyl-L-methionine-dependent methyltransferases superfamily protein NMT1_PEAMT_XPL1__S-adenosyl-L-methionine-dependent methyltransferases superfamily protein
													AT3G18060		transducin family protein / WD-40 repeat family protein
													AT3G18190		TCP-1/cpn60 chaperonin family protein
													AT3G18410		Complex I subunit NDUFS6
													AT3G18420		Protein prenylyltransferase superfamily protein
													AT3G18490		Eukaryotic aspartyl protease family protein
													AT3G18860		transducin family protein / WD-40 repeat family protein
													AT3G18890		AtTic62_Tic62__NAD(P)-binding Rossmann-fold superfamily protein
													AT3G19170		ATPREP1_ATZNMP_PREP1__presequence protease 1
													AT3G19450	PhenylP	ATCAD4_CAD_CAD-C_CAD4__GroES-like zinc-binding alcohol dehydrogenase family protein
													AT3G19480		D-3-phosphoglycerate dehydrogenase
													AT3G19710		BCAT4__branched-chain aminotransferase4
													AT3G20050	TFs	ATTCP-1_TCP-1__T-complex protein 1 alpha subunit
													AT3G20320		ABCI15_TGD2__trigalactosyldiacylglycerol2
													AT3G20330		PYRB__PYRIMIDINE B
													AT3G20680		Domain of unknown function (DUF1995)
													AT3G20820		Leucine-rich repeat (LRR) family protein
													AT3G21110		ATPURC_PUR7_PURC__purin 7
													AT3G21750		UGT71B1__UDP-glucosyl transferase 71B1
													AT3G22120		CWLP__cell wall-plasma membrane linker protein
													AT3G22520		unknown protein; INVOLVED IN: biological_process unknown; LOCATED IN: chloroplast stroma, chloroplast, chloroplast envelope; EXPRESSED IN: 24 plant structures; EXPRESSED DURING: 13 growth stages; BEST Arabidopsis thaliana protein match is: unknown protein (TAIR:AT4G14840.1); Has 717 Blast hits to 703 proteins in 179 species: Archae - 14; Bacteria - 134; Metazoa - 141; Fungi - 74; Plants - 209; Vi…
													AT3G23390		Zinc-binding ribosomal protein family protein
													AT3G23400		FIB4__Plastid-lipid associated protein PAP / fibrillin family protein
													AT3G23490		CYN__cyanase
													AT3G23700		Nucleic acid-binding proteins superfamily
													AT3G23810	Starvation	ATSAHH2_SAHH2__S-adenosyl-l-homocysteine (SAH) hydrolase 2
													AT3G23820		GAE6__UDP-D-glucuronate 4-epimerase 6
													AT3G24170		ATGR1_GR1__glutathione-disulfide reductase
													AT3G24420		alpha/beta-Hydrolases superfamily protein
													AT3G25480		Rhodanese/Cell cycle control phosphatase superfamily protein
													AT3G25520		ATL5_OLI5_PGY3_RPL5A__ribosomal protein L5
													AT3G25530		ATGHBDH_GHBDH_GLYR1_GR1__glyoxylate reductase 1
													AT3G25770	Horm_nonIso	AOC2__allene oxide cyclase 2
													AT3G25800	Protein Phosphatase	PDF1_PP2AA2_PR 65__protein phosphatase 2A subunit A2
													AT3G25860		LTA2_PLE2__2-oxoacid dehydrogenases acyltransferase family protein
													AT3G26070		Plastid-lipid associated protein PAP / fibrillin family protein
													AT3G26450		Polyketide cyclase/dehydrase and lipid transport superfamily protein
													AT3G26520		GAMMA-TIP2_SITIP_TIP1;2_TIP2__tonoplast intrinsic protein 2
													AT3G26650	PhenylP	GAPA_GAPA-1__glyceraldehyde 3-phosphate dehydrogenase A subunit
													AT3G26710		CCB1__cofactor assembly of complex C
													AT3G26900		ATSKL1_SKL1__shikimate kinase like 1
													AT3G27160		GHS1__Ribosomal protein S21 family protein
													AT3G27240		Cytochrome C1 family
													AT3G27380	PhenylP	SDH2-1__succinate dehydrogenase 2-1
													AT3G27740		CARA_VEN6__carbamoyl phosphate synthetase A
													AT3G27820		ATMDAR4_MDAR4__monodehydroascorbate reductase 4
													AT3G27925		Deg1_DEGP1__DegP protease 1
													AT3G28200	PhenylP	Peroxidase superfamily protein
													AT3G28220	Starvation	TRAF-like family protein
													AT3G28270	Starvation	Protein of unknown function (DUF677)
													AT3G28760		CONTAINS InterPro DOMAIN/s: 3-dehydroquinate synthase, prokaryotic-type (InterPro:IPR002812); Has 35333 Blast hits to 34131 proteins in 2444 species: Archae - 798; Bacteria - 22429; Metazoa - 974; Fungi - 991; Plants - 531; Viruses - 0; Other Eukaryotes - 9610 (source: NCBI BLink).
													AT3G28860		ABCB19_ATABCB19_ATMDR1_ATMDR11_ATPGP19_MDR1_MDR11_PGP19__ATP binding cassette subfamily B19
													AT3G29185		Domain of unknown function (DUF3598)
													AT3G29320	StarchDeg	PHS1__Glycosyl transferase, family 35
													AT3G29360		UGD2__UDP-glucose 6-dehydrogenase family protein
													AT3G42050		vacuolar ATP synthase subunit H family protein
													AT3G43540		Protein of unknown function (DUF1350)
													AT3G43980		Ribosomal protein S14p/S29e family protein
													AT3G44310	Horm_nonIso	ATNIT1_NIT1_NITI__nitrilase 1
													AT3G44590		60S acidic ribosomal protein family
													AT3G44860		FAMT__farnesoic acid carboxyl-O-methyltransferase
													AT3G44890		RPL9__ribosomal protein L9
													AT3G45140	Horm_nonIso	ATLOX2_LOX2__lipoxygenase 2
													AT3G46060		ARA-3_ARA3_ATRAB8A_ATRABE1C_RAB8A_RABE1c__RAB GTPase homolog 8A
													AT3G46220		unknown protein; INVOLVED IN: biological_process unknown; EXPRESSED IN: 24 plant structures; EXPRESSED DURING: 13 growth stages; CONTAINS InterPro DOMAIN/s: Protein of unknown function DUF2042 (InterPro:IPR018611).
													AT3G46780		PTAC16__plastid transcriptionally active 16
													AT3G46830		ATRAB-A2C_ATRAB11A_ATRABA2C_RAB-A2C_RABA2c__RAB GTPase homolog A2C
													AT3G46970	StarchDeg	ATPHS2_PHS2__alpha-glucan phosphorylase 2
													AT3G47070		LOCATED IN: thylakoid, chloroplast thylakoid membrane, chloroplast, chloroplast envelope; EXPRESSED IN: 22 plant structures; EXPRESSED DURING: 13 growth stages; CONTAINS InterPro DOMAIN/s: Thylakoid soluble phosphoprotein TSP9 (InterPro:IPR021584); Has 37 Blast hits to 37 proteins in 10 species: Archae - 0; Bacteria - 0; Metazoa - 0; Fungi - 0; Plants - 37; Viruses - 0; Other Eukaryotes - 0 (sour…
													AT3G47340	Starvation	ASN1_AT-ASN1_DIN6__glutamine-dependent asparagine synthase 1
													AT3G47370		Ribosomal protein S10p/S20e family protein
													AT3G47470		CAB4_LHCA4__light-harvesting chlorophyll-protein complex I subunit A4
													AT3G47560		alpha/beta-Hydrolases superfamily protein
													AT3G47800		Galactose mutarotase-like superfamily protein
													AT3G47930		ATGLDH_GLDH__L-galactono-1,4-lactone dehydrogenase
													AT3G48000		ALDH2_ALDH2A_ALDH2B4__aldehyde dehydrogenase 2B4
													AT3G48420		Haloacid dehalogenase-like hydrolase (HAD) superfamily protein
													AT3G48730	Isoprenoids	GSA2__glutamate-1-semialdehyde 2,1-aminomutase 2
													AT3G48860		unknown protein; INVOLVED IN: biological_process unknown; LOCATED IN: plasma membrane; EXPRESSED IN: 22 plant structures; EXPRESSED DURING: 13 growth stages; BEST Arabidopsis thaliana protein match is: unknown protein (TAIR:AT5G23700.1); Has 12232 Blast hits to 9546 proteins in 892 species: Archae - 172; Bacteria - 1174; Metazoa - 6487; Fungi - 1343; Plants - 856; Viruses - 50; Other Eukaryotes -…
													AT3G48870		ATCLPC_ATHSP93-III_ClpC2_HSP93-III__Clp ATPase
													AT3G48890		ATMAPR3_ATMP2_MAPR3_MSBP2__membrane-associated progesterone binding protein 3
													AT3G48990		AMP-dependent synthetase and ligase family protein
													AT3G49110	PhenylP	ATPCA_ATPRX33_PRX33_PRXCA__peroxidase CA
													AT3G49120	PhenylP	ATPCB_ATPERX34_PERX34_PRX34_PRXCB__peroxidase CB
													AT3G49470		NACA2__nascent polypeptide-associated complex subunit alpha-like protein 2
													AT3G50000	Protein Kinase	ATCKA2_CKA2__casein kinase II, alpha chain 2
													AT3G50820		OEC33_PSBO-2_PSBO2__photosystem II subunit O-2
													AT3G51050		FG-GAP repeat-containing protein
													AT3G51140		Protein of unknown function (DUF3353)
													AT3G51160		GMD2_MUR1_MUR_1__NAD(P)-binding Rossmann-fold superfamily protein
													AT3G51240	PhenylP	F3'H_F3H_TT6__flavanone 3-hydroxylase
													AT3G51420		ATSSL4_SSL4__strictosidine synthase-like 4
													AT3G51600		LTP5__lipid transfer protein 5
													AT3G51820	Isoprenoids	ATG4_CHLG_G4_PDE325__UbiA prenyltransferase family protein
													AT3G51840		ACX4_ATG6_ATSCX__acyl-CoA oxidase 4
													AT3G51870	Starvation	Mitochondrial substrate carrier family protein Mitochondrial substrate carrier family protein Mitochondrial substrate carrier family protein
													AT3G51870	Starvation	Mitochondrial substrate carrier family protein Mitochondrial substrate carrier family protein Mitochondrial substrate carrier family protein
													AT3G51870	Starvation	Mitochondrial substrate carrier family protein Mitochondrial substrate carrier family protein Mitochondrial substrate carrier family protein
													AT3G52140		tetratricopeptide repeat (TPR)-containing protein
													AT3G52180	StarchDeg	ATPTPKIS1_ATSEX4_DSP4_SEX4__dual specificity protein phosphatase (DsPTP1) family protein ATPTPKIS1_ATSEX4_DSP4_SEX4__dual specificity protein phosphatase (DsPTP1) family protein ATPTPKIS1_ATSEX4_DSP4_SEX4__dual specificity protein phosphatase (DsPTP1) family protein
													AT3G52180	Starvation	ATPTPKIS1_ATSEX4_DSP4_SEX4__dual specificity protein phosphatase (DsPTP1) family protein ATPTPKIS1_ATSEX4_DSP4_SEX4__dual specificity protein phosphatase (DsPTP1) family protein ATPTPKIS1_ATSEX4_DSP4_SEX4__dual specificity protein phosphatase (DsPTP1) family protein
													AT3G52180	Protein Phosphatase	ATPTPKIS1_ATSEX4_DSP4_SEX4__dual specificity protein phosphatase (DsPTP1) family protein ATPTPKIS1_ATSEX4_DSP4_SEX4__dual specificity protein phosphatase (DsPTP1) family protein ATPTPKIS1_ATSEX4_DSP4_SEX4__dual specificity protein phosphatase (DsPTP1) family protein
													AT3G52560	Ubiquitination	MMZ4_UEV1D_UEV1D-4__ubiquitin E2 variant 1D-4
													AT3G52930	PhenylP	Aldolase superfamily protein
													AT3G52960		Thioredoxin superfamily protein
													AT3G53180		NodGS__glutamate-ammonia ligases;catalytics;glutamate-ammonia ligases
													AT3G53260	PhenylP	ATPAL2_PAL2__phenylalanine ammonia-lyase 2
													AT3G53420		PIP2_PIP2;1_PIP2A__plasma membrane intrinsic protein 2A
													AT3G53580		diaminopimelate epimerase family protein
													AT3G53710		AGD6__ARF-GAP domain 6
													AT3G53870		Ribosomal protein S3 family protein
													AT3G53990	Cold	Adenine nucleotide alpha hydrolases-like superfamily protein
													AT3G54050	PhenylP	HCEF1__high cyclic electron flow 1
													AT3G54090		FLN1__fructokinase-like 1
													AT3G54110		ATPUMP1_ATUCP1_PUMP1_UCP_UCP1__plant uncoupling mitochondrial protein 1
													AT3G54280	TFs	ATBTAF1_BTAF1_CHA16_CHR16_RGD3__DNA binding;ATP binding;nucleic acid binding;binding;helicases;ATP binding;DNA binding;helicases
													AT3G54400	Starvation	Eukaryotic aspartyl protease family protein
													AT3G54540		ABCF4_ATGCN4_GCN4__general control non-repressible 4
													AT3G54890		LHCA1__photosystem I light harvesting complex gene 1
													AT3G54900		ATGRXCP_CXIP1__CAX interacting protein 1
													AT3G54960		ATPDI1_ATPDIL1-3_PDI1_PDIL1-3__PDI-like 1-3
													AT3G55040		GSTL2__glutathione transferase lambda 2
													AT3G55120	PhenylP	A11_CFI_TT5__Chalcone-flavanone isomerase family protein
													AT3G55200		AtSAP130a_SAP130a__Cleavage and polyadenylation specificity factor (CPSF) A subunit protein
													AT3G55330		PPL1__PsbP-like protein 1
													AT3G55400		OVA1__methionyl-tRNA synthetase / methionine--tRNA ligase / MetRS (cpMetRS)
													AT3G55410	PhenylP	2-oxoglutarate dehydrogenase, E1 component
													AT3G55620		eIF6A_emb1624__Translation initiation factor IF6
													AT3G55800		SBPASE__sedoheptulose-bisphosphatase
													AT3G56090		ATFER3_FER3__ferritin 3
													AT3G56240		CCH__copper chaperone
													AT3G56290		unknown protein; Has 39 Blast hits to 39 proteins in 15 species: Archae - 0; Bacteria - 0; Metazoa - 0; Fungi - 0; Plants - 39; Viruses - 0; Other Eukaryotes - 0 (source: NCBI BLink).
													AT3G56310		Melibiase family protein
													AT3G56460		GroES-like zinc-binding alcohol dehydrogenase family protein
													AT3G56490		HINT1_HIT3__HIS triad family protein 3
													AT3G56650		Mog1/PsbP/DUF1795-like photosystem II reaction center PsbP family protein
													AT3G56940	Isoprenoids	ACSF_CHL27_CRD1__dicarboxylate diiron protein, putative (Crd1)
													AT3G57150	TFs	AtCBF5_AtNAP57_CBF5_NAP57__homologue of NAP57 AtCBF5_AtNAP57_CBF5_NAP57__homologue of NAP57
													AT3G57150	Starvation	AtCBF5_AtNAP57_CBF5_NAP57__homologue of NAP57 AtCBF5_AtNAP57_CBF5_NAP57__homologue of NAP57
													AT3G57520	Starvation	AtSIP2_RS2_SIP2__seed imbibition 2
													AT3G57560		NAGK__N-acetyl-l-glutamate kinase
													AT3G57610		ADSS__adenylosuccinate synthase
													AT3G57890		Tubulin binding cofactor C domain-containing protein
													AT3G58010		PGL34__plastoglobulin 34kD
													AT3G58570		P-loop containing nucleoside triphosphate hydrolases superfamily protein
													AT3G58610		ketol-acid reductoisomerase
													AT3G59770		AtSAC9_SAC9__sacI homology domain-containing protein / WW domain-containing protein
													AT3G59970		MTHFR1__methylenetetrahydrofolate reductase 1
													AT3G60190		ADL1E_ADL4_ADLP2_DL1E_DRP1E_EDR3__DYNAMIN-like 1E
													AT3G60240		CUM2_EIF4G__eukaryotic translation initiation factor 4G
													AT3G60370		FKBP-like peptidyl-prolyl cis-trans isomerase family protein
													AT3G60600		(AT)VAP_VAP_VAP27_VAP27-1__vesicle associated protein
													AT3G60740		CHO_EMB133_TFC D_TTN1__ARM repeat superfamily protein
													AT3G60750	PhenylP	Transketolase
													AT3G60770		Ribosomal protein S13/S15
													AT3G60810		unknown protein; CONTAINS InterPro DOMAIN/s: Protein of unknown function DUF1499 (InterPro:IPR010865); Has 35333 Blast hits to 34131 proteins in 2444 species: Archae - 798; Bacteria - 22429; Metazoa - 974; Fungi - 991; Plants - 531; Viruses - 0; Other Eukaryotes - 9610 (source: NCBI BLink).
													AT3G60820		PBF1__N-terminal nucleophile aminohydrolases (Ntn hydrolases) superfamily protein
													AT3G60860		SEC7-like guanine nucleotide exchange family protein
													AT3G61050		AtCLB_NTMC2T4_NTMC2TYPE4__Calcium-dependent lipid-binding (CaLB domain) family protein
													AT3G61070		PEX11E__peroxin 11E
													AT3G61220		SDR1__NAD(P)-binding Rossmann-fold superfamily protein
													AT3G61260	TFs	Remorin family protein
													AT3G61440		ARATH;BSAS3;1_ATCYSC1_CYSC1__cysteine synthase C1
													AT3G61470		LHCA2__photosystem I light harvesting complex gene 2
													AT3G61820	Starvation	Eukaryotic aspartyl protease family protein
													AT3G61870		unknown protein; FUNCTIONS IN: molecular_function unknown; INVOLVED IN: biological_process unknown; LOCATED IN: chloroplast, chloroplast inner membrane, chloroplast envelope; EXPRESSED IN: 23 plant structures; EXPRESSED DURING: 14 growth stages; Has 200 Blast hits to 200 proteins in 73 species: Archae - 0; Bacteria - 112; Metazoa - 0; Fungi - 0; Plants - 53; Viruses - 0; Other Eukaryotes - 35 (so…
													AT3G62030		CYP20-3_ROC4__rotamase CYP 4
													AT3G62120		Class II aaRS and biotin synthetases superfamily protein
													AT3G62530		ARM repeat superfamily protein
													AT3G62600	Starvation	ATERDJ3B_ERDJ3B__DNAJ heat shock family protein
													AT3G62870		Ribosomal protein L7Ae/L30e/S12e/Gadd45 family protein
													AT3G63140		CSP41A__chloroplast stem-loop binding protein of 41 kDa
													AT3G63170		Chalcone-flavanone isomerase family protein
													AT3G63460		transducin family protein / WD-40 repeat family protein
													AT3G63490		EMB3126__Ribosomal protein L1p/L10e family
													AT3G63540		Mog1/PsbP/DUF1795-like photosystem II reaction center PsbP family protein
													AT4G00370		ANTR2_PHT4;4__Major facilitator superfamily protein
													AT4G00490	StarchDeg	BAM2_BMY9__beta-amylase 2
													AT4G00740		QUA3__S-adenosyl-L-methionine-dependent methyltransferases superfamily protein
													AT4G00800		SETH5__transducin family protein / WD-40 repeat family protein
													AT4G01070		GT72B1_UGT72B1__UDP-Glycosyltransferase superfamily protein
													AT4G01150		unknown protein; FUNCTIONS IN: molecular_function unknown; INVOLVED IN: biological_process unknown; LOCATED IN: chloroplast thylakoid membrane, chloroplast, plastoglobule; EXPRESSED IN: 22 plant structures; EXPRESSED DURING: 14 growth stages; Has 30201 Blast hits to 17322 proteins in 780 species: Archae - 12; Bacteria - 1396; Metazoa - 17338; Fungi - 3422; Plants - 5037; Viruses - 0; Other Eukary…
													AT4G01850		AtSAM2_MAT2_SAM-2_SAM2__S-adenosylmethionine synthetase 2
													AT4G01883		Polyketide cyclase / dehydrase and lipid transport protein
													AT4G01900		GLB1_PII__GLNB1 homolog
													AT4G02230		Ribosomal protein L19e family protein
													AT4G02450		HSP20-like chaperones superfamily protein
													AT4G02480		AAA-type ATPase family protein
													AT4G02510		ATTOC159_PPI2_TOC159_TOC160_TOC86__translocon at the outer envelope membrane of chloroplasts 159
													AT4G02520		ATGSTF2_ATPM24_ATPM24.1_GST2_GSTF2__glutathione S-transferase PHI 2
													AT4G02530		chloroplast thylakoid lumen protein
													AT4G02580		NADH-ubiquinone oxidoreductase 24 kDa subunit, putative
													AT4G02620		vacuolar ATPase subunit F family protein
													AT4G02930	Starvation	GTP binding Elongation factor Tu family protein
													AT4G03280		PETC_PGR1__photosynthetic electron transfer C
													AT4G04020		FIB__fibrillin
													AT4G04640		ATPC1__ATPase, F1 complex, gamma subunit protein
													AT4G04770		ABC1_ABCI8_ATABC1_ATNAP1_LAF6__ATP binding cassette protein 1
													AT4G05180		PSBQ_PSBQ-2_PSII-Q__photosystem II subunit Q-2
													AT4G08390		SAPX__stromal ascorbate peroxidase
													AT4G08870		ARGAH2__Arginase/deacetylase superfamily protein
													AT4G09010		APX4_TL29__ascorbate peroxidase 4
													AT4G09020	StarchDeg	ATISA3_ISA3__isoamylase 3
													AT4G09040		RNA-binding (RRM/RBD/RNP motifs) family protein
													AT4G09620		Mitochondrial transcription termination factor family protein
													AT4G09670		Oxidoreductase family protein
													AT4G10060		Beta-glucosidase, GBA2 type family protein
													AT4G10320		tRNA synthetase class I (I, L, M and V) family protein
													AT4G10340		LHCB5__light harvesting complex of photosystem II 5
													AT4G11150		emb2448_TUF_TUFF_VHA-E1__vacuolar ATP synthase subunit E1
													AT4G11220		BTI2_RTNLB2__VIRB2-interacting protein 2
													AT4G11600		ATGPX6_GPX6_LSC803_PHGPX__glutathione peroxidase 6
													AT4G11820	Isoprenoids	FKP1_HMGS_MVA1__hydroxymethylglutaryl-CoA synthase / HMG-CoA synthase / 3-hydroxy-3-methylglutaryl coenzyme A synthase
													AT4G11960		PGRL1B__PGR5-like B
													AT4G12060		Double Clp-N motif protein
													AT4G12420		SKU5__Cupredoxin superfamily protein
													AT4G12600	Starvation	Ribosomal protein L7Ae/L30e/S12e/Gadd45 family protein
													AT4G12650		Endomembrane protein 70 protein family
													AT4G12730	Starvation	FLA2__FASCICLIN-like arabinogalactan 2
													AT4G12800		PSAL__photosystem I subunit l
													AT4G12830		alpha/beta-Hydrolases superfamily protein
													AT4G13010		Oxidoreductase, zinc-binding dehydrogenase family protein
													AT4G13200		unknown protein; FUNCTIONS IN: molecular_function unknown; INVOLVED IN: biological_process unknown; LOCATED IN: thylakoid, chloroplast thylakoid membrane, chloroplast, plastoglobule; EXPRESSED IN: 22 plant structures; EXPRESSED DURING: 13 growth stages; Has 97 Blast hits to 97 proteins in 46 species: Archae - 0; Bacteria - 65; Metazoa - 2; Fungi - 0; Plants - 28; Viruses - 0; Other Eukaryotes - 2…
													AT4G13340		LRX3__Leucine-rich repeat (LRR) family protein
													AT4G13350		NIG__NSP (nuclear shuttle protein)-interacting GTPase
													AT4G13430		ATLEUC1_IIL1__isopropyl malate isomerase large subunit 1
													AT4G13670		PTAC5__plastid transcriptionally active 5
													AT4G13780		methionine--tRNA ligase, putative / methionyl-tRNA synthetase, putative / MetRS, putative
													AT4G13850		ATGRP2_GR-RBP2_GRP2__glycine-rich RNA-binding protein 2
													AT4G13930		SHM4__serine hydroxymethyltransferase 4
													AT4G14040		EDA38_SBP2__selenium-binding protein 2
													AT4G14070		AAE15__acyl-activating enzyme 15
													AT4G14160		Sec23/Sec24 protein transport family protein
													AT4G14300		RNA-binding (RRM/RBD/RNP motifs) family protein
													AT4G14440		ATECI3_ECI3_HCD1__3-hydroxyacyl-CoA dehydratase 1
													AT4G14570		AARE_AtAARE__acylaminoacyl-peptidase-related
													AT4G14680		APS3__Pseudouridine synthase/archaeosine transglycosylase-like family protein
													AT4G14710		ATARD2__RmlC-like cupins superfamily protein
													AT4G14960		TUA6__Tubulin/FtsZ family protein
													AT4G15000		Ribosomal L27e protein family
													AT4G15440		CYP74B2_HPL1__hydroperoxide lyase 1
													AT4G15530	Starvation	PPDK__pyruvate orthophosphate dikinase
													AT4G15545		unknown protein; BEST Arabidopsis thaliana protein match is: unknown protein (TAIR:AT1G16520.1); Has 30201 Blast hits to 17322 proteins in 780 species: Archae - 12; Bacteria - 1396; Metazoa - 17338; Fungi - 3422; Plants - 5037; Viruses - 0; Other Eukaryotes - 2996 (source: NCBI BLink).
													AT4G15770		RNA binding
													AT4G16143		IMPA-2__importin alpha isoform 2
													AT4G16155	PhenylP	dihydrolipoyl dehydrogenases
													AT4G16180		unknown protein; FUNCTIONS IN: molecular_function unknown; INVOLVED IN: biological_process unknown; LOCATED IN: plasma membrane; BEST Arabidopsis thaliana protein match is: unknown protein (TAIR:AT3G28720.1); Has 5 Blast hits to 5 proteins in 3 species: Archae - 0; Bacteria - 0; Metazoa - 0; Fungi - 0; Plants - 4; Viruses - 0; Other Eukaryotes - 1 (source: NCBI BLink).
													AT4G16340		SPK1__guanyl-nucleotide exchange factors;GTPase binding;GTP binding
													AT4G16450		unknown protein; FUNCTIONS IN: molecular_function unknown; INVOLVED IN: photorespiration; LOCATED IN: mitochondrion, mitochondrial membrane, mitochondrial respiratory chain complex I, respiratory chain complex I; EXPRESSED IN: 25 plant structures; EXPRESSED DURING: 15 growth stages.
													AT4G16660	Starvation	heat shock protein 70 (Hsp 70) family protein
													AT4G16950		RPP5__Disease resistance protein (TIR-NBS-LRR class) family
													AT4G17090	StarchDeg	BAM3_BMY8_CT-BMY__chloroplast beta-amylase
													AT4G17140		pleckstrin homology (PH) domain-containing protein
													AT4G17520		Hyaluronan / mRNA binding family
													AT4G17560		Ribosomal protein L19 family protein
													AT4G17600	TFs	LIL3:1__Chlorophyll A-B binding family protein
													AT4G17870		PYR1_RCAR11__Polyketide cyclase/dehydrase and lipid transport superfamily protein
													AT4G18030		S-adenosyl-L-methionine-dependent methyltransferases superfamily protein
													AT4G18040		AT.EIF4E1_CUM1_EIF4E_eIF4E1__eukaryotic translation initiation factor 4E
													AT4G18240	StarchBios	ATSS4_SS4_SSIV__starch synthase 4
													AT4G18370		DEG5_DEGP5_HHOA__DEGP protease 5
													AT4G18480	Isoprenoids	CH-42_CH42_CHL11_CHLI-1_CHLI1__P-loop containing nucleoside triphosphate hydrolases superfamily protein
													AT4G18760		AtRLP51_RLP51__receptor like protein 51
													AT4G19120	Starvation	ERD3__S-adenosyl-L-methionine-dependent methyltransferases superfamily protein
													AT4G19170	Isoprenoids	CCD4_NCED4__nine-cis-epoxycarotenoid dioxygenase 4 CCD4_NCED4__nine-cis-epoxycarotenoid dioxygenase 4
													AT4G19170	Starvation	CCD4_NCED4__nine-cis-epoxycarotenoid dioxygenase 4 CCD4_NCED4__nine-cis-epoxycarotenoid dioxygenase 4
													AT4G19410		Pectinacetylesterase family protein
													AT4G20130		PTAC14__plastid transcriptionally active 14
													AT4G20260		ATPCAP1_PCAP1__plasma-membrane associated cation-binding protein 1
													AT4G20850		TPP2__tripeptidyl peptidase ii
													AT4G20890		TUB9__tubulin beta-9 chain
													AT4G20960		Cytidine/deoxycytidylate deaminase family protein
													AT4G21210	Protein Kinase	ATRP1_RP1__PPDK regulatory protein
													AT4G21580	TFs	oxidoreductase, zinc-binding dehydrogenase family protein
													AT4G21620		glycine-rich protein
													AT4G21650		Subtilase family protein
													AT4G21960	PhenylP	PRXR1__Peroxidase superfamily protein
													AT4G22240		Plastid-lipid associated protein PAP / fibrillin family protein
													AT4G22485		Bifunctional inhibitor/lipid-transfer protein/seed storage 2S albumin superfamily protein
													AT4G22690		CYP706A1__cytochrome P450, family 706, subfamily A, polypeptide 1
													AT4G22890		PGR5-LIKE A
													AT4G22930		DHOASE_PYR4__pyrimidin 4
													AT4G23460		Adaptin family protein
													AT4G23600	Starvation	CORI3_JR2__Tyrosine transaminase family protein CORI3_JR2__Tyrosine transaminase family protein CORI3_JR2__Tyrosine transaminase family protein CORI3_JR2__Tyrosine transaminase family protein
													AT4G23600	Starvation	CORI3_JR2__Tyrosine transaminase family protein CORI3_JR2__Tyrosine transaminase family protein CORI3_JR2__Tyrosine transaminase family protein CORI3_JR2__Tyrosine transaminase family protein
													AT4G23600	Starvation	CORI3_JR2__Tyrosine transaminase family protein CORI3_JR2__Tyrosine transaminase family protein CORI3_JR2__Tyrosine transaminase family protein CORI3_JR2__Tyrosine transaminase family protein
													AT4G23600	Starvation	CORI3_JR2__Tyrosine transaminase family protein CORI3_JR2__Tyrosine transaminase family protein CORI3_JR2__Tyrosine transaminase family protein CORI3_JR2__Tyrosine transaminase family protein
													AT4G23670		Polyketide cyclase/dehydrase and lipid transport superfamily protein
													AT4G23850		LACS4__AMP-dependent synthetase and ligase family protein
													AT4G23890		CRR31_NdhS__unknown protein; FUNCTIONS IN: molecular_function unknown; INVOLVED IN: biological_process unknown; LOCATED IN: chloroplast thylakoid membrane, chloroplast; EXPRESSED IN: 22 plant structures; EXPRESSED DURING: 13 growth stages; CONTAINS InterPro DOMAIN/s: Protein of unknown function DUF3252 (InterPro:IPR021659); Has 287 Blast hits to 287 proteins in 81 species: Archae - 0; Bacteria - …
													AT4G23940		FtsH extracellular protease family
													AT4G24190		AtHsp90-7_AtHsp90.7_HSP90.7_SHD__Chaperone protein htpG family protein
													AT4G24280		cpHsc70-1__chloroplast heat shock protein 70-1
													AT4G24520		AR1_ATR1__P450 reductase 1
													AT4G24620	PhenylP	PGI_PGI1__phosphoglucose isomerase 1 PGI_PGI1__phosphoglucose isomerase 1
													AT4G24620	StarchBios	PGI_PGI1__phosphoglucose isomerase 1 PGI_PGI1__phosphoglucose isomerase 1
													AT4G24780		Pectin lyase-like superfamily protein
													AT4G24930		thylakoid lumenal 17.9 kDa protein, chloroplast
													AT4G25080	Isoprenoids	CHLM__magnesium-protoporphyrin IX methyltransferase
													AT4G25370		Double Clp-N motif protein
													AT4G25550		Cleavage/polyadenylation specificity factor, 25kDa subunit
													AT4G25650		ACD1-LIKE_PTC52_TIC55-IV__ACD1-like
													AT4G25740		RNA binding Plectin/S10 domain-containing protein
													AT4G26300		emb1027__Arginyl-tRNA synthetase, class Ic
													AT4G26500		ATSUFE_CPSUFE_EMB1374_SUFE1__chloroplast sulfur E
													AT4G26530	Starvation	Aldolase superfamily protein Aldolase superfamily protein Aldolase superfamily protein
													AT4G26530	Starvation	Aldolase superfamily protein Aldolase superfamily protein Aldolase superfamily protein
													AT4G26530	PhenylP	Aldolase superfamily protein Aldolase superfamily protein Aldolase superfamily protein
													AT4G26670		Mitochondrial import inner membrane translocase subunit Tim17/Tim22/Tim23 family protein
													AT4G26690		GDPDL3_GPDL2_MRH5_SHV3__PLC-like phosphodiesterase family protein
													AT4G26840	Sumolation	ATSUMO1_SUM1_SUMO 1_SUMO1__small ubiquitin-like modifier 1
													AT4G26900		AT-HF_HISN4__HIS HF
													AT4G26970	PhenylP	ACO2__aconitase 2
													AT4G27090		Ribosomal protein L14
													AT4G27260	Horm_nonIso	GH3.5_WES1__Auxin-responsive GH3 family protein
													AT4G27440	Isoprenoids	PORB__protochlorophyllide oxidoreductase B
													AT4G27500		PPI1__proton pump interactor 1
													AT4G27560		UDP-Glycosyltransferase superfamily protein
													AT4G27700		Rhodanese/Cell cycle control phosphatase superfamily protein
													AT4G27720		Major facilitator superfamily protein
													AT4G27800	Protein Phosphatase	PPH1_TAP38__thylakoid-associated phosphatase 38
													AT4G28080		Tetratricopeptide repeat (TPR)-like superfamily protein
													AT4G28200		FUNCTIONS IN: molecular_function unknown; INVOLVED IN: RNA processing; LOCATED IN: intracellular; EXPRESSED IN: 22 plant structures; EXPRESSED DURING: 13 growth stages; CONTAINS InterPro DOMAIN/s: RNA-processing protein, HAT helix (InterPro:IPR003107), U3 small nucleolar RNA-associated protein 6 (InterPro:IPR013949); Has 492 Blast hits to 480 proteins in 206 species: Archae - 0; Bacteria - 2; Met…
													AT4G28730		GrxC5__Glutaredoxin family protein
													AT4G28740		FUNCTIONS IN: molecular_function unknown; INVOLVED IN: biological_process unknown; LOCATED IN: chloroplast; EXPRESSED IN: 21 plant structures; EXPRESSED DURING: 13 growth stages; CONTAINS InterPro DOMAIN/s: Protein of unknown function DUF3493 (InterPro:IPR021883); BEST Arabidopsis thaliana protein match is: tetratricopeptide repeat (TPR)-containing protein (TAIR:AT1G02910.1); Has 30201 Blast hits…
													AT4G28750		PSAE-1__Photosystem I reaction centre subunit IV / PsaE protein
													AT4G29010		AIM1__Enoyl-CoA hydratase/isomerase family
													AT4G29120		6-phosphogluconate dehydrogenase family protein
													AT4G29130	PhenylP	ATHXK1_GIN2_HXK1__hexokinase 1 ATHXK1_GIN2_HXK1__hexokinase 1
													AT4G29130	StarchDeg	ATHXK1_GIN2_HXK1__hexokinase 1 ATHXK1_GIN2_HXK1__hexokinase 1
													AT4G29350		PFN2_PRF2_PRO2__profilin 2
													AT4G29590		S-adenosyl-L-methionine-dependent methyltransferases superfamily protein
													AT4G29670		ACHT2__atypical CYS HIS rich thioredoxin 2
													AT4G29810	Protein Kinase	ATMKK2_MK1_MKK2__MAP kinase kinase 2
													AT4G29840		MTO2_TS__Pyridoxal-5'-phosphate-dependent enzyme family protein
													AT4G30190		AHA2_HA2_PMA2__H(+)-ATPase 2
													AT4G30210		AR2_ATR2__P450 reductase 2
													AT4G30530		GGP1__Class I glutamine amidotransferase-like superfamily protein
													AT4G31480		Coatomer, beta subunit
													AT4G31500		ATR4_CYP83B1_RED1_RNT1_SUR2__cytochrome P450, family 83, subfamily B, polypeptide 1
													AT4G31530		NAD(P)-binding Rossmann-fold superfamily protein
													AT4G31700		RPS6_RPS6A__ribosomal protein S6
													AT4G31840		AtENODL15_ENODL15__early nodulin-like protein 15
													AT4G31990	PhenylP	AAT3_ASP5_ATAAT1__aspartate aminotransferase 5
													AT4G32180		ATPANK2_PANK2__pantothenate kinase 2
													AT4G32470		Cytochrome bd ubiquinol oxidase, 14kDa subunit
													AT4G32520		AtSHMT3_SHM3__serine hydroxymethyltransferase 3
													AT4G32760		ENTH/VHS/GAT family protein
													AT4G32940		GAMMA-VPE_GAMMAVPE__gamma vacuolar processing enzyme
													AT4G33010		AtGLDP1_GLDP1__glycine decarboxylase P-protein 1
													AT4G33110		S-adenosyl-L-methionine-dependent methyltransferases superfamily protein
													AT4G33350		AtTic22-IV_Tic22-IV__Tic22-like family protein
													AT4G33360		FLDH__NAD(P)-binding Rossmann-fold superfamily protein
													AT4G33510	PhenylP	DHS2__3-deoxy-d-arabino-heptulosonate 7-phosphate synthase
													AT4G33625		FUNCTIONS IN: molecular_function unknown; INVOLVED IN: biological_process unknown; LOCATED IN: plasma membrane; EXPRESSED IN: cultured cell; CONTAINS InterPro DOMAIN/s: Golgi apparatus membrane protein TVP15 (InterPro:IPR013714); Has 30201 Blast hits to 17322 proteins in 780 species: Archae - 12; Bacteria - 1396; Metazoa - 17338; Fungi - 3422; Plants - 5037; Viruses - 0; Other Eukaryotes - 2996 (…
													AT4G33680		AGD2__Pyridoxal phosphate (PLP)-dependent transferases superfamily protein
													AT4G33760		tRNA synthetase class II (D, K and N) family protein
													AT4G34030	Starvation	MCCB__3-methylcrotonyl-CoA carboxylase
													AT4G34050	PhenylP	CCoAOMT1__S-adenosyl-L-methionine-dependent methyltransferases superfamily protein
													AT4G34090		unknown protein; FUNCTIONS IN: molecular_function unknown; INVOLVED IN: biological_process unknown; EXPRESSED IN: 22 plant structures; EXPRESSED DURING: 13 growth stages; BEST Arabidopsis thaliana protein match is: unknown protein (TAIR:AT2G23370.1).
													AT4G34120	Horm_nonIso	CBSX2_CDCP1_LEJ1__Cystathionine beta-synthase (CBS) family protein CBSX2_CDCP1_LEJ1__Cystathionine beta-synthase (CBS) family protein
													AT4G34120	Horm_nonIso	CBSX2_CDCP1_LEJ1__Cystathionine beta-synthase (CBS) family protein CBSX2_CDCP1_LEJ1__Cystathionine beta-synthase (CBS) family protein
													AT4G34180		Cyclase family protein
													AT4G34200		EDA9__D-3-phosphoglycerate dehydrogenase
													AT4G34240		ALDH3_ALDH3I1__aldehyde dehydrogenase 3I1
													AT4G34350	Isoprenoids	CLB6_HDR_ISPH__4-hydroxy-3-methylbut-2-enyl diphosphate reductase
													AT4G34450		coatomer gamma-2 subunit, putative / gamma-2 coat protein, putative / gamma-2 COP, putative
													AT4G34490		ATCAP1_CAP 1_CAP1__cyclase associated protein 1
													AT4G34830		MRL1_PDE346__Pentatricopeptide repeat (PPR) superfamily protein
													AT4G34870		ATCYP1_ROC5__rotamase cyclophilin 5
													AT4G35000		APX3__ascorbate peroxidase 3
													AT4G35090		CAT2__catalase 2
													AT4G35100		PIP2;7_PIP3_PIP3A_SIMIP__plasma membrane intrinsic protein 3
													AT4G35450		AFT_AKR2_AKR2A__ankyrin repeat-containing protein 2
													AT4G35630		PSAT__phosphoserine aminotransferase
													AT4G35790		ATPLDDELTA_PLDDELTA__phospholipase D delta
													AT4G35830	PhenylP	ACO1__aconitase 1
													AT4G35860		ATGB2_ATRAB2C_ATRABB1B_GB2__GTP-binding 2
													AT4G35890		winged-helix DNA-binding transcription factor family protein
													AT4G36020	Cold	CSDP1__cold shock domain protein 1 CSDP1__cold shock domain protein 1
													AT4G36020	TFs	CSDP1__cold shock domain protein 1 CSDP1__cold shock domain protein 1
													AT4G36130		Ribosomal protein L2 family
													AT4G36250		ALDH3F1__aldehyde dehydrogenase 3F1
													AT4G36530		alpha/beta-Hydrolases superfamily protein
													AT4G36760		APP1_ATAPP1__aminopeptidase P1
													AT4G36910		CBSX1_CDCP2_LEJ2__Cystathionine beta-synthase (CBS) family protein
													AT4G36940		NAPRT1__nicotinate phosphoribosyltransferase 1
													AT4G37000	Isoprenoids	ACD2_ATRCCR__accelerated cell death 2 (ACD2)
													AT4G37270		ATHMA1_HMA1__heavy metal atpase 1
													AT4G37300		MEE59__maternal effect embryo arrest 59
													AT4G37550		Acetamidase/Formamidase family protein
													AT4G37800	Starvation	XTH7__xyloglucan endotransglucosylase/hydrolase 7
													AT4G37870		PCK1_PEPCK__phosphoenolpyruvate carboxykinase 1
													AT4G37925		NDH-M_NdhM__subunit NDH-M of NAD(P)H:plastoquinone dehydrogenase complex
													AT4G37930		SHM1_SHMT1_STM__serine transhydroxymethyltransferase 1
													AT4G37980	PhenylP	ATCAD7_CAD7_ELI3_ELI3-1__elicitor-activated gene 3-1
													AT4G38350		Patched family protein
													AT4G38510		ATPase, V1 complex, subunit B protein
													AT4G38970	PhenylP	FBA2__fructose-bisphosphate aldolase 2
													AT4G39150		DNAJ heat shock N-terminal domain-containing protein
													AT4G39200		Ribosomal protein S25 family protein
													AT4G39260		ATGRP8_CCR1_GR-RBP8_GRP8__cold, circadian rhythm, and RNA binding 1
													AT4G39330	PhenylP	ATCAD9_CAD9__cinnamyl alcohol dehydrogenase 9
													AT4G39660		AGT2__alanine:glyoxylate aminotransferase 2
													AT4G39690		FUNCTIONS IN: molecular_function unknown; INVOLVED IN: biological_process unknown; LOCATED IN: mitochondrion; EXPRESSED IN: 26 plant structures; EXPRESSED DURING: 14 growth stages; CONTAINS InterPro DOMAIN/s: Mitochondrial inner membrane protein Mitofilin (InterPro:IPR019133); Has 30201 Blast hits to 17322 proteins in 780 species: Archae - 12; Bacteria - 1396; Metazoa - 17338; Fungi - 3422; Plant…
													AT4G39710		FKBP16-2_PnsL4__FK506-binding protein 16-2
													AT4G39730		Lipase/lipooxygenase, PLAT/LH2 family protein
													AT4G39970		Haloacid dehalogenase-like hydrolase (HAD) superfamily protein
													AT4G39990		ATGB3_ATRAB11G_ATRABA4B_RABA4B__RAB GTPase homolog A4B
													AT5G01400		ESP4__HEAT repeat-containing protein
													AT5G01410		ATPDX1_ATPDX1.3_PDX1_PDX1.3_RSR4__Aldolase-type TIM barrel family protein
													AT5G01500	Starvation	TAAC__thylakoid ATP/ADP carrier
													AT5G01530		LHCB4.1__light harvesting complex photosystem II
													AT5G01600		ATFER1_FER1__ferretin 1
													AT5G01650		Tautomerase/MIF superfamily protein
													AT5G01750		Protein of unknown function (DUF567)
													AT5G01920	Protein Kinase	STN8__Protein kinase superfamily protein
													AT5G02160	Starvation	unknown protein; FUNCTIONS IN: molecular_function unknown; INVOLVED IN: biological_process unknown; LOCATED IN: chloroplast thylakoid membrane; EXPRESSED IN: 23 plant structures; EXPRESSED DURING: 13 growth stages; Has 121 Blast hits to 121 proteins in 17 species: Archae - 0; Bacteria - 0; Metazoa - 0; Fungi - 0; Plants - 121; Viruses - 0; Other Eukaryotes - 0 (source: NCBI BLink).
													AT5G02250		ATMTRNASEII_EMB2730_RNR1__Ribonuclease II/R family protein
													AT5G02490	Starvation	AtHsp70-2_Hsp70-2__Heat shock protein 70 (Hsp 70) family protein
													AT5G02500		AT-HSC70-1_AtHsp70-1_HSC70_HSC70-1_HSP70-1__heat shock cognate protein 70-1
													AT5G02610		Ribosomal L29 family protein
													AT5G02740		Ribosomal protein S24e family protein
													AT5G02870		Ribosomal protein L4/L1 family
													AT5G02940		Protein of unknown function (DUF1012)
													AT5G02960		Ribosomal protein S12/S23 family protein
													AT5G03070		IMPA-9__importin alpha isoform 9
													AT5G03290		IDH-V__isocitrate dehydrogenase V
													AT5G03540		ATEXO70A1_EXO70A1__exocyst subunit exo70 family protein A1
													AT5G03630		ATMDAR2__Pyridine nucleotide-disulphide oxidoreductase family protein
													AT5G03650	StarchBios	SBE2.2__starch branching enzyme 2.2
													AT5G03690	PhenylP	Aldolase superfamily protein
													AT5G03880		Thioredoxin family protein
													AT5G03910		ABCB29_ATATH12_ATH12__ABC2 homolog 12
													AT5G04140		FD-GOGAT_GLS1_GLU1_GLUS__glutamate synthase 1
													AT5G04230	PhenylP	ATPAL3_PAL3__phenyl alanine ammonia-lyase 3
													AT5G04590		SIR__sulfite reductase
													AT5G04885		Glycosyl hydrolase family protein
													AT5G05270		Chalcone-flavanone isomerase family protein
													AT5G05470		ATEIF2-A2_EIF2 ALPHA_EIF2-A2__eukaryotic translation initiation factor 2 alpha subunit
													AT5G05740		ATEGY2_EGY2__ethylene-dependent gravitropism-deficient and yellow-green-like 2
													AT5G05980		ATDFB_DFB_FPGS1__DHFS-FPGS homolog B
													AT5G06060		NAD(P)-binding Rossmann-fold superfamily protein
													AT5G06110	TFs	DnaJ domain ;Myb-like DNA-binding domain
													AT5G06600	Deubiquitination	AtUBP12_UBP12__ubiquitin-specific protease 12
													AT5G07020		proline-rich family protein
													AT5G07030	TFs	Eukaryotic aspartyl protease family protein Eukaryotic aspartyl protease family protein
													AT5G07030	Starvation	Eukaryotic aspartyl protease family protein Eukaryotic aspartyl protease family protein
													AT5G07340		Calreticulin family protein
													AT5G07440	Starvation	GDH2__glutamate dehydrogenase 2
													AT5G08060		unknown protein; FUNCTIONS IN: molecular_function unknown; INVOLVED IN: biological_process unknown; LOCATED IN: mitochondrion; EXPRESSED IN: 24 plant structures; EXPRESSED DURING: 16 growth stages; Has 42 Blast hits to 42 proteins in 17 species: Archae - 0; Bacteria - 0; Metazoa - 0; Fungi - 0; Plants - 41; Viruses - 0; Other Eukaryotes - 1 (source: NCBI BLink).
													AT5G08260		scpl35__serine carboxypeptidase-like 35
													AT5G08300	PhenylP	Succinyl-CoA ligase, alpha subunit
													AT5G08410		FTRA2__ferredoxin/thioredoxin reductase subunit A (variable subunit) 2
													AT5G08540		unknown protein; FUNCTIONS IN: molecular_function unknown; INVOLVED IN: biological_process unknown; LOCATED IN: chloroplast thylakoid membrane, chloroplast, chloroplast envelope; EXPRESSED IN: 24 plant structures; EXPRESSED DURING: 13 growth stages; Has 30201 Blast hits to 17322 proteins in 780 species: Archae - 12; Bacteria - 1396; Metazoa - 17338; Fungi - 3422; Plants - 5037; Viruses - 0; Other…
													AT5G08570	PhenylP	Pyruvate kinase family protein
													AT5G08640	PhenylP	ATFLS1_FLS_FLS1__flavonol synthase 1
													AT5G08650		Small GTP-binding protein
													AT5G08670		ATP synthase alpha/beta family protein
													AT5G09510		Ribosomal protein S19 family protein
													AT5G09650		AtPPa6_PPa6__pyrophosphorylase 6
													AT5G09660	PhenylP	PMDH2__peroxisomal NAD-malate dehydrogenase 2
													AT5G09900		EMB2107_MSA_RPN5A__26S proteasome regulatory subunit, putative (RPN5)
													AT5G10160		Thioesterase superfamily protein
													AT5G10360		EMB3010_RPS6B__Ribosomal protein S6e
													AT5G10450		14-3-3lambda_AFT1_GRF6__G-box regulating factor 6
													AT5G10470		KAC1_KCA1__kinesin like protein for actin based chloroplast movement 1
													AT5G10480		PAS2_PEP__Protein-tyrosine phosphatase-like, PTPLA
													AT5G10840		Endomembrane protein 70 protein family
													AT5G10860		CBSX3__Cystathionine beta-synthase (CBS) family protein
													AT5G10920		L-Aspartase-like family protein
													AT5G11040		AtTRS120__TRS120
													AT5G11420		Protein of unknown function, DUF642
													AT5G11450		PPD5__Mog1/PsbP/DUF1795-like photosystem II reaction center PsbP family protein
													AT5G11520	PhenylP	ASP3_YLS4__aspartate aminotransferase 3
													AT5G11670		ATNADP-ME2_NADP-ME2__NADP-malic enzyme 2
													AT5G11710		ENTH/VHS family protein
													AT5G11720	StarchDeg	Glycosyl hydrolases family 31 protein
													AT5G11880		Pyridoxal-dependent decarboxylase family protein
													AT5G11900		Translation initiation factor SUI1 family protein
													AT5G11950	Isoprenoids	LOG8__Putative lysine decarboxylase family protein
													AT5G12470		Protein of unknown function (DUF3411)
													AT5G12950		Putative glycosyl hydrolase of unknown function (DUF1680)
													AT5G13120		ATCYP20-2_CYP20-2_Pnsl5__cyclophilin 20-2
													AT5G13370	Horm_nonIso	Auxin-responsive GH3 family protein
													AT5G13410		FKBP-like peptidyl-prolyl cis-trans isomerase family protein
													AT5G13420	PhenylP	Aldolase-type TIM barrel family protein
													AT5G13450		ATP5__delta subunit of Mt ATP synthase
													AT5G13510		EMB3136__Ribosomal protein L10 family protein
													AT5G13560		unknown protein; BEST Arabidopsis thaliana protein match is: unknown protein (TAIR:AT2G37370.1); Has 12055 Blast hits to 8846 proteins in 811 species: Archae - 217; Bacteria - 1046; Metazoa - 6104; Fungi - 1115; Plants - 528; Viruses - 14; Other Eukaryotes - 3031 (source: NCBI BLink).
													AT5G13640		ATPDAT_PDAT_PDAT1__phospholipid:diacylglycerol acyltransferase
													AT5G13650		SVR3__elongation factor family protein
													AT5G13710	Isoprenoids	CPH_SMT1__sterol methyltransferase 1
													AT5G14040		PHT3;1__phosphate transporter 3;1
													AT5G14060		CARAB-AK-LYS__Aspartate kinase family protein
													AT5G14120	Starvation	Major facilitator superfamily protein
													AT5G14220	Isoprenoids	HEMG2_MEE61_PPO2__Flavin containing amine oxidoreductase family
													AT5G14260	TFs	Rubisco methyltransferase family protein
													AT5G14320		EMB3137__Ribosomal protein S13/S18 family
													AT5G14430		S-adenosyl-L-methionine-dependent methyltransferases superfamily protein
													AT5G14590	PhenylP	Isocitrate/isopropylmalate dehydrogenase family protein
													AT5G14660		ATDEF2_DEF2_PDF1B__peptide deformylase 1B
													AT5G14740		BETA CA2_CA18_CA2__carbonic anhydrase 2
													AT5G14910		Heavy metal transport/detoxification superfamily protein
													AT5G14920		Gibberellin-regulated family protein
													AT5G15090		ATVDAC3_VDAC3__voltage dependent anion channel 3
													AT5G15200		Ribosomal protein S4
													AT5G15230		GASA4__GAST1 protein homolog 4
													AT5G15350		AtENODL17_ENODL17__early nodulin-like protein 17
													AT5G15520		Ribosomal protein S19e family protein
													AT5G15610		Proteasome component (PCI) domain protein
													AT5G15640		Mitochondrial substrate carrier family protein
													AT5G15810		N2,N2-dimethylguanosine tRNA methyltransferase
													AT5G15910		NAD(P)-binding Rossmann-fold superfamily protein
													AT5G16130		Ribosomal protein S7e family protein
													AT5G16150	StarchDeg	GLT1_PGLCT__plastidic GLC translocator
													AT5G16210		HEAT repeat-containing protein
													AT5G16400		ATF2_TRXF2__thioredoxin F2
													AT5G16710		DHAR3__dehydroascorbate reductase 1
													AT5G16715		EMB2247__ATP binding;valine-tRNA ligases;aminoacyl-tRNA ligases;nucleotide binding;ATP binding;aminoacyl-tRNA ligases
													AT5G16760		AtITPK1_ITPK1__Inositol 1,3,4-trisphosphate 5/6-kinase family protein
													AT5G16810	Protein Kinase	Protein kinase superfamily protein
													AT5G16840		BPA1__binding partner of acd11 1
													AT5G16930		AAA-type ATPase family protein
													AT5G17170		ENH1__rubredoxin family protein
													AT5G17230	Isoprenoids	PSY__PHYTOENE SYNTHASE
													AT5G17310		AtUGP2_UGP2__UDP-glucose pyrophosphorylase 2
													AT5G17770		ATCBR_CBR_CBR1__NADH:cytochrome B5 reductase 1
													AT5G18170	Starvation	GDH1__glutamate dehydrogenase 1
													AT5G18410		ATSRA1_KLK_PIR_PIR121_PIRP_SRA1__transcription activators
													AT5G18570		ATOBGC_ATOBGL_CPSAR1_EMB269_EMB3138__GTP1/OBG family protein
													AT5G18660	Isoprenoids	PCB2__NAD(P)-binding Rossmann-fold superfamily protein
													AT5G18670	Starvation	BAM9_BMY3__beta-amylase 3 BAM9_BMY3__beta-amylase 3
													AT5G18670	StarchDeg	BAM9_BMY3__beta-amylase 3 BAM9_BMY3__beta-amylase 3
													AT5G19140		AILP1_ATAILP1__Aluminium induced protein with YGL and LRDR motifs
													AT5G19220	StarchBios	ADG2_APL1__ADP glucose pyrophosphorylase large subunit 1
													AT5G19370		rhodanese-like domain-containing protein / PPIC-type PPIASE domain-containing protein
													AT5G19400		SMG7__Telomerase activating protein Est1
													AT5G19550	PhenylP	AAT2_ASP2__aspartate aminotransferase 2
													AT5G19750		Peroxisomal membrane 22 kDa (Mpv17/PMP22) family protein
													AT5G19760		Mitochondrial substrate carrier family protein
													AT5G19820		emb2734__ARM repeat superfamily protein
													AT5G19855		AtRbcX2_RbcX2__Chaperonin-like RbcX protein
													AT5G19860		Protein of unknown function, DUF538
													AT5G19940		Plastid-lipid associated protein PAP / fibrillin family protein
													AT5G19990		ATSUG1_RPT6A__regulatory particle triple-A ATPase 6A
													AT5G20250	Starvation	DIN10_RS6__Raffinose synthase family protein
													AT5G20290		Ribosomal protein S8e family protein
													AT5G20350		TIP1__Ankyrin repeat family protein with DHHC zinc finger domain
													AT5G20490		ATXIK_XI-17_XIK__Myosin family protein with Dil domain
													AT5G20500		Glutaredoxin family protein
													AT5G20630		ATGER3_GER3_GLP3_GLP3A_GLP3B__germin 3
													AT5G20830		ASUS1_atsus1_SUS1__sucrose synthase 1
													AT5G20890		TCP-1/cpn60 chaperonin family protein
													AT5G21060		Glyceraldehyde-3-phosphate dehydrogenase-like family protein
													AT5G21430		CRRL_NdhU__Chaperone DnaJ-domain superfamily protein
													AT5G22580		Stress responsive A/B Barrel Domain
													AT5G22800		EMB1030_EMB263_EMB86__Alanyl-tRNA synthetase, class IIc
													AT5G22830		ATMGT10_GMN10_MGT10_MGT10_MRS2-11__magnesium (Mg) transporter 10
													AT5G23060		CaS__calcium sensing receptor
													AT5G23120		HCF136__photosystem II stability/assembly factor, chloroplast (HCF136)
													AT5G23140		CLPP2_NCLPP7__nuclear-encoded CLP protease P7
													AT5G23210		SCPL34__serine carboxypeptidase-like 34
													AT5G23300		PYRD__pyrimidine d
													AT5G23310		FSD3__Fe superoxide dismutase 3
													AT5G23820		MD-2-related lipid recognition domain-containing protein
													AT5G23860		TUB8__tubulin beta 8
													AT5G23940		DCR_EMB3009_PEL3__HXXXD-type acyl-transferase family protein
													AT5G24260		prolyl oligopeptidase family protein
													AT5G24300	StarchBios	ATSS1_SS1__Glycogen/starch synthases, ADP-glucose type
													AT5G24314		PDE225_PTAC7__plastid transcriptionally active7
													AT5G24350		FUNCTIONS IN: molecular_function unknown; INVOLVED IN: biological_process unknown; LOCATED IN: cellular_component unknown; EXPRESSED IN: 23 plant structures; EXPRESSED DURING: 13 growth stages; CONTAINS InterPro DOMAIN/s: Secretory pathway Sec39 (InterPro:IPR013244).
													AT5G24490	Starvation	30S ribosomal protein, putative
													AT5G24650		Mitochondrial import inner membrane translocase subunit Tim17/Tim22/Tim23 family protein
													AT5G25090		AtENODL13_ENODL13__early nodulin-like protein 13
													AT5G25265		unknown protein; FUNCTIONS IN: molecular_function unknown; INVOLVED IN: biological_process unknown; LOCATED IN: plasma membrane, membrane; EXPRESSED IN: cultured cell, leaf; BEST Arabidopsis thaliana protein match is: unknown protein (TAIR:AT2G25260.1); Has 30201 Blast hits to 17322 proteins in 780 species: Archae - 12; Bacteria - 1396; Metazoa - 17338; Fungi - 3422; Plants - 5037; Viruses - 0; O…
													AT5G25460		Protein of unknown function, DUF642
													AT5G25754		RNA polymerase I-associated factor PAF67
													AT5G25980	Horm_nonIso	BGLU37_TGG2__glucoside glucohydrolase 2
													AT5G26000		AtTGG1_BGLU38_TGG1__thioglucoside glucohydrolase 1
													AT5G26570	StarchDeg	ATGWD3_OK1_PWD__catalytics;carbohydrate kinases;phosphoglucan, water dikinases
													AT5G26667		PYR6__P-loop containing nucleoside triphosphate hydrolases superfamily protein
													AT5G26710		Glutamyl/glutaminyl-tRNA synthetase, class Ic
													AT5G26742		emb1138__DEAD box RNA helicase (RH3)
													AT5G27120	TFs	NOP56-like pre RNA processing ribonucleoprotein
													AT5G27540		emb2473_MIRO1__MIRO-related GTP-ase 1
													AT5G27560		Domain of unknown function (DUF1995)
													AT5G28050		Cytidine/deoxycytidylate deaminase family protein
													AT5G28060		Ribosomal protein S24e family protein
													AT5G28540		BIP1__heat shock protein 70 (Hsp 70) family protein
													AT5G28840		GME__GDP-D-mannose 3',5'-epimerase
													AT5G32470		Haem oxygenase-like, multi-helical
													AT5G34850		ATPAP26_PAP26__purple acid phosphatase 26
													AT5G35100		Cyclophilin-like peptidyl-prolyl cis-trans isomerase family protein
													AT5G35360		CAC2__acetyl Co-enzyme a carboxylase biotin carboxylase subunit
													AT5G35530		Ribosomal protein S3 family protein
													AT5G35620		EIF(ISO)4E_EIF4E2_eIFiso4E_LSP_LSP1__Eukaryotic initiation factor 4E protein
													AT5G35630		ATGSL1_GLN2_GS2__glutamine synthetase 2
													AT5G35970		P-loop containing nucleoside triphosphate hydrolases superfamily protein
													AT5G36210		alpha/beta-Hydrolases superfamily protein
													AT5G36700	Protein Phosphatase	ATPGLP1_PGLP1__2-phosphoglycolate phosphatase 1
													AT5G37360		unknown protein; FUNCTIONS IN: molecular_function unknown; INVOLVED IN: biological_process unknown; LOCATED IN: chloroplast thylakoid membrane, chloroplast; EXPRESSED IN: 23 plant structures; EXPRESSED DURING: 13 growth stages; Has 1807 Blast hits to 1807 proteins in 277 species: Archae - 0; Bacteria - 0; Metazoa - 736; Fungi - 347; Plants - 385; Viruses - 0; Other Eukaryotes - 339 (source: NCBI …
													AT5G37510		CI76_EMB1467__NADH-ubiquinone dehydrogenase, mitochondrial, putative
													AT5G37600		ATGLN1;1_ATGSR1_GLN1;1_GSR 1__glutamine synthase clone R1
													AT5G37830		OXP1__oxoprolinase 1
													AT5G38420		Ribulose bisphosphate carboxylase (small chain) family protein
													AT5G38430		Ribulose bisphosphate carboxylase (small chain) family protein
													AT5G38470		RAD23D__Rad23 UV excision repair protein family
													AT5G38480		GRF3_RCI1__general regulatory factor 3
													AT5G38520		alpha/beta-Hydrolases superfamily protein
													AT5G38640		NagB/RpiA/CoA transferase-like superfamily protein
													AT5G39410		Saccharopine dehydrogenase
													AT5G39740		OLI7_RPL5B__ribosomal protein L5 B
													AT5G39980		Tetratricopeptide repeat (TPR)-like superfamily protein
													AT5G40370		GRXC2__Glutaredoxin family protein
													AT5G40450		unknown protein; FUNCTIONS IN: molecular_function unknown; INVOLVED IN: biological_process unknown; LOCATED IN: chloroplast, plasma membrane; EXPRESSED IN: 24 plant structures; EXPRESSED DURING: 13 growth stages; Has 30201 Blast hits to 17322 proteins in 780 species: Archae - 12; Bacteria - 1396; Metazoa - 17338; Fungi - 3422; Plants - 5037; Viruses - 0; Other Eukaryotes - 2996 (source: NCBI BLin…
													AT5G40770		ATPHB3_PHB3__prohibitin 3
													AT5G40810		Cytochrome C1 family
													AT5G40890		ATCLC-A_ATCLCA_CLC-A_CLC-A_CLCA__chloride channel A
													AT5G42080		ADL1_ADL1A_AG68_DL1_DRP1A_RSW9__dynamin-like protein
													AT5G42270		FTSH5_VAR1__FtsH extracellular protease family
													AT5G42390		SPP__Insulinase (Peptidase family M16) family protein
													AT5G42650	Horm_nonIso	AOS_CYP74A_DDE2__allene oxide synthase
													AT5G42960		unknown protein; FUNCTIONS IN: molecular_function unknown; INVOLVED IN: biological_process unknown; LOCATED IN: mitochondrion, chloroplast, plastid, chloroplast envelope; EXPRESSED IN: 24 plant structures; EXPRESSED DURING: 13 growth stages; BEST Arabidopsis thaliana protein match is: unknown protein (TAIR:AT1G45170.1); Has 30201 Blast hits to 17322 proteins in 780 species: Archae - 12; Bacteria …
													AT5G42980		ATH3_ATTRX3_ATTRXH3_TRX3_TRXH3__thioredoxin 3
													AT5G43010		RPT4A__regulatory particle triple-A ATPase 4A
													AT5G43745		Protein of unknown function (DUF1012)
													AT5G43830	Horm_nonIso	Aluminium induced protein with YGL and LRDR motifs
													AT5G43900		ATMYA2_MYA2_XI-2_XI-6__myosin 2
													AT5G43970		ATTOM22-V_TOM22-V_TOM9-2__translocase of outer membrane 22-V
													AT5G44070		ARA8_ATPCS1_CAD1_PCS1__phytochelatin synthase 1 (PCS1)
													AT5G44130		FLA13__FASCICLIN-like arabinogalactan protein 13 precursor
													AT5G44320		Eukaryotic translation initiation factor 3 subunit 7 (eIF-3)
													AT5G44340		TUB4__tubulin beta chain 4
													AT5G44500		Small nuclear ribonucleoprotein family protein
													AT5G44720		Molybdenum cofactor sulfurase family protein
													AT5G45170		Haloacid dehalogenase-like hydrolase (HAD) superfamily protein
													AT5G45390		CLPP4_NCLPP4__CLP protease P4
													AT5G45930	Isoprenoids	CHL I2_CHLI-2_CHLI2__magnesium chelatase i2
													AT5G46290		KAS1_KASI__3-ketoacyl-acyl carrier protein synthase I
													AT5G46420		16S rRNA processing protein RimM family
													AT5G46580	Starvation	pentatricopeptide (PPR) repeat-containing protein
													AT5G46800		BOU__Mitochondrial substrate carrier family protein
													AT5G46860		ATSYP22_ATVAM3_SGR3_SYP22_VAM3__Syntaxin/t-SNARE family protein
													AT5G47010		ATUPF1_LBA1_UPF1__RNA helicase, putative
													AT5G47030		ATPase, F1 complex, delta/epsilon subunit
													AT5G47190		Ribosomal protein L19 family protein
													AT5G47700		60S acidic ribosomal protein family
													AT5G47770	Isoprenoids	FPS1__farnesyl diphosphate synthase 1 FPS1__farnesyl diphosphate synthase 1
													AT5G47770	Isoprenoids	FPS1__farnesyl diphosphate synthase 1 FPS1__farnesyl diphosphate synthase 1
													AT5G47780		GAUT4__galacturonosyltransferase 4
													AT5G47840		AMK2__adenosine monophosphate kinase
													AT5G47860		Protein of unknown function (DUF1350)
													AT5G47930		Zinc-binding ribosomal protein family protein
													AT5G48180	Horm_nonIso	NSP5__nitrile specifier protein 5
													AT5G48220	PhenylP	Aldolase-type TIM barrel family protein
													AT5G48230	Isoprenoids	ACAT2_EMB1276__acetoacetyl-CoA thiolase 2
													AT5G48300	StarchBios	ADG1_APS1__ADP glucose pyrophosphorylase 1
													AT5G48480		Lactoylglutathione lyase / glyoxalase I family protein
													AT5G48760		Ribosomal protein L13 family protein
													AT5G48880		KAT5_PKT1_PKT2__peroxisomal 3-keto-acyl-CoA thiolase 2
													AT5G48960		HAD-superfamily hydrolase, subfamily IG, 5'-nucleotidase
													AT5G49030		OVA2__tRNA synthetase class I (I, L, M and V) family protein
													AT5G49360	Starvation	ATBXL1_BXL1__beta-xylosidase 1
													AT5G49720		ATGH9A1_DEC_GH9A1_IRX2_KOR_KOR1_RSW2_TSD1__glycosyl hydrolase 9A1
													AT5G49760	Protein Kinase	Leucine-rich repeat protein kinase family protein
													AT5G49910	Starvation	cpHsc70-2_HSC70-7__chloroplast heat shock protein 70-2
													AT5G50210		OLD5_QS_SUFE3__quinolinate synthase
													AT5G50250		CP31B__chloroplast RNA-binding protein 31B
													AT5G50370		Adenylate kinase family protein
													AT5G50850	PhenylP	MAB1__Transketolase family protein
													AT5G50870	Ubiquitination	UBC27__ubiquitin-conjugating enzyme 27
													AT5G50920		ATHSP93-V_CLPC1_DCA1_HSP93-V__CLPC homologue 1
													AT5G50960		ATNBP35_NBP35__nucleotide binding protein 35
													AT5G51010		Rubredoxin-like superfamily protein
													AT5G51100		FSD2__Fe superoxide dismutase 2
													AT5G51110		Transcriptional coactivator/pterin dehydratase
													AT5G51200		EMB3142__Protein of unknown function (DUF3414)
													AT5G51660		ATCPSF160_CPSF160__cleavage and polyadenylation specificity factor 160
													AT5G51720		2 iron, 2 sulfur cluster binding
													AT5G51820	StarchDeg	ATPGMP_PGM_PGM1_STF1__phosphoglucomutase ATPGMP_PGM_PGM1_STF1__phosphoglucomutase
													AT5G51820	StarchBios	ATPGMP_PGM_PGM1_STF1__phosphoglucomutase ATPGMP_PGM_PGM1_STF1__phosphoglucomutase
													AT5G51970	Starvation	GroES-like zinc-binding alcohol dehydrogenase family protein
													AT5G52240		AtMAPR5_ATMP1_MSBP1__membrane steroid binding protein 1
													AT5G52310	Cold	COR78_LTI140_LTI78_RD29A__low-temperature-responsive protein 78 (LTI78) / desiccation-responsive protein 29A (RD29A)
													AT5G52440		HCF106__Bacterial sec-independent translocation protein mttA/Hcf106
													AT5G52470		ATFBR1_ATFIB1_FBR1_FIB1_SKIP7__fibrillarin 1
													AT5G52840		NADH-ubiquinone oxidoreductase-related
													AT5G52920	PhenylP	PKP-BETA1_PKP1_PKP2__plastidic pyruvate kinase beta subunit 1
													AT5G52970		thylakoid lumen 15.0 kDa protein
													AT5G53170		FTSH11__FTSH protease 11
													AT5G53400		BOB1__HSP20-like chaperones superfamily protein
													AT5G53490		Tetratricopeptide repeat (TPR)-like superfamily protein
													AT5G53850		haloacid dehalogenase-like hydrolase family protein
													AT5G54160	PhenylP	ATOMT1_OMT1__O-methyltransferase 1
													AT5G54270		LHCB3_LHCB3*1__light-harvesting chlorophyll B-binding protein 3
													AT5G54430		ATPHOS32_PHOS32__Adenine nucleotide alpha hydrolases-like superfamily protein
													AT5G54500		FQR1__flavodoxin-like quinone reductase 1
													AT5G54600		Translation protein SH3-like family protein
													AT5G54770		THI1_THI4_TZ__thiazole biosynthetic enzyme, chloroplast (ARA6) (THI1) (THI4)
													AT5G54810	PhenylP	ATTSB1_TRP2_TRPB_TSB1__tryptophan synthase beta-subunit 1
													AT5G54960		PDC2__pyruvate decarboxylase-2
													AT5G55220		trigger factor type chaperone family protein
													AT5G55230		ATMAP65-1_MAP65-1_MAP65-1__microtubule-associated proteins 65-1
													AT5G55280		ATFTSZ1-1_CPFTSZ_FTSZ1-1__homolog of bacterial cytokinesis Z-ring protein FTSZ 1-1
													AT5G55480		GDPDL4_GPDL1_SVL1__SHV3-like 1
													AT5G55610		unknown protein; LOCATED IN: mitochondrion, chloroplast, plastid, membrane; EXPRESSED IN: 25 plant structures; EXPRESSED DURING: 13 growth stages; Has 1807 Blast hits to 1807 proteins in 277 species: Archae - 0; Bacteria - 0; Metazoa - 736; Fungi - 347; Plants - 385; Viruses - 0; Other Eukaryotes - 339 (source: NCBI BLink).
													AT5G55710		AtTic20-V_Tic20-V__FUNCTIONS IN: molecular_function unknown; INVOLVED IN: biological_process unknown; LOCATED IN: chloroplast thylakoid membrane, chloroplast; EXPRESSED IN: 23 plant structures; EXPRESSED DURING: 14 growth stages; BEST Arabidopsis thaliana protein match is: Uncharacterised conserved protein ycf60 (TAIR:AT2G47840.1); Has 1807 Blast hits to 1807 proteins in 277 species: Archae - 0; …
													AT5G56290		ATPEX5_EMB2790_PEX5__peroxin 5
													AT5G56710		Ribosomal protein L31e family protein
													AT5G57290		60S acidic ribosomal protein family
													AT5G57350		AHA3_ATAHA3_HA3__H(+)-ATPase 3
													AT5G57440		GPP2_GS1__Haloacid dehalogenase-like hydrolase (HAD) superfamily protein
													AT5G57460		unknown protein; FUNCTIONS IN: molecular_function unknown; INVOLVED IN: biological_process unknown; LOCATED IN: plasma membrane, chloroplast; EXPRESSED IN: 23 plant structures; EXPRESSED DURING: 13 growth stages; Has 166 Blast hits to 166 proteins in 41 species: Archae - 0; Bacteria - 0; Metazoa - 112; Fungi - 4; Plants - 36; Viruses - 0; Other Eukaryotes - 14 (source: NCBI BLink).
													AT5G57490		ATVDAC4_VDAC4__voltage dependent anion channel 4
													AT5G57655	Starvation	xylose isomerase family protein
													AT5G57850		D-aminoacid aminotransferase-like PLP-dependent enzymes superfamily protein
													AT5G57870		eIFiso4G1__MIF4G domain-containing protein / MA3 domain-containing protein
													AT5G57960		GTP-binding protein, HflX
													AT5G58060		ATGP1_ATYKT61_YKT61__SNARE-like superfamily protein
													AT5G58070		ATTIL_TIL__temperature-induced lipocalin
													AT5G58290		RPT3__regulatory particle triple-A ATPase 3
													AT5G58410		HEAT/U-box domain-containing protein
													AT5G59250		Major facilitator superfamily protein
													AT5G59420		ORP3C__OSBP(oxysterol binding protein)-related protein 3C
													AT5G59880		ADF3__actin depolymerizing factor 3
													AT5G60160		Zn-dependent exopeptidases superfamily protein
													AT5G60360		AALP_ALP_SAG2__aleurain-like protease
													AT5G60460		Preprotein translocase Sec, Sec61-beta subunit protein
													AT5G60540		ATPDX2_EMB2407_PDX2__pyridoxine biosynthesis 2
													AT5G60600	Isoprenoids	CLB4_CSB3_GCPE_HDS_ISPG__4-hydroxy-3-methylbut-2-enyl diphosphate synthase
													AT5G60640		ATPDI2_ATPDIL1-4_PDI2_PDIL1-4__PDI-like 1-4
													AT5G61140		U5 small nuclear ribonucleoprotein helicase
													AT5G61170		Ribosomal protein S19e family protein
													AT5G61410		EMB2728_RPE__D-ribulose-5-phosphate-3-epimerase
													AT5G61790	Starvation	ATCNX1_CNX1__calnexin 1
													AT5G62350		Plant invertase/pectin methylesterase inhibitor superfamily protein
													AT5G62440	Starvation	Protein of unknown function (DUF3223) Protein of unknown function (DUF3223)
													AT5G62440	Starvation	Protein of unknown function (DUF3223) Protein of unknown function (DUF3223)
													AT5G62530		ALDH12A1_ATP5CDH_P5CDH__aldehyde dehydrogenase 12A1
													AT5G62670		AHA11_HA11__H(+)-ATPase 11
													AT5G62690		TUB2__tubulin beta chain 2
													AT5G62720		Integral membrane HPP family protein
													AT5G63120		P-loop containing nucleoside triphosphate hydrolases superfamily protein
													AT5G63400		ADK1__adenylate kinase 1
													AT5G63420		emb2746__RNA-metabolising metallo-beta-lactamase family protein
													AT5G63570	Isoprenoids	GSA1__glutamate-1-semialdehyde-2,1-aminomutase
													AT5G63620		GroES-like zinc-binding alcohol dehydrogenase family protein
													AT5G63860		UVR8__Regulator of chromosome condensation (RCC1) family protein
													AT5G63980		ALX8_ATSAL1_FRY1_HOS2_RON1_SAL1_SUPO1__Inositol monophosphatase family protein
													AT5G64140		RPS28__ribosomal protein S28
													AT5G64290		DCT_DIT2.1__dicarboxylate transport 2.1
													AT5G64380		Inositol monophosphatase family protein
													AT5G64430		Octicosapeptide/Phox/Bem1p family protein
													AT5G64580		EMB3144__AAA-type ATPase family protein
													AT5G64740		CESA6_E112_IXR2_PRC1__cellulose synthase 6
													AT5G64840		ABCF5_ATGCN5_GCN5__general control non-repressible 5
													AT5G64940		ATATH13_ATH13_ATOSA1_OSA1__ABC2 homolog 13
													AT5G65010		ASN2__asparagine synthetase 2
													AT5G65020		ANNAT2__annexin 2
													AT5G65220		Ribosomal L29 family protein
													AT5G65430		14-3-3KAPPA_GF14 KAPPA_GRF8__general regulatory factor 8
													AT5G65620		Zincin-like metalloproteases family protein
													AT5G66120	PhenylP	3-dehydroquinate synthase, putative
													AT5G66200		ARO2__armadillo repeat only 2
													AT5G66470		RNA binding;GTP binding
													AT5G66570		MSP-1_OE33_OEE1_OEE33_PSBO-1_PSBO1__PS II oxygen-evolving complex 1
													AT5G66680		DGL1__dolichyl-diphosphooligosaccharide-protein glycosyltransferase 48kDa subunit family protein
													AT5G67150	PhenylP	HXXXD-type acyl-transferase family protein
													AT5G67385		Phototropic-responsive NPH3 family protein
													AT5G67500		ATVDAC2_VDAC2__voltage dependent anion channel 2
													ATCG00020		PSBA__photosystem II reaction center protein A
													ATCG00065		RPS12_RPS12A__ribosomal protein S12A
													ATCG00120		ATPA__ATP synthase subunit alpha
													ATCG00160		RPS2__ribosomal protein S2
													ATCG00170		RPOC2__DNA-directed RNA polymerase family protein
													ATCG00180		RPOC1__DNA-directed RNA polymerase family protein
													ATCG00190		RPOB__RNA polymerase subunit beta
													ATCG00280		PSBC__photosystem II reaction center protein C
													ATCG00330		RPS14__chloroplast ribosomal protein S14
													ATCG00340		PSAB__Photosystem I, PsaA/PsaB protein
													ATCG00380		RPS4__chloroplast ribosomal protein S4
													ATCG00430		PSBG__photosystem II reaction center protein G
													ATCG00470		ATPE__ATP synthase epsilon chain
													ATCG00540		PETA__photosynthetic electron transfer A
													ATCG00660		RPL20__ribosomal protein L20
													ATCG00680		PSBB__photosystem II reaction center protein B
													ATCG00720		PETB__photosynthetic electron transfer B
													ATCG00770		RPS8__ribosomal protein S8
													ATCG00820		RPS19__ribosomal protein S19
													ATCG00840		RPL23_RPL23.1__ribosomal protein L23.1
													ATCG00860		YCF2.1__Chloroplast Ycf2;ATPase, AAA type, core
													ATCG01010		NDHF__NADH-Ubiquinone oxidoreductase (complex I), chain 5 protein
													ATCG01090		NDHI__NADPH dehydrogenases
													ATCG01110		NDHH__NAD(P)H dehydrogenase subunit H
													ATCG01120		RPS15__chloroplast ribosomal protein S15
													ATCG01130		YCF1.2__Ycf1 protein
													ATMG00070		NAD9__NADH dehydrogenase subunit 9
													ATMG00510		NAD7__NADH dehydrogenase subunit 7
													DESCRIPTION

## Sheet: Comp_T_P
EnrichedP	giED_T	giEN_T	lhycca1ED_T	lhycca1EN_T	prr7prr9ED_T	prr7prr9EN_T	toc1ED_T	toc1EN_T	giED_P	giEN_P	lhycca1ED_P	lhycca1EN_P	prr7prr9ED_P	prr7prr9EN_P	toc1ED_P	toc1EN_P
Lysine Deacetylase	1	1	1	1	1	1	1	1	1	1	1	1	1	1	1	1
Lysine Acetylase	1	1	1	1	1	1	1	1	1	1	1	1	1	1	1	1
Protein Kinase	0.89462	0.976168	0.847613	0.999944	0.847613	0.612378	1	0.97316	1	1	1	1	1	1	1	1
Protein Phosphatase	1	1	1	0.996974	0.715797	1	1	1	0.974677	1	0.999999	1	0.999999	1	0.993086	1
Ubiquitination	1	1	0.992774	0.991472	0.956548	1	1	1	1	1	1	1	1	1	1	1
Deubiquitination	1	1	1	1	1	1	1	1	1	1	1	1	1	0.973617	1	1
Methyltransferase	1	1	1	1	1	1	1	1	1	1	1	0.998106	1	1	1	1
Demethylase	1	1	1	1	1	1	1	1	1	1	1	1	1	1	1	1
Sumolation	1	1	1	1	1	1	1	1	1	1	1	0.956141	1	0.951297	1	1
Desumoylation	1	1	1	1	1	1	1	1	1	1	1	1	1	1	1	1
Isoprenoids	0.106547	0.51318	0.70375	0.885196	0.370532	0.670363	0.554395	0.0170576	1	1	1	1	1	1	1	1
StarchDeg	1	0.100267	0.0828325	0.851836	0.383916	1	1	1	0.651792	0.600428	0.833012	0.877795	0.562252	0.538899	0.233506	0.487516
StarchBios	0.125831	0.1222	0.0211052	0.67422	0.118075	1	1	0.118554	0.365646	0.677836	0.90877	0.888739	0.538998	0.871138	0.102306	1
TFs	0.000362425	0.0381851	0.000125361	1.60212e-114	1.7063e-13	0.190931	0.414731	0.032784	0.999999	1	1	1	1	1	1	1
Starvation	0.0805861	0.25683	0.655713	0.960895	0.289593	1	0.355548	0.245282	0.999569	0.992487	0.998386	1	0.999972	1	0.764475	0.995286
PhenylP	1	0.34511	0.481819	0.307774	0.654942	1	1	0.330963	0.999716	0.99982	1	1	1	1	1	1
Horm_nonIso	0.6994	1	0.773117	0.969721	0.773117	1	1	0.676281	0.811323	0.662989	0.926473	1	0.999811	1	0.94676	0.951458
Cold	1	1	0.00435696	0.737173	0.0438819	0.000155169	1	1	0.521642	1	0.65568	0.82148	0.52839	0.803544	0.480524	0.689223
EnrichedP	giED_T	giEN_T	lhycca1ED_T	lhycca1EN_T	prr7prr9ED_T	prr7prr9EN_T	toc1ED_T	toc1EN_T	giED_P	giEN_P	lhycca1ED_P	lhycca1EN_P	prr7prr9ED_P	prr7prr9EN_P	toc1ED_P	toc1EN_P
Lysine Deacetylase	0	0	0	0	0	0	0	0	0	0	0	0	0	0	0	0
Lysine Acetylase	0	0	0	0	0	0	0	0	0	0	0	0	0	0	0	0
Protein Kinase	0	0	0	0	0	0	0	0	0	0	0	0	0	0	0	0
Protein Phosphatase	0	0	0	0	0	0	0	0	0	0	0	0	0	0	0	0
Ubiquitination	0	0	0	0	0	0	0	0	0	0	0	0	0	0	0	0
Deubiquitination	0	0	0	0	0	0	0	0	0	0	0	0	0	0	0	0
Methyltransferase	0	0	0	0	0	0	0	0	0	0	0	0	0	0	0	0
Demethylase	0	0	0	0	0	0	0	0	0	0	0	0	0	0	0	0
Sumolation	0	0	0	0	0	0	0	0	0	0	0	0	0	0	0	0
Desumoylation	0	0	0	0	0	0	0	0	0	0	0	0	0	0	0	0
Isoprenoids	0	0	0	0	0	0	0	1	0	0	0	0	0	0	0	0
StarchDeg	0	0	0	0	0	0	0	0	0	0	0	0	0	0	0	0
StarchBios	0	0	1	0	0	0	0	0	0	0	0	0	0	0	0	0
TFs	1	1	1	1	1	0	0	1	0	0	0	0	0	0	0	0
Starvation	0	0	0	0	0	0	0	0	0	0	0	0	0	0	0	0
PhenylP	0	0	0	0	0	0	0	0	0	0	0	0	0	0	0	0
Horm_nonIso	0	0	0	0	0	0	0	0	0	0	0	0	0	0	0	0
Cold	0	0	1	0	1	1	0	0	0	0	0	0	0	0	0	0
EnrichedP	giED_T	giEN_T	lhycca1ED_T	lhycca1EN_T	prr7prr9ED_T	prr7prr9EN_T	toc1ED_T	toc1EN_T	giED_P	giEN_P	lhycca1ED_P	lhycca1EN_P	prr7prr9ED_P	prr7prr9EN_P	toc1ED_P	toc1EN_P
Lysine Deacetylase	NA	NA	NA	NA	NA	NA	NA	NA	NA	NA	NA	NA	NA	NA	NA	NA
Lysine Acetylase	NA	NA	NA	NA	NA	NA	NA	NA	NA	NA	NA	NA	NA	NA	NA	NA
Protein Kinase	NA	NA	NA	NA	NA	NA	NA	NA	NA	NA	NA	NA	NA	NA	NA	NA
Protein Phosphatase	NA	NA	NA	NA	NA	NA	NA	NA	NA	NA	NA	NA	NA	NA	NA	NA
Ubiquitination	NA	NA	NA	NA	NA	NA	NA	NA	NA	NA	NA	NA	NA	NA	NA	NA
Deubiquitination	NA	NA	NA	NA	NA	NA	NA	NA	NA	NA	NA	NA	NA	NA	NA	NA
Methyltransferase	NA	NA	NA	NA	NA	NA	NA	NA	NA	NA	NA	NA	NA	NA	NA	NA
Demethylase	NA	NA	NA	NA	NA	NA	NA	NA	NA	NA	NA	NA	NA	NA	NA	NA
Sumolation	NA	NA	NA	NA	NA	NA	NA	NA	NA	NA	NA	NA	NA	NA	NA	NA
Desumoylation	NA	NA	NA	NA	NA	NA	NA	NA	NA	NA	NA	NA	NA	NA	NA	NA
Isoprenoids	NA	NA	NA	NA	NA	NA	NA	0.0170576	NA	NA	NA	NA	NA	NA	NA	NA
StarchDeg	NA	NA	NA	NA	NA	NA	NA	NA	NA	NA	NA	NA	NA	NA	NA	NA
StarchBios	NA	NA	0.0211052	NA	NA	NA	NA	NA	NA	NA	NA	NA	NA	NA	NA	NA
TFs	0.000362425	0.0381851	0.000125361	1.60212e-114	1.7063e-13	NA	NA	0.032784	NA	NA	NA	NA	NA	NA	NA	NA
Starvation	NA	NA	NA	NA	NA	NA	NA	NA	NA	NA	NA	NA	NA	NA	NA	NA
PhenylP	NA	NA	NA	NA	NA	NA	NA	NA	NA	NA	NA	NA	NA	NA	NA	NA
Horm_nonIso	NA	NA	NA	NA	NA	NA	NA	NA	NA	NA	NA	NA	NA	NA	NA	NA
Cold	NA	NA	0.00435696	NA	0.0438819	0.000155169	NA	NA	NA	NA	NA	NA	NA	NA	NA	NA

## Sheet: HeatmapTP
EnrichedP	Lysine Deacetylase	Lysine Acetylase	Protein Kinase	Protein Phosphatase	Ubiquitination	Deubiquitination	Methyltransferase	Demethylase	Sumolation	Desumoylation	Isoprenoids	StarchDeg	StarchBios	TFs	Starvation	PhenylP	Horm_nonIso	Cold
giED_T	0	0	0	0	0	0	0	0	0	0	0	0	0	1	0	0	0	0
giEN_T	0	0	0	0	0	0	0	0	0	0	0	0	0	1	0	0	0	0
lhycca1ED_T	0	0	0	0	0	0	0	0	0	0	0	0	1	1	0	0	0	1
lhycca1EN_T	0	0	0	0	0	0	0	0	0	0	0	0	0	1	0	0	0	0
prr7prr9ED_T	0	0	0	0	0	0	0	0	0	0	0	0	0	1	0	0	0	1
prr7prr9EN_T	0	0	0	0	0	0	0	0	0	0	0	0	0	0	0	0	0	1
toc1ED_T	0	0	0	0	0	0	0	0	0	0	0	0	0	0	0	0	0	0
toc1EN_T	0	0	0	0	0	0	0	0	0	0	1	0	0	1	0	0	0	0
giED_P	0	0	0	0	0	0	0	0	0	0	0	0	0	0	0	0	0	0
giEN_P	0	0	0	0	0	0	0	0	0	0	0	0	0	0	0	0	0	0
lhycca1ED_P	0	0	0	0	0	0	0	0	0	0	0	0	0	0	0	0	0	0
lhycca1EN_P	0	0	0	0	0	0	0	0	0	0	0	0	0	0	0	0	0	0
prr7prr9ED_P	0	0	0	0	0	0	0	0	0	0	0	0	0	0	0	0	0	0
prr7prr9EN_P	0	0	0	0	0	0	0	0	0	0	0	0	0	0	0	0	0	0
toc1ED_P	0	0	0	0	0	0	0	0	0	0	0	0	0	0	0	0	0	0
toc1EN_P	0	0	0	0	0	0	0	0	0	0	0	0	0	0	0	0	0	0
DIFFERENT SORTING
EnrichedP	Lysine Deacetylase	Lysine Acetylase	Protein Kinase	Protein Phosphatase	Ubiquitination	Deubiquitination	Methyltransferase	Demethylase	Sumolation	Desumoylation	Isoprenoids	StarchDeg	StarchBios	TFs	Starvation	PhenylP	Horm_nonIso	Cold
giED_P	0	0	1	0	1	0	0	0	0	0	1	0	0	1	1	0	1	0
giED_T	0	0	1	1	1	0	0	0	0	0	0	0	1	1	1	0	0	1
giEN_P	0	0	1	1	1	0	0	0	0	0	1	0	0	1	1	0	1	0
giEN_T	0	0	0	0	1	0	0	0	0	0	0	1	1	1	1	0	0	0
lhycca1ED_P	0	0	1	1	1	0	0	0	0	0	1	0	0	1	1	0	1	0
lhycca1ED_T	0	0	1	0	1	1	0	0	0	0	0	1	0	1	1	0	1	0
lhycca1EN_P	0	0	1	1	1	1	1	0	0	0	1	0	0	1	1	1	1	0
lhycca1EN_T	0	0	1	0	1	0	0	0	1	0	1	0	0	1	1	1	1	0
prr7prr9ED_P	0	0	1	1	1	1	1	0	0	0	1	0	0	1	1	1	1	0
prr7prr9ED_T	0	0	0	0	1	0	0	0	0	0	1	0	0	0	1	0	0	1
prr7prr9EN_P	0	0	1	1	1	0	1	0	0	0	1	0	0	1	1	1	1	0
prr7prr9EN_T	0	0	0	0	0	0	0	0	0	0	0	0	0	0	0	0	0	1
toc1ED_P	0	0	1	0	1	0	0	0	0	0	0	0	0	1	1	0	1	0
toc1ED_T	0	0	0	0	1	0	0	0	0	0	0	1	0	0	1	0	0	0
toc1EN_P	0	0	1	1	1	0	0	0	0	0	1	0	0	1	1	0	1	0
toc1EN_T	0	0	1	0	1	0	0	0	0	0	0	1	1	1	1	0	0	0
EnrichedP	Lysine Deacetylase	Lysine Acetylase	Protein Kinase	Protein Phosphatase	Ubiquitination	Deubiquitination	Methyltransferase	Demethylase	Sumolation	Desumoylation	Isoprenoids	StarchDeg	StarchBios	TFs	Starvation	PhenylP	Horm_nonIso	Cold
giED_T	0	0	1	1	1	0	0	0	0	0	0	0	1	1	1	0	0	1
giEN_T	0	0	0	0	1	0	0	0	0	0	0	1	1	1	1	0	0	0
lhycca1ED_T	0	0	1	0	1	1	0	0	0	0	0	1	0	1	1	0	1	0
lhycca1EN_T	0	0	1	0	1	0	0	0	1	0	1	0	0	1	1	1	1	0
prr7prr9ED_T	0	0	0	0	1	0	0	0	0	0	1	0	0	0	1	0	0	1
prr7prr9EN_T	0	0	0	0	0	0	0	0	0	0	0	0	0	0	0	0	0	1
toc1ED_T	0	0	0	0	1	0	0	0	0	0	0	1	0	0	1	0	0	0
toc1EN_T	0	0	1	0	1	0	0	0	0	0	0	1	1	1	1	0	0	0
giED_P	0	0	1	0	1	0	0	0	0	0	1	0	0	1	1	0	1	0
giEN_P	0	0	1	1	1	0	0	0	0	0	1	0	0	1	1	0	1	0
lhycca1ED_P	0	0	1	1	1	0	0	0	0	0	1	0	0	1	1	0	1	0
lhycca1EN_P	0	0	1	1	1	1	1	0	0	0	1	0	0	1	1	1	1	0
prr7prr9ED_P	0	0	1	1	1	1	1	0	0	0	1	0	0	1	1	1	1	0
prr7prr9EN_P	0	0	1	1	1	0	1	0	0	0	1	0	0	1	1	1	1	0
toc1ED_P	0	0	1	0	1	0	0	0	0	0	0	0	0	1	1	0	1	0
toc1EN_P	0	0	1	1	1	0	0	0	0	0	1	0	0	1	1	0	1	0
EnrichedP	Lysine Deacetylase	Lysine Acetylase	Protein Kinase	Protein Phosphatase	Ubiquitination	Deubiquitination	Methyltransferase	Demethylase	Sumolation	Desumoylation	Isoprenoids	StarchDeg	StarchBios	TFs	Starvation	PhenylP	Horm_nonIso	Cold
giED_P	0	0	1	0	1	0	0	0	0	0	1	0	0	1	1	0	1	0
giED_T	0	0	1	1	1	0	0	0	0	0	0	0	1	1	1	0	0	1
giEN_P	0	0	1	1	1	0	0	0	0	0	1	0	0	1	1	0	1	0
giEN_T	0	0	0	0	1	0	0	0	0	0	0	1	1	1	1	0	0	0
lhycca1ED_P	0	0	1	1	1	0	0	0	0	0	1	0	0	1	1	0	1	0
lhycca1ED_T	0	0	1	0	1	1	0	0	0	0	0	1	0	1	1	0	1	0
lhycca1EN_P	0	0	1	1	1	1	1	0	0	0	1	0	0	1	1	1	1	0
lhycca1EN_T	0	0	1	0	1	0	0	0	1	0	1	0	0	1	1	1	1	0
prr7prr9ED_P	0	0	1	1	1	1	1	0	0	0	1	0	0	1	1	1	1	0
prr7prr9ED_T	0	0	0	0	1	0	0	0	0	0	1	0	0	0	1	0	0	1
prr7prr9EN_P	0	0	1	1	1	0	1	0	0	0	1	0	0	1	1	1	1	0
prr7prr9EN_T	0	0	0	0	0	0	0	0	0	0	0	0	0	0	0	0	0	1
toc1ED_P	0	0	1	0	1	0	0	0	0	0	0	0	0	1	1	0	1	0
toc1ED_T	0	0	0	0	1	0	0	0	0	0	0	1	0	0	1	0	0	0
toc1EN_P	0	0	1	1	1	0	0	0	0	0	1	0	0	1	1	0	1	0
toc1EN_T	0	0	1	0	1	0	0	0	0	0	0	1	1	1	1	0	0	0

## Sheet: TablePathwEnrich
	giED_T	giEN_T	lhycca1ED_T	lhycca1EN_T	prr7prr9ED_T	prr7prr9EN_T	toc1ED_T	toc1EN_T	giED_P	giEN_P	lhycca1ED_P	lhycca1EN_P	prr7prr9ED_P	prr7prr9EN_P	toc1ED_P	toc1EN_P
Lysine Deacetylase	0	0	0	0	0	0	0	0	0	0	0	0	0	0	0	0
Lysine Acetylase	0	0	0	0	0	0	0	0	0	0	0	0	0	0	0	0
Protein Kinase	2	1	13	37	13	1	0	1	0	0	1	4	4	2	0	1
Protein Phosphatase	0	0	0	3	2	0	0	0	2	0	2	5	4	2	1	0
Ubiquitination	0	0	1	10	2	0	0	0	0	0	0	1	1	2	0	0
Deubiquitination	0	0	0	0	0	0	0	0	0	0	0	0	0	2	0	0
Methyltransferase	0	0	0	0	0	0	0	0	0	0	0	1	0	0	0	0
Demethylase	0	0	0	0	0	0	0	0	0	0	0	0	0	0	0	0
Sumoylation	0	0	0	0	0	0	0	0	0	0	0	1	0	1	0	0
Desumoylation	0	0	0	0	0	0	0	0	0	0	0	0	0	0	0	0
Isoprenoids	13	9	37	140	42	2	4	15	1	2	4	16	8	13	2	1
Starch Degradation	0	1	2	1	1	0	0	0	1	1	2	4	4	6	2	2
Starch Biosynthesis	1	1	3	2	2	0	0	1	2	1	2	5	5	5	3	0
TFs	11	7	30	266	48	2	2	7	11	7	39	40	31	35	7	10
Starvation	3	2	4	11	6	0	1	2	2	3	16	18	17	13	7	7
Phenylpropanoid	0	2	6	24	5	0	0	2	3	2	8	8	8	8	0	3
Hormones	1	0	4	13	4	0	0	1	9	9	27	27	24	29	6	12
Cold	0	0	3	1	2	2	0	0	1	0	2	3	3	3	1	1
	giED_T	giEN_T	lhycca1ED_T	lhycca1EN_T	prr7prr9ED_T	prr7prr9EN_T	toc1ED_T	toc1EN_T	giED_P	giEN_P	lhycca1ED_P	lhycca1EN_P	prr7prr9ED_P	prr7prr9EN_P	toc1ED_P	toc1EN_P
Lysine Deacetylase	0	0	0	0	0	0	0	0	0	0	0	0	0	0	0	0
Lysine Acetylase	0	0	0	0	0	0	0	0	0	0	0	0	0	0	0	0
Protein Kinase	1	1	1	1	1	1	0	1	0	0	1	1	1	1	0	1
Protein Phosphatase	0	0	0	1	1	0	0	0	1	0	1	1	1	1	1	0
Ubiquitination	0	0	1	1	1	0	0	0	0	0	0	1	1	1	0	0
Deubiquitination	0	0	0	0	0	0	0	0	0	0	0	0	0	1	0	0
Methyltransferase	0	0	0	0	0	0	0	0	0	0	0	1	0	0	0	0
Demethylase	0	0	0	0	0	0	0	0	0	0	0	0	0	0	0	0
Sumoylation	0	0	0	0	0	0	0	0	0	0	0	1	0	1	0	0
Desumoylation	0	0	0	0	0	0	0	0	0	0	0	0	0	0	0	0
Isoprenoids	1	1	1	1	1	1	1	1	1	1	1	1	1	1	1	1
Starch Degradation	0	1	1	1	1	0	0	0	1	1	1	1	1	1	1	1
Starch Biosynthesis	1	1	1	1	1	0	0	1	1	1	1	1	1	1	1	0
TFs	1	1	1	1	1	1	1	1	1	1	1	1	1	1	1	1
Starvation	1	1	1	1	1	0	1	1	1	1	1	1	1	1	1	1
Phenylpropanoid	0	1	1	1	1	0	0	1	1	1	1	1	1	1	0	1
Hormones	1	0	1	1	1	0	0	1	1	1	1	1	1	1	1	1
Cold	0	0	1	1	1	1	0	0	1	0	1	1	1	1	1	1
	giED_T	giEN_T	lhycca1ED_T	lhycca1EN_T	prr7prr9ED_T	prr7prr9EN_T	toc1ED_T	toc1EN_T	giED_P	giEN_P	lhycca1ED_P	lhycca1EN_P	prr7prr9ED_P	prr7prr9EN_P	toc1ED_P	toc1EN_P
Lysine Deacetylase	NA	NA	NA	NA	NA	NA	NA	NA	NA	NA	NA	NA	NA	NA	NA	NA
Lysine Acetylase	NA	NA	NA	NA	NA	NA	NA	NA	NA	NA	NA	NA	NA	NA	NA	NA
Protein Kinase	2	1	13	37	13	1	NA	1	NA	NA	1	4	4	2	NA	1
Protein Phosphatase	NA	NA	NA	3	2	NA	NA	NA	2	NA	2	5	4	2	1	NA
Ubiquitination	NA	NA	1	10	2	NA	NA	NA	NA	NA	NA	1	1	2	NA	NA
Deubiquitination	NA	NA	NA	NA	NA	NA	NA	NA	NA	NA	NA	NA	NA	2	NA	NA
Methyltransferase	NA	NA	NA	NA	NA	NA	NA	NA	NA	NA	NA	1	NA	NA	NA	NA
Demethylase	NA	NA	NA	NA	NA	NA	NA	NA	NA	NA	NA	NA	NA	NA	NA	NA
Sumoylation	NA	NA	NA	NA	NA	NA	NA	NA	NA	NA	NA	1	NA	1	NA	NA
Desumoylation	NA	NA	NA	NA	NA	NA	NA	NA	NA	NA	NA	NA	NA	NA	NA	NA
Isoprenoids	13	9	37	140	42	2	4	15	1	2	4	16	8	13	2	1
Starch Degradation	NA	1	2	1	1	NA	NA	NA	1	1	2	4	4	6	2	2
Starch Biosynthesis	1	1	3	2	2	NA	NA	1	2	1	2	5	5	5	3	NA
TFs	11	7	30	266	48	2	2	7	11	7	39	40	31	35	7	10
Starvation	3	2	4	11	6	NA	1	2	2	3	16	18	17	13	7	7
Phenylpropanoid	NA	2	6	24	5	NA	NA	2	3	2	8	8	8	8	NA	3
Hormones	1	NA	4	13	4	NA	NA	1	9	9	27	27	24	29	6	12
Cold	NA	NA	3	1	2	2	NA	NA	1	NA	2	3	3	3	1	1
