# Supplementary material for: Parallel analysis of Arabidopsis circadian clock mutants reveals different scales of transcriptome and proteome regulation
Source: Open Biol. 2017 Mar 1;7(3):160333. doi: 10.1098/rsob.160333 (PMC5376707; doi:10.1098/rsob.160333)
Supplement: Table S8 [file rsob160333supp16.xlsx]

## Sheet: CarbonResponsiveGenes_Promoters
AGI	Descr	PRR7/PRR9		Evening Element		SH2008_1		SH2008_2
		CACGTGGC-qty	CACGTGGC-pos	AAATATC-qty	AAATATC-pos	TGGATAA-qty	TGGATAA-pos	CCACGTGT-qty	CCACGTGT-pos
AT1G01720	NAC (No Apical Meristem) domain transcriptional regulator superfamily protein	0		0		0		1	1908;
AT1G02360	Chitinase family protein	0		1	215;	0		0
AT1G04040	HAD superfamily, subfamily IIIB acid phosphatase	0		0		0		0
AT1G04980	PDI-like 2-2	0		0		0		0
AT1G05340	unknown protein; FUNCTIONS IN: molecular_function unknown; INVOLVED IN: biological_process unknown; LOCATED IN: chloroplast; EXPRESSED IN: 14 plant structures; EXPRESSED DURING: 7 growth stages; BEST Arabidopsis thaliana protein match is: unknown protein	0		0		0		0
AT1G05680	Uridine diphosphate glycosyltransferase 74E2	0		1	1210;	0		0
AT1G08630	threonine aldolase 1	0		0		0		0
AT1G09460	Carbohydrate-binding X8 domain superfamily protein	0		1	948;	1	1582;	0
AT1G09500	NAD(P)-binding Rossmann-fold superfamily protein	0		1	1488;	1	1778;	0
AT1G10340	Ankyrin repeat family protein	0		1	1423;	0		0
AT1G14870	PLANT CADMIUM RESISTANCE 2	0		1	1643;	0		0
AT1G15040	Class I glutamine amidotransferase-like superfamily protein	0		0		0		0
AT1G15670	Galactose oxidase/kelch repeat superfamily protein	0		1	1578;	0		0
AT1G16410	cytochrome p450 79f1	0		1	1515;	3	1275;1667;1704;	0
AT1G18270	ketose-bisphosphate aldolase class-II family protein	1	1243;	1	1481;	0		0
AT1G18590	sulfotransferase 17	0		0		0		0
AT1G19530	unknown protein; FUNCTIONS IN: molecular_function unknown; INVOLVED IN: N-terminal protein myristoylation, anaerobic respiration; LOCATED IN: cellular_component unknown; EXPRESSED IN: leaf apex, inflorescence meristem, hypocotyl, root, flower; EXPRESSED D	0		0		1	111;	0
AT1G21000	PLATZ transcription factor family protein	0		0		0		0
AT1G21100	O-methyltransferase family protein	0		0		0		0
AT1G21110	O-methyltransferase family protein	0		2	926;1952;	0		0
AT1G21250	cell wall-associated kinase	0		0		0		0
AT1G24100	UDP-glucosyl transferase 74B1	0		0		0		0
AT1G25400	unknown protein; FUNCTIONS IN: molecular_function unknown; INVOLVED IN: biological_process unknown; LOCATED IN: cellular_component unknown; EXPRESSED IN: 20 plant structures; EXPRESSED DURING: 10 growth stages; BEST Arabidopsis thaliana protein match is:	0		0		0		0
AT1G27730	salt tolerance zinc finger	0		2	626;1263;	1	494;	0
AT1G29660	GDSL-like Lipase/Acylhydrolase superfamily protein	0		2	1018;1356;	0		0
AT1G30720	FAD-binding Berberine family protein	0		0		0		0
AT1G31690	Copper amine oxidase family protein	0		2	1302;1473;	0		0
AT1G33055	unknown protein; FUNCTIONS IN: molecular_function unknown; INVOLVED IN: anaerobic respiration; LOCATED IN: endomembrane system; EXPRESSED IN: 13 plant structures; EXPRESSED DURING: 6 growth stages; Has 20 Blast hits to 20 proteins in 8 species: Archae - 0	0		0		1	100;	0
AT1G35140	Phosphate-responsive 1 family protein	0		0		0		0
AT1G52200	PLAC8 family protein	0		0		0		0
AT1G53885	Protein of unknown function (DUF581)	0		1	1955;	0		0
AT1G58170	Disease resistance-responsive (dirigent-like protein) family protein	0		1	610;	0		0
AT1G58180	beta carbonic anhydrase 6	0		0		0		0
AT1G63180	UDP-D-glucose/UDP-D-galactose 4-epimerase 3	0		2	92;1842;	0		0
AT1G64660	methionine gamma-lyase	0		1	262;	0		1	710;
AT1G65860	flavin-monooxygenase glucosinolate S-oxygenase 1	0		1	1976;	0		0
AT1G67750	Pectate lyase family protein	0		2	688;770;	0		0
AT1G73600	S-adenosyl-L-methionine-dependent methyltransferases superfamily protein	0		1	400;	0		0
AT1G76600	unknown protein; FUNCTIONS IN: molecular_function unknown; INVOLVED IN: N-terminal protein myristoylation; LOCATED IN: nucleolus, nucleus; EXPRESSED IN: 24 plant structures; EXPRESSED DURING: 15 growth stages; BEST Arabidopsis thaliana protein match is: u	0		2	539;744;	2	364;1289;	0
AT2G03760	sulphotransferase 12	0		0		0		0
AT2G14750	APS kinase	0		1	1601;	1	810;	0
AT2G16660	Major facilitator superfamily protein	0		0		0		0
AT2G17500	Auxin efflux carrier family protein	0		1	996;	0		0
AT2G18660	plant natriuretic peptide A	0		2	574;622;	0		0
AT2G19800	myo-inositol oxygenase 2	0		1	677;	0		0
AT2G26560	phospholipase A 2A	0		0		0		0
AT2G28400	Protein of unknown function, DUF584	0		0		1	1839;	0
AT2G31945	unknown protein; FUNCTIONS IN: molecular_function unknown; INVOLVED IN: biological_process unknown; LOCATED IN: endomembrane system; EXPRESSED IN: 8 plant structures; EXPRESSED DURING: 4 anthesis, petal differentiation and expansion stage; BEST Arabidopsi	0		0		0		0
AT2G32220	Ribosomal L27e protein family	0		1	1960;	0		0
AT2G40000	ortholog of sugar beet HS1 PRO-1 2	0		0		1	780;	0
AT2G40475	unknown protein; BEST Arabidopsis thaliana protein match is: unknown protein (TAIR:AT3G56260.2); Has 477 Blast hits to 219 proteins in 41 species: Archae - 0; Bacteria - 4; Metazoa - 91; Fungi - 61; Plants - 144; Viruses - 0; Other Eukaryotes - 177 (sourc	0		3	420;1126;1269;	0		0
AT2G41100	Calcium-binding EF hand family protein	0		1	727;	1	1313;	0
AT2G43400	electron-transfer flavoprotein:ubiquinone oxidoreductase	0		0		0		0
AT2G44940	Integrase-type DNA-binding superfamily protein	0		1	696;	0		0
AT2G46430	cyclic nucleotide gated channel 3	0		0		0		0
AT2G46650	cytochrome B5 isoform C	1	457;	0		0		0
AT3G03190	glutathione S-transferase F11	0		0		0		0
AT3G06035	Glycoprotein membrane precursor GPI-anchored	0		0		0		0
AT3G13450	Transketolase family protein	0		0		0		0
AT3G13650	Disease resistance-responsive (dirigent-like protein) family protein	0		2	940;1584;	0		0
AT3G15460	Ribosomal RNA processing Brix domain protein	0		0		1	86;	0
AT3G15500	NAC domain containing protein 3	0		1	1383;	0		1	1887;
AT3G15620	DNA photolyase family protein	0		3	571;701;965;	2	1248;1805;	0
AT3G19370	Plant protein of unknown function (DUF869)	0		0		0		0
AT3G22060	Receptor-like protein kinase-related family protein	0		0		0		0
AT3G22640	cupin family protein	0		0		1	1884;	0
AT3G26210	cytochrome P450, family 71, subfamily B, polypeptide 23	1	1307;	0		0		0
AT3G26220	cytochrome P450, family 71, subfamily B, polypeptide 3	0		0		0		0
AT3G26510	Octicosapeptide/Phox/Bem1p family protein	0		1	1085;	1	182;	0
AT3G28220	TRAF-like family protein	0		1	893;	0		0
AT3G29030	expansin A5	0		0		1	999;	0
AT3G29240	Protein of unknown function (DUF179)	0		0		1	832;	0
AT3G30775	Methylenetetrahydrofolate reductase family protein	0		0		0		0
AT3G44450	unknown protein; BEST Arabidopsis thaliana protein match is: unknown protein (TAIR:AT3G52740.1); Has 63 Blast hits to 63 proteins in 12 species: Archae - 0; Bacteria - 0; Metazoa - 0; Fungi - 0; Plants - 63; Viruses - 0; Other Eukaryotes - 0 (source: NCBI	0		1	985;	0		0
AT3G44990	xyloglucan endo-transglycosylase-related 8	0		2	9;1713;	0		0
AT3G45730	unknown protein; Has 3 Blast hits to 3 proteins in 1 species: Archae - 0; Bacteria - 0; Metazoa - 0; Fungi - 0; Plants - 3; Viruses - 0; Other Eukaryotes - 0 (source: NCBI BLink).	0		1	141;	0		0
AT3G49780	phytosulfokine 4 precursor	0		2	74;111;	1	231;	0
AT3G50970	dehydrin family protein	0		1	1880;	0		0
AT3G51330	Eukaryotic aspartyl protease family protein	0		0		0		0
AT3G57010	Calcium-dependent phosphotriesterase superfamily protein	0		0		0		0
AT3G60540	Preprotein translocase Sec, Sec61-beta subunit protein	1	1897;	0		1	325;	1	1855;
AT4G02330	Plant invertase/pectin methylesterase inhibitor superfamily	0		1	493;	0		0
AT4G03060	AOP2 (ALKENYL HYDROXALKYL PRODUCING 2); oxidoreductase, acting on paired donors, with incorporation or reduction of molecular oxygen, 2-oxoglutarate as one donor, and incorporation of one atom each of oxygen into both donors	0		1	405;	0		0
AT4G04610	APS reductase 1	0		0		0		0
AT4G11190	Disease resistance-responsive (dirigent-like protein) family protein	0		1	602;	0		0
AT4G11460	cysteine-rich RLK (RECEPTOR-like protein kinase) 30	0		1	336;	0		0
AT4G11890	Protein kinase superfamily protein	0		0		0		0
AT4G12030	bile acid transporter 5	0		0		0		0
AT4G14365	XB3 ortholog 4 in Arabidopsis thaliana	0		0		0		0
AT4G15210	beta-amylase 5	0		1	1671;	0		0
AT4G15660	Thioredoxin superfamily protein	0		0		0		0
AT4G15680	Thioredoxin superfamily protein	0		2	345;366;	0		0
AT4G15690	Thioredoxin superfamily protein	0		0		0		0
AT4G19160	unknown protein; Has 315 Blast hits to 315 proteins in 152 species: Archae - 0; Bacteria - 250; Metazoa - 2; Fungi - 0; Plants - 46; Viruses - 0; Other Eukaryotes - 17 (source: NCBI BLink).	0		1	790;	0		0
AT4G20460	NAD(P)-binding Rossmann-fold superfamily protein	0		0		1	1180;	0
AT4G21380	receptor kinase 3	0		2	971;1020;	0		0
AT4G21760	beta-glucosidase 47	0		1	1871;	1	1062;	0
AT4G26260	myo-inositol oxygenase 4	0		0		1	1961;	0
AT4G27410	NAC (No Apical Meristem) domain transcriptional regulator superfamily protein	0		1	1459;	0		0
AT4G28040	nodulin MtN21 /EamA-like transporter family protein	0		1	1747;	0		0
AT4G28270	RING membrane-anchor 2	0		0		0		0
AT4G29950	Ypt/Rab-GAP domain of gyp1p superfamily protein	0		1	317;	0		1	262;
AT4G33150	lysine-ketoglutarate reductase/saccharopine dehydrogenase bifunctional enzyme	0		0		0		0
AT4G34138	UDP-glucosyl transferase 73B1	0		1	1799;	0		0
AT4G35750	SEC14 cytosolic factor family protein / phosphoglyceride transfer family protein	0		0		1	950;	0
AT4G37220	Cold acclimation protein WCOR413 family	0		1	943;	0		1	1825;
AT4G37370	cytochrome P450, family 81, subfamily D, polypeptide 8	0		1	1737;	0		0
AT4G39950	cytochrome P450, family 79, subfamily B, polypeptide 2	0		1	393;	0		0
AT5G01870	Bifunctional inhibitor/lipid-transfer protein/seed storage 2S albumin superfamily protein	0		0		0		0
AT5G02020	Encodes a protein involved in salt tolerance, names SIS (Salt Induced Serine rich).	0		0		0		1	1349;
AT5G02590	Tetratricopeptide repeat (TPR)-like superfamily protein	0		0		0		0
AT5G04770	cationic amino acid transporter 6	0		0		1	84;	1	929;
AT5G04950	nicotianamine synthase 1	0		0		0		0
AT5G06860	polygalacturonase inhibiting protein 1	0		0		0		0
AT5G07100	WRKY DNA-binding protein 26	0		0		0		0
AT5G07690	myb domain protein 29	0		1	1558;	0		0
AT5G08350	GRAM domain-containing protein / ABA-responsive protein-related	0		0		0		0
AT5G14470	GHMP kinase family protein	0		0		0		0
AT5G16370	acyl activating enzyme 5	0		0		0		0
AT5G18130	unknown protein; BEST Arabidopsis thaliana protein match is: unknown protein (TAIR:AT3G03870.1); Has 35333 Blast hits to 34131 proteins in 2444 species: Archae - 798; Bacteria - 22429; Metazoa - 974; Fungi - 991; Plants - 531; Viruses - 0; Other Eukaryote	0		1	1689;	1	117;	0
AT5G20230	blue-copper-binding protein	0		0		0		0
AT5G33290	xylogalacturonan deficient 1	0		1	1855;	0		0
AT5G39610	NAC domain containing protein 6	0		0		1	1108;	0
AT5G40690	CONTAINS InterPro DOMAIN/s: EF-Hand 1, calcium-binding site (InterPro:IPR018247); BEST Arabidopsis thaliana protein match is: unknown protein (TAIR:AT2G41730.1); Has 1807 Blast hits to 1807 proteins in 277 species: Archae - 0; Bacteria - 0; Metazoa - 736;	0		0		0		0
AT5G41040	HXXXD-type acyl-transferase family protein	0		0		0		0
AT5G41080	PLC-like phosphodiesterases superfamily protein	0		0		0		0
AT5G45000	Disease resistance protein (TIR-NBS-LRR class) family	0		0		0		0
AT5G47060	Protein of unknown function (DUF581)	0		1	523;	0		0
AT5G48850	Tetratricopeptide repeat (TPR)-like superfamily protein	0		0		0		0
AT5G49450	basic leucine-zipper 1	0		2	409;840;	3	633;1204;1917;	0
AT5G57550	xyloglucan endotransglucosylase/hydrolase 25	0		0		0		0
AT5G57560	Xyloglucan endotransglucosylase/hydrolase family protein	0		1	976;	0		0
AT5G59680	Leucine-rich repeat protein kinase family protein	0		0		0		0
AT5G60890	myb domain protein 34	1	1786;	1	1427;	0		0
AT5G61600	ethylene response factor 104	0		1	1366;	0		0
	Total	390		448		412		393
	Percent	590.909		678.788		624.242		595.455
	frequency %	0.961538		15.5769		6.34615		1.53846
