# Supplementary material for: Parallel analysis of Arabidopsis circadian clock mutants reveals different scales of transcriptome and proteome regulation
Source: Open Biol. 2017 Mar 1;7(3):160333. doi: 10.1098/rsob.160333 (PMC5376707; doi:10.1098/rsob.160333)
Supplement: Table S9 [file rsob160333supp17.xlsx]

## Sheet: Kinase_RNA
Transcriptionally changing kinases >1.5 fold-change
		PRR7/PRR9		Evening Element		SH2008_1		SH2008_1
AGI	Description	CACGTGGC-qty	CACGTGGC-pos	AAATATC-qty	AAATATC-pos	TGGATAA-qty	TGGATAA-pos	CCACGTGT-qty	CCACGTGT-pos
AT1G01560	MAP kinase 11	0	0	0	0	0	0	0	0
AT1G07150	MAPKKK13__mitogen-activated protein kinase kinase kinase 13	0	0	1	84;	2	804;1520;	0	0
AT1G21250	PRO25_WAK1__cell wall-associated kinase PRO25_WAK1__cell wall-associated kinase	0	0	0	0	0	0	0	0
AT1G29720	Leucine-rich repeat transmembrane protein kinase	0	0	0	0	0	0	0	0
AT1G33260	Protein kinase superfamily protein	0	0	0	0	1	1585;	0	0
AT1G33770	Protein kinase superfamily protein	0	0	1	1327;	1	944;	0	0
AT1G35670	ATCDPK2_ATCPK11_CDPK2_CPK11__calcium-dependent protein kinase 2	0	0	0	0	0	0	0	0
AT1G35710	Protein kinase family protein with leucine-rich repeat domain	0	0	0	0	0	0	0	0
AT1G51820	Leucine-rich repeat protein kinase family protein	0	0	0	0	0	0	0	0
AT1G66830	Leucine-rich repeat protein kinase family protein	0	0	1	1935;	0	0	0	0
AT1G66920	Protein kinase superfamily protein	0	0	0	0	0	0	0	0
AT1G70530	CRK3__cysteine-rich RLK (RECEPTOR-like protein kinase) 3	0	0	1	1085;	1	923;	0	0
AT1G72540	Protein kinase superfamily protein	0	0	0	0	0	0	0	0
AT2G05940	RIPK__Protein kinase superfamily protein	0	0	0	0	0	0	0	0
AT2G25090	CIPK16_SnRK3.18__CBL-interacting protein kinase 16	0	0	0	0	0	0	0	0
AT2G30040	MAPKKK14__mitogen-activated protein kinase kinase kinase 14	0	0	1	1971;	0	0	0	0
AT2G30360	CIPK11_PKS5_SIP4_SNRK3.22__SOS3-interacting protein 4	0	0	0	0	0	0	1	1299;
AT3G09010	Protein kinase superfamily protein	0	0	0	0	0	0	0	0
AT3G22060	Receptor-like protein kinase-related family protein	0	0	0	0	0	0	0	0
AT3G23000	ATSR2_ATSRPK1_CIPK7_PKS7_SnRK3.10__CBL-interacting protein kinase 7 ATSR2_ATSRPK1_CIPK7_PKS7_SnRK3.10__CBL-interacting protein kinase 7	0	0	1	1070;	0	0	0	0
AT3G45860	CRK4__cysteine-rich RLK (RECEPTOR-like protein kinase) 4	0	0	1	459;	0	0	0	0
AT3G46370	Leucine-rich repeat protein kinase family protein	0	0	1	1431;	1	1587;	0	0
AT3G48530	KING1__SNF1-related protein kinase regulatory subunit gamma 1	0	0	2	929;1412;	0	0	1	1766;
AT3G49670	BAM2__Leucine-rich receptor-like protein kinase family protein	0	0	0	0	1	1170;	0	0
AT3G57770	Protein kinase superfamily protein	0	0	1	1738;	0	0	0	0
AT3G59750	Concanavalin A-like lectin protein kinase family protein	0	0	1	1946;	0	0	0	0
AT4G01330	Protein kinase superfamily protein	0	0	0	0	0	0	0	0
AT4G02630	Protein kinase superfamily protein	0	0	0	0	0	0	0	0
AT4G03230	S-locus lectin protein kinase family protein	0	0	0	0	0	0	0	0
AT4G04540	CRK39__cysteine-rich RLK (RECEPTOR-like protein kinase) 39	0	0	0	0	0	0	0	0
AT4G04570	CRK40__cysteine-rich RLK (RECEPTOR-like protein kinase) 40	0	0	0	0	0	0	0	0
AT4G09760	Protein kinase superfamily protein	0	0	1	625;	0	0	0	0
AT4G10390	Protein kinase superfamily protein	0	0	0	0	1	12;	0	0
AT4G11460	CRK30__cysteine-rich RLK (RECEPTOR-like protein kinase) 30 CRK30__cysteine-rich RLK (RECEPTOR-like protein kinase) 30	0	0	1	336;	0	0	0	0
AT4G11890	Protein kinase superfamily protein Protein kinase superfamily protein	0	0	0	0	0	0	0	0
AT4G18250	receptor serine/threonine kinase, putative	0	0	0	0	0	0	0	0
AT4G21380	ARK3_RK3__receptor kinase 3 ARK3_RK3__receptor kinase 3	0	0	2	971;1020;	0	0	0	0
AT4G23140	CRK6__cysteine-rich RLK (RECEPTOR-like protein kinase) 6	0	0	0	0	0	0	0	0
AT4G23170	CRK9_EP1__receptor-like protein kinase-related family protein	0	0	0	0	0	0	0	0
AT4G23200	CRK12__cysteine-rich RLK (RECEPTOR-like protein kinase) 12	0	0	1	995;	0	0	0	0
AT4G23220	CRK14__cysteine-rich RLK (RECEPTOR-like protein kinase) 14	0	0	0	0	1	146;	0	0
AT4G23240	CRK16__cysteine-rich RLK (RECEPTOR-like protein kinase) 16	0	0	1	1656;	1	1405;	0	0
AT4G23290	CRK21__cysteine-rich RLK (RECEPTOR-like protein kinase) 21	0	0	1	201;	0	0	0	0
AT4G27300	S-locus lectin protein kinase family protein	0	0	1	324;	0	0	0	0
AT4G38470	STY46__ACT-like protein tyrosine kinase family protein STY46__ACT-like protein tyrosine kinase family protein	0	0	0	0	0	0	1	970;
AT5G01820	CIPK14_ATSR1_CIPK14_PKS24_SnRK3.15_SR1__serine/threonine protein kinase 1	0	0	0	0	1	514;	0	0
AT5G03140	Concanavalin A-like lectin protein kinase family protein	0	0	2	604;1415;	0	0	1	1926;
AT5G21170	AKINBETA1__5'-AMP-activated protein kinase beta-2 subunit protein AKINBETA1__5'-AMP-activated protein kinase beta-2 subunit protein	0	0	1	660;	1	1884;	0	0
AT5G25110	CIPK25_SnRK3.25__CBL-interacting protein kinase 25	0	0	2	43;1355;	0	0	0	0
AT5G28080	WNK9__Protein kinase superfamily protein	0	0	3	320;1193;1438;	0	0	0	0
AT5G45820	CIPK20_PKS18_SnRK3.6__CBL-interacting protein kinase 20	0	0	1	1396;	1	680;	0	0
AT5G45840	Leucine-rich repeat protein kinase family protein	0	0	2	49;1702;	0	0	0	0
AT5G48540	receptor-like protein kinase-related family protein	0	0	0	0	0	0	0	0
AT5G56040	Leucine-rich receptor-like protein kinase family protein	0	0	1	1560;	0	0	0	0
AT5G57630	CIPK21_SnRK3.4__CBL-interacting protein kinase 21	0	0	2	1380;1418;	0	0	0	0
AT5G59670	Leucine-rich repeat protein kinase family protein	0	0	0	0	0	0	0	0
AT5G59680	Leucine-rich repeat protein kinase family protein Leucine-rich repeat protein kinase family protein	0	0	0	0	0	0	0	0
AT5G61570	Protein kinase superfamily protein	0	0	1	1177;	0	0	0	0
AT5G66880	SNRK2-3_SNRK2.3_SRK2I__sucrose nonfermenting 1(SNF1)-related protein kinase 2.3	0	0	0	0	0	0	0	0
AT4G22730	Leucine-rich repeat protein kinase family protein	1	1308;	0	0	0	0	0	0

## Sheet: Ligase_RNA
Transcriptionally changing Ligase >1.5 fold-change
		PRR7/PRR9		Evening Element		SH2008_1		SH2008_1
AGI	Description	CACGTGGC-qty	CACGTGGC-pos	AAATATC-qty	AAATATC-pos	TGGATAA-qty	TGGATAA-pos	CCACGTGT-qty	CCACGTGT-pos
E3 Ligase
AT1G49210	RING/U-box superfamily protein	0	0	0	0	1	1853;	0	0
AT1G49230	RING/U-box superfamily protein	0	0	1	1929;	0	0	0	0
AT1G68050	ADO3_FKF1__flavin-binding, kelch repeat, f box 1	0	0	3	1592;1685;1724;	0	0	0	0
AT4G03510	ATRMA1_RMA1__RING membrane-anchor 1 ATRMA1_RMA1__RING membrane-anchor 1	0	0	1	328;	0	0	0	0
AT4G11360	RHA1B__RING-H2 finger A1B RHA1B__RING-H2 finger A1B	0	0	0	0	1	1237;	0	0
AT4G28270	ATRMA2_RMA2__RING membrane-anchor 2 ATRMA2_RMA2__RING membrane-anchor 2	0	0	0	0	0	0	0	0
AT5G01830	ARM repeat superfamily protein	0	0	0	0	0	0	0	0
AT5G27420	ATL31_CNI1__carbon/nitrogen insensitive 1	1	1875;	0	0	0	0	0	0
E2 Ligase
AT5G62540	UBC3__ubiquitin-conjugating enzyme 3	0	0	1	1591;	0	0	0	0
Ubiquitin Related
AT2G42620	MAX2_ORE9_PPS__RNI-like superfamily protein	1	1934;	0	0	0	0	0	0
AT5G27920	F-box family protein	0	0	0	0	1	1820;	0	0
AT5G43190	Galactose oxidase/kelch repeat superfamily protein	0	0	1	1535;	0	0	0	0
