# Supplementary material for: Parallel analysis of Arabidopsis circadian clock mutants reveals different scales of transcriptome and proteome regulation
Source: Open Biol. 2017 Mar 1;7(3):160333. doi: 10.1098/rsob.160333 (PMC5376707; doi:10.1098/rsob.160333)
Supplement: Table S10 [file rsob160333supp18.xlsx]

## Sheet: ONLYgi.prr7prr9.ed
ALL AGIs	Pathway	anno
AT1G71030	Starvation	ATMYBL2_MYBL2__MYB-like 2 ATMYBL2_MYBL2__MYB-like 2
AT1G71030	TFs	ATMYBL2_MYBL2__MYB-like 2 ATMYBL2_MYBL2__MYB-like 2
AT1G73480		alpha/beta-Hydrolases superfamily protein
AT1G73870	TFs	B-box type zinc finger protein with CCT domain
AT1G76240		Arabidopsis protein of unknown function (DUF241)
AT2G05070		LHCB2_LHCB2.2__photosystem II light harvesting complex gene 2.2
AT2G05100		LHCB2_LHCB2.1__photosystem II light harvesting complex gene 2.1
AT2G20670	Starvation	Protein of unknown function (DUF506)
AT2G47800		ABCC4_ATMRP4_EST3_MRP4__multidrug resistance-associated protein 4
AT3G09450		CONTAINS InterPro DOMAIN/s: Fusaric acid resistance protein, conserved region (InterPro:IPR006726); BEST Arabidopsis thaliana protein match is: unknown protein (TAIR:AT2G28780.1); Has 503 Blast hits to 494 proteins in 215 species: Archae - 0; Bacteria - 423; Metazoa - 0; Fungi - 0; Plants - 65; Viruses - 0; Other Eukaryotes - 15 (source: NCBI BLink).
AT3G12320		unknown protein; BEST Arabidopsis thaliana protein match is: unknown protein (TAIR:AT5G06980.4); Has 102 Blast hits to 102 proteins in 16 species: Archae - 0; Bacteria - 0; Metazoa - 0; Fungi - 0; Plants - 98; Viruses - 0; Other Eukaryotes - 4 (source: NCBI BLink).
AT3G27690	Starvation	LHCB2_LHCB2.3_LHCB2.4__photosystem II light harvesting complex gene 2.3
AT3G48360	Starvation	ATBT2_BT2__BTB and TAZ domain protein 2 ATBT2_BT2__BTB and TAZ domain protein 2
AT3G48360	TFs	ATBT2_BT2__BTB and TAZ domain protein 2 ATBT2_BT2__BTB and TAZ domain protein 2
AT3G55240		Plant protein 1589 of unknown function
AT3G55580		Regulator of chromosome condensation (RCC1) family protein
AT4G08093
AT4G15210	Starvation	AT-BETA-AMY_ATBETA-AMY_BAM5_BMY1_RAM1__beta-amylase 5 AT-BETA-AMY_ATBETA-AMY_BAM5_BMY1_RAM1__beta-amylase 5
AT4G15210	StarchDeg	AT-BETA-AMY_ATBETA-AMY_BAM5_BMY1_RAM1__beta-amylase 5 AT-BETA-AMY_ATBETA-AMY_BAM5_BMY1_RAM1__beta-amylase 5
AT4G15248		B-box type zinc finger family protein
AT4G19170	Isoprenoids	CCD4_NCED4__nine-cis-epoxycarotenoid dioxygenase 4 CCD4_NCED4__nine-cis-epoxycarotenoid dioxygenase 4
AT4G19170	Starvation	CCD4_NCED4__nine-cis-epoxycarotenoid dioxygenase 4 CCD4_NCED4__nine-cis-epoxycarotenoid dioxygenase 4
AT4G27310		B-box type zinc finger family protein
AT4G36040	Starvation	J11__Chaperone DnaJ-domain superfamily protein
AT5G06980		unknown protein; FUNCTIONS IN: molecular_function unknown; INVOLVED IN: response to karrikin; LOCATED IN: cellular_component unknown; EXPRESSED IN: 21 plant structures; EXPRESSED DURING: 11 growth stages; BEST Arabidopsis thaliana protein match is: unknown protein (TAIR:AT3G12320.1).
AT5G24470	Starvation	APRR5_PRR5__pseudo-response regulator 5 APRR5_PRR5__pseudo-response regulator 5
AT5G24470	TFs	APRR5_PRR5__pseudo-response regulator 5 APRR5_PRR5__pseudo-response regulator 5
AT5G35935
AT5G37260	TFs	CIR1_RVE2__Homeodomain-like superfamily protein CIR1_RVE2__Homeodomain-like superfamily protein
AT5G37260	Starvation	CIR1_RVE2__Homeodomain-like superfamily protein CIR1_RVE2__Homeodomain-like superfamily protein
AT5G42250		Zinc-binding alcohol dehydrogenase family protein
AT5G45820	Protein Kinase	CIPK20_PKS18_SnRK3.6__CBL-interacting protein kinase 20
AT5G54585		unknown protein; Has 30201 Blast hits to 17322 proteins in 780 species: Archae - 12; Bacteria - 1396; Metazoa - 17338; Fungi - 3422; Plants - 5037; Viruses - 0; Other Eukaryotes - 2996 (source: NCBI BLink).
AT5G59570		BOA__Homeodomain-like superfamily protein

## Sheet: ONLYlhycca1.prr7prr9.ed
ALL AGIs	Pathway	anno
AT1G01060	TFs	LHY_LHY1__Homeodomain-like superfamily protein
AT1G02820		Late embryogenesis abundant 3 (LEA3) family protein
AT1G02920		ATGST11_ATGSTF7_ATGSTF8_GST11_GSTF7__glutathione S-transferase 7
AT1G07180		ATNDI1_NDA1__alternative NAD(P)H dehydrogenase 1
AT1G07450		NAD(P)-binding Rossmann-fold superfamily protein
AT1G08890	TFs	Major facilitator superfamily protein
AT1G15825		hydroxyproline-rich glycoprotein family protein
AT1G19450		Major facilitator superfamily protein
AT1G24147		unknown protein; FUNCTIONS IN: molecular_function unknown; INVOLVED IN: biological_process unknown; LOCATED IN: endomembrane system; BEST Arabidopsis thaliana protein match is: unknown protein (TAIR:AT1G24148.1); Has 4 Blast hits to 4 proteins in 2 species: Archae - 0; Bacteria - 0; Metazoa - 0; Fungi - 0; Plants - 4; Viruses - 0; Other Eukaryotes - 0 (source: NCBI BLink).
AT1G29920		AB165_CAB2_LHCB1.1__chlorophyll A/B-binding protein 2
AT1G32900	StarchBios	GBSS1__UDP-Glycosyltransferase superfamily protein GBSS1__UDP-Glycosyltransferase superfamily protein
AT1G32900	Starvation	GBSS1__UDP-Glycosyltransferase superfamily protein GBSS1__UDP-Glycosyltransferase superfamily protein
AT1G69140
AT1G70985		hydroxyproline-rich glycoprotein family protein
AT1G73325		Kunitz family trypsin and protease inhibitor protein
AT1G75100		JAC1__J-domain protein required for chloroplast accumulation response 1
AT1G77760		GNR1_NIA1_NR1__nitrate reductase 1
AT2G31380	TFs	STH__salt tolerance homologue
AT2G39330		JAL23__jacalin-related lectin 23
AT2G42540	Cold	COR15_COR15A__cold-regulated 15a
AT2G43010	TFs	AtPIF4_PIF4_SRL2__phytochrome interacting factor 4
AT3G01550		ATPPT2_PPT2__phosphoenolpyruvate (pep)/phosphate translocator 2
AT3G05900		neurofilament protein-related
AT3G23120		AtRLP38_RLP38__receptor like protein 38
AT3G27170		ATCLC-B_CLC-B__chloride channel B
AT3G45860	Protein Kinase	CRK4__cysteine-rich RLK (RECEPTOR-like protein kinase) 4
AT3G55500		ATEXP16_ATEXPA16_ATHEXP ALPHA 1.7_EXP16_EXPA16__expansin A16
AT3G60420	Starvation	Phosphoglycerate mutase family protein
AT4G14400		ACD6__ankyrin repeat family protein
AT4G15430		ERD (early-responsive to dehydration stress) family protein
AT4G16590		ATCSLA01_ATCSLA1_CSLA01_CSLA01__cellulose synthase-like A01
AT4G23200	Protein Kinase	CRK12__cysteine-rich RLK (RECEPTOR-like protein kinase) 12
AT4G27360		Dynein light chain type 1 family protein
AT5G02810	TFs	APRR7_PRR7__pseudo-response regulator 7
AT5G15960		KIN1__stress-responsive protein (KIN1) / stress-induced protein (KIN1)
AT5G17300	TFs	RVE1__Homeodomain-like superfamily protein RVE1__Homeodomain-like superfamily protein
AT5G17300	Starvation	RVE1__Homeodomain-like superfamily protein RVE1__Homeodomain-like superfamily protein
AT5G24780		ATVSP1_VSP1__vegetative storage protein 1
AT5G26340	Starvation	ATSTP13_MSS1_STP13__Major facilitator superfamily protein
AT5G35970		P-loop containing nucleoside triphosphate hydrolases superfamily protein
AT5G44420		LCR77_PDF1.2_PDF1.2A__plant defensin 1.2
AT5G48490	Starvation	Bifunctional inhibitor/lipid-transfer protein/seed storage 2S albumin superfamily protein
AT5G52310	Cold	COR78_LTI140_LTI78_RD29A__low-temperature-responsive protein 78 (LTI78) / desiccation-responsive protein 29A (RD29A)
AT5G52570	Isoprenoids	B2_BCH2_BETA-OHASE 2_CHY2__beta-carotene hydroxylase 2
AT5G58770	Isoprenoids	Undecaprenyl pyrophosphate synthetase family protein
AT5G66740		Protein of unknown function (DUF620)

## Sheet: ONLYtoc1.lhycca1.en
ALL AGIs	Pathway	anno
AT1G02340	TFs	FBI1_HFR1_REP1_RSF1__basic helix-loop-helix (bHLH) DNA-binding superfamily protein
AT1G03580
AT1G31173
AT1G56650	TFs	ATMYB75_MYB75_PAP1_SIAA1__production of anthocyanin pigment 1 ATMYB75_MYB75_PAP1_SIAA1__production of anthocyanin pigment 1
AT1G56650	Starvation	ATMYB75_MYB75_PAP1_SIAA1__production of anthocyanin pigment 1 ATMYB75_MYB75_PAP1_SIAA1__production of anthocyanin pigment 1
AT1G71030	TFs	ATMYBL2_MYBL2__MYB-like 2 ATMYBL2_MYBL2__MYB-like 2
AT1G71030	Starvation	ATMYBL2_MYBL2__MYB-like 2 ATMYBL2_MYBL2__MYB-like 2
AT2G38465		unknown protein; FUNCTIONS IN: molecular_function unknown; INVOLVED IN: biological_process unknown; LOCATED IN: plasma membrane; EXPRESSED IN: 21 plant structures; EXPRESSED DURING: 11 growth stages; Has 16 Blast hits to 16 proteins in 8 species: Archae - 0; Bacteria - 0; Metazoa - 0; Fungi - 0; Plants - 16; Viruses - 0; Other Eukaryotes - 0 (source: NCBI BLink).
AT2G46970		PIL1__phytochrome interacting factor 3-like 1
AT3G02310	TFs	AGL4_SEP2__K-box region and MADS-box transcription factor family protein
AT3G10150		ATPAP16_PAP16__purple acid phosphatase 16
AT3G15500	Starvation	ANAC055_ATNAC3_NAC055_NAC3__NAC domain containing protein 3 ANAC055_ATNAC3_NAC055_NAC3__NAC domain containing protein 3
AT3G15500	TFs	ANAC055_ATNAC3_NAC055_NAC3__NAC domain containing protein 3 ANAC055_ATNAC3_NAC055_NAC3__NAC domain containing protein 3
AT3G16330		unknown protein; BEST Arabidopsis thaliana protein match is: unknown protein (TAIR:AT1G52140.1); Has 109 Blast hits to 109 proteins in 16 species: Archae - 0; Bacteria - 0; Metazoa - 0; Fungi - 0; Plants - 109; Viruses - 0; Other Eukaryotes - 0 (source: NCBI BLink).
AT3G27250		unknown protein; BEST Arabidopsis thaliana protein match is: unknown protein (TAIR:AT5G40800.1); Has 104 Blast hits to 104 proteins in 13 species: Archae - 0; Bacteria - 0; Metazoa - 0; Fungi - 0; Plants - 104; Viruses - 0; Other Eukaryotes - 0 (source: NCBI BLink).
AT3G43850		unknown protein; FUNCTIONS IN: molecular_function unknown; INVOLVED IN: biological_process unknown; LOCATED IN: vacuole; BEST Arabidopsis thaliana protein match is: unknown protein (TAIR:AT5G21940.1); Has 215 Blast hits to 215 proteins in 19 species: Archae - 0; Bacteria - 0; Metazoa - 0; Fungi - 0; Plants - 213; Viruses - 0; Other Eukaryotes - 2 (source: NCBI BLink).
AT3G54510		Early-responsive to dehydration stress protein (ERD4)
AT4G09820	TFs	BHLH42_TT8__basic helix-loop-helix (bHLH) DNA-binding superfamily protein
AT4G15480		UGT84A1__UDP-Glycosyltransferase superfamily protein
AT4G22880	PhenylP	ANS_LDOX_TDS4_TT18__leucoanthocyanidin dioxygenase
AT4G33980		FUNCTIONS IN: molecular_function unknown; INVOLVED IN: response to karrikin; LOCATED IN: cellular_component unknown; EXPRESSED IN: 24 plant structures; EXPRESSED DURING: 15 growth stages; BEST Arabidopsis thaliana protein match is: cold regulated gene 27 (TAIR:AT5G42900.3).
AT5G17220	Starvation	ATGSTF12_GST26_GSTF12_TT19__glutathione S-transferase phi 12
AT5G45830		ATDOG1_DOG1_GSQ5__delay of germination 1
AT5G54060		UF3GT__UDP-glucose:flavonoid 3-o-glucosyltransferase
AT5G57123		unknown protein; BEST Arabidopsis thaliana protein match is: unknown protein (TAIR:AT4G29905.1); Has 30201 Blast hits to 17322 proteins in 780 species: Archae - 12; Bacteria - 1396; Metazoa - 17338; Fungi - 3422; Plants - 5037; Viruses - 0; Other Eukaryotes - 2996 (source: NCBI BLink).
AT5G62280		Protein of unknown function (DUF1442)
AT5G65690		PCK2_PEPCK__phosphoenolpyruvate carboxykinase 2

## Sheet: PathwEnrich
	ONLYgi.prr7prr9.ed	ONLYlhycca1.prr7prr9.ed	ONLYtoc1.lhycca1.en
Lysine Deacetylase	1	1	1
Lysine Acetylase	1	1	1
Protein Kinase	0.809688	0.728161	1
Protein Phosphatase	1	1	1
Ubiquitination	1	1	1
Deubiquitination	1	1	1
Methyltransferase	1	1	1
Demethylase	1	1	1
Sumolation	1	1	1
Desumoylation	1	1	1
TFs	0.343823	0.580896	0.103575
StarchBios	1	0.0710992	1
StarchDeg	0.056228	1	1
Starvation	5.74846e-06	0.068602	0.0302496
Isoprenoids	0.355548	0.14943	1
Horm_nonIso	1	1	1
PhenylP	1	1	0.358081
Cold	1	0.00119932	1
