# Supplementary material for: Parallel analysis of Arabidopsis circadian clock mutants reveals different scales of transcriptome and proteome regulation
Source: Open Biol. 2017 Mar 1;7(3):160333. doi: 10.1098/rsob.160333 (PMC5376707; doi:10.1098/rsob.160333)
Supplement: Table S11 [file rsob160333supp19.xlsx]

## Sheet: ONLYlhycca1.prr7prr9.en.p
ALL AGIs	Pathway	anno
AT1G01050		AtPPa1_PPa1__pyrophosphorylase 1
AT1G03090	Starvation	MCCA__methylcrotonyl-CoA carboxylase alpha chain, mitochondrial / 3-methylcrotonyl-CoA carboxylase 1 (MCCA)
AT1G04430		S-adenosyl-L-methionine-dependent methyltransferases superfamily protein
AT1G06410		ATTPS7_ATTPSA_TPS7_TPS7__trehalose-phosphatase/synthase 7
AT1G11910		APA1_ATAPA1__aspartic proteinase A1
AT1G16080		unknown protein; LOCATED IN: apoplast, chloroplast stroma, chloroplast, chloroplast envelope; EXPRESSED IN: 23 plant structures; EXPRESSED DURING: 14 growth stages; Has 81 Blast hits to 81 proteins in 28 species: Archae - 0; Bacteria - 2; Metazoa - 0; Fungi - 0; Plants - 62; Viruses - 0; Other Eukaryotes - 17 (source: NCBI BLink).
AT1G18250		ATLP-1__Pathogenesis-related thaumatin superfamily protein
AT1G18270	Starvation	ketose-bisphosphate aldolase class-II family protein
AT1G18590	Starvation	ATSOT17_ATST5C_SOT17__sulfotransferase 17
AT1G19150		LHCA2*1_Lhca6__photosystem I light harvesting complex gene 6
AT1G19670	Isoprenoids	ATCLH1_ATHCOR1_CLH1_CORI1__chlorophyllase 1
AT1G20050	Isoprenoids	HYD1__C-8,7 sterol isomerase
AT1G21350		Thioredoxin superfamily protein
AT1G21720		PBC1__proteasome beta subunit C1
AT1G26090		P-loop containing nucleoside triphosphate hydrolases superfamily protein
AT1G26550		FKBP-like peptidyl-prolyl cis-trans isomerase family protein
AT1G30630		Coatomer epsilon subunit
AT1G32060		PRK__phosphoribulokinase
AT1G33590		Leucine-rich repeat (LRR) family protein
AT1G52220		FUNCTIONS IN: molecular_function unknown; INVOLVED IN: biological_process unknown; LOCATED IN: chloroplast thylakoid membrane, chloroplast; EXPRESSED IN: 23 plant structures; EXPRESSED DURING: 13 growth stages; BEST Arabidopsis thaliana protein match is: photosystem I P subunit (TAIR:AT2G46820.2); Has 251 Blast hits to 251 proteins in 43 species: Archae - 0; Bacteria - 66; Metazoa - 0; Fungi - 0;…
AT1G52400		ATBG1_BGL1_BGLU18__beta glucosidase 18
AT1G52410		TSA1__TSK-associating protein 1
AT1G52780		Protein of unknown function (DUF2921)
AT1G54520		unknown protein; FUNCTIONS IN: molecular_function unknown; INVOLVED IN: biological_process unknown; LOCATED IN: chloroplast; EXPRESSED IN: 24 plant structures; EXPRESSED DURING: 15 growth stages; CONTAINS InterPro DOMAIN/s: Protein of unknown function DUF1517 (InterPro:IPR010903); Has 276 Blast hits to 275 proteins in 83 species: Archae - 0; Bacteria - 108; Metazoa - 6; Fungi - 0; Plants - 113; V…
AT1G56580		SVB__Protein of unknown function, DUF538
AT1G57720		Translation elongation factor EF1B, gamma chain
AT1G63970	Isoprenoids	ISPF_MECPS__isoprenoid F
AT1G70410		ATBCA4_BCA4_CA4__beta carbonic anhydrase 4
AT1G72750		ATTIM23-2_TIM23-2__translocase inner membrane subunit 23-2
AT1G74230		GR-RBP5__glycine-rich RNA-binding protein 5
AT1G74970		RPS9_TWN3__ribosomal protein S9
AT1G77490		TAPX__thylakoidal ascorbate peroxidase
AT1G78300		14-3-3OMEGA_GF14 OMEGA_GRF2__general regulatory factor 2
AT2G07050	Isoprenoids	CAS1__cycloartenol synthase 1
AT2G07727		Di-haem cytochrome, transmembrane;Cytochrome b/b6, C-terminal
AT2G26080		AtGLDP2_GLDP2__glycine decarboxylase P-protein 2
AT2G36830		GAMMA-TIP_GAMMA-TIP1_TIP1;1__gamma tonoplast intrinsic protein
AT2G38230		ATPDX1.1_PDX1.1__pyridoxine biosynthesis 1.1
AT2G41090	Starvation	Calcium-binding EF-hand family protein
AT2G45740		PEX11D__peroxin 11D
AT2G46650	Starvation	ATCB5-C_B5 #1_CB5-C__cytochrome B5 isoform C
AT3G04230		Ribosomal protein S5 domain 2-like superfamily protein
AT3G10090		Nucleic acid-binding, OB-fold-like protein
AT3G10690		GYRA__DNA GYRASE A
AT3G11450	TFs	DnaJ domain ;Myb-like DNA-binding domain
AT3G11750		FOLB1__Dihydroneopterin aldolase
AT3G16780	Starvation	Ribosomal protein L19e family protein
AT3G18490		Eukaryotic aspartyl protease family protein
AT3G18890		AtTic62_Tic62__NAD(P)-binding Rossmann-fold superfamily protein
AT3G20820		Leucine-rich repeat (LRR) family protein
AT3G26450		Polyketide cyclase/dehydrase and lipid transport superfamily protein
AT3G26520		GAMMA-TIP2_SITIP_TIP1;2_TIP2__tonoplast intrinsic protein 2
AT3G27240		Cytochrome C1 family
AT3G29360		UGD2__UDP-glucose 6-dehydrogenase family protein
AT3G45140	Horm_nonIso	ATLOX2_LOX2__lipoxygenase 2
AT3G48870		ATCLPC_ATHSP93-III_ClpC2_HSP93-III__Clp ATPase
AT3G48890		ATMAPR3_ATMP2_MAPR3_MSBP2__membrane-associated progesterone binding protein 3
AT3G53580		diaminopimelate epimerase family protein
AT3G54400	Starvation	Eukaryotic aspartyl protease family protein
AT3G54900		ATGRXCP_CXIP1__CAX interacting protein 1
AT3G57520	Starvation	AtSIP2_RS2_SIP2__seed imbibition 2
AT3G60370		FKBP-like peptidyl-prolyl cis-trans isomerase family protein
AT3G61820	Starvation	Eukaryotic aspartyl protease family protein
AT3G62120		Class II aaRS and biotin synthetases superfamily protein
AT3G63140		CSP41A__chloroplast stem-loop binding protein of 41 kDa
AT3G63170		Chalcone-flavanone isomerase family protein
AT4G09670		Oxidoreductase family protein
AT4G13850		ATGRP2_GR-RBP2_GRP2__glycine-rich RNA-binding protein 2
AT4G14960		TUA6__Tubulin/FtsZ family protein
AT4G15530	Starvation	PPDK__pyruvate orthophosphate dikinase
AT4G18040		AT.EIF4E1_CUM1_EIF4E_eIF4E1__eukaryotic translation initiation factor 4E
AT4G18240	StarchBios	ATSS4_SS4_SSIV__starch synthase 4
AT4G19120	Starvation	ERD3__S-adenosyl-L-methionine-dependent methyltransferases superfamily protein
AT4G21960	PhenylP	PRXR1__Peroxidase superfamily protein
AT4G22690		CYP706A1__cytochrome P450, family 706, subfamily A, polypeptide 1
AT4G24190		AtHsp90-7_AtHsp90.7_HSP90.7_SHD__Chaperone protein htpG family protein
AT4G26840	Sumolation	ATSUMO1_SUM1_SUMO 1_SUMO1__small ubiquitin-like modifier 1
AT4G27500		PPI1__proton pump interactor 1
AT4G30530		GGP1__Class I glutamine amidotransferase-like superfamily protein
AT4G31990	PhenylP	AAT3_ASP5_ATAAT1__aspartate aminotransferase 5
AT4G33625		FUNCTIONS IN: molecular_function unknown; INVOLVED IN: biological_process unknown; LOCATED IN: plasma membrane; EXPRESSED IN: cultured cell; CONTAINS InterPro DOMAIN/s: Golgi apparatus membrane protein TVP15 (InterPro:IPR013714); Has 30201 Blast hits to 17322 proteins in 780 species: Archae - 12; Bacteria - 1396; Metazoa - 17338; Fungi - 3422; Plants - 5037; Viruses - 0; Other Eukaryotes - 2996 (…
AT4G34180		Cyclase family protein
AT4G35860		ATGB2_ATRAB2C_ATRABB1B_GB2__GTP-binding 2
AT4G36020	TFs	CSDP1__cold shock domain protein 1 CSDP1__cold shock domain protein 1
AT4G36020	Cold	CSDP1__cold shock domain protein 1 CSDP1__cold shock domain protein 1
AT4G36130		Ribosomal protein L2 family
AT4G36910		CBSX1_CDCP2_LEJ2__Cystathionine beta-synthase (CBS) family protein
AT4G39660		AGT2__alanine:glyoxylate aminotransferase 2
AT5G06060		NAD(P)-binding Rossmann-fold superfamily protein
AT5G07340		Calreticulin family protein
AT5G10840		Endomembrane protein 70 protein family
AT5G11710		ENTH/VHS family protein
AT5G13410		FKBP-like peptidyl-prolyl cis-trans isomerase family protein
AT5G14040		PHT3;1__phosphate transporter 3;1
AT5G14920		Gibberellin-regulated family protein
AT5G19220	StarchBios	ADG2_APL1__ADP glucose pyrophosphorylase large subunit 1
AT5G19860		Protein of unknown function, DUF538
AT5G23060		CaS__calcium sensing receptor
AT5G25265		unknown protein; FUNCTIONS IN: molecular_function unknown; INVOLVED IN: biological_process unknown; LOCATED IN: plasma membrane, membrane; EXPRESSED IN: cultured cell, leaf; BEST Arabidopsis thaliana protein match is: unknown protein (TAIR:AT2G25260.1); Has 30201 Blast hits to 17322 proteins in 780 species: Archae - 12; Bacteria - 1396; Metazoa - 17338; Fungi - 3422; Plants - 5037; Viruses - 0; O…
AT5G37360		unknown protein; FUNCTIONS IN: molecular_function unknown; INVOLVED IN: biological_process unknown; LOCATED IN: chloroplast thylakoid membrane, chloroplast; EXPRESSED IN: 23 plant structures; EXPRESSED DURING: 13 growth stages; Has 1807 Blast hits to 1807 proteins in 277 species: Archae - 0; Bacteria - 0; Metazoa - 736; Fungi - 347; Plants - 385; Viruses - 0; Other Eukaryotes - 339 (source: NCBI …
AT5G39980		Tetratricopeptide repeat (TPR)-like superfamily protein
AT5G40370		GRXC2__Glutaredoxin family protein
AT5G44340		TUB4__tubulin beta chain 4
AT5G45930	Isoprenoids	CHL I2_CHLI-2_CHLI2__magnesium chelatase i2
AT5G46800		BOU__Mitochondrial substrate carrier family protein
AT5G47190		Ribosomal protein L19 family protein
AT5G49360	Starvation	ATBXL1_BXL1__beta-xylosidase 1
AT5G50850	PhenylP	MAB1__Transketolase family protein
AT5G51720		2 iron, 2 sulfur cluster binding
AT5G52970		thylakoid lumen 15.0 kDa protein
AT5G54270		LHCB3_LHCB3*1__light-harvesting chlorophyll B-binding protein 3
AT5G62440	Starvation	Protein of unknown function (DUF3223) Protein of unknown function (DUF3223)
AT5G62440	Starvation	Protein of unknown function (DUF3223) Protein of unknown function (DUF3223)
AT5G64140		RPS28__ribosomal protein S28
AT5G65430		14-3-3KAPPA_GF14 KAPPA_GRF8__general regulatory factor 8
ATCG00720		PETB__photosynthetic electron transfer B

## Sheet: ONLYlhycca1.prr7prr9.ed.p
ALL AGIs	Pathway	anno
AT1G01090	PhenylP	PDH-E1 ALPHA__pyruvate dehydrogenase E1 alpha
AT1G03090	Starvation	MCCA__methylcrotonyl-CoA carboxylase alpha chain, mitochondrial / 3-methylcrotonyl-CoA carboxylase 1 (MCCA)
AT1G04420		NAD(P)-linked oxidoreductase superfamily protein
AT1G12240	Starvation	ATBETAFRUCT4_VAC-INV__Glycosyl hydrolases family 32 protein
AT1G12520		ATCCS_CCS__copper chaperone for SOD1
AT1G12780	Starvation	ATUGE1_UGE1__UDP-D-glucose/UDP-D-galactose 4-epimerase 1
AT1G15980		NDF1_NDH48_PnsB1__NDH-dependent cyclic electron flow 1
AT1G19670	Isoprenoids	ATCLH1_ATHCOR1_CLH1_CORI1__chlorophyllase 1
AT1G45474		Lhca5__photosystem I light harvesting complex gene 5
AT1G52400		ATBG1_BGL1_BGLU18__beta glucosidase 18
AT1G52410		TSA1__TSK-associating protein 1
AT1G66970		GDPDL1_SVL2__SHV3-like 2
AT1G77490		TAPX__thylakoidal ascorbate peroxidase
AT2G13360	Starvation	AGT_AGT1_SGAT__alanine:glyoxylate aminotransferase AGT_AGT1_SGAT__alanine:glyoxylate aminotransferase
AT2G13360	Starvation	AGT_AGT1_SGAT__alanine:glyoxylate aminotransferase AGT_AGT1_SGAT__alanine:glyoxylate aminotransferase
AT2G15620	Starvation	ATHNIR_NIR_NIR1__nitrite reductase 1
AT2G22360		DNAJ heat shock family protein
AT2G26080		AtGLDP2_GLDP2__glycine decarboxylase P-protein 2
AT2G38170		ATCAX1_CAX1_RCI4__cation exchanger 1
AT2G38230		ATPDX1.1_PDX1.1__pyridoxine biosynthesis 1.1
AT2G45740		PEX11D__peroxin 11D
AT2G47610		Ribosomal protein L7Ae/L30e/S12e/Gadd45 family protein
AT3G07720		Galactose oxidase/kelch repeat superfamily protein
AT3G18890		AtTic62_Tic62__NAD(P)-binding Rossmann-fold superfamily protein
AT3G25770	Horm_nonIso	AOC2__allene oxide cyclase 2
AT3G25860		LTA2_PLE2__2-oxoacid dehydrogenases acyltransferase family protein
AT3G26450		Polyketide cyclase/dehydrase and lipid transport superfamily protein
AT3G28270	Starvation	Protein of unknown function (DUF677)
AT3G45140	Horm_nonIso	ATLOX2_LOX2__lipoxygenase 2
AT3G46830		ATRAB-A2C_ATRAB11A_ATRABA2C_RAB-A2C_RABA2c__RAB GTPase homolog A2C
AT3G48990		AMP-dependent synthetase and ligase family protein
AT3G53990	Cold	Adenine nucleotide alpha hydrolases-like superfamily protein
AT3G54050	PhenylP	HCEF1__high cyclic electron flow 1
AT3G54400	Starvation	Eukaryotic aspartyl protease family protein
AT3G54890		LHCA1__photosystem I light harvesting complex gene 1
AT3G57520	Starvation	AtSIP2_RS2_SIP2__seed imbibition 2
AT3G61820	Starvation	Eukaryotic aspartyl protease family protein
AT4G09670		Oxidoreductase family protein
AT4G11820	Isoprenoids	FKP1_HMGS_MVA1__hydroxymethylglutaryl-CoA synthase / HMG-CoA synthase / 3-hydroxy-3-methylglutaryl coenzyme A synthase
AT4G21960	PhenylP	PRXR1__Peroxidase superfamily protein
AT4G22690		CYP706A1__cytochrome P450, family 706, subfamily A, polypeptide 1
AT4G24930		thylakoid lumenal 17.9 kDa protein, chloroplast
AT4G26300		emb1027__Arginyl-tRNA synthetase, class Ic
AT4G27800	Protein Phosphatase	PPH1_TAP38__thylakoid-associated phosphatase 38
AT4G29590		S-adenosyl-L-methionine-dependent methyltransferases superfamily protein
AT4G29840		MTO2_TS__Pyridoxal-5'-phosphate-dependent enzyme family protein
AT4G39660		AGT2__alanine:glyoxylate aminotransferase 2
AT5G02740		Ribosomal protein S24e family protein
AT5G04590		SIR__sulfite reductase
AT5G09650		AtPPa6_PPa6__pyrophosphorylase 6
AT5G10450		14-3-3lambda_AFT1_GRF6__G-box regulating factor 6
AT5G10840		Endomembrane protein 70 protein family
AT5G14260	TFs	Rubisco methyltransferase family protein
AT5G14740		BETA CA2_CA18_CA2__carbonic anhydrase 2
AT5G20250	Starvation	DIN10_RS6__Raffinose synthase family protein
AT5G28050		Cytidine/deoxycytidylate deaminase family protein
AT5G46290		KAS1_KASI__3-ketoacyl-acyl carrier protein synthase I
ATCG00280		PSBC__photosystem II reaction center protein C
ATCG01110		NDHH__NAD(P)H dehydrogenase subunit H

## Sheet: PathwEnrich
	ONLYlhycca1.prr7prr9.en.p	ONLYlhycca1.prr7prr9.ed.p
Lysine Deacetylase	1	1
Lysine Acetylase	1	1
Protein Kinase	1	1
Protein Phosphatase	1	0.947931
Ubiquitination	1	1
Deubiquitination	1	1
Methyltransferase	1	1
Demethylase	1	1
Sumolation	0.401893	1
Desumoylation	1	1
TFs	1	1
StarchBios	0.293923	1
StarchDeg	1	1
Starvation	0.999998	0.984097
Isoprenoids	0.978023	0.969571
Horm_nonIso	0.999999	0.990698
PhenylP	0.999671	0.948893
Cold	0.537843	0.322367
