# Supplementary material for: Parallel analysis of Arabidopsis circadian clock mutants reveals different scales of transcriptome and proteome regulation
Source: Open Biol. 2017 Mar 1;7(3):160333. doi: 10.1098/rsob.160333 (PMC5376707; doi:10.1098/rsob.160333)
Supplement: Table S12 [file rsob160333supp20.xlsx]

## Sheet: gi_ED_Loc
Protein Properties									Location Consensus	Location Predictors																							Location Annotators					Location Experiments			Publications and PubMed ID
Gene	Description	Chromosome	ESTs	Full-length cDNAs	Amino Acid Residues	Molecular Weight	Isoelectric Point	GRAVY	Location SUBAcon	Location All Predictors	Location AdaBoost	Location ATP	Location BaCelLo	Location ChloroP 1.1	Location EpiLoc	Location iPSORT	Location MitoPred	Location MitoProt	Location MultiLoc2	Location Nucleo	Location PCLR 0.9	Location Plant-mPLoc	Location PProwler 1.2	Location Predotar v1.03	Location PredSL	Location PTS1	Location SLPFA	Location SLP-Local	Location SubLoc	Location TargetP 1.1	Location WoLF PSORT	Location YLoc	Location All Annotators	Location AmiGO	Location Swiss-Prot	Swiss-Prot ID	Location TAIR10	Location GFP	Location Mass Spec	PPI	All Publications	Publications GFP	Publications Mass Spec	Publications PPI
AT1G01420.1	UDP-glucosyl transferase 72B3;	1	4	3	481	52787.2	5.49334	-0.0621622	plastid,plasma membrane	cytosol,endoplasmic reticulum,golgi,plastid,mitochondrion,extracellular,plasma membrane	plasma membrane		cytosol		plastid	plastid			cytosol			plastid	mitochondrion		plastid		extracellular,endoplasmic reticulum,golgi	plastid	cytosol		cytosol	golgi				Q9LNI1
AT1G01430.1	TRICHOME BIREFRINGENCE-LIKE 25;Encodes a member of the TBL (TRICHOME BIREFRINGENCE-LIKE) gene family containing a plant-specific DUF231 (domain of unknown function) domain. TBL gene family has 46 members, two of which (TBR/AT5G06700 and TBL3/AT5G01360) have been shown to be involved in the synthesis and deposition of secondary wall cellulose, presumably by influencing the esterification state of …	1	101	4	456	52504	6.0962	-0.469737	plasma membrane	cytosol,endoplasmic reticulum,golgi,plastid,nucleus,mitochondrion,extracellular,plasma membrane	plasma membrane		plastid	plastid		mitochondrion	mitochondrion		plasma membrane	nucleus		plastid	mitochondrion		extracellular,endoplasmic reticulum,golgi		extracellular,endoplasmic reticulum,golgi	extracellular,endoplasmic reticulum,golgi	cytosol		cytosol	golgi				Q84JH9
AT1G01580.1	ferric reduction oxidase 2;Encodes the low-iron-inducible ferric chelate reductase responsible for reduction of iron at the root surface. It is likely to be the major Fe(III) chelate reductase in Arabidopsis iron metabolism. Coordinately regulated with IRT1, the major transporter responsible for high-affinity iron uptake from the soil, at both transcriptional and posttranscriptional levels. Stead…	1	5	1	725	81505.6	9.7448	0.252552	plasma membrane	cytosol,endoplasmic reticulum,golgi,nucleus,peroxisome,mitochondrion,extracellular,plasma membrane	plasma membrane		nucleus						peroxisome			plasma membrane	extracellular,endoplasmic reticulum,golgi		extracellular,endoplasmic reticulum,golgi		mitochondrion	cytosol,nucleus	extracellular		plasma membrane	plasma membrane	Amigo: "plasma membrane" 16813577|Tair: "plasma membrane" 16813577	plasma membrane:16813577		P92949	plasma membrane:16813577
AT1G01650.1	SIGNAL PEPTIDE PEPTIDASE-LIKE 4;	1	24	2	540	59974.2	8.11774	0.521481	plasma membrane	cytosol,plasma membrane,extracellular,endoplasmic reticulum,golgi	plasma membrane		extracellular,endoplasmic reticulum,golgi			extracellular,endoplasmic reticulum,golgi			plasma membrane			plasma membrane	extracellular,endoplasmic reticulum,golgi	extracellular,endoplasmic reticulum,golgi	extracellular,endoplasmic reticulum,golgi		extracellular,endoplasmic reticulum,golgi	extracellular,endoplasmic reticulum,golgi	cytosol	extracellular,endoplasmic reticulum,golgi	plasma membrane	plasma membrane
AT1G02460.1	Pectin lyase-like superfamily protein;	1	6	2	491	53465.7	6.44992	-0.379633	extracellular	cytosol,endoplasmic reticulum,golgi,plastid,nucleus,mitochondrion,extracellular,plasma membrane	extracellular		plastid		extracellular	mitochondrion			extracellular	nucleus	plastid	plasma membrane	extracellular,endoplasmic reticulum,golgi		extracellular,endoplasmic reticulum,golgi		mitochondrion	plastid	cytosol	mitochondrion	plastid	extracellular				Q9FWX5
AT1G02660.1	alpha/beta-Hydrolases superfamily protein;	1	29	2	713	78350.3	4.96412	-0.30547	cytosol,plastid	cytosol,endoplasmic reticulum,golgi,plastid,nucleus,mitochondrion,extracellular,plasma membrane	plastid		nucleus	plastid		plastid			cytosol	nucleus		plastid	mitochondrion	plastid	plastid		mitochondrion	extracellular,endoplasmic reticulum,golgi	cytosol		plastid	plasma membrane				Q8L739
AT1G02710.1	glycine-rich protein;	1	2	2	96	8127.19	4.57583	-0.401042	vacuole,extracellular	cytosol,mitochondrion,extracellular,endoplasmic reticulum,golgi	extracellular		extracellular,endoplasmic reticulum,golgi			extracellular,endoplasmic reticulum,golgi			cytosol			extracellular	mitochondrion		extracellular,endoplasmic reticulum,golgi		extracellular,endoplasmic reticulum,golgi	extracellular,endoplasmic reticulum,golgi	extracellular	extracellular,endoplasmic reticulum,golgi	cytosol	cytosol
AT1G02820.1	Late embryogenesis abundant 3 (LEA3) family protein;	1	4	3	91	9827.62	10.0113	-0.491209	cytosol	cytosol,mitochondrion,nucleus,endoplasmic reticulum,plastid	nucleus		plastid	plastid	endoplasmic reticulum	mitochondrion	mitochondrion	mitochondrion	mitochondrion		plastid	plastid,nucleus	mitochondrion	mitochondrion	mitochondrion		mitochondrion	mitochondrion	nucleus	plastid	plastid	cytosol				Q9SRX6
AT1G02850.1	beta glucosidase 11;	1	30	3	470	52584.2	6.19304	-0.21	vacuole	plastid,endoplasmic reticulum,golgi,vacuole,extracellular,plasma membrane	plasma membrane		extracellular,endoplasmic reticulum,golgi	plastid	extracellular	extracellular,endoplasmic reticulum,golgi			vacuole			vacuole	extracellular,endoplasmic reticulum,golgi	extracellular,endoplasmic reticulum,golgi	extracellular,endoplasmic reticulum,golgi		extracellular,endoplasmic reticulum,golgi	extracellular,endoplasmic reticulum,golgi	extracellular	extracellular,endoplasmic reticulum,golgi	vacuole	endoplasmic reticulum				Q94A86
AT1G04000.1	;	1	43	4	152	16854.3	10.4694	-0.653947	nucleus	cytosol,mitochondrion,nucleus,plastid	nucleus		nucleus		nucleus		mitochondrion	mitochondrion	cytosol	nucleus	plastid	nucleus	mitochondrion	mitochondrion	mitochondrion		mitochondrion	mitochondrion	nucleus	mitochondrion	nucleus	nucleus
AT1G04640.1	lipoyltransferase 2;Lipoyltransferase, located in mitochondria but not found in chloroplasts	1	12	4	235	26422.8	7.01717	-0.302979	mitochondrion	cytosol,mitochondrion,plastid	cytosol		plastid		cytosol		mitochondrion		cytosol			plastid	mitochondrion		mitochondrion		mitochondrion	mitochondrion	mitochondrion	mitochondrion	cytosol	mitochondrion	Amigo: "mitochondrion" 11427685|Tair: "mitochondrion" 11427685	mitochondrion:11427685		Q9SXP7	mitochondrion:11427685
AT1G04990.1	Zinc finger C-x8-C-x5-C-x3-H type family protein;	1	50	11	404	44706.8	8.15546	-0.663119	nucleus	cytosol,mitochondrion,nucleus	nucleus		nucleus						nucleus	nucleus		nucleus	mitochondrion				mitochondrion	cytosol,nucleus	nucleus		nucleus	nucleus	SwissProt: "nucleus" 16381842		nucleus:16381842	Q94AD9
AT1G05010.1	ethylene-forming enzyme;Encodes 1-aminocyclopropane-1-carboxylate oxidase	1	247	4	323	36678.9	5.0142	-0.478328	cytosol	cytosol,mitochondrion,nucleus,plastid,peroxisome	cytosol		cytosol		plastid				peroxisome			cytosol	mitochondrion				mitochondrion	cytosol,nucleus	cytosol		cytosol	cytosol				Q06588
AT1G05205.1	;	1	29	2	91	10676.8	7.41934	-1.08352	nucleus	cytosol,mitochondrion,nucleus	nucleus		nucleus						cytosol			nucleus	mitochondrion				mitochondrion	cytosol,nucleus	nucleus		mitochondrion	nucleus				Q8LG56
AT1G05540.1	Protein of unknown function (DUF295);	1	13	1	367	41796.7	5.12452	-0.296458	nucleus	cytosol,endoplasmic reticulum,golgi,nucleus,mitochondrion,extracellular,plasma membrane	plasma membrane		nucleus		nucleus	mitochondrion			mitochondrion	nucleus		nucleus,golgi	mitochondrion	mitochondrion	mitochondrion		mitochondrion	extracellular,endoplasmic reticulum,golgi	nucleus	mitochondrion	mitochondrion	cytosol
AT1G05640.1	Ankyrin repeat family protein;	1	8	0	627	68702.1	10.3104	-0.106061	cytosol,endoplasmic reticulum	cytosol,mitochondrion,nucleus,plasma membrane,endoplasmic reticulum	cytosol		cytosol						cytosol			endoplasmic reticulum	mitochondrion				mitochondrion	cytosol,nucleus	mitochondrion		plasma membrane	cytosol				Q9SYK5
AT1G05835.1	PHD finger protein;	1	40	2	127	14221.5	9.52684	0.0023622	extracellular	cytosol,endoplasmic reticulum,golgi,plastid,nucleus,extracellular,plasma membrane	plasma membrane		extracellular,endoplasmic reticulum,golgi		nucleus	extracellular,endoplasmic reticulum,golgi			extracellular			nucleus	extracellular,endoplasmic reticulum,golgi	extracellular,endoplasmic reticulum,golgi	extracellular,endoplasmic reticulum,golgi		extracellular,endoplasmic reticulum,golgi	extracellular,endoplasmic reticulum,golgi	cytosol	extracellular,endoplasmic reticulum,golgi	plastid	extracellular				A8MS78
AT1G06475.1	;	1	29	3	93	10722.2	9.29877	0.0548387	plasma membrane,endoplasmic reticulum	cytosol,endoplasmic reticulum,golgi,plastid,nucleus,mitochondrion,extracellular,plasma membrane	plastid		nucleus						plasma membrane		plastid	nucleus	extracellular,endoplasmic reticulum,golgi		mitochondrion		mitochondrion	cytosol,nucleus	extracellular		endoplasmic reticulum	cytosol				Q6DSU2
AT1G06550.1	ATP-dependent caseinolytic (Clp) protease/crotonase family protein;	1	32	3	387	43259.7	5.23459	-0.309561	peroxisome	cytosol,mitochondrion,nucleus,peroxisome	cytosol		cytosol						peroxisome			peroxisome	mitochondrion				mitochondrion	cytosol,nucleus	cytosol		nucleus	cytosol				Q56XU5
AT1G06640.1	2-oxoglutarate (2OG) and Fe(II)-dependent oxygenase superfamily protein;encodes a protein whose sequence is similar to a 2-oxoglutarate-dependent dioxygenase	1	151	0	369	41747.3	6.70017	-0.276423	cytosol	cytosol,mitochondrion,nucleus	cytosol		cytosol		cytosol				cytosol			cytosol	mitochondrion				mitochondrion	cytosol,nucleus	cytosol		cytosol	cytosol				Q9C5K7
AT1G06645.1	2-oxoglutarate (2OG) and Fe(II)-dependent oxygenase superfamily protein;	1	12	0	366	41330.3	6.24001	-0.334426	cytosol	cytosol,mitochondrion,nucleus,extracellular,peroxisome	extracellular		cytosol		cytosol				peroxisome			cytosol	mitochondrion				mitochondrion	cytosol,nucleus	extracellular		cytosol	cytosol
AT1G06720.1	P-loop containing nucleoside triphosphate hydrolases superfamily protein;	1	31	2	1147	131192	7.97588	-0.86068	nucleus	cytosol,mitochondrion,nucleus,plastid	cytosol		nucleus						nucleus	nucleus	plastid	nucleus	plastid		plastid		mitochondrion	cytosol,nucleus	nucleus		cytosol	nucleus				Q9M9Y0
AT1G06980.1	;	1	11	3	169	18943.9	9.38817	-0.515976	extracellular,plasma membrane	plastid,endoplasmic reticulum,golgi,nucleus,mitochondrion,extracellular	nucleus		extracellular,endoplasmic reticulum,golgi			extracellular,endoplasmic reticulum,golgi			golgi	nucleus		nucleus	extracellular,endoplasmic reticulum,golgi	extracellular,endoplasmic reticulum,golgi	extracellular,endoplasmic reticulum,golgi		mitochondrion	extracellular,endoplasmic reticulum,golgi	nucleus	extracellular,endoplasmic reticulum,golgi	plastid	extracellular				Q9LMJ2
AT1G07090.1	Protein of unknown function (DUF640);	1	24	7	196	21532.4	9.90493	-0.72551	nucleus	cytosol,mitochondrion,nucleus,plastid	nucleus		nucleus						nucleus	nucleus	plastid	nucleus	mitochondrion		mitochondrion		mitochondrion	cytosol,nucleus	nucleus		nucleus	nucleus				Q9LMK2
AT1G07300.1	josephin protein-related;	1	5	2	128	13890.8	11.5327	-0.596094	cytosol	cytosol,mitochondrion,nucleus,plastid	nucleus		nucleus		nucleus	mitochondrion	mitochondrion	mitochondrion	cytosol		plastid	nucleus	mitochondrion		mitochondrion		mitochondrion	cytosol,nucleus	nucleus	mitochondrion	mitochondrion	cytosol				Q6NPG3
AT1G07350.1	RNA-binding (RRM/RBD/RNP motifs) family protein;	1	57	3	382	44980.4	12.0533	-1.47435	nucleus	mitochondrion,plastid,nucleus	nucleus		nucleus	plastid			mitochondrion		nucleus	nucleus	plastid	plastid,nucleus	mitochondrion	mitochondrion	mitochondrion		mitochondrion	mitochondrion	nucleus	plastid	nucleus	nucleus				Q84TH4
AT1G07620.1	GTP-binding protein Obg/CgtA;	1	2	1	552	63908.2	6.5294	-0.919203	nucleus	cytosol,mitochondrion,nucleus	nucleus		nucleus		nucleus		mitochondrion		nucleus	nucleus		nucleus	mitochondrion				mitochondrion	cytosol,nucleus	nucleus		nucleus	nucleus
AT1G08280.1	Glycosyltransferase family 29 (sialyltransferase) family protein;	1	11	1	398	45937.4	9.67078	-0.306784	plasma membrane	plastid,endoplasmic reticulum,golgi,nucleus,mitochondrion,extracellular,plasma membrane	plasma membrane		extracellular,endoplasmic reticulum,golgi	plastid		extracellular,endoplasmic reticulum,golgi	mitochondrion	mitochondrion	golgi			plasma membrane	extracellular,endoplasmic reticulum,golgi	extracellular,endoplasmic reticulum,golgi	mitochondrion		mitochondrion	mitochondrion	nucleus	extracellular,endoplasmic reticulum,golgi	plastid	golgi				Q9SGD2
AT1G09350.1	galactinol synthase 3;	1	25	4	334	38679.4	6.39971	-0.406886	cytosol	cytosol,mitochondrion,nucleus,plasma membrane	cytosol		cytosol						cytosol			cytosol,mitochondrion,nucleus,plasma membrane	mitochondrion				mitochondrion	cytosol,nucleus	cytosol		cytosol	cytosol				O80518
AT1G09794.1	Cox19 family protein (CHCH motif);	1	0	0	63	7069.69	8.41082	-0.488889	cytosol	cytosol,endoplasmic reticulum,golgi,nucleus,mitochondrion,extracellular	nucleus		extracellular,endoplasmic reticulum,golgi		mitochondrion				cytosol			nucleus	mitochondrion				mitochondrion	extracellular,endoplasmic reticulum,golgi	extracellular		mitochondrion	cytosol
AT1G10450.1	SIN3-like 6;Encodes SIN3-like 6, a homolog of the transcriptional repressor SIN3 (AT1G24190).	1	10	0	1122	128549	7.07876	-0.73066	nucleus	cytosol,mitochondrion,nucleus,endoplasmic reticulum	nucleus		nucleus						nucleus	nucleus		nucleus	mitochondrion				mitochondrion	cytosol,nucleus	nucleus		nucleus	endoplasmic reticulum	SwissProt: "nucleus" 16381842		nucleus:16381842	Q9XIK6
AT1G10640.1	Pectin lyase-like superfamily protein;	1	81	2	532	58351	8.69103	-0.332707	extracellular	cytosol,endoplasmic reticulum,golgi,vacuole,plastid,mitochondrion,extracellular,plasma membrane	cytosol		plastid		extracellular	extracellular,endoplasmic reticulum,golgi	mitochondrion	mitochondrion	extracellular		plastid	plasma membrane	extracellular,endoplasmic reticulum,golgi	extracellular,endoplasmic reticulum,golgi	mitochondrion		mitochondrion	mitochondrion	extracellular	mitochondrion	vacuole	golgi				Q94BV8
AT1G10660.1	;	1	27	8	320	36763.9	8.95114	0.389375	plasma membrane	mitochondrion,plasma membrane,extracellular,endoplasmic reticulum,golgi	plasma membrane		extracellular,endoplasmic reticulum,golgi			extracellular,endoplasmic reticulum,golgi			plasma membrane			plasma membrane	extracellular,endoplasmic reticulum,golgi	extracellular,endoplasmic reticulum,golgi	extracellular,endoplasmic reticulum,golgi		mitochondrion	extracellular,endoplasmic reticulum,golgi	extracellular	extracellular,endoplasmic reticulum,golgi	plasma membrane	plasma membrane				Q8H101
AT1G10730.1	Clathrin adaptor complexes medium subunit family protein;	1	2	0	428	49227.2	6.61529	-0.219626	cytosol	cytosol,endoplasmic reticulum,golgi,plastid,nucleus,mitochondrion,extracellular,plasma membrane	plasma membrane		nucleus		cytosol				cytosol			plastid,nucleus	extracellular,endoplasmic reticulum,golgi	extracellular,endoplasmic reticulum,golgi			mitochondrion	mitochondrion	mitochondrion	mitochondrion	cytosol	cytosol				Q9SAC9
AT1G10740.1	alpha/beta-Hydrolases superfamily protein;	1	65	3	473	53816.1	6.74949	-0.243975	plasma membrane	cytosol,endoplasmic reticulum,golgi,vacuole,nucleus,extracellular,plasma membrane	plasma membrane		nucleus			extracellular,endoplasmic reticulum,golgi			plasma membrane			cytosol	extracellular,endoplasmic reticulum,golgi	extracellular,endoplasmic reticulum,golgi	extracellular,endoplasmic reticulum,golgi		extracellular,endoplasmic reticulum,golgi	extracellular,endoplasmic reticulum,golgi	extracellular	extracellular,endoplasmic reticulum,golgi	nucleus	vacuole				Q9SAC8
AT1G11210.1	Protein of unknown function (DUF761);	1	54	5	308	34904.3	9.94952	-0.454545	extracellular	cytosol,endoplasmic reticulum,golgi,plastid,nucleus,mitochondrion,extracellular	cytosol		nucleus			extracellular,endoplasmic reticulum,golgi		mitochondrion	extracellular			plastid,nucleus	extracellular,endoplasmic reticulum,golgi	extracellular,endoplasmic reticulum,golgi			mitochondrion	extracellular,endoplasmic reticulum,golgi	nucleus	extracellular,endoplasmic reticulum,golgi	plastid	golgi				Q8LAQ3
AT1G11950.1	Transcription factor jumonji (jmjC) domain-containing protein;	1	5	0	875	100151	6.0276	-0.598857	nucleus	cytosol,mitochondrion,nucleus	nucleus		nucleus		nucleus				nucleus	nucleus		nucleus	mitochondrion				mitochondrion	cytosol,nucleus	nucleus		nucleus	nucleus				O65384
AT1G12120.1	Plant protein of unknown function (DUF863);	1	44	4	483	54998.8	5.34313	-0.933747	nucleus	cytosol,mitochondrion,nucleus,plastid	nucleus		nucleus						cytosol	nucleus		nucleus	mitochondrion	plastid			mitochondrion	cytosol,nucleus	nucleus		nucleus	nucleus
AT1G12200.1	Flavin-binding monooxygenase family protein;	1	13	4	465	52985.3	5.23601	-0.44129	plastid	cytosol,endoplasmic reticulum,golgi,plastid,nucleus,mitochondrion,extracellular	cytosol		nucleus		cytosol	mitochondrion			cytosol			plastid	plastid		extracellular,endoplasmic reticulum,golgi		mitochondrion	plastid	extracellular		cytosol	plastid
AT1G12370.1	photolyase 1;encodes an amino acid sequence with significant homology to the recently characterized type II photolyases. The uvr2-1 mutant is unable to remove CPDs in vivo, and plant extracts lack detectable photolyase activity , is sensitive to UV-B and is an allele	1	13	2	490	56358	9.2489	-0.434694	cytosol,mitochondrion	cytosol,mitochondrion,plastid	cytosol		plastid		cytosol	plastid	mitochondrion	mitochondrion	mitochondrion			plastid	mitochondrion		mitochondrion		mitochondrion	mitochondrion	mitochondrion		plastid	cytosol				Q94CC5
AT1G12380.1	;	1	60	1	793	88376.8	8.30507	-0.37604	plastid	cytosol,mitochondrion,nucleus,plastid	cytosol		plastid			plastid			cytosol			plastid	mitochondrion		plastid		mitochondrion	plastid	nucleus		nucleus	plastid
AT1G12400.1	Nucleotide excision repair, TFIIH, subunit TTDA;	1	10	4	71	8111.83	6.78493	-0.0901408	nucleus	cytosol,endoplasmic reticulum,golgi,nucleus,mitochondrion,extracellular	mitochondrion		extracellular,endoplasmic reticulum,golgi			mitochondrion			nucleus			nucleus	extracellular,endoplasmic reticulum,golgi				extracellular,endoplasmic reticulum,golgi	extracellular,endoplasmic reticulum,golgi	extracellular	extracellular,endoplasmic reticulum,golgi	cytosol	nucleus				Q9LNA6
AT1G12420.1	ACT domain repeat 8;	1	11	3	441	49963.8	5.96166	-0.290476	cytosol	cytosol,mitochondrion,nucleus	cytosol		nucleus						cytosol			nucleus	mitochondrion				mitochondrion	cytosol,nucleus	nucleus		cytosol	cytosol				Q9LNA5
AT1G12500.1	Nucleotide-sugar transporter family protein;	1	73	5	361	38927.4	10.0649	0.685873	plasma membrane	plastid,endoplasmic reticulum,golgi,peroxisome,mitochondrion,extracellular,plasma membrane	plasma membrane		plastid	plastid			mitochondrion		plasma membrane		plastid	plastid	extracellular,endoplasmic reticulum,golgi		plastid		mitochondrion	mitochondrion	extracellular		plasma membrane	peroxisome				Q9LDH3
AT1G12530.1	;	1	40	2	193	21816.7	5.26088	-1.02953	nucleus	cytosol,mitochondrion,nucleus	nucleus		nucleus						cytosol	nucleus		nucleus	mitochondrion				mitochondrion	cytosol,nucleus	nucleus		cytosol	nucleus
AT1G12710.1	phloem protein 2-A12;This gene is predicted to encode a protein with a PP2 domain. This domain in present in lectins found in squash and cucumber, suggesting that this protein could potentially have carbohydrate binding capabilities.	1	16	4	291	33267.4	7.95783	-0.351546	cytosol	cytosol,endoplasmic reticulum,golgi,plastid,nucleus,mitochondrion,extracellular	cytosol		nucleus				mitochondrion		cytosol			plastid,nucleus	mitochondrion				extracellular,endoplasmic reticulum,golgi	cytosol,nucleus	cytosol		nucleus	cytosol				Q9LN77
AT1G12990.1	beta-1,4-N-acetylglucosaminyltransferase family protein;	1	27	2	392	45919.4	8.03026	-0.233673	cytosol,plasma membrane	cytosol,mitochondrion,nucleus,plastid,golgi	cytosol		nucleus						golgi			cytosol,plastid	mitochondrion		mitochondrion		mitochondrion	cytosol,nucleus	mitochondrion		cytosol	cytosol				Q0WV60
AT1G13020.1	eukaryotic initiation factor 4B2;Encodes eIF4B2, eukaryotic initiation factor 4B2.	1	42	2	549	59327.6	9.33917	-1.1929	cytosol	cytosol,mitochondrion,nucleus,plastid	nucleus		nucleus		cytosol			mitochondrion	cytosol	nucleus		nucleus	mitochondrion				plastid	cytosol,nucleus	nucleus		nucleus	nucleus				Q9SAD7
AT1G13245.1	ROTUNDIFOLIA like 17;	1	44	6	41	4719.1	11.2893	-0.0682927	mitochondrion	cytosol,golgi,plastid,nucleus,mitochondrion,extracellular	extracellular		plastid				mitochondrion		golgi			mitochondrion,plastid,nucleus	mitochondrion		mitochondrion		mitochondrion	mitochondrion	cytosol	mitochondrion	cytosol	mitochondrion				Q9SAF8
AT1G13360.1	;	1	89	4	194	21045.7	3.65631	-0.51701	nucleus	cytosol,mitochondrion,nucleus,plastid	plastid		nucleus						cytosol	nucleus		nucleus	mitochondrion				mitochondrion	cytosol,nucleus	nucleus		nucleus	nucleus
AT1G13609.1	Defensin-like (DEFL) family protein;Encodes a defensin-like (DEFL) family protein.	1	39	1	78	8444.38	6.98035	0.197436	extracellular	cytosol,endoplasmic reticulum,golgi,nucleus,extracellular,plasma membrane	cytosol		extracellular,endoplasmic reticulum,golgi		plasma membrane	extracellular,endoplasmic reticulum,golgi			extracellular			nucleus	extracellular,endoplasmic reticulum,golgi	extracellular,endoplasmic reticulum,golgi	extracellular,endoplasmic reticulum,golgi		extracellular,endoplasmic reticulum,golgi	extracellular,endoplasmic reticulum,golgi	cytosol	extracellular,endoplasmic reticulum,golgi	extracellular	extracellular	SwissProt: "extracellular" 16381842		extracellular:16381842	Q2V4N4
AT1G13640.1	Phosphatidylinositol 3- and 4-kinase family protein;	1	68	3	622	69576	5.37195	-0.405949	peroxisome	cytosol,mitochondrion,nucleus,plastid,peroxisome	cytosol		nucleus			mitochondrion			peroxisome			plastid	mitochondrion	mitochondrion		peroxisome	mitochondrion	cytosol,nucleus	cytosol		cytosol	cytosol				Q8W4R8
AT1G13920.1	Remorin family protein;	1	1	0	345	39627.9	10.6688	-1.24493	nucleus	cytosol,mitochondrion,nucleus,plasma membrane,plastid	nucleus		nucleus		cytosol		mitochondrion		nucleus	nucleus	plastid	nucleus,plasma membrane	mitochondrion		plastid		mitochondrion	cytosol,nucleus	nucleus		nucleus	nucleus
AT1G13960.1	WRKY DNA-binding protein 4;Encodes WRKY DNA-binding protein 4 (WRKY4).	1	31	4	514	55818.5	8.29675	-0.879767	nucleus	mitochondrion,plastid,nucleus	nucleus		nucleus	plastid	nucleus				nucleus	nucleus	plastid	nucleus	plastid		mitochondrion		plastid	plastid	nucleus	plastid	nucleus	nucleus	SwissProt: "nucleus" 16381842		nucleus:16381842	Q9XI90
AT1G14300.1	ARM repeat superfamily protein;	1	26	6	339	37687.8	4.65738	-0.137168	cytosol	cytosol,endoplasmic reticulum,golgi,plastid,nucleus,mitochondrion,extracellular	plastid		nucleus						cytosol			nucleus	extracellular,endoplasmic reticulum,golgi				mitochondrion	cytosol,nucleus	cytosol		plastid	cytosol				Q9M9T2
AT1G14580.1	C2H2-like zinc finger protein;	1	28	2	467	50639.1	9.48282	-0.673876	nucleus	cytosol,endoplasmic reticulum,golgi,plastid,nucleus,mitochondrion,extracellular	nucleus		nucleus	plastid	nucleus	plastid		mitochondrion	cytosol	nucleus	plastid	nucleus	plastid	plastid	plastid		mitochondrion	extracellular,endoplasmic reticulum,golgi	nucleus	plastid	plastid	nucleus				Q8RWX7
AT1G14700.1	purple acid phosphatase 3;	1	21	3	366	42054.2	6.76193	-0.146721	plasma membrane	plastid,endoplasmic reticulum,golgi,nucleus,mitochondrion,extracellular,plasma membrane	plasma membrane		plastid	plastid		mitochondrion			endoplasmic reticulum			nucleus	extracellular,endoplasmic reticulum,golgi		extracellular,endoplasmic reticulum,golgi		extracellular,endoplasmic reticulum,golgi	plastid	extracellular	extracellular,endoplasmic reticulum,golgi	plastid	golgi	SwissProt: "extracellular" 16381842|Tair: "vacuole" 15539469		extracellular:16381842	Q8H129	vacuole:15539469
AT1G14820.1	Sec14p-like phosphatidylinositol transfer family protein;	1	23	1	239	26799.6	8.43587	-0.0644351	cytosol	cytosol,mitochondrion,nucleus,plastid	cytosol		cytosol						cytosol			cytosol	mitochondrion	plastid			mitochondrion	cytosol,nucleus	cytosol		cytosol	cytosol
AT1G15180.1	MATE efflux family protein;	1	31	5	482	51850.1	6.81001	0.751245	plasma membrane	endoplasmic reticulum,golgi,nucleus,mitochondrion,extracellular,plasma membrane	plasma membrane		nucleus						plasma membrane			plasma membrane	extracellular,endoplasmic reticulum,golgi		extracellular,endoplasmic reticulum,golgi		mitochondrion	extracellular,endoplasmic reticulum,golgi	extracellular		plasma membrane	plasma membrane				Q94AL1
AT1G15330.1	Cystathionine beta-synthase (CBS) protein;	1	14	3	352	38598.6	6.3212	-0.0278409	cytosol	cytosol,mitochondrion,nucleus,plastid	plastid		nucleus				mitochondrion		cytosol			plastid	mitochondrion				mitochondrion	cytosol,nucleus	mitochondrion		cytosol	cytosol				Q9XI37
AT1G15430.1	Protein of unknown function (DUF1644);	1	19	4	259	30104.8	8.6454	-0.795753	nucleus	cytosol,mitochondrion,nucleus,plastid	nucleus		nucleus			mitochondrion			cytosol	nucleus	plastid	nucleus	mitochondrion				mitochondrion	mitochondrion	nucleus		nucleus	nucleus				Q9C5E6
AT1G15740.1	Leucine-rich repeat family protein;	1	91	3	585	63892.1	7.51551	-0.0789744	nucleus	cytosol,mitochondrion,nucleus	nucleus		nucleus						cytosol	nucleus		nucleus	mitochondrion				mitochondrion	cytosol,nucleus	nucleus		nucleus	cytosol				Q8H1Q4
AT1G15825.1	hydroxyproline-rich glycoprotein family protein;	1	0	0	126	13732.3	3.1699	-0.357937	cytosol	cytosol,endoplasmic reticulum,golgi,plastid,nucleus,mitochondrion,extracellular	extracellular		extracellular,endoplasmic reticulum,golgi		nucleus				cytosol		plastid	plastid	mitochondrion		plastid		extracellular,endoplasmic reticulum,golgi	extracellular,endoplasmic reticulum,golgi	cytosol		extracellular	cytosol
AT1G15830.1	;	1	4	0	483	43302.9	9.98524	-0.469565	nucleus	cytosol,mitochondrion,nucleus,extracellular,plastid	nucleus		nucleus		cytosol				nucleus	nucleus		nucleus	mitochondrion				plastid	cytosol,nucleus	extracellular		plastid	plastid
AT1G15870.1	Mitochondrial glycoprotein family protein;	1	7	2	242	28152.3	5.08028	-0.530165	mitochondrion	cytosol,mitochondrion,nucleus,plastid	cytosol		plastid	plastid	mitochondrion	mitochondrion		mitochondrion	mitochondrion		plastid	mitochondrion	mitochondrion	mitochondrion	mitochondrion		plastid	mitochondrion	nucleus	mitochondrion	mitochondrion	mitochondrion
AT1G15960.1	NRAMP metal ion transporter 6;member of Nramp2 family	1	51	3	527	57248.7	7.99936	0.601518	plasma membrane	cytosol,endoplasmic reticulum,golgi,plastid,nucleus,peroxisome,extracellular,plasma membrane	plasma membrane		plastid		nucleus				cytosol			plasma membrane	extracellular,endoplasmic reticulum,golgi				plastid	plastid	extracellular		plasma membrane	peroxisome	SwissProt: "plasma membrane" 16381842		plasma membrane:16381842	Q9S9N8
AT1G16090.1	wall associated kinase-like 7;WAK-like kinase	1	3	0	317	34430.6	6.49387	0.0479495	plasma membrane	cytosol,endoplasmic reticulum,golgi,vacuole,extracellular,plasma membrane	plasma membrane		extracellular,endoplasmic reticulum,golgi			extracellular,endoplasmic reticulum,golgi			plasma membrane			plasma membrane	extracellular,endoplasmic reticulum,golgi	extracellular,endoplasmic reticulum,golgi	extracellular,endoplasmic reticulum,golgi		extracellular,endoplasmic reticulum,golgi	extracellular,endoplasmic reticulum,golgi	cytosol	extracellular,endoplasmic reticulum,golgi	extracellular	vacuole				Q3E6Y5
AT1G16300.1	glyceraldehyde-3-phosphate dehydrogenase of plastid 2;Encodes one of the chloroplast/plastid localized GAPDH isoforms (GAPCp1/At1g79530 and GAPCp2/At1g16300). gapcp double mutants display a drastic phenotype of arrested root development, dwarfism and sterility. GAPCps are important for the synthesis of serine in roots.	1	7	3	420	44848.3	8.92711	-0.107619	plastid	cytosol,mitochondrion,plastid	cytosol		plastid	plastid	plastid	mitochondrion		mitochondrion	plastid		plastid	cytosol,mitochondrion	mitochondrion	plastid	plastid		plastid	plastid	mitochondrion	plastid	plastid	plastid	Amigo: "plastid" 15533878|Amigo: "plastid" 19675149	plastid:15533878;plastid:19675149		Q5E924
AT1G16510.1	SAUR-like auxin-responsive protein family ;	1	17	6	147	16479.8	8.28195	-0.215646	cytosol	cytosol,mitochondrion,nucleus,extracellular,plastid	plastid		plastid	plastid	cytosol	mitochondrion	mitochondrion	mitochondrion	mitochondrion		plastid	nucleus	mitochondrion	mitochondrion	mitochondrion		mitochondrion	mitochondrion	extracellular	plastid	mitochondrion	cytosol				Q9SA49
AT1G16750.1	Protein of unknown function, DUF547;	1	15	4	529	59649.2	9.49631	-0.429301	nucleus	cytosol,mitochondrion,nucleus,plastid	nucleus		nucleus			mitochondrion			nucleus			nucleus	mitochondrion		plastid		mitochondrion	cytosol,nucleus	nucleus		nucleus	cytosol
AT1G17360.1	;	1	19	0	1061	119241	6.6679	-1.02055	nucleus	cytosol,endoplasmic reticulum,golgi,nucleus,mitochondrion,extracellular	nucleus		nucleus						cytosol			nucleus	mitochondrion				extracellular,endoplasmic reticulum,golgi	cytosol,nucleus	nucleus		nucleus	nucleus				Q9LQI8
AT1G17610.1	Disease resistance protein (TIR-NBS class);	1	2	0	420	47579.2	6.14612	-0.157381	cytosol	cytosol,endoplasmic reticulum,golgi,plastid,nucleus,extracellular	cytosol		nucleus						cytosol			cytosol,nucleus	extracellular,endoplasmic reticulum,golgi				extracellular,endoplasmic reticulum,golgi	plastid	cytosol	extracellular,endoplasmic reticulum,golgi	plastid	cytosol
AT1G17690.1	;	1	21	2	754	86924.9	5.25055	-0.746021	nucleus	cytosol,mitochondrion,nucleus	nucleus		nucleus						nucleus	nucleus		nucleus	mitochondrion		mitochondrion		mitochondrion	cytosol,nucleus	nucleus		nucleus	nucleus				Q8H1E7
AT1G18330.1	Homeodomain-like superfamily protein;EARLY-PHYTOCHROME-RESPONSIVE1	1	24	5	346	38352.6	7.99773	-0.801156	nucleus	cytosol,mitochondrion,nucleus	nucleus		nucleus						nucleus	nucleus		nucleus	mitochondrion				mitochondrion	cytosol,nucleus	nucleus		nucleus	nucleus				Q8VZP5
AT1G18460.1	alpha/beta-Hydrolases superfamily protein;	1	39	2	701	79433.2	7.46398	-0.236805	peroxisome	cytosol,endoplasmic reticulum,golgi,vacuole,nucleus,peroxisome,mitochondrion,extracellular,plasma membrane	plasma membrane		nucleus					mitochondrion	cytosol			cytosol,mitochondrion,vacuole,extracellular,plasma membrane	mitochondrion		extracellular,endoplasmic reticulum,golgi	peroxisome	mitochondrion	mitochondrion	extracellular		cytosol	peroxisome				Q8LPF5
AT1G18620.1	;	1	43	2	978	109433	9.30897	-0.783333	nucleus	cytosol,mitochondrion,nucleus	nucleus		nucleus						cytosol	nucleus		nucleus	mitochondrion				mitochondrion	cytosol,nucleus	nucleus		nucleus	cytosol				Q9FZ83
AT1G18810.1	phytochrome kinase substrate-related;	1	16	4	387	43290.4	9.47724	-0.902326	nucleus	cytosol,mitochondrion,nucleus	nucleus		nucleus				mitochondrion		cytosol	nucleus		nucleus	mitochondrion				mitochondrion	cytosol,nucleus	nucleus		nucleus	nucleus				Q9M9V1
AT1G18900.1	Pentatricopeptide repeat (PPR) superfamily protein;	1	22	2	860	95219	8.89955	-0.320814	mitochondrion	cytosol,endoplasmic reticulum,golgi,plastid,nucleus,mitochondrion,extracellular,plasma membrane	plasma membrane		plastid			plastid	mitochondrion	mitochondrion	mitochondrion	nucleus		plastid	mitochondrion	mitochondrion	mitochondrion		extracellular,endoplasmic reticulum,golgi	plastid	mitochondrion	mitochondrion	plastid	cytosol				Q8GYP6
AT1G20060.1	ATP binding microtubule motor family protein;	1	4	0	970	108160	7.31731	-0.716804	cytosol	cytosol,mitochondrion,nucleus,plastid	nucleus		nucleus	plastid		mitochondrion			cytosol	nucleus	plastid	cytosol,nucleus	plastid		plastid		mitochondrion	mitochondrion	nucleus	plastid	nucleus	cytosol
AT1G20650.1	Protein kinase superfamily protein;	1	47	4	381	42259.8	8.3882	-0.247244	cytosol	cytosol,mitochondrion,nucleus	cytosol		nucleus		cytosol				cytosol			nucleus	mitochondrion				mitochondrion	mitochondrion	nucleus		cytosol	cytosol				Q9LDZ5
AT1G20823.1	RING/U-box superfamily protein;	1	11	6	197	20921.3	7.24401	0.148731	plasma membrane	cytosol,endoplasmic reticulum,golgi,plastid,nucleus,mitochondrion,extracellular,plasma membrane	nucleus		nucleus						plasma membrane			nucleus	extracellular,endoplasmic reticulum,golgi	plastid	extracellular,endoplasmic reticulum,golgi		mitochondrion	extracellular,endoplasmic reticulum,golgi	cytosol		plastid	plasma membrane	SwissProt: "plasma membrane" 16381842		plasma membrane:16381842	Q9LM69
AT1G21590.1	Protein kinase protein with adenine nucleotide alpha hydrolases-like domain;	1	23	2	756	84027.2	6.37736	-0.274471	cytosol,plasma membrane	cytosol,mitochondrion,nucleus,plasma membrane,plastid	plastid		nucleus						cytosol			nucleus,plasma membrane	mitochondrion				mitochondrion	cytosol,nucleus	nucleus		nucleus	cytosol				Q8VZG4
AT1G22230.1	;	1	25	1	314	35521.3	4.92329	-0.952548	nucleus	cytosol,mitochondrion,nucleus,plastid	plastid	mitochondrion,plastid	plastid	plastid		mitochondrion		mitochondrion	cytosol	nucleus	plastid	nucleus	plastid		plastid		plastid	plastid	nucleus	plastid	plastid	nucleus				Q5XVK1
AT1G22330.1	RNA-binding (RRM/RBD/RNP motifs) family protein;	1	92	2	291	31982.4	6.60215	-0.890722	nucleus	cytosol,mitochondrion,nucleus,plastid	nucleus		nucleus		mitochondrion	mitochondrion			nucleus	nucleus		plastid,nucleus	mitochondrion				mitochondrion	cytosol,nucleus	nucleus		nucleus	nucleus
AT1G22400.1	UDP-Glycosyltransferase superfamily protein;	1	69	3	489	55013.3	4.73318	-0.0738241	plasma membrane	cytosol,plastid,nucleus,peroxisome,mitochondrion,plasma membrane	cytosol		cytosol	plastid		plastid		mitochondrion	cytosol			plasma membrane	mitochondrion		mitochondrion		plastid	cytosol,nucleus	cytosol		plastid	peroxisome				Q9SK82
AT1G22500.1	RING/U-box superfamily protein;	1	36	5	381	42228.2	6.36725	-0.32021	plasma membrane	plastid,endoplasmic reticulum,golgi,nucleus,extracellular,plasma membrane	plasma membrane		extracellular,endoplasmic reticulum,golgi			extracellular,endoplasmic reticulum,golgi			plasma membrane	nucleus		nucleus	extracellular,endoplasmic reticulum,golgi	extracellular,endoplasmic reticulum,golgi	extracellular,endoplasmic reticulum,golgi		extracellular,endoplasmic reticulum,golgi	extracellular,endoplasmic reticulum,golgi	nucleus	extracellular,endoplasmic reticulum,golgi	plastid	plasma membrane	SwissProt: "plasma membrane" 16381842		plasma membrane:16381842	Q9SK92
AT1G22570.1	Major facilitator superfamily protein;	1	7	0	565	62941.1	9.09483	0.395044	vacuole	cytosol,endoplasmic reticulum,golgi,vacuole,nucleus,mitochondrion,extracellular,plasma membrane	plasma membrane		cytosol						cytosol			vacuole	extracellular,endoplasmic reticulum,golgi				mitochondrion	cytosol,nucleus	extracellular		vacuole	plasma membrane	SwissProt: "plasma membrane" 16381842		plasma membrane:16381842	Q9SK99
AT1G22650.1	Plant neutral invertase family protein;	1	22	1	534	60871	6.16189	-0.226592	cytosol	cytosol,endoplasmic reticulum,golgi,plastid,nucleus,mitochondrion,extracellular	cytosol		nucleus						cytosol			plastid	mitochondrion				extracellular,endoplasmic reticulum,golgi	plastid	cytosol		plastid	cytosol				Q8L9K0
AT1G22930.1	T-complex protein 11;	1	94	4	1131	127630	10.0553	-0.515296	nucleus	cytosol,mitochondrion,nucleus	cytosol		nucleus						cytosol	nucleus		nucleus	mitochondrion		mitochondrion		mitochondrion	cytosol,nucleus	nucleus		nucleus	cytosol				O23129
AT1G23030.1	ARM repeat superfamily protein;	1	47	4	612	67359.9	7.84135	-0.201961	cytosol,nucleus	cytosol,endoplasmic reticulum,golgi,plastid,nucleus,mitochondrion,extracellular	nucleus		nucleus			extracellular,endoplasmic reticulum,golgi			cytosol	nucleus		nucleus	extracellular,endoplasmic reticulum,golgi	extracellular,endoplasmic reticulum,golgi			mitochondrion	extracellular,endoplasmic reticulum,golgi	nucleus		plastid	cytosol				Q8GUG9
AT1G23090.1	sulfate transporter 91;Encodes AST91 mRNA for sulfate transporter.	1	86	1	631	69074.5	9.35959	0.4729	plastid	cytosol,endoplasmic reticulum,golgi,plastid,nucleus,mitochondrion,extracellular,plasma membrane	plasma membrane		nucleus		plastid				cytosol			plasma membrane	extracellular,endoplasmic reticulum,golgi				mitochondrion	cytosol,nucleus	extracellular		plasma membrane	plastid	SwissProt: "plasma membrane" 16381842		plasma membrane:16381842	Q9SXS2
AT1G23205.1	Plant invertase/pectin methylesterase inhibitor superfamily protein;	1	31	4	205	22677.8	4.87157	-0.109756	plasma membrane	plastid,endoplasmic reticulum,golgi,vacuole,nucleus,extracellular,plasma membrane	nucleus		extracellular,endoplasmic reticulum,golgi	plastid		extracellular,endoplasmic reticulum,golgi			endoplasmic reticulum			plasma membrane	extracellular,endoplasmic reticulum,golgi	extracellular,endoplasmic reticulum,golgi	extracellular,endoplasmic reticulum,golgi		extracellular,endoplasmic reticulum,golgi	extracellular,endoplasmic reticulum,golgi	nucleus	extracellular,endoplasmic reticulum,golgi	plastid	vacuole				O49297
AT1G23480.1	cellulose synthase-like A3;encodes a gene similar to cellulose synthase	1	21	4	556	64405.1	8.4959	0.220863	plasma membrane	cytosol,endoplasmic reticulum,golgi,mitochondrion,extracellular,plasma membrane	plasma membrane		extracellular,endoplasmic reticulum,golgi			mitochondrion			extracellular			golgi	extracellular,endoplasmic reticulum,golgi	extracellular,endoplasmic reticulum,golgi	extracellular,endoplasmic reticulum,golgi		mitochondrion	extracellular,endoplasmic reticulum,golgi	cytosol	extracellular,endoplasmic reticulum,golgi	plasma membrane	plasma membrane	SwissProt: "golgi" 16381842		golgi:16381842	Q9LQC9
AT1G24070.1	cellulose synthase-like A10;encodes a gene similar to cellulose synthase	1	6	2	552	64158.2	8.63984	0.205072	plasma membrane	cytosol,endoplasmic reticulum,golgi,mitochondrion,extracellular,plasma membrane	plasma membrane		extracellular,endoplasmic reticulum,golgi				mitochondrion		extracellular			golgi	extracellular,endoplasmic reticulum,golgi	extracellular,endoplasmic reticulum,golgi	extracellular,endoplasmic reticulum,golgi		mitochondrion	extracellular,endoplasmic reticulum,golgi	cytosol	extracellular,endoplasmic reticulum,golgi	plasma membrane	plasma membrane	SwissProt: "golgi" 16381842		golgi:16381842	Q9LR87
AT1G24340.1	FAD/NAD(P)-binding oxidoreductase family protein;A locus involved in embryogenesis. Mutations in this locus result in embryo lethality.	1	28	1	709	78325.7	7.27402	-0.0658674	mitochondrion	cytosol,mitochondrion,plastid	mitochondrion		plastid		cytosol	plastid		mitochondrion	mitochondrion			plastid	mitochondrion	mitochondrion	mitochondrion		mitochondrion	mitochondrion	cytosol	mitochondrion	mitochondrion	mitochondrion				Q8GYJ7
AT1G24580.1	RING/U-box superfamily protein;	1	3	3	113	13005.4	4.18662	-0.20354	nucleus	cytosol,endoplasmic reticulum,golgi,nucleus,extracellular,plasma membrane	plasma membrane		extracellular,endoplasmic reticulum,golgi		cytosol				nucleus	nucleus		nucleus	extracellular,endoplasmic reticulum,golgi				extracellular,endoplasmic reticulum,golgi	extracellular,endoplasmic reticulum,golgi	nucleus	extracellular,endoplasmic reticulum,golgi	cytosol	cytosol				Q9FYK6
AT1G25500.1	Plasma-membrane choline transporter family protein;	1	3	1	432	48289.2	8.16037	0.597222	plastid	mitochondrion,plastid,extracellular,plasma membrane,golgi	plasma membrane		plastid	plastid					plasma membrane		plastid	golgi	plastid				mitochondrion	plastid	extracellular	plastid	plasma membrane	plastid				Q3ED59
AT1G25520.1	Uncharacterized protein family (UPF0016);	1	38	3	230	24810	6.53185	0.327826	plasma membrane	endoplasmic reticulum,golgi,vacuole,nucleus,mitochondrion,extracellular,plasma membrane	plasma membrane		nucleus			mitochondrion			golgi			plasma membrane	extracellular,endoplasmic reticulum,golgi		extracellular,endoplasmic reticulum,golgi		mitochondrion	extracellular,endoplasmic reticulum,golgi	extracellular		vacuole	plasma membrane				Q9C6M1
AT1G26640.1	Amino acid kinase family protein;	1	27	3	332	35677.7	6.00325	-0.0274096	cytosol	cytosol,mitochondrion,nucleus,plastid	plastid		nucleus				mitochondrion		cytosol			plastid	mitochondrion				mitochondrion	cytosol,nucleus	cytosol		nucleus	cytosol
AT1G26920.1	;	1	50	6	173	19537.7	3.66633	-0.850867	nucleus	cytosol,mitochondrion,nucleus	nucleus		nucleus						cytosol	nucleus		nucleus	mitochondrion				mitochondrion	cytosol,nucleus	nucleus		nucleus	nucleus				Q9ZVG6
AT1G27000.1	Protein of unknown function (DUF1664);	1	71	6	304	33015	8.87574	-0.139474	plasma membrane	plastid,endoplasmic reticulum,golgi,nucleus,mitochondrion,extracellular,plasma membrane	plastid		nucleus			extracellular,endoplasmic reticulum,golgi		mitochondrion	mitochondrion			mitochondrion	mitochondrion	extracellular,endoplasmic reticulum,golgi	extracellular,endoplasmic reticulum,golgi		mitochondrion	extracellular,endoplasmic reticulum,golgi	mitochondrion	extracellular,endoplasmic reticulum,golgi	plastid	plasma membrane				Q9C5M5
AT1G27120.1	Galactosyltransferase family protein;	1	17	1	673	77041.3	7.26966	-0.384844	plasma membrane,endoplasmic reticulum	cytosol,endoplasmic reticulum,golgi,plastid,nucleus,mitochondrion,extracellular,plasma membrane	cytosol		nucleus	plastid		extracellular,endoplasmic reticulum,golgi	mitochondrion		golgi	nucleus		plastid	extracellular,endoplasmic reticulum,golgi	extracellular,endoplasmic reticulum,golgi	extracellular,endoplasmic reticulum,golgi		mitochondrion	extracellular,endoplasmic reticulum,golgi	cytosol	extracellular,endoplasmic reticulum,golgi	plasma membrane	golgi	SwissProt: "golgi" 16381842		golgi:16381842	Q8GXG6
AT1G28210.1	DNAJ heat shock family protein;DnaJ homolog AtJ1 (atj)	1	10	1	408	45680.7	8.13742	-0.564951	mitochondrion	cytosol,mitochondrion,nucleus,plastid	cytosol		plastid			mitochondrion	mitochondrion	mitochondrion	mitochondrion			mitochondrion	mitochondrion	mitochondrion	mitochondrion		mitochondrion	mitochondrion	nucleus	mitochondrion	plastid	mitochondrion	Amigo: "mitochondrion" 8790294|SwissProt: "mitochondrion" 16381842	mitochondrion:8790294	mitochondrion:16381842	Q38813
AT1G28330.1	dormancy-associated protein-like 1;dormancy-associated protein (DRM1)	1	651	4	122	13406.9	10.7101	-0.603279	cytosol	cytosol,endoplasmic reticulum,golgi,nucleus,mitochondrion,extracellular	nucleus		extracellular,endoplasmic reticulum,golgi		extracellular				cytosol			nucleus	mitochondrion				mitochondrion	cytosol,nucleus	nucleus		nucleus	cytosol				O65923
AT1G28570.1	SGNH hydrolase-type esterase superfamily protein;	1	11	1	389	43302.9	4.7843	0.0347044	extracellular	cytosol,plasma membrane,extracellular,endoplasmic reticulum,golgi	plasma membrane		extracellular,endoplasmic reticulum,golgi			extracellular,endoplasmic reticulum,golgi			extracellular			extracellular	extracellular,endoplasmic reticulum,golgi	extracellular,endoplasmic reticulum,golgi	extracellular,endoplasmic reticulum,golgi		extracellular,endoplasmic reticulum,golgi	extracellular,endoplasmic reticulum,golgi	extracellular	extracellular,endoplasmic reticulum,golgi	cytosol	plasma membrane	SwissProt: "extracellular" 16381842		extracellular:16381842	Q9FXJ1
AT1G29300.1	Plant protein of unknown function (DUF641);	1	11	2	459	51429.6	9.18973	-0.189107	mitochondrion	cytosol,mitochondrion,nucleus,plastid	plastid		plastid	plastid		mitochondrion	mitochondrion	mitochondrion	mitochondrion		plastid	nucleus	mitochondrion		plastid		mitochondrion	mitochondrion	mitochondrion	mitochondrion	plastid	cytosol				Q9LP57
AT1G29430.1	SAUR-like auxin-responsive protein family ;	1	27	4	141	16142.7	10.0474	-0.165248	mitochondrion	cytosol,mitochondrion,nucleus,extracellular,plastid	nucleus		plastid	plastid	cytosol	mitochondrion	mitochondrion	mitochondrion	mitochondrion		plastid	nucleus	mitochondrion	mitochondrion	mitochondrion		mitochondrion	mitochondrion	extracellular	mitochondrion	mitochondrion	mitochondrion				Q8GX01
AT1G29440.1	SAUR-like auxin-responsive protein family ;	1	24	0	141	16153.6	9.57854	-0.169504	mitochondrion	cytosol,mitochondrion,nucleus,extracellular,plastid	nucleus		plastid	plastid	cytosol	mitochondrion	mitochondrion	mitochondrion	mitochondrion		plastid	nucleus	mitochondrion	mitochondrion	mitochondrion		mitochondrion	mitochondrion	extracellular	mitochondrion	nucleus	mitochondrion				Q9C7Q7
AT1G29450.1	SAUR-like auxin-responsive protein family ;	1	16	2	141	15976.4	10.2258	-0.210638	mitochondrion	cytosol,mitochondrion,nucleus,extracellular,plastid	nucleus		plastid	plastid	cytosol	mitochondrion		mitochondrion	mitochondrion		plastid	nucleus	mitochondrion	mitochondrion	mitochondrion		mitochondrion	mitochondrion	extracellular	mitochondrion	nucleus	mitochondrion				Q0V7Z5
AT1G29460.1	SAUR-like auxin-responsive protein family ;	1	13	3	148	16916.5	10.1075	-0.25	mitochondrion	cytosol,mitochondrion,nucleus,extracellular,plastid	extracellular		plastid	plastid	cytosol	mitochondrion	mitochondrion	mitochondrion	mitochondrion		plastid	nucleus	mitochondrion	mitochondrion	mitochondrion		mitochondrion	mitochondrion	extracellular	mitochondrion	nucleus	mitochondrion				Q0WPR6
AT1G29600.1	Zinc finger C-x8-C-x5-C-x3-H type family protein;	1	0	0	389	45581.5	9.65719	-1.30231	nucleus	cytosol,mitochondrion,nucleus	nucleus		nucleus						nucleus	nucleus		nucleus	mitochondrion		mitochondrion		mitochondrion	cytosol,nucleus	nucleus		nucleus	nucleus				Q9C7P1
AT1G29720.1	Leucine-rich repeat transmembrane protein kinase;	1	4	2	1019	112769	7.30858	-0.16055	plasma membrane	cytosol,endoplasmic reticulum,golgi,nucleus,mitochondrion,extracellular,plasma membrane	plasma membrane		extracellular,endoplasmic reticulum,golgi		cytosol	extracellular,endoplasmic reticulum,golgi			plasma membrane			nucleus	extracellular,endoplasmic reticulum,golgi	extracellular,endoplasmic reticulum,golgi	extracellular,endoplasmic reticulum,golgi		mitochondrion	extracellular,endoplasmic reticulum,golgi	mitochondrion	extracellular,endoplasmic reticulum,golgi	plasma membrane	plasma membrane				Q9ASQ6
AT1G30040.1	gibberellin 2-oxidase;Encodes a gibberellin 2-oxidase that acts on C-19 gibberellins. AtGA2OX2 expression is responsive to cytokinin and KNOX activities.	1	30	7	341	38459.4	7.9844	-0.328739	cytosol	cytosol,endoplasmic reticulum,golgi,plastid,nucleus,peroxisome,mitochondrion,extracellular	cytosol		cytosol			plastid			peroxisome			cytosol	mitochondrion		extracellular,endoplasmic reticulum,golgi		mitochondrion	cytosol,nucleus	cytosol		cytosol	cytosol				Q9XFR9
AT1G30240.1	;	1	19	1	825	89738.4	5.96124	-0.0877576	nucleus	cytosol,mitochondrion,nucleus,plastid	nucleus		nucleus						cytosol	nucleus		nucleus	mitochondrion				mitochondrion	cytosol,nucleus	nucleus		plastid	nucleus				A8MQA6
AT1G30280.1	Chaperone DnaJ-domain superfamily protein;	1	18	3	455	50709.2	4.94816	-0.914725	cytosol	cytosol,endoplasmic reticulum,golgi,plastid,nucleus,mitochondrion,extracellular	nucleus		nucleus		cytosol				cytosol	nucleus		nucleus	mitochondrion	plastid			extracellular,endoplasmic reticulum,golgi	cytosol,nucleus	nucleus		nucleus	cytosol				Q9C752
AT1G30530.1	UDP-glucosyl transferase 78D1;The At1g30530 gene encodes a UDP-rhamnose:flavonol-3-O-rhamnosyltransferase (UGT78D1) attaching a rhamnosyl residue to the 3-O-position of the flavonols kaempferol and quercetin	1	89	7	453	50097.6	5.35825	0.0384106	plasma membrane	cytosol,endoplasmic reticulum,golgi,plastid,nucleus,peroxisome,mitochondrion,extracellular,plasma membrane	plastid		cytosol	plastid	plastid	mitochondrion			plastid		plastid	plastid,nucleus,plasma membrane	mitochondrion	extracellular,endoplasmic reticulum,golgi	extracellular,endoplasmic reticulum,golgi		mitochondrion	cytosol,nucleus	cytosol	extracellular,endoplasmic reticulum,golgi	plastid	peroxisome				Q9S9P6
AT1G31170.1	sulfiredoxin;encodes a cysteine-sulfinic acid reductase (sulfiredoxin - EC 1.8.98.2) capable of reducing overoxidized plastidic 2-Cys-Prx involved in peroxide detoxification and response to oxidative stress	1	33	4	125	13915.2	10.7605	-0.3272	mitochondrion	mitochondrion,plastid,nucleus	plastid		plastid	plastid		mitochondrion	mitochondrion	mitochondrion	mitochondrion		plastid	mitochondrion,plastid,nucleus	plastid	mitochondrion	plastid		mitochondrion	mitochondrion	nucleus	plastid	mitochondrion	plastid	Amigo: "plastid" 17217469|Tair: "plastid" 17217469	plastid:17217469		Q8GY89	plastid:17217469
AT1G31830.1	Amino acid permease family protein;	1	32	3	495	54830.7	6.1575	0.494747	plasma membrane	plastid,golgi,nucleus,mitochondrion,extracellular,plasma membrane	plasma membrane		nucleus						golgi		plastid	plasma membrane	mitochondrion				mitochondrion	plastid	extracellular		mitochondrion	plasma membrane
AT1G32330.1	heat shock transcription factor A1D;Member of Heat Stress Transcription Factor (Hsf) family. Negatively regulated by HSP90.2.	1	17	1	485	54527.5	4.63829	-0.872371	nucleus	cytosol,mitochondrion,nucleus,plastid	nucleus		nucleus		nucleus				nucleus	nucleus		nucleus	mitochondrion		plastid		mitochondrion	cytosol,nucleus	nucleus		nucleus	nucleus	SwissProt: "cytosol,nucleus" 16381842		cytosol:16381842;nucleus:16381842	Q9LQM7
AT1G32360.1	Zinc finger (CCCH-type) family protein;	1	38	5	384	40708.1	7.9467	-0.653646	nucleus	cytosol,mitochondrion,nucleus,extracellular	extracellular		nucleus		nucleus				nucleus	nucleus		nucleus	mitochondrion				mitochondrion	cytosol,nucleus	extracellular		nucleus	nucleus				Q9LQM3
AT1G33080.1	MATE efflux family protein;	1	5	3	494	54187	8.66693	0.611741	plasma membrane	cytosol,endoplasmic reticulum,golgi,nucleus,peroxisome,mitochondrion,extracellular,plasma membrane	plasma membrane		nucleus					mitochondrion	plasma membrane			plasma membrane	extracellular,endoplasmic reticulum,golgi				mitochondrion	cytosol,nucleus	extracellular		plasma membrane	peroxisome
AT1G33240.1	GT-2-like 1;Encodes a plant transcriptional activator that contains two separate, but similar, trihelix DNA-binding domains, similar to GT-2. Gene is expressed in all aerial parts of the plant, with higher level of expression in siliques. At-GTL2 was thought to be a duplicated copy of this gene but is likely to be a cloning artefact, the result of a chimeric clone. Regulates ploidy-dependent cell…	1	73	1	669	74216.9	5.8532	-0.949327	nucleus	cytosol,mitochondrion,nucleus,plastid	nucleus		nucleus						nucleus	nucleus		nucleus	mitochondrion				plastid	cytosol,nucleus	nucleus		nucleus	nucleus	Amigo: "nucleus" 19717615	nucleus:19717615		Q9C882
AT1G33520.1	D111/G-patch domain-containing protein;Has single homolog in Arabidopsis, also homologs in human, mouse and C. elegans; contains one G-patch domain (known to mediate RNA-protein interactions) and two KOW domains (may bind RNA and/or protein); localized to the nucleus; mutant suppresses high SA levels and constitutive disease resistance in snc1 npr1 background; required for basal resistance agains…	1	42	3	462	51030	8.14849	-0.674026	nucleus	cytosol,mitochondrion,nucleus,plastid	nucleus		nucleus						nucleus		plastid	nucleus	mitochondrion				mitochondrion	cytosol,nucleus	nucleus		cytosol	nucleus	Amigo: "nucleus" 16271871|SwissProt: "nucleus" 16381842|Tair: "nucleus" 16271871	nucleus:16271871	nucleus:16381842	Q9C801	nucleus:16271871
AT1G35260.1	MLP-like protein 165;	1	5	3	152	17841.7	7.71847	-0.521711	cytosol	cytosol,mitochondrion,nucleus	cytosol		nucleus						cytosol			cytosol	mitochondrion				mitochondrion	cytosol,nucleus	mitochondrion		cytosol	cytosol				Q9C7I7
AT1G42480.1	;	1	29	4	182	20569.2	4.62682	-0.648901	endoplasmic reticulum	cytosol,nucleus,extracellular,endoplasmic reticulum,golgi	cytosol		nucleus			extracellular,endoplasmic reticulum,golgi			endoplasmic reticulum	nucleus		nucleus	extracellular,endoplasmic reticulum,golgi	extracellular,endoplasmic reticulum,golgi	extracellular,endoplasmic reticulum,golgi		extracellular,endoplasmic reticulum,golgi	extracellular,endoplasmic reticulum,golgi	nucleus	extracellular,endoplasmic reticulum,golgi	extracellular	endoplasmic reticulum				Q680L3
AT1G44000.1	;	1	86	3	260	29893.9	8.77147	-0.235769	cytosol	cytosol,mitochondrion,nucleus,plasma membrane,plastid	plasma membrane	mitochondrion,plastid	plastid			plastid			cytosol		plastid	nucleus,plasma membrane	mitochondrion	plastid			mitochondrion	plastid	mitochondrion	plastid	plastid	cytosol				Q94AQ9
AT1G44350.1	IAA-leucine resistant (ILR)-like gene 6;encodes a protein similar to IAA amino acid conjugate hydrolase.	1	39	9	464	50823	6.28888	0.0314655	vacuole,plasma membrane	cytosol,endoplasmic reticulum,golgi,vacuole,plastid,extracellular,plasma membrane	plasma membrane		extracellular,endoplasmic reticulum,golgi		plastid	extracellular,endoplasmic reticulum,golgi			vacuole			plastid	extracellular,endoplasmic reticulum,golgi	extracellular,endoplasmic reticulum,golgi	extracellular,endoplasmic reticulum,golgi		extracellular,endoplasmic reticulum,golgi	extracellular,endoplasmic reticulum,golgi	cytosol	extracellular,endoplasmic reticulum,golgi	plasma membrane	endoplasmic reticulum				Q8VYX0
AT1G47370.1	Toll-Interleukin-Resistance (TIR) domain family protein;	1	0	0	363	42120.3	8.46525	-0.234435	cytosol	cytosol,mitochondrion,nucleus,plastid	cytosol		plastid			plastid			cytosol			nucleus	mitochondrion				mitochondrion	mitochondrion	cytosol	mitochondrion	mitochondrion	cytosol
AT1G47395.1	;	1	4	2	50	5369.06	3.66185	-0.132	cytosol,nucleus	cytosol,endoplasmic reticulum,golgi,plastid,nucleus,extracellular	plastid		extracellular,endoplasmic reticulum,golgi						cytosol			nucleus	extracellular,endoplasmic reticulum,golgi				extracellular,endoplasmic reticulum,golgi	extracellular,endoplasmic reticulum,golgi	cytosol	extracellular,endoplasmic reticulum,golgi	plastid	nucleus
AT1G47400.1	;	1	2	0	50	5423.06	3.82858	-0.322	nucleus	cytosol,endoplasmic reticulum,golgi,nucleus,mitochondrion,extracellular	extracellular		extracellular,endoplasmic reticulum,golgi						cytosol			nucleus	mitochondrion				extracellular,endoplasmic reticulum,golgi	extracellular,endoplasmic reticulum,golgi	cytosol		cytosol	nucleus				Q3ECW0
AT1G48100.1	Pectin lyase-like superfamily protein;	1	33	4	475	51355.3	4.58298	-0.252421	extracellular	plastid,endoplasmic reticulum,golgi,vacuole,nucleus,mitochondrion,extracellular,plasma membrane	vacuole	mitochondrion,plastid	extracellular,endoplasmic reticulum,golgi		extracellular	extracellular,endoplasmic reticulum,golgi		mitochondrion	extracellular	nucleus		plasma membrane	extracellular,endoplasmic reticulum,golgi	extracellular,endoplasmic reticulum,golgi	extracellular,endoplasmic reticulum,golgi		mitochondrion	extracellular,endoplasmic reticulum,golgi	extracellular	mitochondrion	extracellular	extracellular	SwissProt: "extracellular" 16381842		extracellular:16381842	Q949Z1
AT1G48760.1	delta-adaptin;	1	81	1	869	97159	6.09955	-0.26939	nucleus	cytosol,mitochondrion,nucleus,plastid	plastid		nucleus					mitochondrion	cytosol			nucleus	mitochondrion				mitochondrion	cytosol,nucleus	cytosol		cytosol	nucleus				Q9C744
AT1G49200.1	RING/U-box superfamily protein;	1	22	3	226	24791.4	7.98833	0.14292	nucleus	cytosol,endoplasmic reticulum,golgi,plastid,nucleus,mitochondrion,extracellular,plasma membrane	plasma membrane		nucleus			plastid			nucleus	nucleus		nucleus	plastid				mitochondrion	extracellular,endoplasmic reticulum,golgi	extracellular	plastid	cytosol	plasma membrane	SwissProt: "plasma membrane" 16381842		plasma membrane:16381842	Q94BY6
AT1G49310.1	;	1	8	2	82	9730.89	8.9758	-0.297561	extracellular	plastid,endoplasmic reticulum,golgi,vacuole,nucleus,extracellular	extracellular		extracellular,endoplasmic reticulum,golgi		nucleus	extracellular,endoplasmic reticulum,golgi			extracellular			plastid	extracellular,endoplasmic reticulum,golgi	extracellular,endoplasmic reticulum,golgi	extracellular,endoplasmic reticulum,golgi		extracellular,endoplasmic reticulum,golgi	extracellular,endoplasmic reticulum,golgi	extracellular	extracellular,endoplasmic reticulum,golgi	vacuole	extracellular
AT1G49320.1	unknown seed protein like 1;Encodes USPL1, a BURP domain protein targeted to the protein storage vacuoles. Overexpression of USPL1 affects seed development, protein storage vacuoles and lipid vesicles morphology and function.	1	13	2	280	31812.8	8.14366	-0.0867857	extracellular	cytosol,endoplasmic reticulum,golgi,vacuole,mitochondrion,extracellular	vacuole		extracellular,endoplasmic reticulum,golgi			extracellular,endoplasmic reticulum,golgi			extracellular			extracellular	extracellular,endoplasmic reticulum,golgi	extracellular,endoplasmic reticulum,golgi	extracellular,endoplasmic reticulum,golgi		mitochondrion	extracellular,endoplasmic reticulum,golgi	cytosol	extracellular,endoplasmic reticulum,golgi	vacuole	extracellular	Amigo: "vacuole" 19639386	vacuole:19639386		Q9XI99
AT1G49430.1	long-chain acyl-CoA synthetase 2;Encodes a long chain acyl-CoA synthetase that catalyzes the synthesis of omega-hydroxy fatty acyl-CoA intermediates in the pathway to cutin synthesis. Required for repression of lateral root formation.	1	123	6	665	74393.2	6.01729	-0.19594	peroxisome	cytosol,endoplasmic reticulum,golgi,nucleus,peroxisome,mitochondrion,extracellular	cytosol		cytosol						peroxisome	nucleus		peroxisome	mitochondrion				extracellular,endoplasmic reticulum,golgi	cytosol,nucleus	cytosol		nucleus	peroxisome				Q9XIA9
AT1G49490.1	Leucine-rich repeat (LRR) family protein;	1	5	0	847	90993.8	4.67743	-0.735655	extracellular	cytosol,endoplasmic reticulum,golgi,vacuole,nucleus,extracellular	nucleus		extracellular,endoplasmic reticulum,golgi			extracellular,endoplasmic reticulum,golgi			extracellular	nucleus		nucleus	extracellular,endoplasmic reticulum,golgi	extracellular,endoplasmic reticulum,golgi	extracellular,endoplasmic reticulum,golgi		extracellular,endoplasmic reticulum,golgi	extracellular,endoplasmic reticulum,golgi	cytosol	extracellular,endoplasmic reticulum,golgi	vacuole	vacuole				Q9XIB6
AT1G49500.1	;	1	167	7	63	7081.9	8.48778	0.590476	extracellular	plastid,endoplasmic reticulum,golgi,nucleus,extracellular,plasma membrane	plasma membrane		extracellular,endoplasmic reticulum,golgi			extracellular,endoplasmic reticulum,golgi			endoplasmic reticulum			plastid,nucleus	extracellular,endoplasmic reticulum,golgi				extracellular,endoplasmic reticulum,golgi	extracellular,endoplasmic reticulum,golgi	extracellular	extracellular,endoplasmic reticulum,golgi	plastid	extracellular				Q9XIB7
AT1G50040.1	Protein of unknown function (DUF1005);	1	8	3	460	49651.5	9.61786	-0.237391	plastid	mitochondrion,plastid,nucleus,extracellular	plastid		plastid	plastid		plastid		mitochondrion	plastid		plastid	nucleus	plastid	plastid	plastid		mitochondrion	plastid	extracellular	plastid	plastid	plastid				Q9LPM5
AT1G51090.1	Heavy metal transport/detoxification superfamily protein ;	1	7	2	171	19139.5	8.77123	-0.481287	nucleus	cytosol,mitochondrion,nucleus,extracellular,plastid	extracellular		nucleus		nucleus				cytosol	nucleus		nucleus	mitochondrion				mitochondrion	cytosol,nucleus	extracellular		plastid	cytosol				Q9C684
AT1G51140.1	basic helix-loop-helix (bHLH) DNA-binding superfamily protein;	1	21	7	379	41718.7	6.91344	-0.678892	nucleus	cytosol,mitochondrion,nucleus	nucleus		nucleus		nucleus				nucleus	nucleus		nucleus	mitochondrion				mitochondrion	cytosol,nucleus	nucleus		nucleus	nucleus	SwissProt: "nucleus" 16381842		nucleus:16381842	Q9C690
AT1G51270.1	structural molecules;transmembrane receptors;structural molecules;	1	0	1	571	64410.5	5.15534	-0.178984	cytosol,plasma membrane	cytosol,plastid,nucleus,mitochondrion,extracellular,plasma membrane	plastid		nucleus						cytosol	nucleus		plastid,nucleus	mitochondrion				mitochondrion	cytosol,nucleus	extracellular		cytosol	plasma membrane				Q9SYC9
AT1G51310.1	transferases;tRNA (5-methylaminomethyl-2-thiouridylate)-methyltransferases;	1	7	2	497	55824.5	6.63597	-0.237827	plastid	cytosol,mitochondrion,nucleus,plasma membrane,plastid	plasma membrane	mitochondrion,plastid	plastid	plastid	nucleus	plastid		mitochondrion	plastid		plastid	plastid	plastid	mitochondrion	plastid		mitochondrion	plastid	cytosol	plastid	plastid	cytosol				Q56XT9
AT1G51940.1	protein kinase family protein / peptidoglycan-binding LysM domain-containing protein;	1	14	1	651	71448.6	6.27717	-0.00430108	plasma membrane	cytosol,endoplasmic reticulum,golgi,plastid,nucleus,mitochondrion,extracellular,plasma membrane	plasma membrane		extracellular,endoplasmic reticulum,golgi	plastid		plastid			cytosol		plastid	cytosol,plastid,nucleus,plasma membrane	extracellular,endoplasmic reticulum,golgi	extracellular,endoplasmic reticulum,golgi	extracellular,endoplasmic reticulum,golgi		mitochondrion	extracellular,endoplasmic reticulum,golgi	extracellular	extracellular,endoplasmic reticulum,golgi	plastid	plasma membrane				Q9FZA7
AT1G52710.1	Rubredoxin-like superfamily protein;	1	18	0	90	10300.7	4.89325	-1.01889	mitochondrion	cytosol,endoplasmic reticulum,golgi,nucleus,mitochondrion,extracellular	extracellular		extracellular,endoplasmic reticulum,golgi		mitochondrion				cytosol			nucleus	mitochondrion				mitochondrion	cytosol,nucleus	nucleus		cytosol	cytosol
AT1G53035.1	;	1	10	4	150	17023.1	6.24431	0.621333	plasma membrane	plastid,endoplasmic reticulum,golgi,mitochondrion,extracellular,plasma membrane	plasma membrane		plastid			extracellular,endoplasmic reticulum,golgi			endoplasmic reticulum			plasma membrane	extracellular,endoplasmic reticulum,golgi		extracellular,endoplasmic reticulum,golgi		mitochondrion	mitochondrion	extracellular	extracellular,endoplasmic reticulum,golgi	plasma membrane	plasma membrane				Q93VW7
AT1G53490.1	RING/U-box superfamily protein;	1	39	2	304	34766.5	8.92883	-0.791118	nucleus	cytosol,endoplasmic reticulum,golgi,nucleus,mitochondrion,extracellular	nucleus		nucleus					mitochondrion	cytosol	nucleus		nucleus	mitochondrion		extracellular,endoplasmic reticulum,golgi		mitochondrion	cytosol,nucleus	nucleus		nucleus	nucleus
AT1G53870.1	Protein of unknown function (DUF567);	1	13	5	217	24905.5	9.79332	-0.1553	cytosol,plasma membrane	cytosol,endoplasmic reticulum,golgi,plastid,nucleus,peroxisome,mitochondrion,extracellular,plasma membrane	plasma membrane		nucleus			plastid			peroxisome			plastid,nucleus,plasma membrane	peroxisome				extracellular,endoplasmic reticulum,golgi	cytosol,nucleus	mitochondrion		nucleus	cytosol				Q682U5
AT1G53890.1	Protein of unknown function (DUF567);	1	5	0	217	24905.5	9.79332	-0.1553	cytosol,plasma membrane	cytosol,endoplasmic reticulum,golgi,plastid,nucleus,peroxisome,mitochondrion,extracellular,plasma membrane	plasma membrane		nucleus			plastid			peroxisome			plastid,nucleus,plasma membrane	peroxisome				extracellular,endoplasmic reticulum,golgi	cytosol,nucleus	mitochondrion		nucleus	cytosol				Q682U5
AT1G54260.1	winged-helix DNA-binding transcription factor family protein;	1	6	1	197	22701.6	5.42971	-0.350254	cytosol,nucleus	cytosol,mitochondrion,vacuole,nucleus	cytosol		nucleus		vacuole				nucleus			nucleus	mitochondrion				mitochondrion	cytosol,nucleus	cytosol		cytosol	cytosol
AT1G54385.1	ARM repeat superfamily protein;	1	47	2	560	62156.5	8.07809	-0.289107	nucleus	cytosol,mitochondrion,nucleus,plastid	plastid		nucleus						cytosol	nucleus		nucleus	mitochondrion				mitochondrion	cytosol,nucleus	nucleus		nucleus	cytosol
AT1G54460.1	TPX2 (targeting protein for Xklp2) protein family;	1	60	3	338	37400.6	10.2905	-1.14349	nucleus	cytosol,mitochondrion,nucleus,plastid	nucleus		nucleus						cytosol	nucleus		nucleus	mitochondrion		plastid		mitochondrion	cytosol,nucleus	nucleus		nucleus	nucleus				Q9ASW8
AT1G54740.1	Protein of unknown function (DUF3049);	1	25	1	299	34828.3	6.85312	-1.05518	nucleus	cytosol,mitochondrion,nucleus	cytosol		nucleus				mitochondrion	mitochondrion	nucleus	nucleus		nucleus	mitochondrion				mitochondrion	cytosol,nucleus	nucleus	mitochondrion	nucleus	nucleus				Q0WNP5
AT1G55110.1	indeterminate(ID)-domain 7;	1	28	3	455	50905.5	8.32958	-0.923736	nucleus	cytosol,mitochondrion,nucleus,plastid	nucleus		nucleus						nucleus	nucleus		nucleus	mitochondrion		plastid		mitochondrion	cytosol,nucleus	nucleus		nucleus	nucleus				Q8H1F5
AT1G55205.1	;	1	36	2	97	10307.6	11.0599	0.15567	plastid	cytosol,mitochondrion,nucleus,extracellular,plastid	extracellular	mitochondrion,plastid	plastid	plastid		plastid	mitochondrion	mitochondrion	mitochondrion		plastid	nucleus	plastid	plastid	plastid		plastid	mitochondrion	cytosol	plastid	cytosol	plastid
AT1G55210.1	Disease resistance-responsive (dirigent-like protein) family protein;	1	145	2	187	20619.2	9.84887	0.105882	extracellular	mitochondrion,plasma membrane,extracellular,endoplasmic reticulum,golgi	plasma membrane		extracellular,endoplasmic reticulum,golgi			extracellular,endoplasmic reticulum,golgi			extracellular			extracellular,plasma membrane	extracellular,endoplasmic reticulum,golgi	extracellular,endoplasmic reticulum,golgi	extracellular,endoplasmic reticulum,golgi		extracellular,endoplasmic reticulum,golgi	extracellular,endoplasmic reticulum,golgi	mitochondrion	extracellular,endoplasmic reticulum,golgi	extracellular	extracellular				Q9C891
AT1G55360.1	Protein of Unknown Function (DUF239);	1	184	6	422	47312.5	8.35189	-0.570853	vacuole	plastid,endoplasmic reticulum,golgi,vacuole,nucleus,mitochondrion,extracellular	vacuole		extracellular,endoplasmic reticulum,golgi			extracellular,endoplasmic reticulum,golgi		mitochondrion	golgi	nucleus		mitochondrion,plastid,vacuole,nucleus,extracellular	extracellular,endoplasmic reticulum,golgi	mitochondrion	extracellular,endoplasmic reticulum,golgi		extracellular,endoplasmic reticulum,golgi	extracellular,endoplasmic reticulum,golgi	mitochondrion	extracellular,endoplasmic reticulum,golgi	nucleus	golgi				Q9C8A7
AT1G55675.1	;	1	27	2	91	10285.5	7.08107	0.525275	extracellular	cytosol,endoplasmic reticulum,golgi,plastid,extracellular,plasma membrane	plasma membrane		extracellular,endoplasmic reticulum,golgi			extracellular,endoplasmic reticulum,golgi			extracellular			plastid	extracellular,endoplasmic reticulum,golgi	extracellular,endoplasmic reticulum,golgi	extracellular,endoplasmic reticulum,golgi		extracellular,endoplasmic reticulum,golgi	extracellular,endoplasmic reticulum,golgi	cytosol	extracellular,endoplasmic reticulum,golgi	extracellular	extracellular
AT1G55840.1	Sec14p-like phosphatidylinositol transfer family protein;	1	81	3	325	37002.6	8.2614	-0.451077	cytosol	cytosol,endoplasmic reticulum,golgi,nucleus,mitochondrion,extracellular	cytosol		nucleus						cytosol			cytosol	mitochondrion				extracellular,endoplasmic reticulum,golgi	cytosol,nucleus	nucleus		cytosol	cytosol				Q8W580
AT1G56300.1	Chaperone DnaJ-domain superfamily protein;	1	32	4	156	17729.7	5.30872	-0.869231	endoplasmic reticulum	cytosol,mitochondrion,nucleus,extracellular,endoplasmic reticulum	cytosol		nucleus		extracellular				cytosol	nucleus		nucleus,endoplasmic reticulum	mitochondrion				mitochondrion	cytosol,nucleus	nucleus		nucleus	cytosol				Q8L7R1
AT1G56580.1	Protein of unknown function, DUF538;Encodes SMALLER WITH VARIABLE BRANCHES (SVB), a protein with a conserved domain of unknown function (DUF538). The trichomes of the SVB mutants are smaller and exhibit branches of variable length and number.	1	183	6	166	18407.3	7.35931	-0.266867	cytosol	cytosol,mitochondrion,nucleus,plastid	cytosol		nucleus						cytosol			plastid	mitochondrion				mitochondrion	cytosol,nucleus	nucleus		cytosol	cytosol				Q9FXB0
AT1G56660.1	;	1	38	2	522	60751.7	8.86544	-2.35402	nucleus	cytosol,mitochondrion,nucleus,plastid	nucleus		nucleus						nucleus	nucleus		nucleus	mitochondrion				plastid	cytosol,nucleus	nucleus		nucleus	nucleus				Q9FXB5
AT1G56710.1	Pectin lyase-like superfamily protein;	1	10	2	434	47445.4	7.09247	-0.0382488	extracellular	cytosol,plasma membrane,extracellular,endoplasmic reticulum,golgi	extracellular		extracellular,endoplasmic reticulum,golgi		extracellular	extracellular,endoplasmic reticulum,golgi			extracellular			plasma membrane	extracellular,endoplasmic reticulum,golgi	extracellular,endoplasmic reticulum,golgi	extracellular,endoplasmic reticulum,golgi		extracellular,endoplasmic reticulum,golgi	extracellular,endoplasmic reticulum,golgi	cytosol	extracellular,endoplasmic reticulum,golgi	extracellular	extracellular				Q9FXC1
AT1G57610.1	Protein of unknown function (DUF607);	1	16	1	293	33687	8.7731	-0.229352	mitochondrion	cytosol,mitochondrion,nucleus,plastid	cytosol		nucleus		cytosol	mitochondrion		mitochondrion	mitochondrion			plastid,nucleus	mitochondrion	mitochondrion	mitochondrion		mitochondrion	mitochondrion	cytosol	mitochondrion	plastid	mitochondrion
AT1G58160.1	Mannose-binding lectin superfamily protein;	1	0	0	120	13330.8	8.65448	-0.330833	cytosol,vacuole	cytosol,endoplasmic reticulum,golgi,vacuole,nucleus,mitochondrion,extracellular	vacuole		nucleus						cytosol			extracellular	mitochondrion				extracellular,endoplasmic reticulum,golgi	cytosol,nucleus	mitochondrion		cytosol	cytosol				Q9C6R3
AT1G58520.1	lipases;hydrolases, acting on ester bonds;	1	9	1	746	84852.8	8.27569	0.265684	plasma membrane	plastid,endoplasmic reticulum,golgi,mitochondrion,extracellular,plasma membrane	plasma membrane		plastid			extracellular,endoplasmic reticulum,golgi		mitochondrion	plasma membrane			plasma membrane	extracellular,endoplasmic reticulum,golgi	plastid	extracellular,endoplasmic reticulum,golgi		mitochondrion	extracellular,endoplasmic reticulum,golgi	extracellular	extracellular,endoplasmic reticulum,golgi	plasma membrane	plasma membrane				Q9SM00
AT1G59540.1	P-loop containing nucleoside triphosphate hydrolases superfamily protein;Encodes a kinesin-like protein.	1	10	1	823	93153.9	6.13616	-0.517861	cytosol	cytosol,mitochondrion,nucleus	nucleus		nucleus		cytosol				cytosol	nucleus		cytosol,nucleus	mitochondrion				mitochondrion	cytosol,nucleus	nucleus		cytosol	cytosol				Q9S7P3
AT1G61795.1	PAK-box/P21-Rho-binding family protein;	1	61	4	128	14640	6.26396	-0.722656	cytosol	cytosol,endoplasmic reticulum,golgi,nucleus,mitochondrion,extracellular	nucleus		nucleus		cytosol			mitochondrion	cytosol	nucleus		nucleus	mitochondrion	mitochondrion			extracellular,endoplasmic reticulum,golgi	cytosol,nucleus	nucleus		nucleus	cytosol
AT1G62500.1	Bifunctional inhibitor/lipid-transfer protein/seed storage 2S albumin superfamily protein;	1	238	3	297	29682.2	9.95168	0.157576	extracellular	plastid,endoplasmic reticulum,golgi,vacuole,nucleus,extracellular,plasma membrane	extracellular		extracellular,endoplasmic reticulum,golgi		vacuole	extracellular,endoplasmic reticulum,golgi			extracellular		plastid	nucleus	extracellular,endoplasmic reticulum,golgi	extracellular,endoplasmic reticulum,golgi	extracellular,endoplasmic reticulum,golgi		extracellular,endoplasmic reticulum,golgi	extracellular,endoplasmic reticulum,golgi	nucleus	extracellular,endoplasmic reticulum,golgi	plasma membrane	extracellular				Q9SXE7
AT1G62870.1	;	1	8	1	762	86100	8.1864	-0.373097	cytosol	cytosol,mitochondrion,nucleus,plastid	cytosol		nucleus			plastid			cytosol	nucleus		plastid,nucleus	mitochondrion		plastid		mitochondrion	plastid	nucleus		nucleus	cytosol				Q9LQ19
AT1G62960.1	ACC synthase 10;Encodes an aminotransferase with broad specificity for aspartate and aromatic amino aids such as tyrosine and phenylalanine. It does not act on branched chain amino acids and does not have ACC synthase activity.	1	30	8	557	61019.3	7.07693	-0.28079	plastid,plasma membrane	cytosol,mitochondrion,nucleus,endoplasmic reticulum,plastid	plastid		nucleus	plastid	plastid				endoplasmic reticulum		plastid	plastid	mitochondrion		plastid		mitochondrion	cytosol,nucleus	cytosol		plastid	cytosol				Q9LQ10
AT1G63180.1	UDP-D-glucose/UDP-D-galactose 4-epimerase 3;Encodes a protein with UDP-D-glucose 4-epimerase activity. Involved in pollen development.	1	29	4	351	38912.6	6.71738	-0.269801	golgi	cytosol,endoplasmic reticulum,golgi,plastid,nucleus,mitochondrion,extracellular	cytosol		cytosol		golgi	plastid			cytosol			golgi	mitochondrion				extracellular,endoplasmic reticulum,golgi	cytosol,nucleus	cytosol		cytosol	cytosol				Q8LDN8
AT1G63850.1	BTB/POZ domain-containing protein;	1	19	0	548	61498.3	6.51665	-0.277007	nucleus	cytosol,mitochondrion,nucleus,plastid	nucleus		nucleus	plastid		plastid			cytosol		plastid	plastid,nucleus	plastid		plastid		mitochondrion	plastid	nucleus		nucleus	cytosol				Q9CAJ9
AT1G63860.1	Disease resistance protein (TIR-NBS-LRR class) family;	1	8	0	1004	115440	5.13641	-0.442829	nucleus	cytosol,endoplasmic reticulum,golgi,plastid,nucleus,mitochondrion,extracellular	nucleus		nucleus		nucleus	mitochondrion			cytosol			nucleus	mitochondrion	plastid	plastid		mitochondrion	extracellular,endoplasmic reticulum,golgi	nucleus	plastid	cytosol	cytosol
AT1G64170.1	cation/H+ exchanger 16;member of Putative Na+/H+ antiporter family	1	18	1	811	88055.8	8.64478	0.403946	plasma membrane	cytosol,endoplasmic reticulum,golgi,vacuole,plastid,nucleus,mitochondrion,extracellular,plasma membrane	plasma membrane		nucleus						golgi			vacuole,plasma membrane	extracellular,endoplasmic reticulum,golgi	plastid	extracellular,endoplasmic reticulum,golgi		mitochondrion	cytosol,nucleus	cytosol		plasma membrane	plasma membrane	SwissProt: "plasma membrane" 16381842		plasma membrane:16381842	Q1HDT3
AT1G64390.1	glycosyl hydrolase 9C2;	1	526	7	620	68595.3	9.86965	-0.285806	extracellular	endoplasmic reticulum,golgi,vacuole,nucleus,mitochondrion,extracellular,plasma membrane	mitochondrion		extracellular,endoplasmic reticulum,golgi		nucleus	extracellular,endoplasmic reticulum,golgi			extracellular			extracellular,plasma membrane	extracellular,endoplasmic reticulum,golgi	extracellular,endoplasmic reticulum,golgi	extracellular,endoplasmic reticulum,golgi		extracellular,endoplasmic reticulum,golgi	extracellular,endoplasmic reticulum,golgi	mitochondrion	extracellular,endoplasmic reticulum,golgi	vacuole	extracellular	SwissProt: "extracellular" 16381842		extracellular:16381842	Q42059
AT1G64670.1	alpha/beta-Hydrolases superfamily protein;Encodes a epidermally expressed extracellular protein that likely functions as an alpha-beta hydrolase and is required for normal cuticle formation. Homozygous mutant plants are dwarfed and have abnormal leaves, collapsed cells, reduced numbers of trichomes. The specific role of BDG is unclear: it may function in cutin biosynthesis or as a cross-linking e…	1	51	5	469	53430.7	9.49007	-0.149254	extracellular	cytosol,endoplasmic reticulum,golgi,nucleus,mitochondrion,extracellular,plasma membrane	plasma membrane		extracellular,endoplasmic reticulum,golgi			extracellular,endoplasmic reticulum,golgi		mitochondrion	endoplasmic reticulum	nucleus			extracellular,endoplasmic reticulum,golgi	extracellular,endoplasmic reticulum,golgi	extracellular,endoplasmic reticulum,golgi		mitochondrion	extracellular,endoplasmic reticulum,golgi	cytosol	extracellular,endoplasmic reticulum,golgi	plasma membrane	golgi				Q9SGU8
AT1G65060.1	4-coumarate:CoA ligase 3;encodes an isoform of 4-coumarate:CoA ligase (4CL), which is involved in the last step of the general phenylpropanoid pathway. mRNA levels are not induced in response to wounding or to fungal infection by P. parasitica. mRNA is expressed in flowers, to a lesser degree in mature leaves and siliques and marginally in seedling roots and bolting stems of mature plants. The ca…	1	27	5	561	61314	6.30781	-0.0172906	peroxisome	cytosol,mitochondrion,nucleus,plastid,peroxisome	cytosol		cytosol		plastid				peroxisome			peroxisome	mitochondrion				mitochondrion	cytosol,nucleus	cytosol		plastid	peroxisome				Q9S777
AT1G65490.1	;	1	29	2	88	9392.29	10.6191	-0.0613636	extracellular	plastid,endoplasmic reticulum,golgi,nucleus,extracellular,plasma membrane	plastid		extracellular,endoplasmic reticulum,golgi			extracellular,endoplasmic reticulum,golgi			endoplasmic reticulum			plasma membrane	extracellular,endoplasmic reticulum,golgi	extracellular,endoplasmic reticulum,golgi	extracellular,endoplasmic reticulum,golgi		extracellular,endoplasmic reticulum,golgi	extracellular,endoplasmic reticulum,golgi	nucleus	extracellular,endoplasmic reticulum,golgi	extracellular	extracellular				Q8LDC5
AT1G65500.1	;	1	40	1	86	9352.54	11.2022	2.09135e-16	extracellular	plastid,nucleus,extracellular,endoplasmic reticulum,golgi	nucleus		extracellular,endoplasmic reticulum,golgi	plastid		extracellular,endoplasmic reticulum,golgi			endoplasmic reticulum		plastid	plastid	extracellular,endoplasmic reticulum,golgi	extracellular,endoplasmic reticulum,golgi	extracellular,endoplasmic reticulum,golgi		extracellular,endoplasmic reticulum,golgi	extracellular,endoplasmic reticulum,golgi	nucleus	extracellular,endoplasmic reticulum,golgi	extracellular	extracellular				O04468
AT1G65790.1	receptor kinase 1;An alternatively spliced gene that encodes a functional transmembrane receptor serine/threonine kinase, alternate form may not have transmembrane domain.	1	0	0	843	95950.8	8.40956	-0.302135	plasma membrane	cytosol,endoplasmic reticulum,golgi,plastid,nucleus,extracellular,plasma membrane	plasma membrane		extracellular,endoplasmic reticulum,golgi	plastid	plasma membrane	extracellular,endoplasmic reticulum,golgi			plasma membrane	nucleus		plasma membrane	extracellular,endoplasmic reticulum,golgi	extracellular,endoplasmic reticulum,golgi	extracellular,endoplasmic reticulum,golgi		extracellular,endoplasmic reticulum,golgi	extracellular,endoplasmic reticulum,golgi	cytosol	extracellular,endoplasmic reticulum,golgi	plastid	plasma membrane	Amigo: "nucleus" 18552232|Tair: "nucleus" 18552232	nucleus:18552232		Q9SHX7	nucleus:18552232
AT1G66100.1	Plant thionin;Predicted to encode a PR (pathogenesis-related) protein. Belongs to the plant thionin (PR-13) family with the following members: At1g66100, At5g36910, At1g72260, At2g15010, At1g12663, At1g12660.	1	55	2	134	14147.9	4.12271	0.248507	extracellular	plastid,endoplasmic reticulum,golgi,vacuole,nucleus,extracellular	plastid		extracellular,endoplasmic reticulum,golgi			extracellular,endoplasmic reticulum,golgi			vacuole	nucleus		nucleus	extracellular,endoplasmic reticulum,golgi	extracellular,endoplasmic reticulum,golgi	extracellular,endoplasmic reticulum,golgi		extracellular,endoplasmic reticulum,golgi	extracellular,endoplasmic reticulum,golgi	extracellular	extracellular,endoplasmic reticulum,golgi	plastid	extracellular	SwissProt: "extracellular" 16381842		extracellular:16381842	Q9C8D6
AT1G66330.1	senescence-associated family protein;	1	40	4	417	45863.4	5.40672	-0.354197	plastid	mitochondrion,plastid,nucleus	nucleus		nucleus	plastid		mitochondrion		mitochondrion	plastid		plastid	nucleus	mitochondrion	plastid	plastid		mitochondrion	plastid	nucleus	plastid	plastid	plastid				Q9C8Y4
AT1G66700.1	S-adenosyl-L-methionine-dependent methyltransferases superfamily protein;A member of the Arabidopsis SABATH methyltransferase gene family. Encodes PXMT1, a methyltransferase that methylates 1,7-paraxanthine.	1	21	4	353	39782.5	5.15391	-0.250708	cytosol	cytosol,mitochondrion,cytoskeleton,nucleus	cytosol		cytosol						cytosol			cytosol	mitochondrion				mitochondrion	cytosol,nucleus	cytosol		cytoskeleton	cytosol				Q9C9M3
AT1G66760.1	MATE efflux family protein;	1	27	1	466	51064	7.94954	0.628326	plasma membrane	cytosol,endoplasmic reticulum,golgi,nucleus,mitochondrion,extracellular,plasma membrane	plasma membrane		nucleus						cytosol			plasma membrane	extracellular,endoplasmic reticulum,golgi				mitochondrion	cytosol,nucleus	extracellular		plasma membrane	plasma membrane				Q9C9M8
AT1G67400.1	ELMO/CED-12 family protein;	1	5	1	281	32377.8	8.19588	-0.334875	cytosol	cytosol,golgi,plastid,nucleus,mitochondrion,plasma membrane	plasma membrane		plastid					mitochondrion	mitochondrion	nucleus	plastid	plastid,nucleus,golgi	mitochondrion	mitochondrion	mitochondrion		mitochondrion	mitochondrion	nucleus	mitochondrion	nucleus	cytosol				Q683A1
AT1G67830.1	alpha-fucosidase 1;Encodes a protein with &#945;-fucosidase activity. The activity was assessed on 2'-fucosyl-lactitol. AtFXG1 was able to remove the t-fucosyl residues of XXFG xyloglucan oligosaccharides.	1	27	2	372	40463.8	8.16465	-0.130108	extracellular	plastid,endoplasmic reticulum,golgi,vacuole,mitochondrion,extracellular,plasma membrane	plasma membrane		extracellular,endoplasmic reticulum,golgi	plastid		plastid			extracellular		plastid	extracellular	extracellular,endoplasmic reticulum,golgi	extracellular,endoplasmic reticulum,golgi	extracellular,endoplasmic reticulum,golgi		extracellular,endoplasmic reticulum,golgi	extracellular,endoplasmic reticulum,golgi	mitochondrion	extracellular,endoplasmic reticulum,golgi	extracellular	vacuole	SwissProt: "extracellular" 16381842		extracellular:16381842	Q9FXE5
AT1G67900.1	Phototropic-responsive NPH3 family protein;	1	35	1	631	70318.4	9.08909	-0.292393	cytosol,plasma membrane	cytosol,mitochondrion,nucleus,plasma membrane	nucleus		nucleus						cytosol	nucleus		nucleus,plasma membrane	mitochondrion				mitochondrion	cytosol,nucleus	nucleus		nucleus	cytosol				Q9C9V6
AT1G68440.1	;	1	139	4	306	33926.1	4.15466	-0.344771	vacuole,plasma membrane	cytosol,endoplasmic reticulum,golgi,vacuole,plastid,nucleus,peroxisome,mitochondrion,extracellular,plasma membrane	vacuole		nucleus						plasma membrane			cytosol,plastid	mitochondrion		extracellular,endoplasmic reticulum,golgi		mitochondrion	cytosol,nucleus	cytosol		cytosol	peroxisome				Q9M9C9
AT1G68540.1	NAD(P)-binding Rossmann-fold superfamily protein;	1	17	3	321	35667.7	6.42276	-0.158567	cytosol,golgi	cytosol,endoplasmic reticulum,golgi,nucleus,mitochondrion,extracellular,plasma membrane	plasma membrane		cytosol			extracellular,endoplasmic reticulum,golgi			cytosol			golgi	mitochondrion				mitochondrion	cytosol,nucleus	cytosol		nucleus	cytosol				Q9CA28
AT1G68570.1	Major facilitator superfamily protein;	1	23	7	596	66216.9	8.84576	0.243456	vacuole	cytosol,vacuole,nucleus,peroxisome,mitochondrion,extracellular,plasma membrane	plasma membrane		cytosol		vacuole				cytosol			vacuole	mitochondrion				mitochondrion	cytosol,nucleus	extracellular		plasma membrane	peroxisome				Q9SX20
AT1G68780.1	RNI-like superfamily protein;	1	22	2	432	48460.9	8.35508	-0.148843	extracellular	plastid,endoplasmic reticulum,golgi,nucleus,mitochondrion,extracellular	nucleus		extracellular,endoplasmic reticulum,golgi			extracellular,endoplasmic reticulum,golgi			extracellular			nucleus,extracellular	extracellular,endoplasmic reticulum,golgi	extracellular,endoplasmic reticulum,golgi	extracellular,endoplasmic reticulum,golgi		extracellular,endoplasmic reticulum,golgi	extracellular,endoplasmic reticulum,golgi	mitochondrion	extracellular,endoplasmic reticulum,golgi	plastid	golgi				Q9CA41
AT1G68840.1	related to ABI3/VP1 2;Rav2 is part of a complex that has been named `regulator of the (H+)-ATPase of the vacuolar and endosomal membranes' (RAVE)	1	91	7	352	39494.9	9.86839	-0.511932	nucleus	cytosol,plastid,nucleus	plastid		nucleus	plastid	nucleus				nucleus			nucleus	plastid		plastid		plastid	plastid	cytosol	plastid	nucleus	nucleus	SwissProt: "nucleus" 16381842		nucleus:16381842	P82280
AT1G69040.1	ACT domain repeat 4;ACT-domain containing protein involved in feedback regulation of amino acid metabolism	1	49	3	451	50823.3	6.08089	-0.403326	cytosol	cytosol,mitochondrion,nucleus,plastid	plastid		nucleus						cytosol			cytosol,plastid	mitochondrion				mitochondrion	cytosol,nucleus	nucleus		nucleus	cytosol	Amigo: "cytosol" 12481063	cytosol:12481063		Q8LJW3
AT1G69510.1	cAMP-regulated phosphoprotein 19-related protein;	1	135	3	137	15096.5	4.66272	-1.11241	nucleus	cytosol,endoplasmic reticulum,golgi,vacuole,nucleus,mitochondrion,extracellular	cytosol		nucleus		vacuole				cytosol	nucleus		nucleus	mitochondrion				extracellular,endoplasmic reticulum,golgi	cytosol,nucleus	nucleus		nucleus	nucleus				Q9C787
AT1G69800.1	Cystathionine beta-synthase (CBS) protein;	1	25	6	447	47820.5	4.99688	0.147651	cytosol	cytosol,mitochondrion,nucleus,plasma membrane,plastid	plastid		cytosol		nucleus		mitochondrion		cytosol			mitochondrion	mitochondrion				mitochondrion	cytosol,nucleus	cytosol		plasma membrane	cytosol				Q9CAR3
AT1G70420.1	Protein of unknown function (DUF1645);	1	10	2	272	31023.5	5.9055	-1.07574	nucleus	cytosol,mitochondrion,nucleus	cytosol		nucleus						cytosol	nucleus		nucleus	mitochondrion				mitochondrion	cytosol,nucleus	nucleus		cytosol	nucleus				O64594
AT1G70750.1	Protein of unknown function, DUF593;	1	5	2	749	86175.8	4.21353	-0.709746	extracellular,plasma membrane	cytosol,endoplasmic reticulum,golgi,plastid,nucleus,mitochondrion,extracellular	cytosol		plastid			mitochondrion	mitochondrion		endoplasmic reticulum			nucleus	extracellular,endoplasmic reticulum,golgi	mitochondrion	extracellular,endoplasmic reticulum,golgi		mitochondrion	extracellular,endoplasmic reticulum,golgi	nucleus	extracellular,endoplasmic reticulum,golgi	mitochondrion	golgi
AT1G70782.1	conserved peptide upstream open reading frame 28;Upstream open reading frames (uORFs) are small open reading frames found in the 5' UTR of a mature mRNA, and can potentially mediate translational regulation of the largest, or major, ORF (mORF). CPuORF28 represents a conserved upstream opening reading frame relative to major ORF AT1G70780.1	1	248	6	50	5447.6	8.78632	0.25	plasma membrane	cytosol,endoplasmic reticulum,golgi,vacuole,plastid,mitochondrion,extracellular,plasma membrane	plasma membrane		extracellular,endoplasmic reticulum,golgi		cytosol	mitochondrion			mitochondrion			plastid,plasma membrane	mitochondrion		extracellular,endoplasmic reticulum,golgi		plastid	extracellular,endoplasmic reticulum,golgi	extracellular	extracellular,endoplasmic reticulum,golgi	plastid	vacuole				B3H706
AT1G70985.1	hydroxyproline-rich glycoprotein family protein;	1	17	2	135	14855.8	9.19642	-0.201481	extracellular	plasma membrane,nucleus,extracellular,endoplasmic reticulum,golgi	nucleus		extracellular,endoplasmic reticulum,golgi			extracellular,endoplasmic reticulum,golgi			extracellular			nucleus	extracellular,endoplasmic reticulum,golgi	extracellular,endoplasmic reticulum,golgi	extracellular,endoplasmic reticulum,golgi		extracellular,endoplasmic reticulum,golgi	extracellular,endoplasmic reticulum,golgi	nucleus	extracellular,endoplasmic reticulum,golgi	plasma membrane	extracellular				Q8LGG2
AT1G71180.1	6-phosphogluconate dehydrogenase family protein;	1	35	2	318	33380.3	6.78632	0.0899371	plastid	cytosol,mitochondrion,plastid	cytosol		plastid			plastid			cytosol			cytosol	mitochondrion				plastid	plastid	mitochondrion		cytosol	plastid
AT1G71730.1	;	1	49	5	177	19579.2	5.09499	-0.387006	mitochondrion	mitochondrion,plastid,nucleus	nucleus	mitochondrion,plastid	plastid	plastid		mitochondrion	mitochondrion	mitochondrion	mitochondrion	nucleus	plastid	nucleus	mitochondrion	mitochondrion	mitochondrion		mitochondrion	mitochondrion	nucleus	mitochondrion	plastid	mitochondrion				Q9M9H3
AT1G72130.1	Major facilitator superfamily protein;	1	19	4	538	60050.7	7.48543	0.319331	plasma membrane	cytosol,endoplasmic reticulum,golgi,vacuole,nucleus,mitochondrion,extracellular,plasma membrane	plasma membrane		nucleus		plasma membrane				cytosol			vacuole	extracellular,endoplasmic reticulum,golgi				mitochondrion	cytosol,nucleus	extracellular		plasma membrane	plasma membrane	SwissProt: "plasma membrane" 16381842		plasma membrane:16381842	Q8RX67
AT1G72470.1	exocyst subunit exo70 family protein D1;A member of EXO70 gene family, putative exocyst subunits, conserved in land plants. Arabidopsis thaliana contains 23 putative EXO70 genes, which can be classified into eight clusters on the phylogenetic tree.	1	16	1	633	71463.7	5.88122	-0.337441	cytosol	cytosol,mitochondrion,nucleus,plastid	nucleus		nucleus						cytosol			plastid,nucleus	mitochondrion				mitochondrion	cytosol,nucleus	cytosol		cytosol	nucleus				Q9C9E5
AT1G72510.1	Protein of unknown function (DUF1677);	1	92	3	165	18366.1	6.3344	-0.328485	nucleus,plasma membrane	cytosol,endoplasmic reticulum,golgi,plastid,nucleus,extracellular,plasma membrane	nucleus		extracellular,endoplasmic reticulum,golgi		extracellular	extracellular,endoplasmic reticulum,golgi			cytosol	nucleus		nucleus,plasma membrane	plastid		extracellular,endoplasmic reticulum,golgi		extracellular,endoplasmic reticulum,golgi	extracellular,endoplasmic reticulum,golgi	nucleus		cytosol	nucleus				Q9C9E9
AT1G72930.1	toll/interleukin-1 receptor-like;Toll/interleukin-1 receptor-like protein (TIR) mRNA,	1	177	6	176	20246	7.62309	-0.458523	cytosol	cytosol,mitochondrion,nucleus,plastid	cytosol		plastid			mitochondrion	mitochondrion		cytosol			nucleus	mitochondrion				mitochondrion	plastid	mitochondrion		cytosol	cytosol				Q9SSN3
AT1G73480.1	alpha/beta-Hydrolases superfamily protein;	1	44	5	463	50769.6	10.2929	-0.0516199	mitochondrion	mitochondrion,plastid	mitochondrion	mitochondrion,plastid	plastid	plastid		plastid		mitochondrion	mitochondrion		plastid	plastid	plastid	mitochondrion	mitochondrion		mitochondrion	plastid	mitochondrion	plastid	mitochondrion	mitochondrion				Q94AM5
AT1G73660.1	protein tyrosine kinase family protein;Encodes a protein with similarity to MAPKKKs. May function as a negative regulator of salt tolerance.	1	39	2	1030	112212	6.08571	-0.451456	cytosol	cytosol,mitochondrion,nucleus,endoplasmic reticulum	cytosol		nucleus						cytosol			nucleus	mitochondrion				mitochondrion	cytosol,nucleus	nucleus		endoplasmic reticulum	cytosol				Q9C9U5
AT1G73760.1	RING/U-box superfamily protein;	1	35	1	367	40618.2	9.68368	-0.637602	nucleus	plastid,nucleus	nucleus		plastid	plastid		plastid			nucleus	nucleus	plastid	nucleus	plastid		plastid		plastid	plastid	nucleus	plastid	nucleus	nucleus				Q9C9T6
AT1G73830.1	BR enhanced expression 3;	1	14	3	261	29500.3	6.96376	-0.746743	nucleus	cytosol,mitochondrion,nucleus,plastid	nucleus		nucleus		nucleus				nucleus	nucleus		nucleus	mitochondrion		plastid		mitochondrion	cytosol,nucleus	nucleus		nucleus	nucleus	SwissProt: "nucleus" 16381842		nucleus:16381842	Q8GWK7
AT1G73920.1	alpha/beta-Hydrolases superfamily protein;	1	58	4	704	80043.7	8.02375	-0.292756	cytosol	cytosol,endoplasmic reticulum,golgi,plastid,nucleus,peroxisome,mitochondrion,extracellular,plasma membrane	plastid		nucleus		cytosol			mitochondrion	cytosol			mitochondrion,plastid	mitochondrion		extracellular,endoplasmic reticulum,golgi		mitochondrion	mitochondrion	mitochondrion		plasma membrane	peroxisome				Q949N8
AT1G74300.1	alpha/beta-Hydrolases superfamily protein;	1	36	3	346	38711.6	7.76688	-0.208092	extracellular	cytosol,endoplasmic reticulum,golgi,plastid,mitochondrion,extracellular	cytosol		plastid			extracellular,endoplasmic reticulum,golgi			extracellular				extracellular,endoplasmic reticulum,golgi	extracellular,endoplasmic reticulum,golgi	extracellular,endoplasmic reticulum,golgi		mitochondrion	extracellular,endoplasmic reticulum,golgi	mitochondrion	extracellular,endoplasmic reticulum,golgi	endoplasmic reticulum	extracellular				Q9C915
AT1G75180.1	Erythronate-4-phosphate dehydrogenase family protein;	1	72	5	315	35380.6	5.63229	-0.480635	cytosol	cytosol,mitochondrion,nucleus,plastid,peroxisome	plastid		plastid						cytosol			plastid,nucleus	mitochondrion				mitochondrion	cytosol,nucleus	cytosol		cytosol	peroxisome
AT1G75190.1	;	1	34	3	131	15488.8	5.10248	-1.77939	nucleus	cytosol,mitochondrion,nucleus,plastid	nucleus		nucleus		cytosol		mitochondrion		nucleus	nucleus		nucleus	mitochondrion		mitochondrion		plastid	cytosol,nucleus	nucleus	plastid	cytosol	nucleus				Q9FRL0
AT1G75560.1	zinc knuckle (CCHC-type) family protein;	1	61	12	257	28678.5	9.67695	-1.05019	nucleus	cytosol,mitochondrion,nucleus,extracellular,plastid	extracellular		nucleus	plastid	cytosol	mitochondrion	mitochondrion	mitochondrion	nucleus	nucleus	plastid	nucleus	mitochondrion	mitochondrion	mitochondrion		mitochondrion	mitochondrion	nucleus	plastid	mitochondrion	nucleus				Q8GXC5
AT1G75900.1	GDSL-like Lipase/Acylhydrolase superfamily protein;	1	102	3	364	39817.9	5.47219	0.121429	extracellular	cytosol,endoplasmic reticulum,golgi,plastid,nucleus,mitochondrion,extracellular,plasma membrane	cytosol		plastid		nucleus	mitochondrion			endoplasmic reticulum			extracellular	extracellular,endoplasmic reticulum,golgi	extracellular,endoplasmic reticulum,golgi	extracellular,endoplasmic reticulum,golgi		extracellular,endoplasmic reticulum,golgi	extracellular,endoplasmic reticulum,golgi	cytosol	extracellular,endoplasmic reticulum,golgi	extracellular	plasma membrane	SwissProt: "extracellular" 16381842		extracellular:16381842	Q94CH6
AT1G76240.1	Arabidopsis protein of unknown function (DUF241);	1	19	3	308	34884.1	9.89459	-0.338961	mitochondrion	mitochondrion,plastid,nucleus	plastid		plastid	plastid		mitochondrion	mitochondrion	mitochondrion	mitochondrion		plastid	nucleus	plastid	mitochondrion	mitochondrion		mitochondrion	mitochondrion	nucleus	plastid	mitochondrion	mitochondrion				Q9SGR0
AT1G76360.1	Protein kinase superfamily protein;	1	20	5	484	54175.1	10.316	-0.701653	cytosol	cytosol,mitochondrion,nucleus,plastid	cytosol		nucleus	plastid	cytosol	plastid			cytosol	nucleus	plastid	nucleus	plastid		plastid		mitochondrion	cytosol,nucleus	nucleus	plastid	plastid	cytosol				A4FVS9
AT1G76460.1	RNA-binding (RRM/RBD/RNP motifs) family protein;	1	69	3	285	30921.5	8.49654	-0.373684	nucleus	cytosol,endoplasmic reticulum,golgi,plastid,nucleus,mitochondrion,extracellular	nucleus		extracellular,endoplasmic reticulum,golgi		mitochondrion	plastid			nucleus	nucleus		plastid,nucleus	mitochondrion		extracellular,endoplasmic reticulum,golgi		mitochondrion	cytosol,nucleus	nucleus		nucleus	cytosol				Q94JR9
AT1G76570.1	Chlorophyll A-B binding family protein;	1	10	0	327	36376.9	8.40449	-0.0370031	plastid	cytosol,mitochondrion,extracellular,plasma membrane,plastid	plasma membrane		plastid	plastid	plastid	mitochondrion		mitochondrion	plastid		plastid	mitochondrion,plastid,extracellular,plasma membrane	plastid	plastid	plastid		mitochondrion	plastid	cytosol	plastid	plastid	plastid				Q9C9K1
AT1G76620.1	Protein of unknown function, DUF547;	1	15	3	527	59171.4	9.42176	-0.341556	plastid	mitochondrion,plastid,nucleus	nucleus	mitochondrion,plastid	plastid	plastid		plastid			plastid		plastid	nucleus	plastid	plastid	plastid		mitochondrion	plastid	nucleus	plastid	plastid	plastid				Q8W4R7
AT1G76780.1	HSP20-like chaperones superfamily protein;	1	57	0	1871	216912	4.51249	-1.50882	nucleus	cytosol,mitochondrion,nucleus			nucleus						nucleus	nucleus		nucleus	mitochondrion				mitochondrion	cytosol,nucleus	nucleus		cytosol	nucleus				Q9SRD5
AT1G77770.1	Protein of unknown function (DUF1644);	1	43	2	265	29983.4	8.59859	-0.772075	nucleus	cytosol,endoplasmic reticulum,golgi,plastid,nucleus,mitochondrion,extracellular	nucleus		nucleus			mitochondrion			nucleus	nucleus	plastid	nucleus	mitochondrion		extracellular,endoplasmic reticulum,golgi		mitochondrion	cytosol,nucleus	nucleus		nucleus	nucleus				Q84K51
AT1G77810.1	Galactosyltransferase family protein;	1	13	3	393	44677	7.09884	-0.436896	plasma membrane,endoplasmic reticulum	cytosol,endoplasmic reticulum,golgi,plastid,nucleus,mitochondrion,extracellular	cytosol		nucleus			extracellular,endoplasmic reticulum,golgi	mitochondrion		golgi			plastid	extracellular,endoplasmic reticulum,golgi	extracellular,endoplasmic reticulum,golgi	extracellular,endoplasmic reticulum,golgi		extracellular,endoplasmic reticulum,golgi	mitochondrion	mitochondrion	extracellular,endoplasmic reticulum,golgi	mitochondrion	golgi	Amigo: "golgi" 18548197|Tair: "golgi" 18548197	golgi:18548197			golgi:18548197
AT1G77990.1	STAS domain / Sulfate transporter family;cDNA encoding a sulfate transporter.	1	9	3	677	74501.9	9.66081	0.355244	plastid	cytosol,plastid,nucleus,mitochondrion,extracellular,plasma membrane	plasma membrane		nucleus		plastid	plastid			cytosol			plasma membrane	mitochondrion				mitochondrion	cytosol,nucleus	extracellular		plasma membrane	plastid	SwissProt: "plasma membrane" 16381842		plasma membrane:16381842	P92946
AT1G78090.1	trehalose-6-phosphate phosphatase;homologous to the C-terminal part of microbial trehalose-6-phosphate phosphatases	1	11	3	374	42450.8	8.35309	-0.384492	cytosol	cytosol,vacuole,plastid,nucleus,peroxisome,mitochondrion,extracellular	plastid		plastid	plastid		plastid		mitochondrion	peroxisome		plastid	cytosol,plastid,vacuole,nucleus,extracellular	plastid		plastid		plastid	cytosol,nucleus	nucleus	plastid	plastid	cytosol				Q9C9S4
AT1G78660.1	gamma-glutamyl hydrolase 1;The Arabidopsis protein AtGGH1 is a gamma-glutamyl hydrolase cleaving pentaglutamates to yield di- and triglutamates. The enzyme is involved in the tetrahydrofolate metabolism and located to the vacuole.	1	77	1	348	39059	5.71038	-0.360057	vacuole	cytosol,endoplasmic reticulum,golgi,plastid,nucleus,peroxisome,mitochondrion,extracellular,plasma membrane	cytosol		nucleus		plastid				peroxisome			extracellular	mitochondrion				extracellular,endoplasmic reticulum,golgi	cytosol,nucleus	cytosol		plasma membrane	cytosol	Amigo: "vacuole" 15961386|Tair: "vacuole" 15961386	vacuole:15961386		Q9SYL6	vacuole:15961386
AT1G78890.1	;	1	42	4	155	17230.3	6.95797	-0.310323	mitochondrion	mitochondrion,plastid,nucleus	nucleus		plastid	plastid		mitochondrion	mitochondrion	mitochondrion	mitochondrion	nucleus	plastid	nucleus	mitochondrion	mitochondrion	mitochondrion		mitochondrion	mitochondrion	nucleus	mitochondrion	mitochondrion	mitochondrion				Q1H551
AT1G78895.1	Reticulon family protein;	1	20	6	164	17630.8	7.73347	0.665244	plasma membrane	cytosol,endoplasmic reticulum,golgi,plastid,nucleus,mitochondrion,extracellular,plasma membrane	plasma membrane		nucleus		nucleus	mitochondrion			endoplasmic reticulum			plastid	extracellular,endoplasmic reticulum,golgi	extracellular,endoplasmic reticulum,golgi	extracellular,endoplasmic reticulum,golgi		mitochondrion	extracellular,endoplasmic reticulum,golgi	cytosol	extracellular,endoplasmic reticulum,golgi	plastid	plasma membrane	SwissProt: "endoplasmic reticulum" 16381842		endoplasmic reticulum:16381842	Q8GWH5
AT1G78970.1	lupeol synthase 1;Lupeol synthase. Converts oxidosqualene to multiple triterpene alcohols and a triterpene diols. This conversion proceeds through the formation of a 17&#946;-dammarenyl cation.	1	21	4	757	87356.8	6.43535	-0.314927	cytosol,plastid	cytosol,mitochondrion,nucleus,plastid,peroxisome	cytosol		plastid		plastid		mitochondrion		peroxisome			plastid	mitochondrion		mitochondrion		mitochondrion	cytosol,nucleus	cytosol		cytosol	cytosol				Q9C5M3
AT1G79060.1	;	1	24	6	396	42509.1	10.2483	-0.679798	nucleus	cytosol,mitochondrion,nucleus,plastid	nucleus		nucleus	plastid		plastid			cytosol	nucleus		nucleus	mitochondrion		plastid		mitochondrion	cytosol,nucleus	nucleus		plastid	nucleus
AT1G79110.1	zinc ion binding;	1	27	1	358	40087.2	7.16377	-0.636592	nucleus	cytosol,endoplasmic reticulum,golgi,plastid,nucleus,mitochondrion,extracellular	nucleus		nucleus	plastid	cytosol				nucleus	nucleus		nucleus	plastid				mitochondrion	extracellular,endoplasmic reticulum,golgi	nucleus	plastid	nucleus	nucleus				Q8LAY3
AT1G79190.1	ARM repeat superfamily protein;	1	16	1	1335	148207	6.37925	-0.0385019	plasma membrane	cytosol,mitochondrion,nucleus,plasma membrane	cytosol		nucleus						plasma membrane			nucleus	mitochondrion				mitochondrion	cytosol,nucleus	cytosol		plasma membrane	plasma membrane
AT1G80130.1	Tetratricopeptide repeat (TPR)-like superfamily protein;	1	39	3	305	33596.5	5.01064	-0.83082	nucleus	mitochondrion,plastid,nucleus	nucleus		plastid					mitochondrion	mitochondrion	nucleus	plastid	nucleus	mitochondrion	mitochondrion	plastid		plastid	plastid	nucleus	plastid	nucleus	nucleus				Q9SSC6
AT1G80280.1	alpha/beta-Hydrolases superfamily protein;	1	87	3	647	71110	9.05947	0.130294	mitochondrion,plasma membrane	cytosol,endoplasmic reticulum,golgi,plastid,nucleus,mitochondrion,extracellular,plasma membrane	plastid		nucleus			extracellular,endoplasmic reticulum,golgi	mitochondrion	mitochondrion	extracellular			plastid	extracellular,endoplasmic reticulum,golgi	mitochondrion	extracellular,endoplasmic reticulum,golgi		mitochondrion	mitochondrion	cytosol	mitochondrion	plasma membrane	golgi				Q9C976
AT1G80340.1	gibberellin 3-oxidase 2;Encodes a protein with gibberellin 3 &#946;-hydroxylase activity. The protein was heterologously expressed in E. coli and shown to catalyze the hydroxylation of both GA9 and GA20.	1	0	1	347	38784.5	7.07985	-0.125072	cytosol	cytosol,endoplasmic reticulum,golgi,plastid,nucleus,peroxisome,mitochondrion,extracellular	cytosol		nucleus						peroxisome			cytosol	mitochondrion		plastid		extracellular,endoplasmic reticulum,golgi	cytosol,nucleus	mitochondrion		cytosol	cytosol				Q9ZT84
AT1G80440.1	Galactose oxidase/kelch repeat superfamily protein;	1	218	7	354	38815.1	4.96031	-0.0440678	cytosol	cytosol,endoplasmic reticulum,golgi,nucleus,mitochondrion,extracellular	extracellular		nucleus						cytosol			nucleus	mitochondrion				extracellular,endoplasmic reticulum,golgi	cytosol,nucleus	extracellular		cytosol	cytosol				Q9M8L2
AT1G80620.1	S15/NS1, RNA-binding protein;	1	43	4	414	47403.3	10.2142	-0.878502	plastid	mitochondrion,plastid,nucleus	nucleus		plastid	plastid	nucleus	mitochondrion		mitochondrion	plastid	nucleus	plastid	plastid	plastid		plastid		mitochondrion	mitochondrion	nucleus	plastid	nucleus	nucleus				Q9M8M9
AT1G80760.1	NOD26-like intrinsic protein 6;1;Encodes a protein with boron transporter activity. It helps to preferentially direct boron to young developing tissues in the shoot, such as immature leaves, under low boron conditions. This boron channel appears to be impermeable to water, unlike the closely related NIP5;1 boron transporter. This protein also allows the transport of glycerol, urea, and formimide …	1	46	3	305	31846.8	8.32619	0.373771	plasma membrane	cytosol,endoplasmic reticulum,golgi,plastid,nucleus,peroxisome,mitochondrion,extracellular,plasma membrane	plasma membrane		nucleus		plastid				cytosol			plasma membrane	mitochondrion		extracellular,endoplasmic reticulum,golgi		mitochondrion	plastid	extracellular		plasma membrane	peroxisome	Amigo: "plasma membrane" 18952773|SwissProt: "plasma membrane" 16381842|Tair: "plasma membrane" 18952773	plasma membrane:18952773	plasma membrane:16381842	Q9SAI4	plasma membrane:18952773
AT2G02450.1	NAC domain containing protein 35;	2	11	2	379	43431.3	6.51405	-0.918206	nucleus	cytosol,mitochondrion,nucleus	nucleus		nucleus						nucleus	nucleus		nucleus	mitochondrion				mitochondrion	cytosol,nucleus	nucleus		nucleus	nucleus				Q8H131
AT2G03550.1	alpha/beta-Hydrolases superfamily protein;	2	26	2	312	34751.7	8.01588	-0.241026	cytosol	cytosol,mitochondrion,nucleus,plastid	cytosol		plastid				mitochondrion		cytosol			nucleus	mitochondrion				mitochondrion	mitochondrion	cytosol		cytosol	cytosol				Q9ZQ91
AT2G03730.1	ACT domain repeat 5;Member of a small family of ACT domain containing proteins. ACT domains are thought to be involved in amino acid binding.	2	25	2	456	51146.8	5.40098	-0.308333	cytosol	cytosol,mitochondrion,nucleus,plastid	plastid		nucleus						cytosol			cytosol,nucleus	mitochondrion				mitochondrion	cytosol,nucleus	nucleus		cytosol	cytosol				Q9ZPQ8
AT2G04530.1	Metallo-hydrolase/oxidoreductase superfamily protein;Encodes a protein with RNAse Z activity suggesting a role in tRNA processing. Protein contains a signal sequence for import into the chloroplast.	2	13	3	354	39953.3	9.32907	-0.230508	plastid	cytosol,mitochondrion,nucleus,plastid	plastid		plastid	plastid		plastid		mitochondrion	cytosol		plastid	plastid,nucleus	plastid	plastid	plastid		mitochondrion	plastid	cytosol	plastid	plastid	plastid	Amigo: "plastid" 12032089|SwissProt: "plastid" 16381842	plastid:12032089	plastid:16381842	Q8L633
AT2G04570.1	GDSL-like Lipase/Acylhydrolase superfamily protein;	2	83	2	350	38480.1	7.74894	-0.0814286	extracellular	plasma membrane,extracellular,endoplasmic reticulum,golgi	plasma membrane		extracellular,endoplasmic reticulum,golgi			extracellular,endoplasmic reticulum,golgi			extracellular			extracellular	extracellular,endoplasmic reticulum,golgi	extracellular,endoplasmic reticulum,golgi	extracellular,endoplasmic reticulum,golgi		extracellular,endoplasmic reticulum,golgi	extracellular,endoplasmic reticulum,golgi	extracellular	extracellular,endoplasmic reticulum,golgi	extracellular	extracellular	SwissProt: "extracellular" 16381842		extracellular:16381842	Q9SJB4
AT2G05632.1	;	2	4	1	52	6272.6	4.74158	0.338462	plasma membrane	cytosol,endoplasmic reticulum,golgi,vacuole,plastid,nucleus,mitochondrion,extracellular,plasma membrane	plasma membrane		extracellular,endoplasmic reticulum,golgi						cytosol			plasma membrane	extracellular,endoplasmic reticulum,golgi		extracellular,endoplasmic reticulum,golgi		mitochondrion	extracellular,endoplasmic reticulum,golgi	nucleus		plastid	vacuole
AT2G05790.1	O-Glycosyl hydrolases family 17 protein;	2	186	0	472	51309	6.18375	-0.131356	extracellular	plastid,endoplasmic reticulum,golgi,vacuole,extracellular,plasma membrane	extracellular		extracellular,endoplasmic reticulum,golgi		vacuole	extracellular,endoplasmic reticulum,golgi			vacuole			plasma membrane	extracellular,endoplasmic reticulum,golgi	extracellular,endoplasmic reticulum,golgi	extracellular,endoplasmic reticulum,golgi		extracellular,endoplasmic reticulum,golgi	extracellular,endoplasmic reticulum,golgi	extracellular	extracellular,endoplasmic reticulum,golgi	plastid	extracellular				Q9SHZ2
AT2G13550.1	;	2	27	2	181	20865.5	12.0695	-1.52431	nucleus	mitochondrion,plastid,nucleus,extracellular	nucleus		plastid	plastid	extracellular	mitochondrion	mitochondrion	mitochondrion	mitochondrion	nucleus	plastid	nucleus	mitochondrion	mitochondrion	mitochondrion		mitochondrion	mitochondrion	nucleus	plastid	nucleus	nucleus				Q9SIU1
AT2G15020.1	;	2	28	2	526	59414.1	7.17896	-0.21616	cytosol	cytosol,mitochondrion,nucleus,plasma membrane,plastid	plasma membrane		nucleus						cytosol			plastid	mitochondrion				mitochondrion	cytosol,nucleus	cytosol		plastid	cytosol				Q9ZUK9
AT2G15080.1	receptor like protein 19;	2	6	2	983	109414	5.47545	-0.0499491	plasma membrane	cytosol,endoplasmic reticulum,golgi,nucleus,extracellular,plasma membrane	plasma membrane		nucleus			extracellular,endoplasmic reticulum,golgi			extracellular	nucleus		nucleus	extracellular,endoplasmic reticulum,golgi	extracellular,endoplasmic reticulum,golgi	extracellular,endoplasmic reticulum,golgi		extracellular,endoplasmic reticulum,golgi	extracellular,endoplasmic reticulum,golgi	cytosol	extracellular,endoplasmic reticulum,golgi	plasma membrane	plasma membrane				Q9ZUK3
AT2G15090.1	3-ketoacyl-CoA synthase 8;Encodes KCS8, a member of the 3-ketoacyl-CoA synthase family involved in the biosynthesis of VLCFA (very long chain fatty acids).	2	146	2	481	54194.2	9.36117	-0.0869023	plasma membrane	cytosol,endoplasmic reticulum,golgi,mitochondrion,extracellular,plasma membrane	plasma membrane		cytosol			extracellular,endoplasmic reticulum,golgi	mitochondrion		endoplasmic reticulum			cytosol	extracellular,endoplasmic reticulum,golgi	extracellular,endoplasmic reticulum,golgi	extracellular,endoplasmic reticulum,golgi		extracellular,endoplasmic reticulum,golgi	extracellular,endoplasmic reticulum,golgi	cytosol	extracellular,endoplasmic reticulum,golgi	plasma membrane	golgi	Amigo: "endoplasmic reticulum" 18465198|SwissProt: "plasma membrane" 16381842|Tair: "endoplasmic reticulum" 18465198	endoplasmic reticulum:18465198	plasma membrane:16381842	Q4V3C9	endoplasmic reticulum:18465198
AT2G16270.1	;	2	22	1	759	85093.5	4.45448	-0.750066	nucleus	cytosol,mitochondrion,nucleus,plasma membrane,plastid	nucleus		nucleus	plastid		plastid			cytosol	nucleus	plastid	nucleus	plastid	plastid	plastid		mitochondrion	cytosol,nucleus	nucleus	plastid	plasma membrane	nucleus				Q9SIX2
AT2G16365.1	F-box family protein;	2	63	2	778	88628.1	6.98746	-0.604113	cytosol	cytosol,mitochondrion,nucleus,plastid	nucleus		nucleus						cytosol			plastid,nucleus	mitochondrion				mitochondrion	cytosol,nucleus	nucleus		nucleus	cytosol
AT2G16990.1	Major facilitator superfamily protein;	2	0	1	456	49847.7	7.70277	0.624781	plasma membrane	mitochondrion,plasma membrane,extracellular,endoplasmic reticulum,golgi	plasma membrane		extracellular,endoplasmic reticulum,golgi			extracellular,endoplasmic reticulum,golgi			extracellular			plasma membrane	extracellular,endoplasmic reticulum,golgi	extracellular,endoplasmic reticulum,golgi	extracellular,endoplasmic reticulum,golgi		mitochondrion	extracellular,endoplasmic reticulum,golgi	extracellular	extracellular,endoplasmic reticulum,golgi	plasma membrane	plasma membrane
AT2G17500.1	Auxin efflux carrier family protein;	2	63	1	396	43396.4	6.89191	0.672222	plasma membrane	plastid,endoplasmic reticulum,golgi,vacuole,extracellular,plasma membrane	plasma membrane		plastid	plastid		extracellular,endoplasmic reticulum,golgi			endoplasmic reticulum			plasma membrane	extracellular,endoplasmic reticulum,golgi	extracellular,endoplasmic reticulum,golgi	extracellular,endoplasmic reticulum,golgi		extracellular,endoplasmic reticulum,golgi	extracellular,endoplasmic reticulum,golgi	extracellular	extracellular,endoplasmic reticulum,golgi	vacuole	plasma membrane				Q9SHL8
AT2G18230.1	pyrophosphorylase 2;Encodes a protein that might have inorganic pyrophosphatase activity.	2	86	9	218	24672.6	5.96649	-0.351376	cytosol	cytosol,endoplasmic reticulum,golgi,plastid,nucleus,mitochondrion,cytoskeleton,extracellular	cytosol		cytosol		plastid				cytosol			cytosol,mitochondrion	mitochondrion				extracellular,endoplasmic reticulum,golgi	cytosol,nucleus	nucleus		cytoskeleton	cytosol	SwissProt: "cytosol" 16381842		cytosol:16381842	P21216
AT2G18940.1	Tetratricopeptide repeat (TPR)-like superfamily protein;	2	13	2	822	92243.6	8.12611	-0.221898	plastid	cytosol,mitochondrion,plasma membrane,plastid	plasma membrane		plastid			plastid			cytosol		plastid	plastid,plasma membrane	plastid	plastid	plastid		mitochondrion	plastid	cytosol	plastid	plastid	cytosol				O64624
AT2G19790.1	SNARE-like superfamily protein;	2	77	3	143	16921.7	5.57433	-0.106294	cytosol	cytosol,mitochondrion,plasma membrane,plastid	cytosol		plastid		cytosol		mitochondrion	mitochondrion	cytosol			plasma membrane	mitochondrion	mitochondrion	mitochondrion		mitochondrion	mitochondrion	cytosol	mitochondrion	mitochondrion	cytosol				O82201
AT2G20250.1	;	2	21	4	574	65534.6	7.24533	-0.845993	nucleus	mitochondrion,nucleus	nucleus		nucleus				mitochondrion		nucleus	nucleus		nucleus	mitochondrion		mitochondrion		mitochondrion	mitochondrion	nucleus	mitochondrion	nucleus	nucleus
AT2G21210.1	SAUR-like auxin-responsive protein family ;Putative auxin-regulated protein whose expression is downregulated in response to chitin oligomers.	2	40	4	98	11004.5	10.1177	-0.0346939	mitochondrion	cytosol,endoplasmic reticulum,golgi,plastid,nucleus,mitochondrion,extracellular,plasma membrane	plasma membrane		plastid	plastid	cytosol	mitochondrion	mitochondrion	mitochondrion	mitochondrion		plastid	plastid,nucleus	mitochondrion	mitochondrion	mitochondrion		mitochondrion	extracellular,endoplasmic reticulum,golgi	nucleus	mitochondrion	mitochondrion	mitochondrion				Q9SKP2
AT2G21790.1	ribonucleotide reductase 1;encodes large subunit of ribonucleotide reductase involved in the production of deoxyribonucleoside triphosphates (dNTPs) for DNA replication and repair	2	37	5	816	91820.6	6.67218	-0.315809	cytosol	cytosol,mitochondrion,nucleus	cytosol		nucleus		cytosol		mitochondrion		cytosol			cytosol,mitochondrion	mitochondrion				mitochondrion	cytosol,nucleus	cytosol		cytosol	cytosol	SwissProt: "cytosol" 16381842		cytosol:16381842	Q9SJ20
AT2G21970.1	stress enhanced protein 2;stress enhanced protein 2 (SEP2) chlorophyll a/b-binding protein	2	131	4	202	21990.3	4.74146	-0.0990099	mitochondrion	cytosol,mitochondrion,nucleus,plastid	plastid		plastid			mitochondrion		mitochondrion	mitochondrion			plastid,nucleus	mitochondrion	mitochondrion	mitochondrion		mitochondrion	mitochondrion	cytosol	mitochondrion	mitochondrion	mitochondrion	Amigo: "plastid" 10725357|Tair: "plastid" 10725357	plastid:10725357		Q9SJ02	plastid:10725357
AT2G22000.1	elicitor peptide 6 precursor;	2	13	2	104	11633.4	4.49818	-0.913462	nucleus	cytosol,mitochondrion,nucleus,plastid	nucleus		nucleus						cytosol	nucleus		nucleus	mitochondrion				plastid	cytosol,nucleus	nucleus		nucleus	nucleus				Q9SIZ9
AT2G22400.1	S-adenosyl-L-methionine-dependent methyltransferases superfamily protein;	2	20	1	808	89817	5.88913	-0.469059	nucleus	cytosol,mitochondrion,nucleus	cytosol		nucleus						cytosol	nucleus		nucleus	mitochondrion		mitochondrion		mitochondrion	mitochondrion	nucleus		nucleus	cytosol				Q8L601
AT2G22770.1	basic helix-loop-helix (bHLH) DNA-binding superfamily protein;regulates the development of ER bodies. also involves in response to the endophytic fungus Piriformospora indica.	2	17	2	320	35699.5	7.41165	-0.533437	nucleus	cytosol,mitochondrion,nucleus,plastid	plastid		nucleus		nucleus				nucleus	nucleus		nucleus	mitochondrion		plastid		mitochondrion	cytosol,nucleus	nucleus		nucleus	nucleus	SwissProt: "nucleus" 16381842		nucleus:16381842	Q8S3F1
AT2G22990.1	sinapoylglucose 1;sinapoylglucose:malate sinapoyltransferase. Catalyzes the formation of sinapoylmalate from sinapoylglucose. Mutants accumulate excess sinapoylglucose.	2	271	1	433	49441.9	6.38571	-0.256813	vacuole	cytosol,endoplasmic reticulum,golgi,vacuole,extracellular,plasma membrane	plasma membrane		extracellular,endoplasmic reticulum,golgi			extracellular,endoplasmic reticulum,golgi			vacuole			vacuole	extracellular,endoplasmic reticulum,golgi	extracellular,endoplasmic reticulum,golgi	extracellular,endoplasmic reticulum,golgi		extracellular,endoplasmic reticulum,golgi	extracellular,endoplasmic reticulum,golgi	extracellular	extracellular,endoplasmic reticulum,golgi	cytosol	vacuole	SwissProt: "vacuole" 16381842		vacuole:16381842	Q8RUW5
AT2G23000.1	serine carboxypeptidase-like 10;	2	9	0	437	49787.3	6.86762	-0.34714	vacuole	cytosol,endoplasmic reticulum,golgi,vacuole,mitochondrion,extracellular	cytosol		extracellular,endoplasmic reticulum,golgi			extracellular,endoplasmic reticulum,golgi			vacuole			vacuole	extracellular,endoplasmic reticulum,golgi	extracellular,endoplasmic reticulum,golgi	extracellular,endoplasmic reticulum,golgi		mitochondrion	extracellular,endoplasmic reticulum,golgi	extracellular	extracellular,endoplasmic reticulum,golgi	vacuole	vacuole	SwissProt: "extracellular" 16381842		extracellular:16381842	O64810
AT2G23360.1	Plant protein of unknown function (DUF869);	2	3	0	898	101428	5.89681	-0.827728	nucleus	cytosol,mitochondrion,nucleus	nucleus		nucleus						cytosol			nucleus	mitochondrion				mitochondrion	cytosol,nucleus	nucleus		nucleus	nucleus				Q9SLN1
AT2G23560.1	methyl esterase 7;Encodes a protein shown to have carboxylesterase activity, methyl salicylate esterase activity, and methyl IAA esterase activity in vitro. This protein does not act on methyl JA, MeGA4, or MEGA9 in vitro. MES7 appears to be involved in MeSA hydrolysis in planta. Expression of MES7 can restore systemic acquired resistance in SAR-deficient tobacco plants.	2	8	2	260	28824.9	4.73299	0.126538	cytosol	cytosol,endoplasmic reticulum,golgi,plastid,nucleus,mitochondrion,extracellular	extracellular		cytosol						cytosol			plastid	mitochondrion		extracellular,endoplasmic reticulum,golgi		mitochondrion	cytosol,nucleus	extracellular	extracellular,endoplasmic reticulum,golgi	cytosol	cytosol				O80472
AT2G23590.1	methyl esterase 8;Encodes a protein shown to have carboxylesterase activity in vitro. It has similarity to the SABP2 methyl salicylate esterase from tobacco. This protein does not act on methyl IAA, methyl JA, MeSA, MeGA4, or MEGA9 in vitro.	2	4	0	272	30688.2	5.0116	0.00772059	extracellular	cytosol,endoplasmic reticulum,golgi,plastid,nucleus,extracellular,plasma membrane	plasma membrane		cytosol		cytosol	extracellular,endoplasmic reticulum,golgi			endoplasmic reticulum			plastid	extracellular,endoplasmic reticulum,golgi	extracellular,endoplasmic reticulum,golgi	extracellular,endoplasmic reticulum,golgi		extracellular,endoplasmic reticulum,golgi	extracellular,endoplasmic reticulum,golgi	nucleus	extracellular,endoplasmic reticulum,golgi	cytosol	extracellular				O80475
AT2G23610.1	methyl esterase 3;Encodes a protein shown to have carboxylesterase activity, methyl IAA esterase activity, and methyl jasmonate esterase activity in vitro. This protein does not act on methyl salicylate, MeGA4, or MEGA9 in vitro.	2	46	3	263	29825.1	5.19926	-0.207224	cytosol	cytosol,endoplasmic reticulum,golgi,plastid,nucleus,mitochondrion,extracellular	plastid		cytosol		cytosol				cytosol			plastid	mitochondrion		extracellular,endoplasmic reticulum,golgi		mitochondrion	cytosol,nucleus	extracellular		nucleus	cytosol				O80477
AT2G23890.1	HAD-superfamily hydrolase, subfamily IG, 5'-nucleotidase;	2	9	0	553	64314.8	8.1527	-0.416456	mitochondrion	cytosol,mitochondrion,plastid	cytosol		plastid	plastid		mitochondrion	mitochondrion	mitochondrion	mitochondrion		plastid	plastid	mitochondrion	mitochondrion	mitochondrion		mitochondrion	mitochondrion	mitochondrion	mitochondrion	plastid	mitochondrion				Q84MD4
AT2G25900.1	Zinc finger C-x8-C-x5-C-x3-H type family protein;putative Cys3His zinc finger protein (ATCTH) mRNA, complete	2	266	15	315	35466.4	7.4341	-0.643809	nucleus	cytosol,mitochondrion,nucleus	nucleus		nucleus						nucleus	nucleus		nucleus	mitochondrion				mitochondrion	cytosol,nucleus	nucleus		nucleus	nucleus				O82307
AT2G25930.1	hydroxyproline-rich glycoprotein family protein;Encodes a novel nuclear protein that is expressed rhythmically and interacts with phytochrome B to control plant development and flowering through a signal transduction pathway. Required component of the core circadian clock regardless of light conditions.	2	55	0	695	77210.1	8.68502	-0.917554	nucleus	cytosol,mitochondrion,nucleus	nucleus		nucleus		nucleus				cytosol	nucleus		nucleus	mitochondrion		mitochondrion		mitochondrion	cytosol,nucleus	nucleus		nucleus	nucleus	Amigo: "nucleus" 11402161|SwissProt: "nucleus" 16381842|Tair: "nucleus" 11402161	nucleus:11402161	nucleus:16381842	O82804	nucleus:11402161
AT2G26170.1	cytochrome P450, family 711, subfamily A, polypeptide 1;Encodes a protein with similarity to thromboxane-A synthase, member of the CYP711A cytochrome P450 family. MAX1 is a specific repressor of vegetative axillary buds generated by the axillary meristem. Expressed in vascular traces in the rosette stem and axillary buds throughout plant development. Mutants have increased axillary branches. Alon…	2	30	2	522	59428.7	9.76459	-0.0760536	plasma membrane	cytosol,endoplasmic reticulum,golgi,mitochondrion,extracellular,plasma membrane	plasma membrane		cytosol						endoplasmic reticulum			endoplasmic reticulum	extracellular,endoplasmic reticulum,golgi		extracellular,endoplasmic reticulum,golgi		mitochondrion	mitochondrion	mitochondrion	extracellular,endoplasmic reticulum,golgi	plasma membrane	plasma membrane				Q3EBT7
AT2G27360.1	GDSL-like Lipase/Acylhydrolase superfamily protein;	2	20	2	394	43856.2	4.96622	-0.120812	extracellular	plastid,endoplasmic reticulum,golgi,vacuole,nucleus,extracellular	nucleus		extracellular,endoplasmic reticulum,golgi	plastid		extracellular,endoplasmic reticulum,golgi			extracellular			extracellular	extracellular,endoplasmic reticulum,golgi	extracellular,endoplasmic reticulum,golgi	extracellular,endoplasmic reticulum,golgi		extracellular,endoplasmic reticulum,golgi	extracellular,endoplasmic reticulum,golgi	extracellular	extracellular,endoplasmic reticulum,golgi	plastid	vacuole	SwissProt: "extracellular" 16381842		extracellular:16381842	Q9ZQI3
AT2G27385.1	Pollen Ole e 1 allergen and extensin family protein;	2	245	4	173	18821.5	8.02835	0.117919	extracellular	cytosol,endoplasmic reticulum,golgi,plastid,extracellular,plasma membrane	plasma membrane		extracellular,endoplasmic reticulum,golgi	plastid		extracellular,endoplasmic reticulum,golgi			endoplasmic reticulum			plasma membrane	extracellular,endoplasmic reticulum,golgi	extracellular,endoplasmic reticulum,golgi	extracellular,endoplasmic reticulum,golgi		extracellular,endoplasmic reticulum,golgi	extracellular,endoplasmic reticulum,golgi	cytosol	extracellular,endoplasmic reticulum,golgi	plastid	extracellular
AT2G27402.1	;	2	39	4	52	6007.4	10.7134	-0.638462	cytosol	cytosol,endoplasmic reticulum,golgi,plastid,nucleus,peroxisome,mitochondrion,extracellular	nucleus		extracellular,endoplasmic reticulum,golgi	plastid		mitochondrion	mitochondrion		cytosol		plastid	plastid	mitochondrion		plastid	peroxisome	mitochondrion	mitochondrion	cytosol	plastid	plastid	cytosol
AT2G27420.1	Cysteine proteinases superfamily protein;	2	13	2	348	38740.5	5.10854	-0.350575	vacuole	cytosol,endoplasmic reticulum,golgi,vacuole,plastid,extracellular,plasma membrane	plasma membrane		plastid		vacuole	plastid						vacuole	extracellular,endoplasmic reticulum,golgi	extracellular,endoplasmic reticulum,golgi	extracellular,endoplasmic reticulum,golgi		extracellular,endoplasmic reticulum,golgi	extracellular,endoplasmic reticulum,golgi	cytosol	extracellular,endoplasmic reticulum,golgi	plastid	vacuole				Q9ZQH7
AT2G27430.1	ARM repeat superfamily protein;	2	16	3	438	48736.7	9.42338	-0.182877	plastid	cytosol,mitochondrion,nucleus,extracellular,plastid	plastid		plastid	plastid		mitochondrion	mitochondrion	mitochondrion	cytosol		plastid	nucleus	mitochondrion		mitochondrion		mitochondrion	plastid	extracellular	plastid	plastid	plastid
AT2G28080.1	UDP-Glycosyltransferase superfamily protein;	2	46	3	482	53369.7	6.19401	0.0292531	plasma membrane,peroxisome	cytosol,plastid,nucleus,peroxisome,mitochondrion,plasma membrane	plasma membrane		cytosol			mitochondrion			peroxisome			plasma membrane	mitochondrion				mitochondrion	cytosol,nucleus	cytosol		plastid	peroxisome				Q9ZUV0
AT2G28140.1	Protein of unknown function (DUF1635);	2	22	4	211	24342.1	5.02754	-0.701896	nucleus	cytosol,mitochondrion,nucleus	nucleus		nucleus						cytosol	nucleus		nucleus	mitochondrion				mitochondrion	cytosol,nucleus	nucleus	mitochondrion	nucleus	nucleus
AT2G28600.1	P-loop containing nucleoside triphosphate hydrolases superfamily protein;	2	30	2	502	55457.7	9.4742	-0.335657	nucleus	cytosol,mitochondrion,nucleus,plastid	plastid		nucleus	plastid					nucleus	nucleus	plastid	nucleus	mitochondrion				mitochondrion	cytosol,nucleus	nucleus		nucleus	nucleus				Q9SIB5
AT2G29070.1	Ubiquitin fusion degradation UFD1 family protein;	2	12	0	280	31255	5.27505	-0.663929	cytosol,plasma membrane	cytosol,endoplasmic reticulum,golgi,nucleus,mitochondrion,extracellular,plasma membrane	extracellular		nucleus		nucleus				cytosol	nucleus		plasma membrane	extracellular,endoplasmic reticulum,golgi		extracellular,endoplasmic reticulum,golgi		mitochondrion	extracellular,endoplasmic reticulum,golgi	nucleus		nucleus	cytosol				Q6NLS0
AT2G29670.1	Tetratricopeptide repeat (TPR)-like superfamily protein;	2	85	6	536	60327.3	4.6575	-0.455597	plastid	cytosol,plastid,nucleus,mitochondrion,extracellular,plasma membrane	plasma membrane	mitochondrion,plastid	plastid	plastid		mitochondrion		mitochondrion	plastid	nucleus	plastid	nucleus	plastid	plastid	plastid		mitochondrion	plastid	extracellular	plastid	plastid	cytosol				O82388
AT2G29730.1	UDP-glucosyl transferase 71D1;	2	30	5	467	53003.3	4.94714	0.0747323	plasma membrane	cytosol,endoplasmic reticulum,golgi,plastid,nucleus,mitochondrion,extracellular,plasma membrane	plasma membrane		plastid		extracellular	extracellular,endoplasmic reticulum,golgi			cytosol			plastid,nucleus,plasma membrane	mitochondrion				extracellular,endoplasmic reticulum,golgi	cytosol,nucleus	extracellular		plastid	golgi				O82383
AT2G30010.1	TRICHOME BIREFRINGENCE-LIKE 45;Encodes a member of the TBL (TRICHOME BIREFRINGENCE-LIKE) gene family containing a plant-specific DUF231 (domain of unknown function) domain. TBL gene family has 46 members, two of which (TBR/AT5G06700 and TBL3/AT5G01360) have been shown to be involved in the synthesis and deposition of secondary wall cellulose, presumably by influencing the esterification state of …	2	85	5	398	45479	8.72546	-0.361558	extracellular	cytosol,endoplasmic reticulum,golgi,vacuole,plastid,mitochondrion,extracellular,plasma membrane	plasma membrane		extracellular,endoplasmic reticulum,golgi	plastid		extracellular,endoplasmic reticulum,golgi		mitochondrion	vacuole		plastid	plastid,plasma membrane	extracellular,endoplasmic reticulum,golgi	extracellular,endoplasmic reticulum,golgi	plastid		extracellular,endoplasmic reticulum,golgi	extracellular,endoplasmic reticulum,golgi	cytosol	plastid	plastid	extracellular				O80872
AT2G30040.1	mitogen-activated protein kinase kinase kinase 14;member of MEKK subfamily	2	37	3	463	51677.8	4.79955	-0.208855	nucleus	cytosol,mitochondrion,nucleus,plastid	plastid		nucleus	plastid		plastid			cytosol	nucleus	plastid	nucleus	plastid				mitochondrion	cytosol,nucleus	nucleus	plastid	plastid	cytosol				O64741
AT2G30424.1	Homeodomain-like superfamily protein;In a tandem repeat with AT2g30432 (TCL1) and AT2g30420 (ETC2)	2	3	0	100	12219.7	10.5997	-0.911	nucleus	cytosol,mitochondrion,nucleus,extracellular,plastid	extracellular		plastid		nucleus		mitochondrion		nucleus	nucleus		nucleus	mitochondrion		mitochondrion		mitochondrion	cytosol,nucleus	mitochondrion	mitochondrion	nucleus	cytosol
AT2G30432.1	Homeodomain-like superfamily protein;Encodes TRICHOMELESS1 (TCL1), a single-repeat MYB-type transcription factor that negatively regulates trichome formation by suppressing GL1 (GLABRA1). In a tandem repeat with AT2g30424 and AT2g30420.	2	11	2	84	10494.6	9.23882	-0.944048	nucleus	cytosol,mitochondrion,nucleus,plastid	cytosol		plastid		nucleus		mitochondrion		nucleus			nucleus	mitochondrion				mitochondrion	mitochondrion	nucleus	mitochondrion	nucleus	nucleus				Q2V444
AT2G30766.1	;	2	5	2	47	5010.52	3.49206	-0.659574	cytosol	cytosol,endoplasmic reticulum,golgi,plastid,nucleus,mitochondrion,extracellular	extracellular		extracellular,endoplasmic reticulum,golgi			mitochondrion			cytosol			cytosol,nucleus	mitochondrion				plastid	cytosol,nucleus	nucleus		mitochondrion	cytosol
AT2G30890.1	Cytochrome b561/ferric reductase transmembrane protein family;	2	10	2	257	29064.8	9.09789	0.264981	plasma membrane	endoplasmic reticulum,golgi,vacuole,mitochondrion,extracellular,plasma membrane	plasma membrane		extracellular,endoplasmic reticulum,golgi			extracellular,endoplasmic reticulum,golgi			endoplasmic reticulum			plasma membrane	extracellular,endoplasmic reticulum,golgi	extracellular,endoplasmic reticulum,golgi	extracellular,endoplasmic reticulum,golgi		mitochondrion	extracellular,endoplasmic reticulum,golgi	extracellular	extracellular,endoplasmic reticulum,golgi	vacuole	plasma membrane				O80854
AT2G30990.1	Protein of unknown function (DUF688);	2	22	1	593	66235.9	6.18212	-0.811804	nucleus	cytosol,mitochondrion,nucleus	nucleus		nucleus						cytosol	nucleus		nucleus	mitochondrion				mitochondrion	cytosol,nucleus	nucleus		nucleus	nucleus
AT2G31380.1	salt tolerance homologue;a B-box zinc finger protein that interacts with COP1. contains a novel 11 amino acid motif at the C-terminus (also found at the N-terminus of HY5) that is involved in the COP1 interaction.	2	174	5	238	26658.2	4.66617	-0.497899	nucleus	cytosol,endoplasmic reticulum,golgi,nucleus,mitochondrion,extracellular	nucleus		nucleus		nucleus				cytosol	nucleus		nucleus	mitochondrion		extracellular,endoplasmic reticulum,golgi		extracellular,endoplasmic reticulum,golgi	cytosol,nucleus	extracellular	extracellular,endoplasmic reticulum,golgi	nucleus	nucleus	SwissProt: "nucleus" 16381842		nucleus:16381842	Q9SID1
AT2G31560.1	Protein of unknown function (DUF1685);	2	51	2	202	22166.5	4.46397	-0.778218	nucleus	cytosol,mitochondrion,nucleus,plastid	nucleus		nucleus		nucleus				cytosol	nucleus		nucleus	mitochondrion				plastid	cytosol,nucleus	nucleus		nucleus	nucleus				Q8VZ71
AT2G31750.1	UDP-glucosyl transferase 74D1;	2	65	5	456	51056.1	5.00778	-0.138596	plastid,plasma membrane	cytosol,endoplasmic reticulum,golgi,plastid,mitochondrion,extracellular,plasma membrane	cytosol		plastid	plastid		mitochondrion		mitochondrion	mitochondrion		plastid	plasma membrane	mitochondrion				extracellular,endoplasmic reticulum,golgi	plastid	cytosol	plastid	plastid	golgi				Q9SKC5
AT2G31865.1	poly(ADP-ribose) glycohydrolase 2;	2	22	4	522	58945.8	5.47851	-0.105172	extracellular,plasma membrane	cytosol,endoplasmic reticulum,golgi,plastid,mitochondrion,extracellular,plasma membrane	plasma membrane		plastid						extracellular			plastid	mitochondrion		extracellular,endoplasmic reticulum,golgi		mitochondrion	mitochondrion	cytosol		plastid	cytosol				Q8VYA1
AT2G32010.1	CVP2 like 1;Encodes an inositol polyphosphate 5â-phosphatase (5PTase). Mediating phosphoinositide signaling. Involved in establishment of foliar vein patterns.	2	15	1	594	68248.9	9.64184	-0.828283	nucleus	cytosol,mitochondrion,nucleus	nucleus		nucleus				mitochondrion		cytosol	nucleus		nucleus	mitochondrion				mitochondrion	cytosol,nucleus	nucleus		nucleus	cytosol				Q0WQ41
AT2G32100.1	ovate family protein 16;	2	25	3	244	27063.5	6.08206	-0.469672	nucleus	cytosol,endoplasmic reticulum,golgi,plastid,nucleus,mitochondrion,extracellular	cytosol		nucleus			mitochondrion			cytosol	nucleus	plastid	nucleus	mitochondrion	mitochondrion			extracellular,endoplasmic reticulum,golgi	extracellular,endoplasmic reticulum,golgi	nucleus		nucleus	nucleus				Q9SKY9
AT2G32150.1	Haloacid dehalogenase-like hydrolase (HAD) superfamily protein;	2	97	6	263	29037.9	6.78881	-0.161597	cytosol	cytosol,mitochondrion,nucleus,peroxisome	cytosol		cytosol						peroxisome			cytosol	mitochondrion				mitochondrion	cytosol,nucleus	cytosol		cytosol	cytosol				Q9SKY5
AT2G32487.1	;	2	1	2	64	7160.73	9.39616	0.0171875	extracellular	plastid,endoplasmic reticulum,golgi,nucleus,mitochondrion,extracellular,plasma membrane	plasma membrane		plastid			extracellular,endoplasmic reticulum,golgi			endoplasmic reticulum			mitochondrion,plastid	extracellular,endoplasmic reticulum,golgi	extracellular,endoplasmic reticulum,golgi			extracellular,endoplasmic reticulum,golgi	extracellular,endoplasmic reticulum,golgi	nucleus	extracellular,endoplasmic reticulum,golgi	extracellular	extracellular
AT2G32530.1	cellulose synthase-like B3;encodes a gene similar to cellulose synthase	2	16	3	755	84893.3	7.25683	0.0197351	plasma membrane	plastid,endoplasmic reticulum,golgi,nucleus,mitochondrion,extracellular,plasma membrane	plasma membrane		nucleus						golgi			plastid,plasma membrane,golgi	extracellular,endoplasmic reticulum,golgi		extracellular,endoplasmic reticulum,golgi		mitochondrion	extracellular,endoplasmic reticulum,golgi	extracellular		plasma membrane	plasma membrane	SwissProt: "golgi" 16381842		golgi:16381842	Q8RX83
AT2G32765.1	small ubiquitinrelated modifier 5;Encodes a small ubiquitin-like modifier (SUMO) protein that becomes covalently attached to various intracellular protein targets through an isopeptide bond. SUMOylation typically has a post-translational effect on the behavior of the target protein.	2	42	5	108	12098.5	9.0997	-0.608333	nucleus	cytosol,mitochondrion,nucleus,plastid	nucleus		nucleus		cytosol	plastid		mitochondrion	nucleus	nucleus	plastid	nucleus	plastid		plastid		mitochondrion	cytosol,nucleus	nucleus	plastid	nucleus	nucleus				Q8VZI7
AT2G32880.1	TRAF-like family protein;	2	26	1	318	36730.3	9.1903	-0.274528	cytosol	cytosol,endoplasmic reticulum,golgi,plastid,nucleus,mitochondrion,extracellular	cytosol		nucleus						cytosol			plastid	mitochondrion				extracellular,endoplasmic reticulum,golgi	cytosol,nucleus	cytosol		nucleus	cytosol				Q8GX90
AT2G33050.1	receptor like protein 26;	2	27	2	800	89121.9	5.5182	-0.029875	extracellular	cytosol,endoplasmic reticulum,golgi,vacuole,nucleus,extracellular,plasma membrane	nucleus		extracellular,endoplasmic reticulum,golgi		nucleus	extracellular,endoplasmic reticulum,golgi			extracellular	nucleus		extracellular	extracellular,endoplasmic reticulum,golgi	extracellular,endoplasmic reticulum,golgi	extracellular,endoplasmic reticulum,golgi		extracellular,endoplasmic reticulum,golgi	extracellular,endoplasmic reticulum,golgi	cytosol	extracellular,endoplasmic reticulum,golgi	vacuole	plasma membrane				O49328
AT2G33590.1	NAD(P)-binding Rossmann-fold superfamily protein;	2	52	6	321	35877.1	6.9184	-0.176324	mitochondrion,plasma membrane,golgi	cytosol,mitochondrion,peroxisome,golgi	cytosol		cytosol						mitochondrion			golgi	mitochondrion				mitochondrion	mitochondrion	cytosol		cytosol	peroxisome				O22809
AT2G33793.1	;	2	5	0	212	24694.3	9.67359	-1.25047	nucleus	cytosol,mitochondrion,nucleus,extracellular	extracellular		nucleus					mitochondrion	cytosol	nucleus		nucleus	mitochondrion		mitochondrion		mitochondrion	cytosol,nucleus	mitochondrion		nucleus	nucleus				Q3EBN8
AT2G34357.1	ARM repeat superfamily protein;	2	15	1	1280	141804	8.67381	-0.259141	nucleus	cytosol,mitochondrion,nucleus,plastid	plastid		nucleus						nucleus	nucleus		plastid,nucleus	mitochondrion				plastid	cytosol,nucleus	nucleus		nucleus	nucleus
AT2G34360.1	MATE efflux family protein;	2	1	0	480	52189.7	8.53878	0.6425	plasma membrane	cytosol,endoplasmic reticulum,golgi,vacuole,nucleus,mitochondrion,extracellular,plasma membrane	plasma membrane		nucleus		vacuole				plasma membrane			plasma membrane	extracellular,endoplasmic reticulum,golgi		extracellular,endoplasmic reticulum,golgi		mitochondrion	cytosol,nucleus	extracellular		plasma membrane	plasma membrane				O80785
AT2G34655.1	;	2	34	2	22	2468.2	3.75015	1.77727	extracellular	plastid,plasma membrane,extracellular,endoplasmic reticulum,golgi	plasma membrane		extracellular,endoplasmic reticulum,golgi			extracellular,endoplasmic reticulum,golgi			extracellular			plastid	extracellular,endoplasmic reticulum,golgi		extracellular,endoplasmic reticulum,golgi		extracellular,endoplasmic reticulum,golgi	extracellular,endoplasmic reticulum,golgi	extracellular	extracellular,endoplasmic reticulum,golgi		extracellular				Q94BZ4
AT2G35650.1	cellulose synthase like;a member of Glycosyltransferase- Family 2 and encodes a beta-mannan synthase based on in vitro enzyme assays from heterologously expressed protein. Mutants exhibit defects in pollen tube growth and embryo development. The defective embryonic development was associated with reduced proliferation and failed cellularization of the endosperm.	2	14	5	556	63798.5	9.01457	0.260432	plasma membrane	cytosol,endoplasmic reticulum,golgi,plastid,mitochondrion,extracellular,plasma membrane	plasma membrane		plastid	plastid		plastid			endoplasmic reticulum			golgi	extracellular,endoplasmic reticulum,golgi		extracellular,endoplasmic reticulum,golgi		mitochondrion	plastid	cytosol	extracellular,endoplasmic reticulum,golgi	plasma membrane	plasma membrane	SwissProt: "golgi" 16381842		golgi:16381842	Q9ZQN8
AT2G36120.1	Glycine-rich protein family;Encodes a glycine rich protein that is involved in leaf vascular patterning. dot1 mutants have an aberrant open-class venation pattern in leaves and cotyledons, as well as several other leaf development defects.	2	116	2	255	19995.1	6.14804	-0.249804	extracellular	plastid,endoplasmic reticulum,golgi,nucleus,mitochondrion,extracellular	nucleus		extracellular,endoplasmic reticulum,golgi			extracellular,endoplasmic reticulum,golgi	mitochondrion		extracellular			nucleus	extracellular,endoplasmic reticulum,golgi	extracellular,endoplasmic reticulum,golgi	extracellular,endoplasmic reticulum,golgi		extracellular,endoplasmic reticulum,golgi	extracellular,endoplasmic reticulum,golgi	extracellular	extracellular,endoplasmic reticulum,golgi	plastid	extracellular				Q9SIH2
AT2G36200.1	P-loop containing nucleoside triphosphate hydrolases superfamily protein;	2	7	0	1009	113689	5.69861	-0.662934	cytosol	cytosol,mitochondrion,nucleus,peroxisome	nucleus		nucleus		cytosol				cytosol			cytosol,nucleus	mitochondrion			peroxisome	mitochondrion	cytosol,nucleus	nucleus		nucleus	cytosol	SwissProt: "cytoskeleton,cytosol" 16381842		cytosol:16381842;cytoskeleton:16381842	P82266
AT2G36220.1	;	2	89	8	263	29037.5	10.7208	-0.665019	cytosol	cytosol,mitochondrion,nucleus,plasma membrane,plastid	plasma membrane		nucleus						cytosol			nucleus	mitochondrion		plastid		mitochondrion	cytosol,nucleus	nucleus		nucleus	cytosol				Q9SJN3
AT2G36630.1	Sulfite exporter TauE/SafE family protein;	2	44	3	459	50258.8	8.60359	0.741176	plasma membrane	plastid,endoplasmic reticulum,golgi,mitochondrion,extracellular,plasma membrane	plasma membrane		plastid			extracellular,endoplasmic reticulum,golgi			plasma membrane			plasma membrane	extracellular,endoplasmic reticulum,golgi	extracellular,endoplasmic reticulum,golgi	extracellular,endoplasmic reticulum,golgi		mitochondrion	extracellular,endoplasmic reticulum,golgi	extracellular	extracellular,endoplasmic reticulum,golgi	plasma membrane	plasma membrane				Q8S9J0
AT2G37200.1	Uncharacterised protein family (UPF0497);	2	42	4	180	19235.5	8.2333	0.657778	cytosol,plasma membrane	cytosol,endoplasmic reticulum,golgi,plastid,nucleus,mitochondrion,extracellular,plasma membrane	plasma membrane		nucleus	plastid	cytosol	plastid			cytosol			nucleus	extracellular,endoplasmic reticulum,golgi				mitochondrion	extracellular,endoplasmic reticulum,golgi	extracellular		cytosol	extracellular	SwissProt: "plasma membrane" 16381842		plasma membrane:16381842	Q6NPF8
AT2G37460.1	nodulin MtN21 /EamA-like transporter family protein;	2	25	5	380	41533.9	9.20545	0.532105	plasma membrane	cytosol,endoplasmic reticulum,golgi,vacuole,plastid,nucleus,mitochondrion,extracellular,plasma membrane	plasma membrane		nucleus						cytosol			plastid,plasma membrane	extracellular,endoplasmic reticulum,golgi				mitochondrion	cytosol,nucleus	extracellular		vacuole	plasma membrane				Q9ZUS1
AT2G37650.1	GRAS family transcription factor;	2	10	1	718	80919	6.32566	-0.430223	nucleus	cytosol,plastid,nucleus,peroxisome,mitochondrion,plasma membrane	plasma membrane		plastid						peroxisome			nucleus	mitochondrion				mitochondrion	cytosol,nucleus	cytosol		cytosol	cytosol	SwissProt: "nucleus" 16381842		nucleus:16381842	O80933
AT2G38110.1	glycerol-3-phosphate acyltransferase 6;Encodes a protein with glycerol-3-phosphate acyltransferase activity.	2	53	3	501	56142.1	10.0152	0.0331337	endoplasmic reticulum	cytosol,endoplasmic reticulum,golgi,nucleus,mitochondrion,extracellular,plasma membrane	plasma membrane		cytosol						golgi			mitochondrion,endoplasmic reticulum	extracellular,endoplasmic reticulum,golgi				mitochondrion	cytosol,nucleus	nucleus		cytosol	plasma membrane	SwissProt: "plasma membrane" 16381842		plasma membrane:16381842	O80437
AT2G38630.1	Transducin/WD40 repeat-like superfamily protein;	2	26	3	467	53467.7	8.1376	-0.34561	nucleus	mitochondrion,plastid,nucleus	nucleus		plastid	plastid			mitochondrion	mitochondrion	nucleus		plastid	nucleus	mitochondrion	mitochondrion	mitochondrion		mitochondrion	mitochondrion	nucleus	plastid	plastid	nucleus				Q84J57
AT2G39420.1	alpha/beta-Hydrolases superfamily protein;	2	18	1	317	35706.2	7.83628	-0.31041	cytosol	cytosol,endoplasmic reticulum,golgi,plastid,nucleus,mitochondrion,extracellular	cytosol		cytosol						cytosol			plastid	extracellular,endoplasmic reticulum,golgi				mitochondrion	cytosol,nucleus	cytosol		cytosol	cytosol				Q8RXN7
AT2G39710.1	Eukaryotic aspartyl protease family protein;Encodes a Cysteine-rich peptide (CRP) family protein	2	18	5	442	48007.5	7.43037	0.00429864	extracellular	plastid,endoplasmic reticulum,golgi,vacuole,nucleus,mitochondrion,extracellular,plasma membrane	plasma membrane		plastid	plastid	nucleus	extracellular,endoplasmic reticulum,golgi	mitochondrion	mitochondrion	vacuole	nucleus	plastid	plasma membrane	extracellular,endoplasmic reticulum,golgi	plastid	plastid		mitochondrion	plastid	extracellular	plastid	plastid	vacuole				O22282
AT2G40020.1	Nucleolar histone methyltransferase-related protein;	2	18	3	228	26603.1	3.90487	-1.25833	nucleus	cytosol,mitochondrion,cytoskeleton,nucleus	cytoskeleton		nucleus						cytosol	nucleus		nucleus	mitochondrion				mitochondrion	cytosol,nucleus	nucleus		nucleus	nucleus
AT2G40080.1	Protein of unknown function (DUF1313);Encodes a novel nuclear 111 amino-acid phytochrome-regulated component of a negative feedback loop involving the circadian clock central oscillator components CCA1 and LHY. ELF4 is necessary for light-induced expression of both CCA1 and LHY, and conversely, CCA1 and LHY act negatively on light-induced ELF4 expression. ELF4 promotes clock accuracy and is requi…	2	46	5	111	12376.3	9.16347	-1.04595	nucleus	cytosol,mitochondrion,nucleus	nucleus		nucleus						nucleus	nucleus		nucleus	mitochondrion		mitochondrion		mitochondrion	cytosol,nucleus	nucleus		nucleus	nucleus	Amigo: "nucleus" 14605220|Tair: "nucleus" 14605220	nucleus:14605220		O04211	nucleus:14605220
AT2G40110.1	Yippee family putative zinc-binding protein;	2	31	3	130	14547.3	8.48046	-0.465385	cytosol	cytosol,mitochondrion,nucleus	cytosol		nucleus						cytosol			nucleus	mitochondrion				mitochondrion	cytosol,nucleus	nucleus		nucleus	cytosol				Q8LE51
AT2G40400.1	Protein of unknown function (DUF399 and DUF3411);	2	48	3	735	80705.7	8.30542	-0.128707	plastid	mitochondrion,plastid,nucleus	plastid	mitochondrion,plastid	plastid	plastid		plastid	mitochondrion		plastid		plastid	plastid	plastid		plastid		mitochondrion	plastid	nucleus	plastid	plastid	plastid	Amigo: "plastid" 11719511	plastid:11719511		Q9SIY5
AT2G41010.1	calmodulin (CAM)-binding protein of 25 kDa;Encodes a novel calmodulin binding protein whose gene expression is induced by dehydration and ionic (salt) and non-ionic (mannitol) osmotic stress. Lines over-expressing this gene are more sensitive and anti-sense lines are more tolerant to osmotic stress, suggesting this gene may be a negative regulator of response to osmotic stress.	2	33	5	238	25378.5	7.14436	-0.331933	nucleus	cytosol,endoplasmic reticulum,golgi,plastid,nucleus,mitochondrion,extracellular	plastid		nucleus						cytosol	nucleus		nucleus	mitochondrion				mitochondrion	extracellular,endoplasmic reticulum,golgi	nucleus		nucleus	nucleus	Amigo: "nucleus" 15086802|Tair: "nucleus" 15086802	nucleus:15086802		O80683	nucleus:15086802
AT2G41250.1	Haloacid dehalogenase-like hydrolase (HAD) superfamily protein;	2	42	3	290	32313.1	6.15656	-0.243448	mitochondrion	cytosol,mitochondrion,extracellular,plastid	cytosol		plastid			mitochondrion		mitochondrion	mitochondrion			plastid	mitochondrion	mitochondrion	mitochondrion		mitochondrion	mitochondrion	extracellular	mitochondrion	plastid	mitochondrion				Q9ZVB6
AT2G41290.1	strictosidine synthase-like 2;Although this enzyme is predicted to encode a strictosidine synthase (SS), it lacks a conserved catalytic glutamate residue found in active SS enzymes and it is not expected to have SS activity.	2	23	3	376	41477.6	6.63521	-0.145479	extracellular	cytosol,endoplasmic reticulum,golgi,vacuole,extracellular,plasma membrane	plasma membrane		extracellular,endoplasmic reticulum,golgi			extracellular,endoplasmic reticulum,golgi			vacuole			vacuole	extracellular,endoplasmic reticulum,golgi	extracellular,endoplasmic reticulum,golgi	extracellular,endoplasmic reticulum,golgi		extracellular,endoplasmic reticulum,golgi	extracellular,endoplasmic reticulum,golgi	cytosol	extracellular,endoplasmic reticulum,golgi	extracellular	vacuole				Q9SLG8
AT2G41870.1	Remorin family protein;	2	29	4	274	30946.2	6.5554	-0.948905	nucleus	cytosol,mitochondrion,nucleus,plasma membrane	cytosol		nucleus						cytosol	nucleus		nucleus,plasma membrane	mitochondrion				mitochondrion	cytosol,nucleus	nucleus		nucleus	nucleus				P93758
AT2G42280.1	basic helix-loop-helix (bHLH) DNA-binding superfamily protein;	2	50	5	359	39909.9	7.93126	-0.708635	nucleus	cytosol,mitochondrion,nucleus,plastid	nucleus		nucleus		nucleus	plastid			nucleus	nucleus		nucleus	mitochondrion		plastid		mitochondrion	cytosol,nucleus	nucleus		nucleus	nucleus	SwissProt: "nucleus" 16381842		nucleus:16381842	Q66GR3
AT2G42800.1	receptor like protein 29;	2	17	2	462	50803.6	9.68931	0.00757576	extracellular	plastid,endoplasmic reticulum,golgi,vacuole,nucleus,mitochondrion,extracellular,plasma membrane	plasma membrane		plastid	plastid		extracellular,endoplasmic reticulum,golgi			endoplasmic reticulum	nucleus		nucleus,extracellular	extracellular,endoplasmic reticulum,golgi	extracellular,endoplasmic reticulum,golgi	extracellular,endoplasmic reticulum,golgi		mitochondrion	extracellular,endoplasmic reticulum,golgi	extracellular	extracellular,endoplasmic reticulum,golgi	vacuole	vacuole				Q9SJH6
AT2G42900.1	Plant basic secretory protein (BSP) family protein;	2	6	2	276	31204.3	9.63931	-0.285145	cytosol,nucleus	cytosol,endoplasmic reticulum,golgi,plastid,nucleus,mitochondrion,extracellular,plasma membrane	plasma membrane		plastid						plasma membrane	nucleus		plastid,nucleus	mitochondrion	plastid	extracellular,endoplasmic reticulum,golgi		mitochondrion	plastid	extracellular		plastid	cytosol				Q9SJG7
AT2G43018.1	conserved peptide upstream open reading frame 17;Upstream open reading frames (uORFs) are small open reading frames found in the 5' UTR of a mature mRNA, and can potentially mediate translational regulation of the largest, or major, ORF (mORF). CPuORF17 represents a conserved upstream opening reading frame relative to major ORF AT2G43020.1	2	52	4	55	6215.25	8.56468	-0.223636	extracellular	cytosol,endoplasmic reticulum,golgi,plastid,nucleus,extracellular,plasma membrane	cytosol		nucleus	plastid		extracellular,endoplasmic reticulum,golgi			endoplasmic reticulum		plastid	plastid,plasma membrane	extracellular,endoplasmic reticulum,golgi		extracellular,endoplasmic reticulum,golgi		extracellular,endoplasmic reticulum,golgi	extracellular,endoplasmic reticulum,golgi	cytosol	extracellular,endoplasmic reticulum,golgi	extracellular	extracellular				B3H6R8
AT2G43530.1	Scorpion toxin-like knottin superfamily protein;Encodes a defensin-like (DEFL) family protein.	2	113	1	85	9596.87	8.19138	0.151765	extracellular	plastid,endoplasmic reticulum,golgi,vacuole,nucleus,mitochondrion,extracellular	mitochondrion		extracellular,endoplasmic reticulum,golgi		vacuole	extracellular,endoplasmic reticulum,golgi			extracellular			plastid,nucleus,golgi	extracellular,endoplasmic reticulum,golgi	extracellular,endoplasmic reticulum,golgi	extracellular,endoplasmic reticulum,golgi		extracellular,endoplasmic reticulum,golgi	extracellular,endoplasmic reticulum,golgi	extracellular	extracellular,endoplasmic reticulum,golgi	extracellular	extracellular	SwissProt: "extracellular" 16381842		extracellular:16381842	O22867
AT2G43540.1	;	2	28	4	169	17800.2	6.79444	0.229586	plastid	cytosol,plastid,nucleus,mitochondrion,extracellular,plasma membrane	plasma membrane		nucleus						cytosol			nucleus	mitochondrion				plastid	plastid	extracellular		mitochondrion	plastid				O22868
AT2G43550.1	Scorpion toxin-like knottin superfamily protein;Encodes a defensin-like (DEFL) family protein.	2	93	3	103	11872.7	9.1573	-0.174757	extracellular	cytosol,endoplasmic reticulum,golgi,vacuole,nucleus,mitochondrion,extracellular	extracellular		extracellular,endoplasmic reticulum,golgi		vacuole	mitochondrion			extracellular			nucleus	extracellular,endoplasmic reticulum,golgi		extracellular,endoplasmic reticulum,golgi		mitochondrion	cytosol,nucleus	cytosol	extracellular,endoplasmic reticulum,golgi	cytosol	extracellular	SwissProt: "extracellular" 16381842		extracellular:16381842	O22869
AT2G43590.1	Chitinase family protein;	2	72	3	264	28354.5	8.08499	-0.123106	extracellular	vacuole,extracellular,endoplasmic reticulum,golgi	extracellular		extracellular,endoplasmic reticulum,golgi		vacuole	extracellular,endoplasmic reticulum,golgi			vacuole			vacuole,extracellular	extracellular,endoplasmic reticulum,golgi	extracellular,endoplasmic reticulum,golgi	extracellular,endoplasmic reticulum,golgi		extracellular,endoplasmic reticulum,golgi	extracellular,endoplasmic reticulum,golgi	extracellular	extracellular,endoplasmic reticulum,golgi	extracellular	extracellular				O24658
AT2G44740.1	cyclin p4;1;	2	35	3	202	23044.7	7.56311	0.0118812	nucleus	cytosol,endoplasmic reticulum,golgi,plastid,nucleus,mitochondrion,extracellular,plasma membrane	plasma membrane		plastid						cytosol			nucleus	mitochondrion	plastid	extracellular,endoplasmic reticulum,golgi		extracellular,endoplasmic reticulum,golgi	plastid	extracellular		cytosol	nucleus				O80513
AT2G45560.1	cytochrome P450, family 76, subfamily C, polypeptide 1;cytochrome P450 monooxygenase	2	44	3	512	56803.8	7.59542	-0.0482422	endoplasmic reticulum	cytosol,endoplasmic reticulum,golgi,plastid,mitochondrion,extracellular,plasma membrane	plasma membrane		extracellular,endoplasmic reticulum,golgi		plastid	extracellular,endoplasmic reticulum,golgi			endoplasmic reticulum			endoplasmic reticulum	extracellular,endoplasmic reticulum,golgi	extracellular,endoplasmic reticulum,golgi	extracellular,endoplasmic reticulum,golgi		mitochondrion	extracellular,endoplasmic reticulum,golgi	cytosol	extracellular,endoplasmic reticulum,golgi	plasma membrane	golgi	SwissProt: "plasma membrane" 16381842		plasma membrane:16381842	O64636
AT2G45720.1	ARM repeat superfamily protein;	2	15	2	553	59525.8	8.61917	0.0444846	nucleus	cytosol,mitochondrion,nucleus,plastid	plastid		nucleus						cytosol	nucleus		nucleus	mitochondrion				mitochondrion	cytosol,nucleus	cytosol		plastid	cytosol				O64651
AT2G45830.1	downstream target of AGL15 2;	2	10	4	523	61779.7	9.15929	-0.631166	mitochondrion,plasma membrane	cytosol,endoplasmic reticulum,golgi,plastid,nucleus,mitochondrion,extracellular	cytosol		plastid	plastid			mitochondrion	mitochondrion	golgi		plastid	nucleus	mitochondrion		extracellular,endoplasmic reticulum,golgi		mitochondrion	mitochondrion	cytosol		mitochondrion	mitochondrion				O80836
AT2G45970.1	cytochrome P450, family 86, subfamily A, polypeptide 8;Encodes a member of the CYP86A subfamily of cytochrome p450 genes. Expressed at moderate levels in flowers, leaves, roots and stems.	2	34	2	537	60919.8	7.98468	-0.0878957	endoplasmic reticulum	cytosol,endoplasmic reticulum,golgi,plastid,extracellular,plasma membrane	plasma membrane		plastid		plastid	extracellular,endoplasmic reticulum,golgi			endoplasmic reticulum			endoplasmic reticulum	extracellular,endoplasmic reticulum,golgi	extracellular,endoplasmic reticulum,golgi	extracellular,endoplasmic reticulum,golgi		extracellular,endoplasmic reticulum,golgi	extracellular,endoplasmic reticulum,golgi	cytosol	extracellular,endoplasmic reticulum,golgi	plastid	golgi				O80823
AT2G46220.1	Uncharacterized conserved protein (DUF2358);	2	157	5	241	28107.4	6.37235	-0.450622	plastid	cytosol,mitochondrion,nucleus,extracellular,plastid	cytosol		plastid			mitochondrion			plastid		plastid	plastid	plastid	plastid	plastid		mitochondrion	cytosol,nucleus	extracellular	plastid	cytosol	cytosol				O82347
AT2G46310.1	cytokinin response factor 5;CRF5 encodes one of the six cytokinin response factors. It is transcriptionally upregulated in response to cytokinin. CRF5 belongs to the AP2/ERF superfamily of the transcriptional factors. CRF proteins rapidly relocalize to the nucleus in response to cytokinin. Analysis of loos-of-function mutants revealed that the CRFs function redundantly to regulate the development…	2	19	4	294	33157.5	4.84501	-0.682653	nucleus	cytosol,mitochondrion,nucleus	cytosol		nucleus		nucleus		mitochondrion	mitochondrion	nucleus	nucleus		nucleus	mitochondrion		mitochondrion		mitochondrion	mitochondrion	nucleus	mitochondrion	nucleus	nucleus	SwissProt: "cytosol,nucleus" 16381842		cytosol:16381842;nucleus:16381842	O82339
AT2G46535.1	;	2	34	4	175	19628.1	10.9652	-0.552571	plastid	cytosol,plastid,nucleus,mitochondrion,extracellular,plasma membrane	plasma membrane		plastid		extracellular		mitochondrion		plastid			nucleus	mitochondrion				mitochondrion	mitochondrion	cytosol		nucleus	cytosol
AT2G46600.1	Calcium-binding EF-hand family protein;	2	70	7	135	15169.2	4.05888	-0.388889	cytosol,plasma membrane	cytosol,mitochondrion,nucleus,plasma membrane	nucleus		nucleus						cytosol	nucleus		plasma membrane	mitochondrion				mitochondrion	cytosol,nucleus	nucleus		mitochondrion	cytosol				Q9ZPX9
AT2G46700.1	CDPK-related kinase 3;	2	9	3	595	66603.7	9.10198	-0.395294	cytosol	cytosol,mitochondrion,nucleus	cytosol		nucleus		nucleus				cytosol			nucleus	mitochondrion				mitochondrion	cytosol,nucleus	mitochondrion		cytosol	cytosol				Q9ZUZ2
AT2G46790.1	pseudo-response regulator 9;Pseudo-response regulator PRR9. Involved in clock function. PRR7 and PRR9 are partially redundant essential components of a temperature-sensitive circadian system. CCA1 and LHY had a positive effect on PRR9. Interact with TOC1 in a yeast two-hybrid assay. Acts as transcriptional repressor of CCA1 and LHY.	2	9	3	468	52567.9	7.77231	-0.740812	nucleus	cytosol,endoplasmic reticulum,golgi,nucleus,mitochondrion,extracellular	cytosol		nucleus						cytosol	nucleus		nucleus	mitochondrion		extracellular,endoplasmic reticulum,golgi		mitochondrion	cytosol,nucleus	nucleus		nucleus	nucleus	SwissProt: "nucleus" 16381842		nucleus:16381842	Q8L500
AT2G46810.1	basic helix-loop-helix (bHLH) DNA-binding superfamily protein;	2	6	1	371	43003	7.36481	-0.729919	nucleus	cytosol,mitochondrion,nucleus	nucleus		nucleus		nucleus				nucleus	nucleus		nucleus	mitochondrion				mitochondrion	cytosol,nucleus	nucleus	mitochondrion	nucleus	nucleus	SwissProt: "nucleus" 16381842		nucleus:16381842	O81037
AT2G47370.1	Calcium-dependent phosphotriesterase superfamily protein;	2	30	3	330	35916.9	8.0871	0.157879	vacuole	plastid,vacuole,extracellular,endoplasmic reticulum,golgi	vacuole		extracellular,endoplasmic reticulum,golgi			extracellular,endoplasmic reticulum,golgi			endoplasmic reticulum		plastid	vacuole	extracellular,endoplasmic reticulum,golgi	extracellular,endoplasmic reticulum,golgi	extracellular,endoplasmic reticulum,golgi		extracellular,endoplasmic reticulum,golgi	extracellular,endoplasmic reticulum,golgi	extracellular	extracellular,endoplasmic reticulum,golgi	plastid	golgi
AT3G01950.1	Protein of unknown function (DUF 3339);	3	18	2	70	7576.58	7.7997	1.22	extracellular	vacuole,plasma membrane,extracellular,endoplasmic reticulum,golgi	plasma membrane		extracellular,endoplasmic reticulum,golgi			extracellular,endoplasmic reticulum,golgi			extracellular			plasma membrane	extracellular,endoplasmic reticulum,golgi	extracellular,endoplasmic reticulum,golgi	extracellular,endoplasmic reticulum,golgi		extracellular,endoplasmic reticulum,golgi	extracellular,endoplasmic reticulum,golgi	extracellular	extracellular,endoplasmic reticulum,golgi	vacuole	extracellular				Q9S721
AT3G02170.1	longifolia2;Encodes LONGIFOLIA2 (LNG2). Regulates leaf morphology by promoting cell expansion in the leaf-length direction. The LNG2 homologue LNG1 (At5g15580) has similar function.	3	101	3	905	101633	9.99016	-0.840773	nucleus	cytosol,mitochondrion,nucleus	nucleus		nucleus						cytosol	nucleus		nucleus	mitochondrion				mitochondrion	cytosol,nucleus	nucleus		nucleus	nucleus				Q9S823
AT3G02180.1	SPIRAL1-like3;SPIRAL1-LIKE3 belongs to a six-member gene family in Arabidopsis; all members share high sequence similarity in amino- and carboxy-terminal regions. Regulates cortical microtubule organization. Mutant plants exhibit altered patterns of root, leaf and petal growth as a result of defective anisotropic cell expansion.	3	187	7	122	12172.9	10.0126	-0.627049	cytosol	cytosol,endoplasmic reticulum,golgi,plastid,nucleus,mitochondrion,extracellular	nucleus		extracellular,endoplasmic reticulum,golgi	plastid		mitochondrion			cytosol			nucleus	mitochondrion		extracellular,endoplasmic reticulum,golgi		plastid	cytosol,nucleus	nucleus		cytosol	cytosol				Q9S7P8
AT3G02250.1	O-fucosyltransferase family protein;	3	45	4	512	59734.3	9.48382	-0.275195	golgi	cytosol,endoplasmic reticulum,golgi,plastid,mitochondrion,extracellular	cytosol		plastid						golgi			golgi	extracellular,endoplasmic reticulum,golgi	mitochondrion	mitochondrion		mitochondrion	mitochondrion	mitochondrion		cytosol	golgi				Q93ZR8
AT3G02468.1	conserved peptide upstream open reading frame 9;Upstream open reading frames (uORFs) are small open reading frames found in the 5' UTR of a mature mRNA, and can potentially mediate translational regulation of the largest, or major, ORF (mORF). CPuORF9 represents a conserved upstream opening reading frame relative to major ORF AT3G02470.1	3	1194	5	52	5666.73	10.3504	-0.838462	cytosol	cytosol,endoplasmic reticulum,golgi,plastid,nucleus,mitochondrion,extracellular,plasma membrane	nucleus		extracellular,endoplasmic reticulum,golgi						cytosol		plastid	plastid,nucleus,extracellular,plasma membrane,golgi	mitochondrion				plastid	cytosol,nucleus	cytosol		nucleus	nucleus				Q96526
AT3G02510.1	Regulator of chromosome condensation (RCC1) family protein;	3	24	5	393	42503	5.76766	-0.42112	cytosol	cytosol,endoplasmic reticulum,golgi,nucleus,mitochondrion,extracellular	cytosol		nucleus						cytosol			nucleus	mitochondrion		extracellular,endoplasmic reticulum,golgi		mitochondrion	cytosol,nucleus	extracellular		cytosol	cytosol				Q2V3Z2
AT3G02790.1	zinc finger (C2H2 type) family protein;	3	107	3	105	11278.8	10.6464	-0.751429	cytosol	cytosol,mitochondrion,nucleus	nucleus		nucleus						cytosol			nucleus	mitochondrion				mitochondrion	cytosol,nucleus	nucleus		mitochondrion	cytosol				Q9M8S0
AT3G02830.1	zinc finger protein 1;Encodes a zinc finger protein.	3	63	5	397	44183.9	7.8714	-0.675819	nucleus	cytosol,endoplasmic reticulum,golgi,nucleus,mitochondrion,extracellular	nucleus		extracellular,endoplasmic reticulum,golgi						nucleus	nucleus		nucleus	mitochondrion		mitochondrion		extracellular,endoplasmic reticulum,golgi	cytosol,nucleus	nucleus		nucleus	nucleus	SwissProt: "nucleus" 16381842		nucleus:16381842	Q8GXX7
AT3G02910.1	AIG2-like (avirulence induced gene) family protein;	3	70	3	187	21285	6.15886	-0.609626	cytosol	cytosol,mitochondrion,nucleus,extracellular,plastid	cytosol		nucleus		cytosol	plastid		mitochondrion	cytosol			cytosol,mitochondrion	mitochondrion				mitochondrion	cytosol,nucleus	extracellular		plastid	cytosol
AT3G03150.1	;	3	201	4	121	13316.2	6.97482	-0.766116	nucleus	cytosol,mitochondrion,nucleus,extracellular,plastid	nucleus		plastid	plastid	nucleus	mitochondrion	mitochondrion	mitochondrion	cytosol	nucleus	plastid	nucleus	mitochondrion	mitochondrion	mitochondrion		mitochondrion	mitochondrion	extracellular	mitochondrion	mitochondrion	nucleus				Q84VW1
AT3G03370.1	;	3	1	0	198	22898.4	4.86142	-0.369192	nucleus	cytosol,endoplasmic reticulum,golgi,nucleus,mitochondrion,extracellular	nucleus		nucleus				mitochondrion		nucleus	nucleus		nucleus	mitochondrion				extracellular,endoplasmic reticulum,golgi	cytosol,nucleus	nucleus		nucleus	nucleus
AT3G03840.1	SAUR-like auxin-responsive protein family ;	3	6	4	95	10415.7	9.13174	0.0326316	mitochondrion	cytosol,endoplasmic reticulum,golgi,plastid,nucleus,mitochondrion,extracellular	mitochondrion		plastid	plastid	cytosol	mitochondrion	mitochondrion	mitochondrion	mitochondrion		plastid	plastid,nucleus	mitochondrion	mitochondrion	mitochondrion		mitochondrion	extracellular,endoplasmic reticulum,golgi	extracellular	mitochondrion	plastid	mitochondrion				Q9SRW1
AT3G03990.1	alpha/beta-Hydrolases superfamily protein;	3	132	4	267	29626.5	5.54886	0.124719	cytosol	cytosol,endoplasmic reticulum,golgi,plastid,nucleus,mitochondrion,extracellular,plasma membrane	cytosol		cytosol			extracellular,endoplasmic reticulum,golgi			cytosol			plastid,plasma membrane	mitochondrion				mitochondrion	cytosol,nucleus	extracellular		cytosol	cytosol				Q9SQR3
AT3G04140.1	Ankyrin repeat family protein;	3	27	6	656	72360.5	8.14689	-0.232774	cytosol	cytosol,mitochondrion,nucleus,plastid	plastid		nucleus						cytosol	nucleus		plastid	mitochondrion				mitochondrion	cytosol,nucleus	nucleus		nucleus	cytosol				Q9M8X0
AT3G04290.1	Li-tolerant lipase 1;	3	232	2	366	40151.3	5.68948	0.113115	extracellular	vacuole,peroxisome,extracellular,endoplasmic reticulum,golgi	extracellular		extracellular,endoplasmic reticulum,golgi			extracellular,endoplasmic reticulum,golgi			extracellular			extracellular	extracellular,endoplasmic reticulum,golgi	extracellular,endoplasmic reticulum,golgi	extracellular,endoplasmic reticulum,golgi	peroxisome	extracellular,endoplasmic reticulum,golgi	extracellular,endoplasmic reticulum,golgi	extracellular	extracellular,endoplasmic reticulum,golgi	vacuole	vacuole	SwissProt: "extracellular" 16381842		extracellular:16381842	Q9M8Y5
AT3G05320.1	O-fucosyltransferase family protein;	3	11	2	445	50651.2	9.50577	-0.226292	golgi	cytosol,endoplasmic reticulum,golgi,plastid,nucleus,mitochondrion,extracellular	cytosol		plastid	plastid		mitochondrion	mitochondrion	mitochondrion	golgi		plastid	golgi	extracellular,endoplasmic reticulum,golgi	mitochondrion	mitochondrion		mitochondrion	extracellular,endoplasmic reticulum,golgi	nucleus	mitochondrion	mitochondrion	golgi
AT3G05490.1	ralf-like 22;Member of a diversely expressed predicted peptide family showing sequence similarity to tobacco Rapid Alkalinization Factor (RALF), and is believed to play an essential role in the physiology of Arabidopsis. Consists of a single exon and is characterized by a conserved C-terminal motif and N-terminal signal peptide.	3	66	3	119	13030.4	8.35987	-0.196639	extracellular	plasma membrane,nucleus,extracellular,endoplasmic reticulum,golgi	plasma membrane		extracellular,endoplasmic reticulum,golgi			extracellular,endoplasmic reticulum,golgi			endoplasmic reticulum			nucleus	extracellular,endoplasmic reticulum,golgi	extracellular,endoplasmic reticulum,golgi	extracellular,endoplasmic reticulum,golgi		extracellular,endoplasmic reticulum,golgi	extracellular,endoplasmic reticulum,golgi	nucleus	extracellular,endoplasmic reticulum,golgi	extracellular	extracellular				Q9MA62
AT3G05910.1	Pectinacetylesterase family protein;	3	79	4	415	46329.3	8.12938	-0.220482	extracellular	cytosol,endoplasmic reticulum,golgi,plastid,nucleus,mitochondrion,extracellular,plasma membrane	extracellular		extracellular,endoplasmic reticulum,golgi			extracellular,endoplasmic reticulum,golgi			endoplasmic reticulum			mitochondrion,plastid,nucleus,plasma membrane	extracellular,endoplasmic reticulum,golgi	extracellular,endoplasmic reticulum,golgi	extracellular,endoplasmic reticulum,golgi		extracellular,endoplasmic reticulum,golgi	extracellular,endoplasmic reticulum,golgi	cytosol	extracellular,endoplasmic reticulum,golgi	plastid	extracellular				Q9SFF6
AT3G05936.1	;	3	35	2	113	13393.4	12.2089	-0.928319	mitochondrion	cytosol,mitochondrion,nucleus,plastid	mitochondrion		plastid			mitochondrion	mitochondrion		cytosol			mitochondrion,plastid	mitochondrion	mitochondrion	mitochondrion		mitochondrion	mitochondrion	mitochondrion	mitochondrion	nucleus	mitochondrion
AT3G06070.1	;	3	26	3	151	17451.3	8.02507	-0.869536	nucleus	cytosol,endoplasmic reticulum,golgi,nucleus,mitochondrion,extracellular	nucleus		nucleus		cytosol				cytosol	nucleus		nucleus	mitochondrion				extracellular,endoplasmic reticulum,golgi	cytosol,nucleus	nucleus		nucleus	nucleus				Q8LED7
AT3G06410.1	Zinc finger C-x8-C-x5-C-x3-H type family protein;	3	41	2	462	48854.3	8.04523	-0.494805	nucleus	cytosol,mitochondrion,nucleus	nucleus		nucleus						nucleus	nucleus		nucleus	mitochondrion		mitochondrion		mitochondrion	cytosol,nucleus	nucleus		nucleus	nucleus	SwissProt: "nucleus" 16381842		nucleus:16381842	Q9SQU4
AT3G06455.1	ubiquitin family protein;	3	10	0	345	37734	8.66872	-0.595942	nucleus	cytosol,mitochondrion,nucleus	nucleus		nucleus		nucleus	mitochondrion			cytosol	nucleus		nucleus	mitochondrion		mitochondrion		mitochondrion	mitochondrion	nucleus		nucleus	cytosol
AT3G07340.1	basic helix-loop-helix (bHLH) DNA-binding superfamily protein;	3	11	9	456	50250.1	6.70798	-0.59386	nucleus	cytosol,mitochondrion,nucleus,plastid	nucleus		nucleus	plastid	nucleus	plastid			nucleus	nucleus	plastid	nucleus	plastid		plastid		mitochondrion	cytosol,nucleus	nucleus	plastid	nucleus	nucleus	SwissProt: "nucleus" 16381842		nucleus:16381842	Q9SRT2
AT3G07360.1	plant U-box 9;Encodes a protein containing a U-box and an ARM domain. This protein has E3 ubiquitin ligase activity based on in vitro assays.	3	61	3	460	51282.1	8.48142	-0.308478	cytosol	cytosol,mitochondrion,nucleus	cytosol		nucleus						cytosol			cytosol,nucleus	mitochondrion				mitochondrion	cytosol,nucleus	nucleus		cytosol	cytosol	Amigo: "nucleus" 18552232|Tair: "nucleus" 18552232	nucleus:18552232		Q9SRT0	nucleus:18552232
AT3G07650.1	CONSTANS-like 9;This gene belongs to the CO (CONSTANS) gene family. This gene family is divided in three subgroups: groups III, to which COL9 belongs, is characterised by one B-box (supposed to regulate protein-protein interactions) and a second diverged zinc finger. COL9 downregulates expression of CO (CONSTANS) as well as FT and SOC1 which are known regulatory targets of CO.	3	51	3	372	40756.1	6.23455	-0.677957	nucleus	cytosol,endoplasmic reticulum,golgi,nucleus,mitochondrion,extracellular	nucleus		nucleus		nucleus				cytosol	nucleus		nucleus	mitochondrion		extracellular,endoplasmic reticulum,golgi		mitochondrion	cytosol,nucleus	nucleus		nucleus	nucleus	Amigo: "nucleus" 16115071|SwissProt: "nucleus" 16381842|Tair: "nucleus" 16115071	nucleus:16115071	nucleus:16381842	Q9SSE5	nucleus:16115071
AT3G07760.1	Sterile alpha motif (SAM) domain-containing protein;	3	50	6	125	14820	9.72722	-0.3744	cytosol	cytosol,endoplasmic reticulum,golgi,nucleus,mitochondrion,extracellular,plasma membrane	cytosol		nucleus		plasma membrane				cytosol			nucleus	mitochondrion				extracellular,endoplasmic reticulum,golgi	cytosol,nucleus	mitochondrion		cytosol	cytosol				Q9S7Y5
AT3G07870.1	F-box and associated interaction domains-containing protein;	3	34	3	417	47684.4	9.33081	-0.34988	nucleus	cytosol,mitochondrion,nucleus,plasma membrane	plasma membrane		nucleus						cytosol	nucleus		nucleus	mitochondrion				mitochondrion	cytosol,nucleus	cytosol		nucleus	cytosol				Q9SFC7
AT3G08660.1	Phototropic-responsive NPH3 family protein;	3	0	0	582	65736.9	5.5885	-0.272165	cytosol	cytosol,plastid,nucleus,plasma membrane	plastid		nucleus	plastid		plastid			cytosol		plastid	nucleus,plasma membrane	plastid		plastid		plastid	cytosol,nucleus	nucleus	plastid	plastid	cytosol				Q9C9Z0
AT3G09450.1	;	3	1	0	775	85688.7	8.41335	0.217032	plasma membrane	cytosol,endoplasmic reticulum,golgi,plastid,nucleus,mitochondrion,extracellular,plasma membrane	plasma membrane		plastid			extracellular,endoplasmic reticulum,golgi	mitochondrion		endoplasmic reticulum			nucleus	extracellular,endoplasmic reticulum,golgi		mitochondrion		mitochondrion	mitochondrion	cytosol	mitochondrion	plasma membrane	plasma membrane
AT3G09600.1	Homeodomain-like superfamily protein;	3	8	1	298	32802.8	9.79199	-0.586913	nucleus	cytosol,mitochondrion,nucleus,plastid	nucleus		nucleus						nucleus		plastid	nucleus	mitochondrion		plastid		mitochondrion	cytosol,nucleus	nucleus	plastid	nucleus	nucleus				Q8RWU3
AT3G09720.1	P-loop containing nucleoside triphosphate hydrolases superfamily protein;	3	24	3	541	60919.4	10.0204	-0.494455	nucleus	cytosol,mitochondrion,nucleus,endoplasmic reticulum	endoplasmic reticulum		nucleus		nucleus	mitochondrion			nucleus	nucleus		nucleus	mitochondrion				mitochondrion	cytosol,nucleus	nucleus		nucleus	nucleus				Q84TG1
AT3G09860.1	;	3	91	4	98	12099.2	9.62679	-0.823469	cytosol,extracellular	cytosol,endoplasmic reticulum,golgi,plastid,nucleus,mitochondrion,extracellular	mitochondrion		plastid		extracellular				cytosol			cytosol,extracellular	mitochondrion		extracellular,endoplasmic reticulum,golgi		mitochondrion	cytosol,nucleus	mitochondrion		nucleus	cytosol
AT3G09970.1	Calcineurin-like metallo-phosphoesterase superfamily protein;	3	28	4	309	34426.9	6.34426	-0.416828	cytosol	cytosol,mitochondrion,vacuole,nucleus	cytosol		nucleus		vacuole				cytosol			nucleus	mitochondrion				mitochondrion	cytosol,nucleus	cytosol		nucleus	cytosol
AT3G10150.1	purple acid phosphatase 16;	3	12	3	367	41164.1	6.51147	-0.172752	extracellular	cytosol,endoplasmic reticulum,golgi,plastid,nucleus,mitochondrion,extracellular,plasma membrane	plasma membrane		plastid			extracellular,endoplasmic reticulum,golgi		mitochondrion	extracellular			plastid,nucleus	extracellular,endoplasmic reticulum,golgi	extracellular,endoplasmic reticulum,golgi	extracellular,endoplasmic reticulum,golgi		mitochondrion	extracellular,endoplasmic reticulum,golgi	cytosol	extracellular,endoplasmic reticulum,golgi	plastid	golgi	SwissProt: "extracellular" 16381842		extracellular:16381842	Q9SR79
AT3G10185.1	Gibberellin-regulated family protein;Encodes a Gibberellin-regulated GASA/GAST/Snakin family protein	3	1	0	103	11373.2	8.55161	0.0961165	extracellular	nucleus,extracellular,endoplasmic reticulum,golgi	extracellular		extracellular,endoplasmic reticulum,golgi		nucleus	extracellular,endoplasmic reticulum,golgi			extracellular			nucleus,golgi	extracellular,endoplasmic reticulum,golgi	extracellular,endoplasmic reticulum,golgi	extracellular,endoplasmic reticulum,golgi		extracellular,endoplasmic reticulum,golgi	extracellular,endoplasmic reticulum,golgi	extracellular	extracellular,endoplasmic reticulum,golgi	extracellular	extracellular				A8MR46
AT3G10210.1	SEC14 cytosolic factor family protein / phosphoglyceride transfer family protein;	3	40	3	237	27538.7	4.88115	-0.357806	cytosol	cytosol,mitochondrion,nucleus	cytosol		nucleus						cytosol			cytosol	mitochondrion				mitochondrion	cytosol,nucleus	nucleus		nucleus	cytosol
AT3G10720.1	Plant invertase/pectin methylesterase inhibitor superfamily;	3	22	2	263	29518.9	6.50357	-0.237262	extracellular	cytosol,endoplasmic reticulum,golgi,plastid,nucleus,mitochondrion,extracellular	extracellular		nucleus		plastid				cytosol			extracellular	mitochondrion				mitochondrion	extracellular,endoplasmic reticulum,golgi	extracellular		cytosol	cytosol				Q3EB96
AT3G11230.1	Yippee family putative zinc-binding protein;	3	19	3	129	14753.5	8.18737	-0.534884	cytosol	cytosol,mitochondrion,nucleus,extracellular,plastid	extracellular		plastid						cytosol			nucleus	mitochondrion				mitochondrion	cytosol,nucleus	cytosol		cytosol	cytosol				Q9C777
AT3G11420.1	Protein of unknown function (DUF604);	3	31	3	505	58043.6	9.27308	-0.327525	mitochondrion	cytosol,endoplasmic reticulum,golgi,vacuole,plastid,nucleus,peroxisome,mitochondrion,extracellular,plasma membrane	plasma membrane		nucleus		mitochondrion				vacuole			plastid	mitochondrion		extracellular,endoplasmic reticulum,golgi		mitochondrion	cytosol,nucleus	mitochondrion		cytosol	peroxisome				Q9CAY4
AT3G11600.1	;	3	74	6	117	13040.6	9.48996	-0.662393	nucleus	mitochondrion,plastid,nucleus	nucleus		plastid	plastid		mitochondrion			mitochondrion	nucleus	plastid	nucleus	mitochondrion	mitochondrion	mitochondrion		mitochondrion	mitochondrion	nucleus	plastid	mitochondrion	nucleus				Q9SRN4
AT3G11900.1	aromatic and neutral transporter 1;encodes an amino acid transporter that transports aromatic and neutral amino acids, IAA, and 2,4-D. Expressed in all tissues with highest abundance in flowers and cauline leaves. a member of a small gene family in Arabidopsis and represents a new class of amino acid transporters.	3	31	5	432	46473.1	5.15877	0.679861	plasma membrane	plastid,endoplasmic reticulum,golgi,mitochondrion,extracellular,plasma membrane	plasma membrane		plastid						plasma membrane			plasma membrane,golgi	extracellular,endoplasmic reticulum,golgi		extracellular,endoplasmic reticulum,golgi		mitochondrion	plastid	extracellular		plasma membrane	plasma membrane				Q9SF09
AT3G12320.1	;	3	33	3	269	30555.6	3.96776	-0.866543	nucleus	cytosol,endoplasmic reticulum,golgi,plastid,nucleus,extracellular	cytosol		nucleus						cytosol	nucleus		nucleus	extracellular,endoplasmic reticulum,golgi				plastid	cytosol,nucleus	nucleus		nucleus	nucleus				Q9LHH5
AT3G12340.1	FKBP-like peptidyl-prolyl cis-trans isomerase family protein;	3	39	2	499	55180.8	7.46543	-0.869739	nucleus	cytosol,mitochondrion,vacuole,nucleus	cytosol		nucleus						nucleus	nucleus		vacuole,nucleus	mitochondrion				mitochondrion	cytosol,nucleus	nucleus		nucleus	cytosol				Q9C7A0
AT3G12560.1	TRF-like 9;Encodes a telomeric DNA-binding protein.	3	38	5	619	68762.2	8.50306	-0.635218	nucleus	cytosol,mitochondrion,nucleus,plastid	plastid		nucleus			mitochondrion			nucleus	nucleus		nucleus	mitochondrion	mitochondrion			mitochondrion	cytosol,nucleus	nucleus		nucleus	nucleus	SwissProt: "nucleus" 16381842		nucleus:16381842	Q9C7B1
AT3G12587.1	Oligosaccaryltransferase;	3	45	1	37	4197.04	3.88353	0.678378	plasma membrane	plastid,endoplasmic reticulum,golgi,nucleus,extracellular,plasma membrane	plasma membrane		nucleus			extracellular,endoplasmic reticulum,golgi			endoplasmic reticulum			plasma membrane	extracellular,endoplasmic reticulum,golgi		extracellular,endoplasmic reticulum,golgi		extracellular,endoplasmic reticulum,golgi	extracellular,endoplasmic reticulum,golgi	extracellular	extracellular,endoplasmic reticulum,golgi	plastid	plasma membrane
AT3G12610.1	Leucine-rich repeat (LRR) family protein;Plays role in DNA-damage repair/toleration. Partially complements RecA- phenotypes.	3	718	8	372	39558.5	4.69013	0.101344	extracellular	cytosol,endoplasmic reticulum,golgi,plastid,extracellular,plasma membrane	plasma membrane		extracellular,endoplasmic reticulum,golgi	plastid	plastid	extracellular,endoplasmic reticulum,golgi			extracellular		plastid	extracellular	extracellular,endoplasmic reticulum,golgi	extracellular,endoplasmic reticulum,golgi	extracellular,endoplasmic reticulum,golgi		extracellular,endoplasmic reticulum,golgi	extracellular,endoplasmic reticulum,golgi	cytosol	extracellular,endoplasmic reticulum,golgi	extracellular	extracellular	Amigo: "plastid" 1518832	plastid:1518832		Q00874
AT3G12710.1	DNA glycosylase superfamily protein;	3	91	4	312	34918.1	10.2338	-0.422756	nucleus	mitochondrion,plastid,nucleus	plastid		nucleus						nucleus		plastid	plastid	plastid				mitochondrion	plastid	mitochondrion	plastid	nucleus	nucleus				Q9LTW3
AT3G12950.1	Trypsin family protein;	3	31	3	558	60537.5	4.96915	-0.289606	cytosol,plastid	cytosol,mitochondrion,nucleus,plastid,peroxisome	cytosol		nucleus			plastid			peroxisome			plastid	mitochondrion				mitochondrion	cytosol,nucleus	cytosol		nucleus	nucleus
AT3G13000.1	Protein of unknown function, DUF547;	3	37	1	553	62631.6	6.6787	-0.416275	nucleus	cytosol,mitochondrion,nucleus	nucleus		nucleus						cytosol			nucleus	mitochondrion				mitochondrion	cytosol,nucleus	nucleus		nucleus	nucleus	Amigo: "vacuole" 15539469|Tair: "vacuole" 15539469	vacuole:15539469		Q9LSH9	vacuole:15539469
AT3G13040.1	myb-like HTH transcriptional regulator family protein;	3	62	8	449	50114.7	6.64796	-0.813363	nucleus	mitochondrion,plastid,nucleus	nucleus		nucleus			mitochondrion			nucleus	nucleus	plastid	nucleus	mitochondrion	mitochondrion	mitochondrion		mitochondrion	mitochondrion	nucleus		nucleus	nucleus				Q9LSH8
AT3G13150.1	Tetratricopeptide repeat (TPR)-like superfamily protein;	3	8	1	551	60632.9	8.07802	-0.523412	cytosol,mitochondrion	cytosol,mitochondrion,nucleus,plastid	nucleus		nucleus	plastid		mitochondrion	mitochondrion		mitochondrion		plastid	nucleus	plastid	mitochondrion	plastid		mitochondrion	mitochondrion	cytosol	plastid	plastid	cytosol				Q9LK58
AT3G13190.1	Plant protein of unknown function (DUF827);	3	8	3	316	35641.7	5.05729	-0.588291	nucleus	cytosol,mitochondrion,nucleus	cytosol		nucleus						nucleus	nucleus		nucleus	mitochondrion				mitochondrion	cytosol,nucleus	cytosol		cytosol	cytosol				Q9LK53
AT3G13200.1	Cwf15 / Cwc15 cell cycle control family protein;	3	134	4	230	27034.1	5.00001	-1.46739	nucleus	cytosol,mitochondrion,nucleus,plastid	nucleus		nucleus			plastid			cytosol	nucleus		nucleus	mitochondrion		mitochondrion		mitochondrion	cytosol,nucleus	nucleus		nucleus	nucleus				Q9LK52
AT3G13480.1	;	3	14	0	172	19380.6	4.14491	-0.494186	extracellular	cytosol,endoplasmic reticulum,golgi,nucleus,mitochondrion,extracellular	cytosol		extracellular,endoplasmic reticulum,golgi			mitochondrion			extracellular	nucleus		nucleus	extracellular,endoplasmic reticulum,golgi	extracellular,endoplasmic reticulum,golgi	extracellular,endoplasmic reticulum,golgi		mitochondrion	cytosol,nucleus	nucleus	extracellular,endoplasmic reticulum,golgi	cytosol	extracellular
AT3G13510.1	Protein of Unknown Function (DUF239);	3	73	3	419	47357.6	7.8256	-0.589022	extracellular	plastid,endoplasmic reticulum,golgi,vacuole,nucleus,mitochondrion,extracellular	vacuole		nucleus			extracellular,endoplasmic reticulum,golgi			extracellular	nucleus	plastid	extracellular	extracellular,endoplasmic reticulum,golgi		extracellular,endoplasmic reticulum,golgi		extracellular,endoplasmic reticulum,golgi	extracellular,endoplasmic reticulum,golgi	mitochondrion	extracellular,endoplasmic reticulum,golgi	plastid	golgi				Q9LJE0
AT3G13670.1	Protein kinase family protein;	3	162	2	703	78643.9	9.66201	-0.519203	cytosol	cytosol,mitochondrion,nucleus,plastid	cytosol		plastid						cytosol		plastid	cytosol	mitochondrion		mitochondrion		mitochondrion	cytosol,nucleus	mitochondrion	mitochondrion	nucleus	cytosol				Q9LID3
AT3G13690.1	Protein kinase protein with adenine nucleotide alpha hydrolases-like domain;	3	63	3	753	83214.2	7.15884	-0.406242	cytosol	cytosol,endoplasmic reticulum,golgi,nucleus,mitochondrion,extracellular	cytosol		nucleus		cytosol	mitochondrion			cytosol			nucleus	mitochondrion		extracellular,endoplasmic reticulum,golgi		mitochondrion	mitochondrion	nucleus		mitochondrion	cytosol				Q9LIC9
AT3G13980.1	;	3	13	0	357	40078.5	9.85936	-0.896639	nucleus	cytosol,mitochondrion,nucleus,plastid	nucleus		nucleus						cytosol	nucleus	plastid	nucleus	mitochondrion				plastid	cytosol,nucleus	nucleus		nucleus	nucleus				Q9LVK2
AT3G14240.1	Subtilase family protein;	3	169	3	775	82588.8	7.21198	-0.0856774	extracellular	plastid,endoplasmic reticulum,golgi,vacuole,mitochondrion,extracellular	extracellular		extracellular,endoplasmic reticulum,golgi	plastid		plastid			vacuole		plastid	extracellular	extracellular,endoplasmic reticulum,golgi	extracellular,endoplasmic reticulum,golgi	extracellular,endoplasmic reticulum,golgi		mitochondrion	plastid	extracellular	extracellular,endoplasmic reticulum,golgi	plastid	vacuole				Q9LUM3
AT3G14560.1	;	3	55	3	154	17739.6	3.63423	-0.455195	nucleus	cytosol,endoplasmic reticulum,golgi,nucleus,mitochondrion,extracellular,plasma membrane	extracellular		nucleus		plasma membrane				cytosol	nucleus		nucleus	mitochondrion				extracellular,endoplasmic reticulum,golgi	cytosol,nucleus	nucleus		nucleus	nucleus				Q9LUD8
AT3G14620.1	cytochrome P450, family 72, subfamily A, polypeptide 8;putative cytochrome P450	3	40	3	515	58646.6	8.70864	-0.203107	endoplasmic reticulum	cytosol,endoplasmic reticulum,golgi,vacuole,plastid,nucleus,mitochondrion,extracellular,plasma membrane	cytosol		cytosol		plastid	extracellular,endoplasmic reticulum,golgi			endoplasmic reticulum			endoplasmic reticulum	extracellular,endoplasmic reticulum,golgi	extracellular,endoplasmic reticulum,golgi	extracellular,endoplasmic reticulum,golgi		mitochondrion	cytosol,nucleus	cytosol	extracellular,endoplasmic reticulum,golgi	vacuole	plasma membrane				Q9LUD2
AT3G14650.1	cytochrome P450, family 72, subfamily A, polypeptide 11;putative cytochrome P450	3	54	1	512	58141	9.05935	-0.0779297	endoplasmic reticulum	cytosol,endoplasmic reticulum,golgi,plastid,mitochondrion,extracellular,plasma membrane	plasma membrane		cytosol		plastid	extracellular,endoplasmic reticulum,golgi		mitochondrion	endoplasmic reticulum			endoplasmic reticulum	extracellular,endoplasmic reticulum,golgi	extracellular,endoplasmic reticulum,golgi	mitochondrion		mitochondrion	extracellular,endoplasmic reticulum,golgi	cytosol	extracellular,endoplasmic reticulum,golgi	plastid	plasma membrane				Q9LUC9
AT3G14770.1	Nodulin MtN3 family protein;	3	76	7	236	26469	8.34047	0.739407	plasma membrane	plastid,endoplasmic reticulum,golgi,vacuole,mitochondrion,extracellular,plasma membrane	plasma membrane		plastid	plastid		mitochondrion			plasma membrane			plasma membrane	extracellular,endoplasmic reticulum,golgi				extracellular,endoplasmic reticulum,golgi	extracellular,endoplasmic reticulum,golgi	extracellular	extracellular,endoplasmic reticulum,golgi	vacuole	plasma membrane
AT3G14810.1	mechanosensitive channel of small conductance-like 5;	3	3	1	881	100371	8.59583	-0.300795	cytosol	cytosol,mitochondrion,nucleus,plasma membrane,plastid	cytosol		nucleus						cytosol			plastid,nucleus	mitochondrion				mitochondrion	cytosol,nucleus	cytosol		plasma membrane	nucleus				Q9LH74
AT3G14870.1	Plant protein of unknown function (DUF641);	3	20	2	475	54741.4	9.31464	-0.425053	cytosol	cytosol,mitochondrion,nucleus,plastid	cytosol		nucleus			plastid			cytosol		plastid	nucleus	mitochondrion		plastid		mitochondrion	cytosol,nucleus	cytosol		nucleus	cytosol				Q9LKB7
AT3G14940.1	phosphoenolpyruvate carboxylase 3;Encodes a cytosolic phosphoenolpyruvate carboxylase (PEPC) that has activity when expressed in E.coli. Its mRNA is most abundantly expressed in roots and siliques. PPC3 belongs to the plant-type PEPC family. It can form an enzymatically active complex with a castor bean ortholog of PPC4, which encodes a bacterial-type PEPC.	3	50	3	968	110166	5.88605	-0.388843	cytosol	cytosol,mitochondrion,nucleus,plastid	cytosol		cytosol		plastid				cytosol			cytosol	mitochondrion				mitochondrion	cytosol,nucleus	cytosol		cytosol	cytosol	Amigo: "cytosol" 18433157|SwissProt: "cytosol" 16381842|Tair: "cytosol" 18433157	cytosol:18433157	cytosol:16381842	Q84VW9	cytosol:18433157
AT3G15095.1	;	3	107	2	684	75581.6	6.28452	-0.771053	nucleus	plastid,nucleus	plastid		plastid	plastid					nucleus	nucleus	plastid	nucleus	plastid		plastid		plastid	plastid	nucleus	plastid	nucleus	nucleus				Q9LIM5
AT3G15630.1	;	3	200	4	107	11894.2	9.67865	-0.451402	cytosol,nucleus	cytosol,mitochondrion,nucleus,plastid	nucleus		nucleus		cytosol	plastid			cytosol		plastid	nucleus	plastid	plastid			plastid	mitochondrion	nucleus	plastid	plastid	nucleus				Q9LW16
AT3G15760.1	;	3	42	3	135	15260.6	10.9005	-0.665926	plasma membrane	plastid,endoplasmic reticulum,golgi,nucleus,mitochondrion,extracellular,plasma membrane	nucleus		nucleus		nucleus	extracellular,endoplasmic reticulum,golgi		mitochondrion	plasma membrane			nucleus	extracellular,endoplasmic reticulum,golgi	plastid	plastid		mitochondrion	mitochondrion	nucleus	extracellular,endoplasmic reticulum,golgi	plastid	plastid				Q9LW03
AT3G15770.1	;	3	19	0	162	18017.9	4.36987	-0.525926	cytosol	cytosol,endoplasmic reticulum,golgi,plastid,nucleus,mitochondrion,extracellular	plastid		extracellular,endoplasmic reticulum,golgi						cytosol			nucleus	mitochondrion				mitochondrion	extracellular,endoplasmic reticulum,golgi	nucleus		plastid	cytosol				Q2V3V5
AT3G16150.1	N-terminal nucleophile aminohydrolases (Ntn hydrolases) superfamily protein;	3	49	4	325	34343.3	4.57719	0.0723077	peroxisome	cytosol,endoplasmic reticulum,golgi,vacuole,nucleus,peroxisome,mitochondrion,extracellular	cytosol		cytosol		vacuole				cytosol			peroxisome	mitochondrion				extracellular,endoplasmic reticulum,golgi	cytosol,nucleus	cytosol		cytosol	peroxisome				Q8GXG1
AT3G16175.1	Thioesterase superfamily protein;	3	13	3	157	16705.1	5.99424	0.156688	peroxisome	cytosol,mitochondrion,nucleus,plastid,peroxisome	cytosol		nucleus						peroxisome			plastid	peroxisome			peroxisome	mitochondrion	cytosol,nucleus	cytosol		cytosol	cytosol				Q940V5
AT3G16330.1	;	3	11	2	205	22857.1	9.88388	-0.55122	nucleus	plastid,endoplasmic reticulum,golgi,nucleus,mitochondrion,extracellular	nucleus		plastid		mitochondrion	plastid		mitochondrion	nucleus			nucleus	mitochondrion	extracellular,endoplasmic reticulum,golgi	mitochondrion		mitochondrion	extracellular,endoplasmic reticulum,golgi	nucleus		nucleus	nucleus				O04324
AT3G16840.1	P-loop containing nucleoside triphosphate hydrolases superfamily protein;	3	28	3	826	93991.3	8.66428	-0.734988	nucleus	cytosol,mitochondrion,nucleus	nucleus		nucleus		cytosol				nucleus	nucleus		nucleus	mitochondrion				mitochondrion	cytosol,nucleus	nucleus		nucleus	nucleus
AT3G16990.1	Haem oxygenase-like, multi-helical;	3	19	2	221	25071.6	4.6311	-0.20181	cytosol	cytosol,mitochondrion,vacuole,nucleus,plastid	vacuole		nucleus						cytosol			plastid	mitochondrion				plastid	cytosol,nucleus	mitochondrion		plastid	cytosol				Q9ASY9
AT3G17000.1	ubiquitin-conjugating enzyme 32;	3	58	6	309	34324	5.10009	-0.289968	cytosol,endoplasmic reticulum	cytosol,endoplasmic reticulum,golgi,nucleus,peroxisome,mitochondrion,extracellular	cytosol		nucleus		endoplasmic reticulum				peroxisome			nucleus	mitochondrion				extracellular,endoplasmic reticulum,golgi	cytosol,nucleus	cytosol		cytosol	nucleus	SwissProt: "plasma membrane" 16381842		plasma membrane:16381842	Q9LSP7
AT3G17640.1	Leucine-rich repeat (LRR) family protein;	3	14	0	396	42922.5	6.93191	0.136869	extracellular	plastid,endoplasmic reticulum,golgi,vacuole,nucleus,mitochondrion,extracellular	nucleus		extracellular,endoplasmic reticulum,golgi	plastid		plastid			endoplasmic reticulum			extracellular	extracellular,endoplasmic reticulum,golgi	extracellular,endoplasmic reticulum,golgi	extracellular,endoplasmic reticulum,golgi		mitochondrion	extracellular,endoplasmic reticulum,golgi	nucleus	extracellular,endoplasmic reticulum,golgi	plastid	vacuole				Q9LUN3
AT3G17770.1	Dihydroxyacetone kinase;	3	473	3	595	61924.3	4.77063	0.0803361	cytosol	cytosol,mitochondrion,nucleus,plastid	cytosol		cytosol						cytosol			plastid	mitochondrion				plastid	cytosol,nucleus	mitochondrion		plastid	cytosol				Q494P3
AT3G17790.1	purple acid phosphatase 17;	3	134	6	338	38299.1	5.88654	-0.257692	extracellular	plastid,endoplasmic reticulum,golgi,vacuole,nucleus,extracellular,plasma membrane	plasma membrane		plastid			extracellular,endoplasmic reticulum,golgi			extracellular			nucleus	extracellular,endoplasmic reticulum,golgi	extracellular,endoplasmic reticulum,golgi	extracellular,endoplasmic reticulum,golgi		extracellular,endoplasmic reticulum,golgi	extracellular,endoplasmic reticulum,golgi	extracellular	extracellular,endoplasmic reticulum,golgi	vacuole	golgi	SwissProt: "extracellular" 16381842		extracellular:16381842	Q9SCX8
AT3G17800.1	Protein of unknown function (DUF760);mRNA level of the MEB5.2 gene (At3g17800) remains unchanged after cutting the inflorescence stem	3	211	7	421	46069.7	9.67253	-0.312352	plastid	mitochondrion,plastid,nucleus	plastid	mitochondrion,plastid	plastid	plastid		mitochondrion		mitochondrion	plastid		plastid	plastid,nucleus	plastid	plastid	plastid		mitochondrion	plastid	nucleus	plastid	plastid	plastid				Q9LVJ0
AT3G18485.1	iaa-leucine resistant 2;Encodes a novel protein with no predicted membrane-spanning domains that is polymorphic among Arabidopsis accessions. The protein may modulate a metal transporter. Mutants are resistant to IAA-Leu, IAA-Phe, and the divalent metals cobalt and manganese but remain sensitive to free IAA; they are defective in lateral root formation and primary root elongation.	3	21	0	386	43391.7	8.17219	-0.268394	plastid	cytosol,mitochondrion,nucleus,plastid	nucleus		plastid			mitochondrion			plastid			nucleus	mitochondrion				mitochondrion	mitochondrion	nucleus		cytosol	cytosol	Amigo: "cytosol" 12904214	cytosol:12904214		Q1PEP6
AT3G18750.1	with no lysine (K) kinase 6;Encodes a member of the WNK family (9 members in all) of protein kinases, the structural design of which is clearly distinct from those of other known protein kinases, such as receptor-like kinases and mitogen-activated protein kinases. Its transcription is under the control of circadian rhythms.	3	9	3	567	64869.2	4.8011	-0.537566	cytosol	cytosol,mitochondrion,nucleus,plastid	nucleus		nucleus		nucleus				cytosol			nucleus	mitochondrion				mitochondrion	cytosol,nucleus	nucleus		plastid	cytosol				Q8S8Y8
AT3G19270.1	cytochrome P450, family 707, subfamily A, polypeptide 4;Encodes a protein with ABA 8'-hydroxylase activity, involved in ABA catabolism. Member of the CYP707A gene family.	3	2	1	468	53925	10.1659	-0.209188	endoplasmic reticulum	cytosol,endoplasmic reticulum,golgi,peroxisome,mitochondrion,extracellular	cytosol		extracellular,endoplasmic reticulum,golgi			extracellular,endoplasmic reticulum,golgi			endoplasmic reticulum			endoplasmic reticulum	extracellular,endoplasmic reticulum,golgi	extracellular,endoplasmic reticulum,golgi	extracellular,endoplasmic reticulum,golgi	peroxisome	mitochondrion	extracellular,endoplasmic reticulum,golgi	mitochondrion	extracellular,endoplasmic reticulum,golgi	cytosol	golgi	SwissProt: "plasma membrane" 16381842		plasma membrane:16381842	Q9LJK2
AT3G20240.1	Mitochondrial substrate carrier family protein;	3	36	3	348	37905.8	9.89312	0.208333	plastid	cytosol,mitochondrion,nucleus,plastid,peroxisome	plastid		cytosol						peroxisome			mitochondrion	mitochondrion				mitochondrion	cytosol,nucleus	mitochondrion		cytosol	plastid				Q9LJX5
AT3G20300.1	Protein of unknown function (DUF3537);	3	19	8	452	51328.7	6.96327	0.11969	plasma membrane	cytosol,endoplasmic reticulum,golgi,nucleus,peroxisome,mitochondrion,extracellular,plasma membrane	plasma membrane		nucleus						plasma membrane			plasma membrane	extracellular,endoplasmic reticulum,golgi				mitochondrion	cytosol,nucleus	extracellular		plasma membrane	peroxisome				Q8VXV8
AT3G21300.1	RNA methyltransferase family protein;	3	11	2	554	61735.4	7.84071	-0.263899	mitochondrion	cytosol,mitochondrion,plastid	cytosol		plastid	plastid		mitochondrion		mitochondrion	mitochondrion		plastid	cytosol,plastid	mitochondrion	mitochondrion	mitochondrion		mitochondrion	mitochondrion	cytosol	mitochondrion	mitochondrion	plastid				Q9LU28
AT3G21560.1	UDP-Glycosyltransferase superfamily protein;Encodes a protein with sinapic acid:UDP-glucose glucosyltransferase activity. Mutants defective in this gene are hyper-fluorescent (which accumulate in their trichomes a compound that is likely to be 3',5'-dimethoxynaringenin chalcone or sinapoyltriacetic acid lactone, potential products of the concerted action of 4-coumarate CoA ligase and chalcone syn…	3	37	2	496	55802.4	6.91022	-0.193952	plasma membrane,golgi	cytosol,endoplasmic reticulum,golgi,plastid,mitochondrion,extracellular,plasma membrane	cytosol		cytosol		cytosol	plastid			cytosol			plastid,plasma membrane	mitochondrion	extracellular,endoplasmic reticulum,golgi	extracellular,endoplasmic reticulum,golgi		mitochondrion	plastid	cytosol		cytosol	golgi				Q9LVF0
AT3G21670.1	Major facilitator superfamily protein;	3	73	4	590	65249.5	9.41036	0.204576	plasma membrane	cytosol,endoplasmic reticulum,golgi,vacuole,nucleus,mitochondrion,extracellular,plasma membrane	plasma membrane		cytosol		extracellular				cytosol			vacuole	extracellular,endoplasmic reticulum,golgi		extracellular,endoplasmic reticulum,golgi		mitochondrion	cytosol,nucleus	extracellular		plasma membrane	plasma membrane				Q9LVE0
AT3G21760.1	UDP-Glycosyltransferase superfamily protein;Encodes HYR1, a UDP glycosyltransferase (UGT). HYR1 glucosylates hypostatin, an inhibitor of cell expansion in vivo to form a bioactive glucoside.	3	55	6	485	54345	4.64907	-0.178351	plasma membrane	cytosol,golgi,plastid,nucleus,mitochondrion,extracellular,plasma membrane	plastid		cytosol		extracellular				cytosol			cytosol,mitochondrion,nucleus,plasma membrane,plastid	mitochondrion				mitochondrion	cytosol,nucleus	extracellular		plastid	golgi				Q9LSY8
AT3G21870.1	cyclin p2;1;	3	12	5	210	23447.4	6.62362	0.119048	cytosol	cytosol,endoplasmic reticulum,golgi,plastid,nucleus,mitochondrion,extracellular	plastid		nucleus						cytosol			nucleus	mitochondrion				extracellular,endoplasmic reticulum,golgi	cytosol,nucleus	extracellular		cytosol	cytosol				Q9LJ45
AT3G21890.1	B-box type zinc finger family protein;	3	11	2	121	13660.2	7.29715	-0.320661	nucleus	cytosol,endoplasmic reticulum,golgi,nucleus,mitochondrion,extracellular	extracellular		nucleus		nucleus				cytosol	nucleus		nucleus	mitochondrion		extracellular,endoplasmic reticulum,golgi		mitochondrion	cytosol,nucleus	extracellular		cytosol	nucleus				Q9LRM4
AT3G23080.1	Polyketide cyclase/dehydrase and lipid transport superfamily protein;	3	36	2	419	47611.1	9.38068	-0.295943	extracellular,plasma membrane	cytosol,endoplasmic reticulum,golgi,vacuole,plastid,nucleus,mitochondrion,extracellular,plasma membrane	plasma membrane		nucleus						endoplasmic reticulum			plastid,nucleus	extracellular,endoplasmic reticulum,golgi		mitochondrion		mitochondrion	cytosol,nucleus	cytosol		vacuole	golgi				Q9LS84
AT3G23550.1	MATE efflux family protein;	3	16	2	469	50795	8.24172	0.73774	plasma membrane	cytosol,endoplasmic reticulum,golgi,nucleus,peroxisome,mitochondrion,extracellular,plasma membrane	plasma membrane		nucleus						plasma membrane			plasma membrane	extracellular,endoplasmic reticulum,golgi				mitochondrion	cytosol,nucleus	extracellular		plasma membrane	peroxisome				Q9LUH3
AT3G24100.1	Uncharacterised protein family SERF;	3	112	1	69	7252.42	11.431	-1.56377	cytosol	cytosol,mitochondrion,nucleus	nucleus		nucleus		cytosol			mitochondrion	cytosol			nucleus	mitochondrion				mitochondrion	cytosol,nucleus	nucleus		nucleus	nucleus
AT3G24230.1	Pectate lyase family protein;	3	5	1	452	49988.2	8.43617	-0.365929	extracellular	plastid,endoplasmic reticulum,golgi,vacuole,nucleus,extracellular	extracellular		extracellular,endoplasmic reticulum,golgi	plastid	nucleus	extracellular,endoplasmic reticulum,golgi			endoplasmic reticulum		plastid	plastid,extracellular	extracellular,endoplasmic reticulum,golgi	extracellular,endoplasmic reticulum,golgi	extracellular,endoplasmic reticulum,golgi		extracellular,endoplasmic reticulum,golgi	extracellular,endoplasmic reticulum,golgi	nucleus	extracellular,endoplasmic reticulum,golgi	vacuole	golgi				Q9LRM5
AT3G24420.1	alpha/beta-Hydrolases superfamily protein;	3	49	4	273	30024.3	5.14964	0.161172	cytosol,plastid	cytosol,endoplasmic reticulum,golgi,plastid,nucleus,mitochondrion,extracellular,plasma membrane	plasma membrane		cytosol				mitochondrion		cytosol			plastid	mitochondrion				extracellular,endoplasmic reticulum,golgi	cytosol,nucleus	extracellular	extracellular,endoplasmic reticulum,golgi	nucleus	plastid
AT3G24460.1	Serinc-domain containing serine and sphingolipid biosynthesis protein;	3	3	2	409	46675.9	8.2351	0.319315	plasma membrane	cytosol,endoplasmic reticulum,golgi,plastid,nucleus,mitochondrion,extracellular,plasma membrane	plasma membrane		plastid						plasma membrane			golgi	extracellular,endoplasmic reticulum,golgi		mitochondrion		mitochondrion	cytosol,nucleus	extracellular		plasma membrane	plasma membrane				Q8VZI4
AT3G24760.1	Galactose oxidase/kelch repeat superfamily protein;	3	19	0	383	42674.6	5.60005	-0.0339426	nucleus	cytosol,endoplasmic reticulum,golgi,plastid,nucleus,mitochondrion,extracellular,plasma membrane	cytosol		nucleus						cytosol	nucleus	plastid	plasma membrane	mitochondrion				extracellular,endoplasmic reticulum,golgi	cytosol,nucleus	cytosol		cytosol	nucleus
AT3G25030.1	RING/U-box superfamily protein;	3	12	3	250	27834.3	5.24491	-0.33	nucleus	cytosol,mitochondrion,nucleus,plastid	plastid		nucleus		nucleus				nucleus	nucleus		nucleus	mitochondrion				mitochondrion	mitochondrion	nucleus		plastid	cytosol				Q9LJR9
AT3G25717.1	ROTUNDIFOLIA like 16;	3	25	3	40	4619.96	11.4978	0.1125	mitochondrion	cytosol,plastid,nucleus,peroxisome,mitochondrion,extracellular	extracellular		plastid			mitochondrion	mitochondrion		extracellular			mitochondrion,plastid,nucleus,peroxisome	mitochondrion		mitochondrion		mitochondrion	mitochondrion	cytosol	mitochondrion	plastid	cytosol				Q6IM95
AT3G26180.1	cytochrome P450, family 71, subfamily B, polypeptide 20;putative cytochrome P450	3	47	4	502	57419.1	7.83046	-0.0974104	endoplasmic reticulum	cytosol,endoplasmic reticulum,golgi,plastid,mitochondrion,extracellular	cytosol		extracellular,endoplasmic reticulum,golgi		plastid	extracellular,endoplasmic reticulum,golgi			endoplasmic reticulum			endoplasmic reticulum	extracellular,endoplasmic reticulum,golgi	extracellular,endoplasmic reticulum,golgi	extracellular,endoplasmic reticulum,golgi		mitochondrion	plastid	cytosol	extracellular,endoplasmic reticulum,golgi	endoplasmic reticulum	endoplasmic reticulum	SwissProt: "plasma membrane" 16381842		plasma membrane:16381842	Q9LTM3
AT3G26280.1	cytochrome P450, family 71, subfamily B, polypeptide 4;cytochrome P450 monooxygenase	3	43	3	504	57792.7	8.15519	-0.135119	endoplasmic reticulum	cytosol,endoplasmic reticulum,golgi,plastid,mitochondrion,extracellular,plasma membrane	cytosol		extracellular,endoplasmic reticulum,golgi		plastid	extracellular,endoplasmic reticulum,golgi			endoplasmic reticulum			endoplasmic reticulum	extracellular,endoplasmic reticulum,golgi	extracellular,endoplasmic reticulum,golgi	extracellular,endoplasmic reticulum,golgi		mitochondrion	extracellular,endoplasmic reticulum,golgi	cytosol	extracellular,endoplasmic reticulum,golgi	plasma membrane	endoplasmic reticulum	SwissProt: "plasma membrane" 16381842		plasma membrane:16381842	O65786
AT3G26400.1	eukaryotic translation initiation factor 4B1;member of eIF4B - eukaryotic initiation factor 4B	3	23	4	532	57723	8.70386	-1.18327	cytosol	cytosol,mitochondrion,nucleus,plastid	nucleus		nucleus					mitochondrion	nucleus	nucleus		nucleus	mitochondrion				plastid	cytosol,nucleus	nucleus		nucleus	nucleus				Q9LIN5
AT3G26410.1	methyltransferases;nucleic acid binding;	3	32	4	477	54641.6	6.6539	-0.331866	cytosol	cytosol,endoplasmic reticulum,golgi,plastid,mitochondrion,extracellular	cytosol		cytosol						cytosol			cytosol,mitochondrion,plastid	extracellular,endoplasmic reticulum,golgi	extracellular,endoplasmic reticulum,golgi	mitochondrion		extracellular,endoplasmic reticulum,golgi	extracellular,endoplasmic reticulum,golgi	mitochondrion	extracellular,endoplasmic reticulum,golgi	cytosol	cytosol
AT3G27030.1	;	3	5	0	142	15382.5	8.24665	1.17958	extracellular	endoplasmic reticulum,golgi,vacuole,mitochondrion,extracellular,plasma membrane	plasma membrane		extracellular,endoplasmic reticulum,golgi			extracellular,endoplasmic reticulum,golgi			extracellular			plasma membrane	extracellular,endoplasmic reticulum,golgi	extracellular,endoplasmic reticulum,golgi	extracellular,endoplasmic reticulum,golgi		mitochondrion	extracellular,endoplasmic reticulum,golgi	extracellular	extracellular,endoplasmic reticulum,golgi	vacuole	extracellular
AT3G27180.1	S-adenosyl-L-methionine-dependent methyltransferases superfamily protein;	3	13	3	518	57848.6	9.58433	-0.387259	plastid	cytosol,endoplasmic reticulum,golgi,plastid,nucleus,mitochondrion,extracellular	cytosol		plastid	plastid		mitochondrion	mitochondrion		plastid	nucleus	plastid	plastid	plastid	plastid	extracellular,endoplasmic reticulum,golgi		mitochondrion	plastid	nucleus	plastid	plastid	golgi				B3DNP3
AT3G27250.1	;	3	3	2	282	31350.6	4.73819	-0.493972	cytosol	cytosol,mitochondrion,nucleus,extracellular,plastid	plastid		nucleus						cytosol			plastid,nucleus,extracellular	mitochondrion				mitochondrion	cytosol,nucleus	extracellular		plastid	cytosol
AT3G27940.1	LOB domain-containing protein 26;	3	5	3	153	17601.4	9.72447	-0.486275	nucleus	cytosol,endoplasmic reticulum,golgi,nucleus,mitochondrion,extracellular	nucleus		nucleus			mitochondrion			nucleus			nucleus	mitochondrion		extracellular,endoplasmic reticulum,golgi		mitochondrion	cytosol,nucleus	cytosol		nucleus	nucleus				Q9LIJ0
AT3G28130.1	nodulin MtN21 /EamA-like transporter family protein;	3	8	1	269	29439.7	8.61558	0.775836	plasma membrane	plastid,endoplasmic reticulum,golgi,mitochondrion,extracellular,plasma membrane	plasma membrane		plastid			plastid			plasma membrane			plasma membrane	extracellular,endoplasmic reticulum,golgi	plastid			mitochondrion	plastid	extracellular		plasma membrane	plasma membrane				Q94A83
AT3G29200.1	chorismate mutase 1;L-ascorbate peroxidase	3	34	5	340	38240.8	5.71562	-0.392941	plastid	mitochondrion,plastid,nucleus	plastid		plastid	plastid	plastid				plastid		plastid	plastid	plastid	plastid	plastid		mitochondrion	plastid	nucleus	plastid	plastid	plastid	Amigo: "cytosol" 9291097|Amigo: "plastid" 8224252|SwissProt: "plastid" 16381842	cytosol:9291097;plastid:8224252	plastid:16381842	P42738
AT3G29760.1	Haloacid dehalogenase-like hydrolase (HAD) superfamily protein;	3	8	0	465	51392.6	4.34372	-0.276774	nucleus	cytosol,mitochondrion,nucleus,extracellular,plastid	extracellular		nucleus						cytosol	nucleus		mitochondrion,nucleus	mitochondrion				plastid	cytosol,nucleus	cytosol		nucleus	nucleus				Q9LRQ0
AT3G43670.1	Copper amine oxidase family protein;	3	33	2	687	77537	5.90706	-0.274672	extracellular	cytosol,endoplasmic reticulum,golgi,vacuole,plastid,nucleus,peroxisome,extracellular	plastid		extracellular,endoplasmic reticulum,golgi		peroxisome	extracellular,endoplasmic reticulum,golgi			extracellular			cytosol,extracellular	extracellular,endoplasmic reticulum,golgi	extracellular,endoplasmic reticulum,golgi	extracellular,endoplasmic reticulum,golgi		extracellular,endoplasmic reticulum,golgi	extracellular,endoplasmic reticulum,golgi	nucleus	extracellular,endoplasmic reticulum,golgi	plastid	vacuole				Q9M2B9
AT3G44020.1	thylakoid lumenal P17.1 protein;	3	27	1	159	17060	10.0389	0.145912	plastid	plastid,endoplasmic reticulum,golgi,nucleus,extracellular,plasma membrane	plasma membrane		plastid	plastid		plastid			plastid		plastid		plastid	plastid	plastid		extracellular,endoplasmic reticulum,golgi	plastid	nucleus	plastid	plastid	plastid	Amigo: "plastid" 11719511	plastid:11719511		Q9LXV9
AT3G44120.1	F-box and associated interaction domains-containing protein;	3	11	2	384	44014.6	7.66525	-0.358594	cytosol	cytosol,mitochondrion,nucleus	cytosol		nucleus					mitochondrion	cytosol			nucleus	mitochondrion				mitochondrion	cytosol,nucleus	cytosol		nucleus	cytosol
AT3G44450.1	;	3	16	3	116	12696.9	9.43381	-0.764655	nucleus	cytosol,mitochondrion,nucleus,plastid	nucleus		nucleus		nucleus				cytosol			nucleus	mitochondrion		plastid		plastid	cytosol,nucleus	nucleus		nucleus	nucleus				Q9M280
AT3G44630.1	Disease resistance protein (TIR-NBS-LRR class) family;	3	39	2	1214	138985	7.96546	-0.258814	cytosol	cytosol,mitochondrion,nucleus,plasma membrane,plastid	nucleus		nucleus		nucleus				cytosol	nucleus	plastid	cytosol,plasma membrane	mitochondrion		plastid		mitochondrion	plastid	nucleus		nucleus	cytosol				Q9M1P1
AT3G44820.1	Phototropic-responsive NPH3 family protein;	3	13	1	651	72968.9	9.13006	-0.250998	cytosol,plasma membrane	cytosol,endoplasmic reticulum,golgi,nucleus,mitochondrion,extracellular,plasma membrane	plasma membrane		nucleus						cytosol			plasma membrane	mitochondrion				extracellular,endoplasmic reticulum,golgi	cytosol,nucleus	nucleus		nucleus	cytosol				Q9FYC8
AT3G44970.1	Cytochrome P450 superfamily protein;	3	19	0	479	54949.3	9.71116	-0.172651	endoplasmic reticulum	cytosol,endoplasmic reticulum,golgi,plastid,mitochondrion,extracellular,plasma membrane	plasma membrane		plastid			plastid			extracellular			endoplasmic reticulum	extracellular,endoplasmic reticulum,golgi	extracellular,endoplasmic reticulum,golgi	mitochondrion		mitochondrion	extracellular,endoplasmic reticulum,golgi	cytosol	extracellular,endoplasmic reticulum,golgi	cytosol	endoplasmic reticulum				Q9LXH8
AT3G46370.1	Leucine-rich repeat protein kinase family protein;	3	0	0	793	88812.6	6.85217	-0.18739	plasma membrane	cytosol,mitochondrion,nucleus,plasma membrane	plasma membrane		nucleus		nucleus	mitochondrion			cytosol	nucleus		plasma membrane	mitochondrion				mitochondrion	cytosol,nucleus	cytosol		cytosol	plasma membrane				Q9SNA0
AT3G46880.1	;	3	0	0	153	17054	9.36932	-0.608497	nucleus	cytosol,mitochondrion,nucleus,plastid	nucleus		plastid	plastid		mitochondrion			cytosol		plastid	nucleus	plastid	plastid	plastid		plastid	plastid	nucleus	plastid	nucleus	nucleus				Q9STG0
AT3G47340.1	glutamine-dependent asparagine synthase 1;encodes a glutamine-dependent asparagine synthetase, the predicted ASN1 peptide contains a purF-type glutamine-binding domain, and is expressed predominantly in shoot tissues, where light has a negative effect on its mRNA accumulation. Expression is induced within 3 hours of dark treatment, in senescing leaves and treatment with exogenous photosynthesis i…	3	273	6	584	65624.1	6.62917	-0.332877	cytosol	cytosol,endoplasmic reticulum,golgi,plastid,mitochondrion,cytoskeleton,extracellular	cytosol		cytosol		plastid				cytosol			plastid	mitochondrion		extracellular,endoplasmic reticulum,golgi		mitochondrion	mitochondrion	cytosol		cytoskeleton	cytosol				P49078
AT3G47420.1	phosphate starvation-induced gene 3;Encodes a Pi starvation-responsive protein AtPS3.	3	52	2	523	56312.3	6.31838	0.41587	plasma membrane	plastid,endoplasmic reticulum,golgi,nucleus,peroxisome,mitochondrion,extracellular,plasma membrane	plasma membrane		nucleus		plasma membrane				peroxisome			plasma membrane	mitochondrion		extracellular,endoplasmic reticulum,golgi		mitochondrion	plastid	extracellular		plasma membrane	plasma membrane				Q9C5L3
AT3G48780.1	serine palmitoyltransferase 1;Encodes one of the two LCB2 subunits (LCB2a and LCB2b) of serine palmitoyltransferase, an enzyme involved in sphingolipid biosynthesis. LCB2a and LCB2b are functional redundant. Double mutants are gametophytic lethal.	3	67	7	489	53866	8.55197	-0.0503067	endoplasmic reticulum	cytosol,endoplasmic reticulum,golgi,plastid,mitochondrion,extracellular,plasma membrane	plasma membrane		plastid		golgi	extracellular,endoplasmic reticulum,golgi			cytosol			plastid	extracellular,endoplasmic reticulum,golgi	extracellular,endoplasmic reticulum,golgi	mitochondrion		mitochondrion	extracellular,endoplasmic reticulum,golgi	cytosol	extracellular,endoplasmic reticulum,golgi	plastid	endoplasmic reticulum				Q9M304
AT3G48980.1	Arabidopsis thaliana protein of unknown function (DUF821);	3	15	1	539	62761.5	7.98877	-0.578664	plastid	cytosol,endoplasmic reticulum,golgi,plastid,nucleus,mitochondrion,extracellular	cytosol		plastid	plastid		plastid		mitochondrion	endoplasmic reticulum		plastid	plastid,nucleus	plastid		extracellular,endoplasmic reticulum,golgi		mitochondrion	cytosol,nucleus	cytosol		plastid	plastid
AT3G49650.1	P-loop containing nucleoside triphosphate hydrolases superfamily protein;	3	8	1	813	91056.6	9.67677	-0.67786	cytosol	cytosol,mitochondrion,nucleus	cytosol		nucleus			mitochondrion			cytosol	nucleus		cytosol,nucleus	mitochondrion		mitochondrion		mitochondrion	mitochondrion	nucleus	mitochondrion	nucleus	cytosol				Q9SCJ4
AT3G49950.1	GRAS family transcription factor;	3	3	2	410	46357.6	6.019	-0.077561	nucleus	cytosol,plastid,nucleus,mitochondrion,extracellular,plasma membrane	plasma membrane		plastid			plastid		mitochondrion	cytosol			nucleus	mitochondrion	mitochondrion	mitochondrion		mitochondrion	mitochondrion	extracellular	mitochondrion	plastid	mitochondrion	SwissProt: "nucleus" 16381842		nucleus:16381842	Q9SN22
AT3G50550.1	;	3	18	1	95	10896.7	3.12458	-2.10947	nucleus	cytosol,endoplasmic reticulum,golgi,nucleus,mitochondrion,extracellular	extracellular		nucleus						cytosol	nucleus		nucleus	mitochondrion				extracellular,endoplasmic reticulum,golgi	cytosol,nucleus	nucleus		nucleus	nucleus				Q8L8Y4
AT3G50650.1	GRAS family transcription factor;	3	31	2	542	60782.2	4.85713	-0.474539	nucleus	cytosol,mitochondrion,nucleus,plastid	nucleus		nucleus			plastid			cytosol	nucleus		nucleus	mitochondrion				mitochondrion	cytosol,nucleus	nucleus		nucleus	cytosol	SwissProt: "nucleus" 16381842		nucleus:16381842	Q9SCR0
AT3G50700.1	indeterminate(ID)-domain 2;zinc finger protein, similar to maize Indeterminate1 (ID1)	3	41	6	452	47945.8	9.95382	-0.463274	nucleus	cytosol,plastid,nucleus	nucleus		nucleus	plastid					cytosol	nucleus	plastid	nucleus	plastid		plastid		plastid	cytosol,nucleus	nucleus	plastid	nucleus	nucleus				Q9SCQ6
AT3G50740.1	UDP-glucosyl transferase 72E1;UGT72E1 is an UDPG:coniferyl alcohol glucosyltransferase which specifically glucosylates sinapyl- and coniferyl aldehydes. The enzyme is thought to be involved in lignin metabolism.	3	82	2	487	53365.8	5.04785	0.0308008	plasma membrane	cytosol,endoplasmic reticulum,golgi,plastid,nucleus,mitochondrion,extracellular,plasma membrane	plasma membrane		cytosol		plastid	extracellular,endoplasmic reticulum,golgi			cytosol			plastid,plasma membrane	mitochondrion		extracellular,endoplasmic reticulum,golgi		extracellular,endoplasmic reticulum,golgi	cytosol,nucleus	cytosol		plastid	golgi				Q94A84
AT3G50750.1	BES1/BZR1 homolog 1;	3	23	4	276	30113.1	9.78215	-0.688406	nucleus	cytosol,mitochondrion,nucleus,plastid	nucleus		nucleus						cytosol	nucleus		nucleus	mitochondrion				mitochondrion	cytosol,nucleus	nucleus	plastid	nucleus	nucleus	Tair: "vacuole" 15539469			Q9S7F3	vacuole:15539469
AT3G50810.1	Uncharacterised protein family (UPF0497);	3	5	1	154	16824.6	4.00845	1.0461	plasma membrane	plastid,endoplasmic reticulum,golgi,nucleus,mitochondrion,extracellular,plasma membrane	plasma membrane		nucleus			plastid			endoplasmic reticulum			plasma membrane	extracellular,endoplasmic reticulum,golgi		extracellular,endoplasmic reticulum,golgi		mitochondrion	extracellular,endoplasmic reticulum,golgi	extracellular	extracellular,endoplasmic reticulum,golgi	plastid	plasma membrane				Q9SVL7
AT3G50840.1	Phototropic-responsive NPH3 family protein;	3	14	2	569	64304.2	6.34484	-0.191916	cytosol,plasma membrane	cytosol,mitochondrion,nucleus,plasma membrane,plastid	plasma membrane		nucleus						cytosol			nucleus,plasma membrane	mitochondrion				mitochondrion	cytosol,nucleus	nucleus		plastid	cytosol				Q8LPQ3
AT3G50860.1	Clathrin adaptor complex small chain family protein;	3	20	3	166	18729.8	4.70141	0.140361	cytosol	cytosol,mitochondrion,nucleus,plasma membrane,plastid	plasma membrane		nucleus		cytosol				cytosol			plasma membrane	mitochondrion	mitochondrion			mitochondrion	mitochondrion	cytosol		plastid	cytosol				Q8VZ37
AT3G51040.1	RTE1-homolog;Encodes a protein of 231 amino acids with 51% identity to RTE1 over 209 amino acids.	3	25	3	231	26162.7	7.40562	0.0536797	plasma membrane	cytosol,endoplasmic reticulum,golgi,plastid,nucleus,mitochondrion,extracellular,plasma membrane	plasma membrane		nucleus						plasma membrane			plastid,plasma membrane	mitochondrion		extracellular,endoplasmic reticulum,golgi		mitochondrion	cytosol,nucleus	cytosol		cytosol	plasma membrane				Q9SD42
AT3G51130.1	;	3	52	3	410	45684.5	6.50596	-0.25122	extracellular,plasma membrane,golgi	cytosol,golgi,plastid,nucleus,mitochondrion,extracellular	extracellular		nucleus				mitochondrion		cytosol			plastid	mitochondrion				mitochondrion	cytosol,nucleus	extracellular		cytosol	golgi				Q9SD33
AT3G51750.1	;	3	3	2	110	12161.1	3.94077	-0.761818	nucleus	cytosol,endoplasmic reticulum,golgi,nucleus,mitochondrion,extracellular	extracellular		extracellular,endoplasmic reticulum,golgi		cytosol				cytosol	nucleus		nucleus	mitochondrion				extracellular,endoplasmic reticulum,golgi	cytosol,nucleus	nucleus		cytosol	nucleus
AT3G51860.1	cation exchanger 3;	3	47	5	459	49854.4	5.3951	0.602614	plastid	cytosol,golgi,vacuole,plastid,mitochondrion,plasma membrane	plasma membrane		plastid	plastid					golgi		plastid	vacuole	plastid				mitochondrion	plastid	cytosol	plastid	vacuole	plastid	Amigo: "vacuole" 11562366|Amigo: "vacuole" 16055687|SwissProt: "vacuole" 16381842|Tair: "vacuole" 11562366|Tair: "vacuole" 16055687	vacuole:11562366;vacuole:16055687	vacuole:16381842	Q93Z81	vacuole:16055687;vacuole:11562366
AT3G51910.1	heat shock transcription factor A7A;member of Heat Stress Transcription Factor (Hsf) family	3	16	0	272	31777.8	6.43158	-0.811765	nucleus	cytosol,mitochondrion,nucleus	nucleus		nucleus		nucleus				nucleus	nucleus		nucleus	mitochondrion				mitochondrion	cytosol,nucleus	nucleus		nucleus	nucleus	SwissProt: "nucleus" 16381842		nucleus:16381842	Q9SV12
AT3G52460.1	hydroxyproline-rich glycoprotein family protein;	3	3	0	300	33153.4	7.32845	-0.366333	plasma membrane	cytosol,endoplasmic reticulum,golgi,plastid,nucleus,peroxisome,mitochondrion,extracellular,plasma membrane	extracellular		extracellular,endoplasmic reticulum,golgi						cytosol		plastid	nucleus,plasma membrane	mitochondrion		extracellular,endoplasmic reticulum,golgi		plastid	cytosol,nucleus	nucleus		nucleus	peroxisome				Q9SVC7
AT3G52720.1	alpha carbonic anhydrase 1;Encodes a putative alpha carbonic anhydrase (CAH1) located in the chloroplast stroma. Most chloroplast proteins are encoded by the nuclear genome and imported with the help of sorting signals that are intrinsic parts of the polypeptides. CAH1 takes an alternative route through the secretory pathway, and becomes N-glycosylated before entering the chloroplast.	3	33	2	284	32699.6	9.89727	-0.542958	plastid	cytosol,endoplasmic reticulum,golgi,vacuole,plastid,nucleus,mitochondrion,extracellular	cytosol		plastid			extracellular,endoplasmic reticulum,golgi			extracellular			nucleus	extracellular,endoplasmic reticulum,golgi	extracellular,endoplasmic reticulum,golgi	extracellular,endoplasmic reticulum,golgi		mitochondrion	extracellular,endoplasmic reticulum,golgi	cytosol	extracellular,endoplasmic reticulum,golgi	vacuole	golgi	Amigo: "plastid" 16284624	plastid:16284624		O04846
AT3G52800.1	A20/AN1-like zinc finger family protein;	3	142	3	170	18599.3	8.81845	-0.468824	nucleus	cytosol,endoplasmic reticulum,golgi,plastid,nucleus,mitochondrion,extracellular	extracellular		nucleus		nucleus				cytosol	nucleus		nucleus	mitochondrion		extracellular,endoplasmic reticulum,golgi		plastid	plastid	extracellular		nucleus	nucleus				Q94B40
AT3G52840.1	beta-galactosidase 2;	3	38	4	727	82019.2	8.55522	-0.255708	extracellular	plastid,endoplasmic reticulum,golgi,vacuole,mitochondrion,extracellular,plasma membrane	plasma membrane		plastid		golgi	extracellular,endoplasmic reticulum,golgi	mitochondrion		vacuole			extracellular	extracellular,endoplasmic reticulum,golgi	extracellular,endoplasmic reticulum,golgi	extracellular,endoplasmic reticulum,golgi		extracellular,endoplasmic reticulum,golgi	extracellular,endoplasmic reticulum,golgi	mitochondrion	extracellular,endoplasmic reticulum,golgi	vacuole	golgi	SwissProt: "extracellular" 16381842		extracellular:16381842	Q9LFA6
AT3G53370.1	S1FA-like DNA-binding protein;	3	38	4	76	8213.38	10.608	-0.0618421	nucleus	cytosol,endoplasmic reticulum,golgi,plastid,nucleus,extracellular,plasma membrane	nucleus		plastid		plastid				nucleus			nucleus	extracellular,endoplasmic reticulum,golgi		extracellular,endoplasmic reticulum,golgi		plastid	cytosol,nucleus	cytosol		cytosol	plasma membrane
AT3G53530.1	Chloroplast-targeted copper chaperone protein;	3	47	0	247	26154.1	10.2263	-0.45587	cytosol	cytosol,mitochondrion,nucleus,plastid	plastid		nucleus		nucleus	mitochondrion			cytosol			nucleus	mitochondrion		plastid		mitochondrion	cytosol,nucleus	nucleus	plastid	plastid	cytosol				Q8RXH8
AT3G53830.1	Regulator of chromosome condensation (RCC1) family protein;	3	2	0	472	49354	6.73485	-0.269492	nucleus	cytosol,endoplasmic reticulum,golgi,plastid,nucleus,mitochondrion,extracellular	extracellular		extracellular,endoplasmic reticulum,golgi			plastid			nucleus	nucleus		nucleus	mitochondrion		extracellular,endoplasmic reticulum,golgi		mitochondrion	cytosol,nucleus	extracellular		nucleus	cytosol
AT3G53950.1	glyoxal oxidase-related protein;	3	24	4	545	60007.8	5.31258	-0.105872	plasma membrane	cytosol,endoplasmic reticulum,golgi,plastid,nucleus,extracellular,plasma membrane	plasma membrane		nucleus			extracellular,endoplasmic reticulum,golgi			plasma membrane			plastid,extracellular,plasma membrane	extracellular,endoplasmic reticulum,golgi		extracellular,endoplasmic reticulum,golgi		extracellular,endoplasmic reticulum,golgi	extracellular,endoplasmic reticulum,golgi	cytosol	extracellular,endoplasmic reticulum,golgi	plastid	plasma membrane				Q9M332
AT3G54080.1	Concanavalin A-like lectin family protein;	3	109	3	350	39555.2	5.7337	-0.116571	plasma membrane	cytosol,endoplasmic reticulum,golgi,vacuole,plastid,mitochondrion,extracellular,plasma membrane	plasma membrane		extracellular,endoplasmic reticulum,golgi	plastid		extracellular,endoplasmic reticulum,golgi			extracellular			cytosol	extracellular,endoplasmic reticulum,golgi	extracellular,endoplasmic reticulum,golgi	extracellular,endoplasmic reticulum,golgi		mitochondrion	extracellular,endoplasmic reticulum,golgi	extracellular	extracellular,endoplasmic reticulum,golgi	plasma membrane	vacuole
AT3G54320.1	Integrase-type DNA-binding superfamily protein;WRINKLED1 encodes transcription factor of the AP2/ERWEBP class. Protein has two plant-specific (AP2/EREB) DNA-binding domains and is involved in the control of storage compound biosynthesis in Arabidopsis. Mutants have wrinkled seed phenotype, due to a defect in the incorporation of sucrose and glucose into triacylglycerols. Transgenic sGsL plants (2…	3	7	0	438	49304.8	4.90688	-0.798173	nucleus	cytosol,mitochondrion,nucleus,plastid	nucleus		plastid	plastid	nucleus	mitochondrion		mitochondrion	nucleus	nucleus	plastid	cytosol,nucleus	plastid		plastid		plastid	plastid	nucleus	plastid	plastid	nucleus	Amigo: "nucleus" 10948255|SwissProt: "nucleus" 16381842	nucleus:10948255	nucleus:16381842	Q6X5Y6
AT3G54360.1	zinc ion binding;	3	130	2	405	44532.5	4.90612	-0.475309	nucleus	cytosol,mitochondrion,nucleus,plastid	nucleus		nucleus						nucleus	nucleus		nucleus	mitochondrion		plastid		plastid	plastid	nucleus	plastid	nucleus	cytosol				Q9M2V1
AT3G54430.1	SHI-related sequence 6;A member of SHI gene family. Arabidopsis thaliana has ten members that encode proteins with a RING finger-like zinc finger motif. Despite being highly divergent in sequence, many of the SHI-related genes are partially redundant in function and synergistically promote gynoecium, stamen and leaf development in Arabidopsis.	3	20	2	183	20327.4	10.3001	-0.538251	cytosol,plasma membrane	cytosol,endoplasmic reticulum,golgi,plastid,nucleus,mitochondrion,extracellular	nucleus		extracellular,endoplasmic reticulum,golgi		extracellular	mitochondrion		mitochondrion	mitochondrion			nucleus	mitochondrion				mitochondrion	extracellular,endoplasmic reticulum,golgi	nucleus		plastid	cytosol				Q9M2U4
AT3G54460.1	SNF2 domain-containing protein / helicase domain-containing protein / F-box family protein;	3	17	5	1378	155422	7.30815	-0.291872	nucleus	cytosol,endoplasmic reticulum,golgi,nucleus,mitochondrion,extracellular	nucleus		nucleus						nucleus	nucleus		nucleus	extracellular,endoplasmic reticulum,golgi		extracellular,endoplasmic reticulum,golgi		mitochondrion	cytosol,nucleus	nucleus	extracellular,endoplasmic reticulum,golgi	nucleus	nucleus				Q9M1I1
AT3G54500.1	;	3	30	1	648	71659.9	4.81769	-0.783333	nucleus	cytosol,mitochondrion,nucleus	nucleus		nucleus						cytosol	nucleus		nucleus	mitochondrion				mitochondrion	cytosol,nucleus	nucleus		nucleus	nucleus				Q9M1H7
AT3G54600.1	Class I glutamine amidotransferase-like superfamily protein;	3	58	5	399	43144.4	5.65321	0.223308	plasma membrane	cytosol,plasma membrane,extracellular,endoplasmic reticulum,golgi	cytosol		cytosol		extracellular				extracellular			cytosol	extracellular,endoplasmic reticulum,golgi		extracellular,endoplasmic reticulum,golgi		extracellular,endoplasmic reticulum,golgi	extracellular,endoplasmic reticulum,golgi	cytosol	extracellular,endoplasmic reticulum,golgi	cytosol	plasma membrane				Q9M1G8
AT3G54720.1	Peptidase M28 family protein;Encodes glutamate carboxypeptidase. Various alleles show-increased cotyledon number and rate of leaf initiation, show transformation of leaves to cotyledons, altered flowering time and photomorphogenesis and an increased level of cytokinin biosynthesis. Involved in ethylene enhanced hypocotyl elongation in the light. Strong genetic interaction between TGH and AMP1.	3	17	3	705	77157.5	6.89464	-0.0602837	vacuole	cytosol,endoplasmic reticulum,golgi,vacuole,plastid,mitochondrion,extracellular,plasma membrane	plasma membrane		plastid	plastid	vacuole	plastid			plasma membrane			cytosol,extracellular,golgi	extracellular,endoplasmic reticulum,golgi	plastid	plastid		mitochondrion	mitochondrion	cytosol		plastid	plasma membrane	SwissProt: "plasma membrane" 16381842		plasma membrane:16381842	Q9M1S8
AT3G54830.1	Transmembrane amino acid transporter family protein;	3	15	0	546	59739.6	5.4795	0.204579	cytosol,plasma membrane	cytosol,golgi,nucleus,mitochondrion,extracellular,plasma membrane	plasma membrane		nucleus						cytosol			plasma membrane,golgi	mitochondrion				mitochondrion	cytosol,nucleus	extracellular		nucleus	nucleus				Q9SV32
AT3G55220.1	Cleavage and polyadenylation specificity factor (CPSF) A subunit protein;	3	13	0	1214	134974	5.21981	-0.188221	nucleus	cytosol,endoplasmic reticulum,golgi,vacuole,plastid,nucleus,mitochondrion,extracellular	cytosol		nucleus		nucleus	plastid			nucleus			nucleus	extracellular,endoplasmic reticulum,golgi		extracellular,endoplasmic reticulum,golgi		extracellular,endoplasmic reticulum,golgi	mitochondrion	cytosol	extracellular,endoplasmic reticulum,golgi	nucleus	vacuole				Q9LD60
AT3G55510.1	Noc2p family;	3	9	2	594	68370.8	9.12315	-0.332323	nucleus	cytosol,mitochondrion,nucleus,plastid	nucleus		plastid				mitochondrion	mitochondrion	cytosol	nucleus	plastid	nucleus	mitochondrion	mitochondrion	mitochondrion		mitochondrion	mitochondrion	nucleus		nucleus	nucleus	Tair: "nucleus" 18441215			Q0WVH0	nucleus:18441215
AT3G55580.1	Regulator of chromosome condensation (RCC1) family protein;	3	2	1	488	51409.4	5.31828	-0.255943	nucleus	cytosol,mitochondrion,nucleus,extracellular	extracellular		nucleus						cytosol	nucleus		nucleus	mitochondrion		mitochondrion		mitochondrion	cytosol,nucleus	extracellular		nucleus	cytosol
AT3G55710.1	UDP-Glycosyltransferase superfamily protein;	3	7	0	464	52138.8	5.24258	-0.14181	plasma membrane	cytosol,endoplasmic reticulum,golgi,plastid,nucleus,mitochondrion,extracellular,plasma membrane	cytosol		cytosol						cytosol			plastid,plasma membrane	mitochondrion				mitochondrion	cytosol,nucleus	cytosol	extracellular,endoplasmic reticulum,golgi	nucleus	golgi				Q9M051
AT3G56060.1	Glucose-methanol-choline (GMC) oxidoreductase family protein;	3	31	2	577	63361	6.70583	-0.0318891	vacuole	vacuole,plasma membrane,extracellular,endoplasmic reticulum,golgi	plasma membrane		extracellular,endoplasmic reticulum,golgi			extracellular,endoplasmic reticulum,golgi			vacuole			vacuole	extracellular,endoplasmic reticulum,golgi	extracellular,endoplasmic reticulum,golgi	extracellular,endoplasmic reticulum,golgi		extracellular,endoplasmic reticulum,golgi	extracellular,endoplasmic reticulum,golgi	extracellular	extracellular,endoplasmic reticulum,golgi	vacuole	vacuole				Q93ZK1
AT3G56080.1	S-adenosyl-L-methionine-dependent methyltransferases superfamily protein;	3	8	2	610	69995.5	8.59249	-0.310328	plasma membrane,endoplasmic reticulum	cytosol,endoplasmic reticulum,golgi,vacuole,plastid,nucleus,mitochondrion,extracellular	plastid		plastid			extracellular,endoplasmic reticulum,golgi			endoplasmic reticulum	nucleus		plastid	extracellular,endoplasmic reticulum,golgi	extracellular,endoplasmic reticulum,golgi	extracellular,endoplasmic reticulum,golgi		mitochondrion	extracellular,endoplasmic reticulum,golgi	mitochondrion	extracellular,endoplasmic reticulum,golgi	vacuole	cytosol	SwissProt: "endoplasmic reticulum" 16381842		endoplasmic reticulum:16381842	Q9LYN3
AT3G57320.1	;	3	24	3	102	11803.1	9.0088	-0.92549	nucleus	cytosol,mitochondrion,cytoskeleton,nucleus,extracellular	cytoskeleton		nucleus						cytosol			nucleus	mitochondrion				mitochondrion	cytosol,nucleus	extracellular		mitochondrion	nucleus
AT3G57520.1	seed imbibition 2;	3	288	4	773	85148	5.49013	-0.187451	cytosol	cytosol,mitochondrion,nucleus,plastid	cytosol		cytosol			plastid			cytosol			cytosol,plastid	mitochondrion				plastid	cytosol,nucleus	cytosol		plastid	cytosol				Q9SCM1
AT3G58110.1	;	3	34	0	784	90156.1	4.37616	-0.92602	nucleus	cytosol,mitochondrion,nucleus,plastid	cytosol		nucleus						cytosol	nucleus		nucleus	mitochondrion		plastid		mitochondrion	cytosol,nucleus	nucleus	plastid	nucleus	nucleus
AT3G59010.1	pectin methylesterase 61;	3	20	4	529	57516.6	9.19343	-0.262382	extracellular	plastid,endoplasmic reticulum,golgi,vacuole,mitochondrion,extracellular,plasma membrane	plasma membrane		plastid	plastid	extracellular	extracellular,endoplasmic reticulum,golgi			endoplasmic reticulum		plastid	extracellular	extracellular,endoplasmic reticulum,golgi	plastid	extracellular,endoplasmic reticulum,golgi		mitochondrion	plastid	extracellular	extracellular,endoplasmic reticulum,golgi	mitochondrion	vacuole	SwissProt: "extracellular" 16381842		extracellular:16381842	Q9LYT5
AT3G59210.1	F-box/RNI-like superfamily protein;	3	12	2	484	54357.7	5.11638	-0.0588843	cytosol,plasma membrane	cytosol,endoplasmic reticulum,golgi,nucleus,peroxisome,mitochondrion,extracellular,plasma membrane	plasma membrane		nucleus						cytosol			nucleus	extracellular,endoplasmic reticulum,golgi				mitochondrion	cytosol,nucleus	cytosol		nucleus	peroxisome
AT3G59670.1	;	3	11	3	517	57681.3	4.40254	-0.701161	nucleus	cytosol,mitochondrion,nucleus	nucleus		nucleus						nucleus	nucleus		nucleus	mitochondrion				mitochondrion	cytosol,nucleus	nucleus		nucleus	nucleus				Q56XZ5
AT3G60980.1	Tetratricopeptide repeat (TPR)-like superfamily protein;	3	28	3	412	47370.8	7.83364	-0.307524	cytosol	cytosol,mitochondrion,nucleus,plastid	cytosol		plastid				mitochondrion	mitochondrion	mitochondrion			cytosol,nucleus	mitochondrion	mitochondrion	mitochondrion		mitochondrion	mitochondrion	nucleus	mitochondrion	mitochondrion	cytosol	SwissProt: "mitochondrion" 16381842		mitochondrion:16381842	Q9LEX5
AT3G61100.1	Putative endonuclease or glycosyl hydrolase;	3	16	3	166	18893.2	4.21042	-0.390361	cytosol	cytosol,endoplasmic reticulum,golgi,plastid,nucleus,peroxisome,mitochondrion,extracellular	plastid		nucleus						peroxisome			nucleus	mitochondrion				extracellular,endoplasmic reticulum,golgi	cytosol,nucleus	extracellular		cytosol	cytosol				Q9LEW6
AT3G61210.1	S-adenosyl-L-methionine-dependent methyltransferases superfamily protein;	3	9	2	261	29568.8	9.22107	-0.251341	cytosol	cytosol,mitochondrion,extracellular,plastid,peroxisome	extracellular		plastid			mitochondrion			peroxisome			cytosol	mitochondrion				mitochondrion	mitochondrion	cytosol		cytosol	cytosol				Q9M2E3
AT3G61420.1	BSD domain (BTF2-like transcription factors, Synapse-associated proteins and DOS2-like proteins);	3	7	0	579	66389.4	8.6404	-0.61848	nucleus	cytosol,mitochondrion,nucleus,plastid	nucleus		nucleus						cytosol	nucleus		plastid	mitochondrion				mitochondrion	mitochondrion	nucleus		cytosol	nucleus				Q9M322
AT3G61700.1	Plant protein 1589 of unknown function;	3	20	1	359	39237.1	4.58048	-0.412256	nucleus	cytosol,mitochondrion,nucleus,plastid	nucleus		nucleus						cytosol	nucleus		nucleus	mitochondrion				plastid	cytosol,nucleus	nucleus	plastid	nucleus	nucleus				Q56XY3
AT3G61750.1	Cytochrome b561/ferric reductase transmembrane with DOMON related domain;	3	3	0	398	44468.4	10.1878	0.189447	plasma membrane	endoplasmic reticulum,golgi,vacuole,mitochondrion,extracellular,plasma membrane	plasma membrane		extracellular,endoplasmic reticulum,golgi			extracellular,endoplasmic reticulum,golgi			endoplasmic reticulum			plasma membrane	extracellular,endoplasmic reticulum,golgi	extracellular,endoplasmic reticulum,golgi	extracellular,endoplasmic reticulum,golgi		mitochondrion	extracellular,endoplasmic reticulum,golgi	mitochondrion	extracellular,endoplasmic reticulum,golgi	vacuole	plasma membrane				Q9M363
AT3G62050.1	Putative endonuclease or glycosyl hydrolase;	3	7	2	157	17609.8	4.63502	-0.13949	cytosol	cytosol,endoplasmic reticulum,golgi,nucleus,mitochondrion,extracellular,plasma membrane	cytosol		nucleus						cytosol			cytosol,extracellular,plasma membrane	mitochondrion				extracellular,endoplasmic reticulum,golgi	cytosol,nucleus	cytosol		cytosol	cytosol
AT3G62060.1	Pectinacetylesterase family protein;	3	9	3	419	46481.9	6.22901	-0.234606	plasma membrane	endoplasmic reticulum,golgi,vacuole,nucleus,mitochondrion,extracellular,plasma membrane	mitochondrion		extracellular,endoplasmic reticulum,golgi			extracellular,endoplasmic reticulum,golgi			plasma membrane	nucleus		nucleus	extracellular,endoplasmic reticulum,golgi	extracellular,endoplasmic reticulum,golgi	extracellular,endoplasmic reticulum,golgi		extracellular,endoplasmic reticulum,golgi	extracellular,endoplasmic reticulum,golgi	nucleus	extracellular,endoplasmic reticulum,golgi	vacuole	plasma membrane				Q84JS1
AT3G62140.1	;	3	46	2	214	24296.4	4.95993	-1.15794	nucleus	cytosol,mitochondrion,cytoskeleton,nucleus	cytoskeleton		nucleus						cytosol	nucleus		nucleus	mitochondrion				mitochondrion	cytosol,nucleus	nucleus		nucleus	nucleus				Q5XV94
AT3G62650.1	;	3	105	3	152	17503.6	11.1596	-0.567105	nucleus	cytosol,mitochondrion,nucleus,plastid	plastid		plastid				mitochondrion		nucleus			plastid	mitochondrion		mitochondrion		mitochondrion	cytosol,nucleus	cytosol		cytosol	nucleus				Q9LZK0
AT3G62950.1	Thioredoxin superfamily protein;	3	16	4	103	11312.8	8.88709	-0.061165	cytosol	cytosol,endoplasmic reticulum,golgi,plastid,nucleus,mitochondrion,extracellular	cytosol		plastid			mitochondrion	mitochondrion		cytosol			plastid	mitochondrion				mitochondrion	mitochondrion	nucleus	extracellular,endoplasmic reticulum,golgi	cytosol	cytosol	SwissProt: "cytosol" 16381842		cytosol:16381842	Q9LYC6
AT3G63090.1	Ubiquitin carboxyl-terminal hydrolase family protein;	3	18	4	404	47813.2	9.8137	-0.516337	cytosol	cytosol,mitochondrion,nucleus,plastid	nucleus		nucleus				mitochondrion		cytosol			cytosol,plastid,nucleus	mitochondrion	plastid			mitochondrion	mitochondrion	mitochondrion		cytosol	cytosol				Q9LYB3
AT3G63180.1	TIC-like;	3	16	1	978	105632	10.3371	-0.783436	nucleus	cytosol,mitochondrion,nucleus,plastid	nucleus		nucleus				mitochondrion	mitochondrion	cytosol	nucleus		nucleus	mitochondrion		plastid		mitochondrion	cytosol,nucleus	nucleus	plastid	nucleus	nucleus				A8MRY5
AT3G63240.1	DNAse I-like superfamily protein;	3	23	2	547	62179.9	8.66744	-0.710603	cytosol	cytosol,endoplasmic reticulum,golgi,nucleus,mitochondrion,extracellular	nucleus		nucleus		golgi				cytosol			nucleus	mitochondrion				extracellular,endoplasmic reticulum,golgi	cytosol,nucleus	nucleus		nucleus	cytosol				Q8GTS0
AT3G63450.1	RNA-binding (RRM/RBD/RNP motifs) family protein;	3	12	1	404	45677.8	7.55975	-0.440347	cytosol	cytosol,endoplasmic reticulum,golgi,plastid,nucleus,mitochondrion,extracellular	cytosol		nucleus						nucleus			plastid	mitochondrion				extracellular,endoplasmic reticulum,golgi	cytosol,nucleus	nucleus		nucleus	cytosol
AT4G00165.1	Bifunctional inhibitor/lipid-transfer protein/seed storage 2S albumin superfamily protein;	4	43	5	128	13338.8	8.67533	0.667188	extracellular	plastid,endoplasmic reticulum,golgi,vacuole,extracellular,plasma membrane	extracellular		extracellular,endoplasmic reticulum,golgi		vacuole	extracellular,endoplasmic reticulum,golgi			extracellular			plasma membrane	extracellular,endoplasmic reticulum,golgi	extracellular,endoplasmic reticulum,golgi	extracellular,endoplasmic reticulum,golgi		extracellular,endoplasmic reticulum,golgi	extracellular,endoplasmic reticulum,golgi	extracellular	extracellular,endoplasmic reticulum,golgi	plastid	extracellular				Q8RW93
AT4G00560.1	NAD(P)-binding Rossmann-fold superfamily protein;	4	70	1	327	36153.4	6.34654	-0.069419	golgi	cytosol,endoplasmic reticulum,golgi,plastid,nucleus,mitochondrion,extracellular	cytosol		nucleus			plastid			cytosol			golgi	mitochondrion				mitochondrion	cytosol,nucleus	nucleus	extracellular,endoplasmic reticulum,golgi	cytosol	golgi				Q3EAE2
AT4G00820.1	IQ-domain 17;	4	31	2	534	59998.8	10.9063	-1.02734	nucleus	cytosol,mitochondrion,nucleus,plastid	nucleus		nucleus			mitochondrion	mitochondrion	mitochondrion	mitochondrion	nucleus	plastid	nucleus	mitochondrion	mitochondrion	plastid		mitochondrion	cytosol,nucleus	nucleus	mitochondrion	nucleus	nucleus				Q0WPW7
AT4G01070.1	UDP-Glycosyltransferase superfamily protein;the glycosyltransferase (UGT72B1) is involved in metabolizing xenobiotica (chloroaniline and chlorophenole). Comparison between wild type and knock-out mutant demonstrates the central role of this gene for metabolizing chloroaniline but significantly less for chlorophenole. The glucosyltransferase preferred UDP-xylose over UDP-glucose indicating its (ad…	4	122	3	480	52932.6	6.10999	-0.156458	plasma membrane,golgi	cytosol,endoplasmic reticulum,golgi,plastid,nucleus,mitochondrion,extracellular,plasma membrane	cytosol		cytosol		plastid				cytosol			plasma membrane	mitochondrion		extracellular,endoplasmic reticulum,golgi		mitochondrion	cytosol,nucleus	cytosol		cytosol	golgi				Q9M156
AT4G01080.1	TRICHOME BIREFRINGENCE-LIKE 26;Encodes a member of the TBL (TRICHOME BIREFRINGENCE-LIKE) gene family containing a plant-specific DUF231 (domain of unknown function) domain. TBL gene family has 46 members, two of which (TBR/AT5G06700 and TBL3/AT5G01360) have been shown to be involved in the synthesis and deposition of secondary wall cellulose, presumably by influencing the esterification state of …	4	61	3	442	50689.9	6.86547	-0.386199	plasma membrane	cytosol,endoplasmic reticulum,golgi,plastid,nucleus,mitochondrion,extracellular,plasma membrane	plasma membrane		nucleus	plastid					endoplasmic reticulum	nucleus		plastid	extracellular,endoplasmic reticulum,golgi		plastid		mitochondrion	plastid	cytosol		cytosol	plasma membrane				O04621
AT4G01280.1	Homeodomain-like superfamily protein;	4	23	7	302	33793	9.73211	-0.656954	nucleus	cytosol,mitochondrion,nucleus,plastid	nucleus		nucleus	plastid		plastid			nucleus	nucleus	plastid	nucleus	plastid		plastid		mitochondrion	cytosol,nucleus	nucleus	plastid	nucleus	nucleus				Q571Z4
AT4G01600.1	GRAM domain family protein;	4	5	1	233	25914	9.45366	-0.309871	nucleus	cytosol,mitochondrion,nucleus,plastid	cytosol		plastid						nucleus			plastid	mitochondrion				plastid	cytosol,nucleus	cytosol		nucleus	nucleus				Q9M122
AT4G02420.1	Concanavalin A-like lectin protein kinase family protein;	4	5	0	669	75403	8.71812	-0.0572496	plasma membrane	cytosol,endoplasmic reticulum,golgi,vacuole,plastid,nucleus,mitochondrion,extracellular,plasma membrane	plasma membrane		extracellular,endoplasmic reticulum,golgi	plastid	cytosol	plastid			endoplasmic reticulum			cytosol,nucleus,plasma membrane	extracellular,endoplasmic reticulum,golgi	extracellular,endoplasmic reticulum,golgi	extracellular,endoplasmic reticulum,golgi		mitochondrion	extracellular,endoplasmic reticulum,golgi	extracellular	extracellular,endoplasmic reticulum,golgi	vacuole	plasma membrane				O81291
AT4G02790.1	GTP-binding family protein;	4	52	2	372	41724	10.4496	-0.332527	plastid	cytosol,mitochondrion,nucleus,plastid	cytosol	mitochondrion,plastid	plastid	plastid		plastid	mitochondrion	mitochondrion	plastid		plastid	plastid,nucleus	plastid	plastid	plastid		mitochondrion	plastid	cytosol	plastid	plastid	plastid				Q8H1F6
AT4G02920.1	;	4	145	4	418	47197.1	8.83011	-0.173684	cytosol	cytosol,endoplasmic reticulum,golgi,nucleus,mitochondrion,extracellular	nucleus		nucleus		cytosol	mitochondrion			cytosol			nucleus	mitochondrion				mitochondrion	extracellular,endoplasmic reticulum,golgi	nucleus		cytosol	cytosol				Q3EAC4
AT4G03610.1	Metallo-hydrolase/oxidoreductase superfamily protein;	4	1	0	303	34025.7	5.51297	-0.206601	cytosol	cytosol,endoplasmic reticulum,golgi,plastid,nucleus,mitochondrion,extracellular	extracellular		nucleus						cytosol	nucleus		plastid	mitochondrion		extracellular,endoplasmic reticulum,golgi		extracellular,endoplasmic reticulum,golgi	cytosol,nucleus	cytosol		cytosol	cytosol				Q9SY39
AT4G04750.1	Major facilitator superfamily protein;	4	5	0	482	51680.3	5.02455	0.61722	plasma membrane	cytosol,endoplasmic reticulum,golgi,plastid,mitochondrion,extracellular,plasma membrane	plasma membrane		plastid	plastid					cytosol		plastid	plasma membrane	extracellular,endoplasmic reticulum,golgi		extracellular,endoplasmic reticulum,golgi		mitochondrion	plastid	extracellular	plastid	plasma membrane	plasma membrane	SwissProt: "plasma membrane" 16381842		plasma membrane:16381842	Q8GXK5
AT4G04790.1	Tetratricopeptide repeat (TPR)-like superfamily protein;	4	5	2	821	92840.9	6.47822	-0.241778	cytosol	cytosol,mitochondrion,nucleus,plastid	plastid		plastid			mitochondrion		mitochondrion	cytosol		plastid	cytosol	mitochondrion	mitochondrion	plastid		plastid	mitochondrion	nucleus	mitochondrion	plastid	cytosol
AT4G04840.1	methionine sulfoxide reductase B6;	4	85	3	153	17098.4	7.27301	-0.535948	cytosol	cytosol,mitochondrion,nucleus	cytosol		nucleus		nucleus				cytosol			nucleus	mitochondrion				mitochondrion	cytosol,nucleus	cytosol		cytosol	cytosol	Amigo: "cytosol" 17031545	cytosol:17031545		Q8GWF4
AT4G04960.1	Concanavalin A-like lectin protein kinase family protein;	4	17	3	686	76697.4	6.63772	-0.0214286	plasma membrane	cytosol,endoplasmic reticulum,golgi,plastid,nucleus,extracellular,plasma membrane	plasma membrane		extracellular,endoplasmic reticulum,golgi	plastid		extracellular,endoplasmic reticulum,golgi			extracellular			cytosol,nucleus,extracellular,plasma membrane	extracellular,endoplasmic reticulum,golgi	extracellular,endoplasmic reticulum,golgi	extracellular,endoplasmic reticulum,golgi		extracellular,endoplasmic reticulum,golgi	extracellular,endoplasmic reticulum,golgi	cytosol	extracellular,endoplasmic reticulum,golgi	plasma membrane	plasma membrane				Q9S9U1
AT4G05070.1	Wound-responsive family protein;	4	113	3	87	9308	10.5974	-0.358621	nucleus	cytosol,mitochondrion,nucleus,plastid	plastid		nucleus	plastid		mitochondrion			cytosol		plastid	nucleus	plastid		mitochondrion		mitochondrion	cytosol,nucleus	nucleus	plastid	plastid	nucleus				Q9S9T1
AT4G05440.1	temperature sensing protein-related;	4	25	0	333	38779.5	4.27161	-0.467868	nucleus	cytosol,mitochondrion,nucleus	cytosol		nucleus						cytosol			nucleus	mitochondrion				mitochondrion	cytosol,nucleus	nucleus		cytosol	nucleus				Q9M0V1
AT4G05520.1	EPS15 homology domain 2;Encodes AtEHD2, one of the Arabidopsis Eps15 homology domain proteins involved in endocytosis (AtEHD1, At3g20290).	4	0	1	546	61386.2	7.26714	-0.312271	cytosol	cytosol,endoplasmic reticulum,golgi,plastid,nucleus,mitochondrion,extracellular	cytosol		cytosol						cytosol			plastid,nucleus	mitochondrion				extracellular,endoplasmic reticulum,golgi	cytosol,nucleus	cytosol		cytosol	cytosol	Amigo: "plasma membrane" 18547399|Tair: "plasma membrane" 18547399	plasma membrane:18547399		Q3EAA4	plasma membrane:18547399
AT4G08685.1	Pollen Ole e 1 allergen and extensin family protein;Encodes a protein, expressed in leaves, with similarity to pollen allergens.	4	152	7	159	17667.1	6.73831	-0.196226	extracellular	nucleus,extracellular,endoplasmic reticulum,golgi	extracellular		extracellular,endoplasmic reticulum,golgi		extracellular	extracellular,endoplasmic reticulum,golgi			endoplasmic reticulum			nucleus	extracellular,endoplasmic reticulum,golgi	extracellular,endoplasmic reticulum,golgi	extracellular,endoplasmic reticulum,golgi		extracellular,endoplasmic reticulum,golgi	extracellular,endoplasmic reticulum,golgi	nucleus	extracellular,endoplasmic reticulum,golgi	extracellular	extracellular				Q9SZY5
AT4G09030.1	arabinogalactan protein 10;Encodes arabinogalactan protein (AGP10).	4	133	4	127	12071.4	9.69165	0.297638	extracellular	plastid,nucleus,extracellular,endoplasmic reticulum,golgi	nucleus		extracellular,endoplasmic reticulum,golgi	plastid		extracellular,endoplasmic reticulum,golgi			extracellular		plastid	nucleus	extracellular,endoplasmic reticulum,golgi	extracellular,endoplasmic reticulum,golgi	extracellular,endoplasmic reticulum,golgi		extracellular,endoplasmic reticulum,golgi	extracellular,endoplasmic reticulum,golgi	nucleus	plastid	plastid	extracellular	SwissProt: "plasma membrane" 16381842		plasma membrane:16381842	Q9M0S4
AT4G09750.1	NAD(P)-binding Rossmann-fold superfamily protein;	4	25	1	322	35160.9	8.41995	-0.217081	mitochondrion	cytosol,endoplasmic reticulum,golgi,plastid,mitochondrion,extracellular	plastid		cytosol			mitochondrion		mitochondrion	mitochondrion			plastid	mitochondrion	mitochondrion	mitochondrion		extracellular,endoplasmic reticulum,golgi	extracellular,endoplasmic reticulum,golgi	mitochondrion	mitochondrion	plastid	cytosol
AT4G09760.1	Protein kinase superfamily protein;encodes a choline synthase whose gene expression is induced by high salt and mannitol.	4	32	2	346	40352.7	4.74989	-0.409827	cytosol	cytosol,mitochondrion,cytoskeleton,nucleus,plastid	cytosol		cytosol						cytosol			plastid	mitochondrion	plastid			mitochondrion	cytosol,nucleus	cytosol		cytoskeleton	cytosol				Q9SZ92
AT4G09970.1	;	4	4	3	250	28117	5.99862	-0.5788	plastid	cytosol,endoplasmic reticulum,golgi,plastid,nucleus,mitochondrion,extracellular	nucleus		plastid	plastid		extracellular,endoplasmic reticulum,golgi			plastid	nucleus		nucleus	plastid	plastid	plastid		mitochondrion	plastid	nucleus	plastid	plastid	cytosol				Q6DBH2
AT4G10310.1	high-affinity K+ transporter 1;encodes a sodium transporter (HKT1) expressed in xylem parenchyma cells. Mutants over-accumulate sodium in shoot tissue and have increased sodium in the xylem sap and reduced sodium in phloem sap and roots.	4	8	6	506	57453.6	8.81911	0.37253	plasma membrane	plastid,endoplasmic reticulum,golgi,mitochondrion,extracellular,plasma membrane	plasma membrane		plastid	plastid		mitochondrion	mitochondrion	mitochondrion	plasma membrane			plasma membrane	extracellular,endoplasmic reticulum,golgi	mitochondrion	extracellular,endoplasmic reticulum,golgi		mitochondrion	mitochondrion	extracellular	mitochondrion	plasma membrane	plasma membrane	Amigo: "plasma membrane" 16359386|SwissProt: "plasma membrane" 16381842|Tair: "plasma membrane" 16359386	plasma membrane:16359386	plasma membrane:16381842	Q84TI7	plasma membrane:16359386
AT4G10390.1	Protein kinase superfamily protein;	4	4	4	342	37788.7	7.17717	-0.0616959	cytosol	cytosol,mitochondrion,nucleus,plasma membrane,plastid	plasma membrane		nucleus						cytosol			nucleus	mitochondrion	plastid			mitochondrion	cytosol,nucleus	nucleus		nucleus	cytosol				Q9SV83
AT4G11460.1	cysteine-rich RLK (RECEPTOR-like protein kinase) 30;Encodes a cysteine-rich receptor-like protein kinase.	4	12	0	700	77804.1	6.97176	-0.126143	plasma membrane	endoplasmic reticulum,golgi,vacuole,nucleus,extracellular,plasma membrane	extracellular		extracellular,endoplasmic reticulum,golgi		plasma membrane	extracellular,endoplasmic reticulum,golgi			plasma membrane			nucleus,plasma membrane	extracellular,endoplasmic reticulum,golgi	extracellular,endoplasmic reticulum,golgi	extracellular,endoplasmic reticulum,golgi		extracellular,endoplasmic reticulum,golgi	extracellular,endoplasmic reticulum,golgi	nucleus	extracellular,endoplasmic reticulum,golgi	vacuole	plasma membrane	SwissProt: "plasma membrane" 16381842		plasma membrane:16381842	Q9LDT0
AT4G12750.1	Homeodomain-like transcriptional regulator;	4	7	0	1131	127812	7.92997	-0.505393	nucleus	cytosol,mitochondrion,nucleus	nucleus		nucleus				mitochondrion		nucleus	nucleus		nucleus	mitochondrion		mitochondrion		mitochondrion	cytosol,nucleus	nucleus		nucleus	nucleus				Q9SU11
AT4G12900.1	Gamma interferon responsive lysosomal thiol (GILT) reductase family protein;	4	8	0	231	26026.2	6.58239	-0.119481	extracellular	nucleus,extracellular,endoplasmic reticulum,golgi	extracellular		extracellular,endoplasmic reticulum,golgi			extracellular,endoplasmic reticulum,golgi			endoplasmic reticulum			nucleus	extracellular,endoplasmic reticulum,golgi	extracellular,endoplasmic reticulum,golgi	extracellular,endoplasmic reticulum,golgi		extracellular,endoplasmic reticulum,golgi	extracellular,endoplasmic reticulum,golgi	extracellular	extracellular,endoplasmic reticulum,golgi	extracellular	extracellular				Q9SV79
AT4G13350.1	NSP (nuclear shuttle protein)-interacting GTPase;Encodes a GTPase that interacts with nuclear shuttle proteins (NSPs) from a number of different plant viruses. The gene is widely expressed and NIG transcript levels do not rise in response to viral infection. This cytoplasmic protein does not directly interact with a viral movement protein (MP), but, it does promote the movement of NSP from the nu…	4	60	2	602	65030.3	7.37333	-0.754153	cytosol,nucleus	cytosol,endoplasmic reticulum,golgi,nucleus,mitochondrion,extracellular	nucleus		nucleus						cytosol	nucleus		nucleus,golgi	mitochondrion		extracellular,endoplasmic reticulum,golgi		mitochondrion	cytosol,nucleus	nucleus		nucleus	cytosol	Amigo: "cytosol" 18433157|Tair: "cytosol" 18433157	cytosol:18433157		Q8W4K6	cytosol:18433157
AT4G13400.1	2-oxoglutarate (2OG) and Fe(II)-dependent oxygenase superfamily protein;	4	4	0	357	39989.1	5.27794	-0.455742	nucleus	cytosol,mitochondrion,nucleus,extracellular,plastid	nucleus		nucleus						cytosol	nucleus		cytosol	mitochondrion				mitochondrion	plastid	extracellular		nucleus	nucleus
AT4G13572.1	;	4	2	0	184	21528.3	9.1493	-0.279891	extracellular	cytosol,endoplasmic reticulum,golgi,plastid,nucleus,mitochondrion,extracellular	nucleus		plastid		cytosol	mitochondrion			endoplasmic reticulum			nucleus	mitochondrion		extracellular,endoplasmic reticulum,golgi		mitochondrion	cytosol,nucleus	nucleus		plastid	extracellular
AT4G13575.1	;	4	3	0	85	10108.7	10.824	-0.551765	cytosol	cytosol,mitochondrion,nucleus,plastid	plastid		plastid				mitochondrion		cytosol			plastid	mitochondrion				mitochondrion	mitochondrion	nucleus		nucleus	nucleus
AT4G13750.1	Histidine kinase-, DNA gyrase B-, and HSP90-like ATPase family protein;Encodes NO VEIN (NOV), a plant-specific nuclear factor required for leaf vascular development, cellular patterning and stem cell maintenance in the root meristem, as well as for cotyledon outgrowth and separation. nov mutations affect many aspects of auxin-dependent development without directly affecting auxin perception.	4	3	1	2729	306365	6.34499	-0.288054	nucleus	cytosol,mitochondrion,nucleus,plastid			nucleus	plastid					nucleus	nucleus		plastid	mitochondrion				mitochondrion	cytosol,nucleus	nucleus		nucleus	nucleus	Amigo: "nucleus" 19880797	nucleus:19880797		Q9SVN7
AT4G14020.1	Rapid alkalinization factor (RALF) family protein;	4	31	4	111	12790.7	6.68125	-1.22342	nucleus	cytosol,mitochondrion,nucleus,plastid	nucleus		nucleus						cytosol	nucleus		nucleus	mitochondrion				plastid	cytosol,nucleus	cytosol		cytosol	nucleus				O23263
AT4G14690.1	Chlorophyll A-B binding family protein;Encodes an early light-induced protein. ELIPs are thought not to be directly involved in the synthesis and assembly of specific photosynthetic complexes, but rather affect the biogenesis of all chlorophyll-binding complexes. A study (PMID 17553115) has shown that the chlorophyll synthesis pathway was downregulated as a result of constitutive ELIP2 expression…	4	28	5	193	20345.8	10.3454	0.171503	plastid	mitochondrion,plastid,plasma membrane,golgi	mitochondrion		plastid	plastid	plastid	plastid		mitochondrion	plastid			plastid,plasma membrane,golgi	plastid	plastid	plastid		plastid	plastid	mitochondrion	plastid	plastid	plastid				Q94K66
AT4G14830.1	;	4	7	3	152	16936.3	5.58886	-0.361184	nucleus	cytosol,mitochondrion,nucleus,extracellular,plastid	cytosol		plastid		cytosol				cytosol	nucleus		nucleus	mitochondrion				mitochondrion	cytosol,nucleus	extracellular		cytosol	nucleus				O23338
AT4G15233.1	ABC-2 and Plant PDR ABC-type transporter family protein;	4	7	0	1311	149204	8.37214	0.068955	plasma membrane	cytosol,nucleus,peroxisome,mitochondrion,extracellular,plasma membrane	plasma membrane		cytosol						peroxisome	nucleus		plasma membrane	mitochondrion				mitochondrion	cytosol,nucleus	extracellular		plasma membrane	peroxisome
AT4G15248.1	B-box type zinc finger family protein;	4	56	1	117	13562.4	8.21807	-0.380342	nucleus	cytosol,mitochondrion,nucleus	cytosol		nucleus		nucleus				cytosol	nucleus		nucleus	mitochondrion				mitochondrion	cytosol,nucleus	nucleus		cytosol	nucleus
AT4G15490.1	UDP-Glycosyltransferase superfamily protein;Encodes a protein that might have sinapic acid:UDP-glucose glucosyltransferase activity.	4	55	7	479	53915.8	5.58485	-0.154071	plasma membrane	cytosol,mitochondrion,plastid,plasma membrane,golgi	cytosol		cytosol		cytosol	mitochondrion			cytosol			plasma membrane	mitochondrion				mitochondrion	mitochondrion	cytosol		plastid	golgi				O23401
AT4G15550.1	indole-3-acetate beta-D-glucosyltransferase;UDP-glucose:indole-3-acetate beta-D-glucosyltransferase	4	134	5	474	53869.9	4.84562	-0.261392	plastid	cytosol,mitochondrion,plastid,plasma membrane,golgi	plasma membrane		plastid	plastid		plastid		mitochondrion	plastid		plastid	plasma membrane	plastid		plastid		mitochondrion	plastid	cytosol	plastid	plastid	golgi				O04930
AT4G15850.1	RNA helicase 1;plant DEAD box-like RNA helicase.	4	4	6	522	57719	9.41913	-0.203831	nucleus	cytosol,mitochondrion,nucleus,plastid	plastid		nucleus						nucleus			nucleus	mitochondrion				mitochondrion	cytosol,nucleus	mitochondrion		nucleus	nucleus				Q7FGZ2
AT4G15920.1	Nodulin MtN3 family protein;	4	21	1	241	26814.9	6.5335	0.546473	plasma membrane	endoplasmic reticulum,golgi,vacuole,nucleus,extracellular,plasma membrane	plasma membrane		nucleus			extracellular,endoplasmic reticulum,golgi			endoplasmic reticulum			plasma membrane	extracellular,endoplasmic reticulum,golgi		extracellular,endoplasmic reticulum,golgi		extracellular,endoplasmic reticulum,golgi	extracellular,endoplasmic reticulum,golgi	extracellular	extracellular,endoplasmic reticulum,golgi	vacuole	plasma membrane				Q84WN3
AT4G16141.1	GATA type zinc finger transcription factor family protein;	4	36	4	197	21184.5	10.6667	-0.806599	nucleus	cytosol,mitochondrion,nucleus,extracellular,plastid	extracellular		nucleus		nucleus				cytosol	nucleus		nucleus	mitochondrion				plastid	cytosol,nucleus	nucleus		nucleus	cytosol				Q8GW81
AT4G16380.1	Heavy metal transport/detoxification superfamily protein ;	4	63	6	254	27798.9	9.01644	-0.920472	cytosol	cytosol,mitochondrion,nucleus,extracellular,plastid	nucleus		nucleus		cytosol				cytosol	nucleus		nucleus	mitochondrion				plastid	cytosol,nucleus	extracellular		mitochondrion	cytosol
AT4G16490.1	ARM repeat superfamily protein;	4	72	3	472	50326.9	5.15925	-0.14089	plastid	cytosol,mitochondrion,nucleus,plastid	nucleus		nucleus	plastid					plastid	nucleus	plastid	nucleus	plastid		plastid		mitochondrion	plastid	nucleus	plastid	cytosol	cytosol				Q8GWN8
AT4G16740.1	terpene synthase 03;Encodes an (E,E)-alpha-farnesene synthase in the Col ecotype of Arabidopsis. This enzyme can also catalyze the formation of (E)-beta-ocimene as well as trace amounts of myrcene and other related compounds in vitro. The cytosolic localization of the protein may make it favor (E,E)-alpha-farnesene biosynthesis because the precursor of this product, FPP, is primarily cytosolic. T…	4	16	3	565	65756.9	7.66116	-0.403186	cytosol	cytosol,mitochondrion,plastid	cytosol		plastid			mitochondrion	mitochondrion	mitochondrion	mitochondrion			plastid	mitochondrion		mitochondrion		mitochondrion	mitochondrion	cytosol	mitochondrion	mitochondrion	plastid	SwissProt: "plastid" 16381842		plastid:16381842	A4FVP2
AT4G16745.1	Exostosin family protein;	4	19	2	542	62990.7	10.1738	-0.354059	plasma membrane,endoplasmic reticulum	cytosol,endoplasmic reticulum,golgi,plastid,nucleus,mitochondrion,plasma membrane	plasma membrane		plastid				mitochondrion		endoplasmic reticulum	nucleus		golgi	mitochondrion				mitochondrion	cytosol,nucleus	mitochondrion		cytosol	cytosol				Q8RXU2
AT4G16860.1	Disease resistance protein (TIR-NBS-LRR class) family;Confers resistance to Peronospora parasitica. RPP4 is coordinately regulated by transcriptional activation and RNA silencing.	4	25	2	1147	130437	5.54654	-0.127027	cytosol	cytosol,mitochondrion,nucleus,plasma membrane,plastid	cytosol		plastid		nucleus	mitochondrion			cytosol		plastid	cytosol,plasma membrane	plastid		plastid		mitochondrion	mitochondrion	cytosol	plastid	cytosol	cytosol				Q8L843
AT4G16880.1	Leucine-rich repeat (LRR) family protein;	4	7	1	153	17925.9	6.74178	-0.317647	cytosol,plasma membrane	cytosol,mitochondrion,nucleus,extracellular,plasma membrane	cytosol		nucleus		nucleus				cytosol			nucleus,extracellular,plasma membrane	mitochondrion				mitochondrion	cytosol,nucleus	nucleus		cytosol	cytosol				O23531
AT4G16950.1	Disease resistance protein (TIR-NBS-LRR class) family;Contains a putative nucleotide binding site and leucine-rich repeats. Similar to the plant resistance genes N and L6, and to the toll and interleukin-1 receptors. Confers resistance to Peronospora parasitica.	4	45	2	1449	164470	5.26535	-0.177226	cytosol	cytosol,mitochondrion,nucleus,plasma membrane,plastid	cytosol		nucleus			mitochondrion			cytosol	nucleus		cytosol,plasma membrane	mitochondrion		plastid		mitochondrion	mitochondrion	cytosol	mitochondrion	nucleus	cytosol				Q3EA03
AT4G17245.1	RING/U-box superfamily protein;	4	48	2	166	18305	6.75714	0.0228916	plasma membrane	endoplasmic reticulum,golgi,nucleus,mitochondrion,extracellular,plasma membrane	extracellular		nucleus			mitochondrion			endoplasmic reticulum			nucleus	extracellular,endoplasmic reticulum,golgi		extracellular,endoplasmic reticulum,golgi		mitochondrion	extracellular,endoplasmic reticulum,golgi	nucleus		nucleus	plasma membrane				Q940N3
AT4G17460.1	Homeobox-leucine zipper protein 4 (HB-4) / HD-ZIP protein;Encodes homeobox protein HAT1.	4	59	6	282	31556.4	8.59363	-0.769858	nucleus	cytosol,mitochondrion,nucleus,plastid	nucleus		nucleus	plastid	nucleus				nucleus	nucleus		nucleus	mitochondrion		plastid		mitochondrion	cytosol,nucleus	nucleus	plastid	nucleus	nucleus	SwissProt: "nucleus" 16381842		nucleus:16381842	P46600
AT4G17610.1	tRNA/rRNA methyltransferase (SpoU) family protein;	4	5	1	1850	207940	6.59321	-0.00810811	plasma membrane	cytosol,endoplasmic reticulum,golgi,plastid,nucleus,extracellular,plasma membrane			plastid	plastid		extracellular,endoplasmic reticulum,golgi			cytosol	nucleus		nucleus	plastid	plastid	plastid		extracellular,endoplasmic reticulum,golgi	extracellular,endoplasmic reticulum,golgi	cytosol	extracellular,endoplasmic reticulum,golgi	nucleus	plasma membrane				O23602
AT4G17860.1	Protein of Unknown Function (DUF239);	4	21	2	356	41324.6	8.81269	-0.359831	extracellular	plastid,endoplasmic reticulum,golgi,vacuole,mitochondrion,extracellular	extracellular		extracellular,endoplasmic reticulum,golgi		vacuole				extracellular			plastid	extracellular,endoplasmic reticulum,golgi	extracellular,endoplasmic reticulum,golgi	extracellular,endoplasmic reticulum,golgi		mitochondrion	extracellular,endoplasmic reticulum,golgi	extracellular	extracellular,endoplasmic reticulum,golgi	extracellular	extracellular				Q1PE74
AT4G17940.1	Tetratricopeptide repeat (TPR)-like superfamily protein;	4	47	2	274	30077.1	4.31508	-0.650365	mitochondrion	mitochondrion,plastid,nucleus	nucleus		plastid	plastid		mitochondrion		mitochondrion	mitochondrion	nucleus	plastid	nucleus	mitochondrion	mitochondrion	mitochondrion		mitochondrion	plastid	nucleus	mitochondrion	plastid	mitochondrion				Q0WUZ1
AT4G18390.1	TEOSINTE BRANCHED 1, cycloidea and PCF transcription factor 2;	4	67	10	365	40180.7	7.99861	-0.914795	nucleus	cytosol,mitochondrion,nucleus,plastid	nucleus		nucleus						cytosol	nucleus	plastid	nucleus	mitochondrion				mitochondrion	cytosol,nucleus	nucleus		nucleus	nucleus	SwissProt: "nucleus" 16381842		nucleus:16381842	Q93V43
AT4G19020.1	chromomethylase 2;	4	9	1	1295	145023	8.3847	-0.627722	nucleus	cytosol,endoplasmic reticulum,golgi,nucleus,mitochondrion,extracellular	nucleus		nucleus						nucleus	nucleus		nucleus	mitochondrion		extracellular,endoplasmic reticulum,golgi		mitochondrion	cytosol,nucleus	nucleus		nucleus	nucleus	SwissProt: "nucleus" 16381842		nucleus:16381842	Q94F87
AT4G19200.1	proline-rich family protein;	4	182	7	179	17745.6	10.1824	-0.913408	plasma membrane	cytosol,endoplasmic reticulum,golgi,plastid,nucleus,peroxisome,mitochondrion,extracellular,plasma membrane	nucleus		nucleus						cytosol			cytosol,plastid,nucleus,plasma membrane	mitochondrion		extracellular,endoplasmic reticulum,golgi		extracellular,endoplasmic reticulum,golgi	cytosol,nucleus	cytosol		nucleus	peroxisome				Q9M0L8
AT4G20010.1	plastid transcriptionally active 9;	4	34	5	371	41731.5	9.41389	-0.556873	mitochondrion	cytosol,mitochondrion,nucleus,plastid,golgi	plastid		plastid			plastid		mitochondrion	plastid			nucleus,golgi	mitochondrion	mitochondrion	mitochondrion		mitochondrion	mitochondrion	nucleus		cytosol	mitochondrion	Amigo: "plastid" 16326926|Tair: "plastid" 16326926	plastid:16326926		O49428	plastid:16326926
AT4G20320.1	CTP synthase family protein;	4	23	2	597	65936.9	8.67721	-0.176214	plastid,plasma membrane,golgi	cytosol,endoplasmic reticulum,golgi,plastid,nucleus,peroxisome,mitochondrion,extracellular	cytosol		cytosol		cytosol	extracellular,endoplasmic reticulum,golgi			peroxisome			plastid	mitochondrion				extracellular,endoplasmic reticulum,golgi	cytosol,nucleus	cytosol		plastid	golgi				Q0WRY1
AT4G21215.1	;	4	27	1	197	21166.9	10.5386	-0.430457	nucleus	cytosol,endoplasmic reticulum,golgi,nucleus,mitochondrion,cytoskeleton,extracellular	mitochondrion		nucleus		nucleus				cytosol			nucleus	mitochondrion				extracellular,endoplasmic reticulum,golgi	cytosol,nucleus	cytosol		cytoskeleton	nucleus				Q304A4
AT4G21270.1	kinesin 1;Encodes a kinesin-like motor protein heavy chain. Loss of function mutations have reduced fertility and are defective in spindle formation in male meiosis.	4	12	1	793	89052.5	7.21433	-0.665448	nucleus	cytosol,mitochondrion,nucleus,plastid	nucleus		nucleus		nucleus				cytosol	nucleus	plastid	cytosol,nucleus	mitochondrion		mitochondrion		mitochondrion	cytosol,nucleus	nucleus	plastid	nucleus	cytosol	Amigo: "cytoskeleton" 0012112142|Amigo: "nucleus" 8597656|Tair: "nucleus" 8597656	cytoskeleton:0012112142;nucleus:8597656		Q07970	nucleus:8597656
AT4G21534.1	Diacylglycerol kinase family protein;	4	0	0	481	53893.4	5.60475	-0.0738046	cytosol	cytosol,endoplasmic reticulum,golgi,plastid,nucleus,mitochondrion,extracellular,plasma membrane	cytosol		cytosol			extracellular,endoplasmic reticulum,golgi			cytosol			plastid	mitochondrion				mitochondrion	cytosol,nucleus	cytosol		plasma membrane	cytosol
AT4G21650.1	Subtilase family protein;	4	88	4	766	81484.5	7.42761	0.0182768	extracellular	cytosol,endoplasmic reticulum,golgi,vacuole,plastid,mitochondrion,extracellular	plastid		extracellular,endoplasmic reticulum,golgi			extracellular,endoplasmic reticulum,golgi			vacuole			extracellular	extracellular,endoplasmic reticulum,golgi	extracellular,endoplasmic reticulum,golgi	extracellular,endoplasmic reticulum,golgi		mitochondrion	extracellular,endoplasmic reticulum,golgi	cytosol	extracellular,endoplasmic reticulum,golgi	plastid	vacuole				Q8GUK4
AT4G21750.1	Homeobox-leucine zipper family protein / lipid-binding START domain-containing protein;Encodes a homeobox protein similar to GL2. It is expressed in both the apical and basal daughter cells of the zygote as well as their progeny. Expression is detected starting the two-celled stage of embryo development and is later restricted to the outermost, epidermal cell layer from its inception. Its promote…	4	79	3	762	83494.8	5.7192	-0.337533	nucleus	cytosol,mitochondrion,nucleus,plastid	plastid		nucleus						nucleus	nucleus		nucleus	mitochondrion				mitochondrion	cytosol,nucleus	nucleus		nucleus	nucleus	SwissProt: "nucleus" 16381842		nucleus:16381842	Q8RWU4
AT4G21760.1	beta-glucosidase 47;	4	1	0	535	61965.5	6.67549	-0.373458	vacuole	cytosol,endoplasmic reticulum,golgi,vacuole,plastid,mitochondrion,extracellular	cytosol		plastid		extracellular	plastid	mitochondrion		vacuole			vacuole	extracellular,endoplasmic reticulum,golgi		extracellular,endoplasmic reticulum,golgi		extracellular,endoplasmic reticulum,golgi	mitochondrion	cytosol	extracellular,endoplasmic reticulum,golgi	cytosol	cytosol				Q9SVS1
AT4G21810.1	DERLIN-2.1;	4	105	4	244	28214.8	8.56847	0.479918	endoplasmic reticulum	cytosol,endoplasmic reticulum,golgi,nucleus,mitochondrion,extracellular,plasma membrane	plasma membrane		nucleus			mitochondrion			cytosol			endoplasmic reticulum	extracellular,endoplasmic reticulum,golgi		extracellular,endoplasmic reticulum,golgi		mitochondrion	mitochondrion	extracellular		cytosol	plasma membrane	SwissProt: "endoplasmic reticulum" 16381842		endoplasmic reticulum:16381842	Q8VZ96
AT4G21910.1	MATE efflux family protein;	4	61	1	507	55693.4	5.82395	0.596647	plasma membrane	cytosol,endoplasmic reticulum,golgi,vacuole,nucleus,peroxisome,mitochondrion,extracellular,plasma membrane	plasma membrane		nucleus		vacuole				plasma membrane			plasma membrane	extracellular,endoplasmic reticulum,golgi				mitochondrion	cytosol,nucleus	extracellular		plasma membrane	peroxisome				Q940N9
AT4G22770.1	AT hook motif DNA-binding family protein;	4	13	5	334	35096.2	9.83016	-0.393413	nucleus	cytosol,mitochondrion,nucleus,plastid	nucleus		nucleus	plastid					nucleus	nucleus	plastid	nucleus	mitochondrion		plastid		mitochondrion	cytosol,nucleus	nucleus		nucleus	nucleus				O49658
AT4G22820.1	A20/AN1-like zinc finger family protein;	4	102	5	176	18903.5	8.15304	-0.375568	nucleus	cytosol,mitochondrion,nucleus,extracellular,plastid	plastid		nucleus		nucleus				cytosol	nucleus		nucleus	mitochondrion		plastid		mitochondrion	plastid	extracellular		plastid	nucleus				O49663
AT4G23540.1	ARM repeat superfamily protein;	4	14	0	1131	123484	7.42124	-0.13855	nucleus,plasma membrane	cytosol,endoplasmic reticulum,golgi,nucleus,mitochondrion,extracellular	nucleus		nucleus						endoplasmic reticulum	nucleus		nucleus	extracellular,endoplasmic reticulum,golgi				mitochondrion	cytosol,nucleus	nucleus		nucleus	cytosol
AT4G23750.1	cytokinin response factor 2;encodes a member of the ERF (ethylene response factor) subfamily B-5 of ERF/AP2 transcription factor family. The protein contains one AP2 domain. There are 7 members in this subfamily. Monopteros target gene.	4	28	4	343	37874.4	6.68499	-0.502624	nucleus	cytosol,mitochondrion,nucleus,extracellular,plastid	plastid	mitochondrion,plastid	nucleus		nucleus				nucleus	nucleus		nucleus	mitochondrion				mitochondrion	cytosol,nucleus	extracellular		nucleus	nucleus	Amigo: "nucleus" 20220754|SwissProt: "cytosol,nucleus" 16381842	nucleus:20220754	cytosol:16381842;nucleus:16381842	Q9SUQ2
AT4G23820.1	Pectin lyase-like superfamily protein;	4	142	5	444	48637.9	8.65905	-0.149775	extracellular	cytosol,endoplasmic reticulum,golgi,vacuole,plastid,mitochondrion,extracellular,plasma membrane	extracellular		extracellular,endoplasmic reticulum,golgi			extracellular,endoplasmic reticulum,golgi			extracellular			plasma membrane	extracellular,endoplasmic reticulum,golgi	extracellular,endoplasmic reticulum,golgi	mitochondrion		extracellular,endoplasmic reticulum,golgi	extracellular,endoplasmic reticulum,golgi	cytosol	extracellular,endoplasmic reticulum,golgi	plastid	vacuole				Q9SUP5
AT4G24140.1	alpha/beta-Hydrolases superfamily protein;	4	17	3	498	56214.2	9.08715	-0.12751	plasma membrane	cytosol,endoplasmic reticulum,golgi,nucleus,mitochondrion,extracellular,plasma membrane	plasma membrane		nucleus		cytosol	extracellular,endoplasmic reticulum,golgi			endoplasmic reticulum	nucleus			extracellular,endoplasmic reticulum,golgi		extracellular,endoplasmic reticulum,golgi		mitochondrion	extracellular,endoplasmic reticulum,golgi	cytosol	extracellular,endoplasmic reticulum,golgi	cytosol	golgi				O22977
AT4G24350.1	Phosphorylase superfamily protein;	4	34	4	336	36698.2	8.30374	0.0139881	extracellular	cytosol,endoplasmic reticulum,golgi,plastid,mitochondrion,extracellular	extracellular		extracellular,endoplasmic reticulum,golgi	plastid	cytosol	extracellular,endoplasmic reticulum,golgi			endoplasmic reticulum			cytosol,plastid	extracellular,endoplasmic reticulum,golgi	extracellular,endoplasmic reticulum,golgi	extracellular,endoplasmic reticulum,golgi		mitochondrion	extracellular,endoplasmic reticulum,golgi	extracellular	extracellular,endoplasmic reticulum,golgi	plastid	golgi				Q94K59
AT4G25020.1	D111/G-patch domain-containing protein;	4	14	3	375	41844.8	5.90809	-0.6792	nucleus	cytosol,mitochondrion,nucleus,plastid	nucleus		plastid			mitochondrion			nucleus		plastid	nucleus	mitochondrion		plastid		mitochondrion	cytosol,nucleus	nucleus		plastid	nucleus				Q9SW24
AT4G25470.1	C-repeat/DRE binding factor 2;Encodes a member of the DREB subfamily A-1 of ERF/AP2 transcription factor family (CBF2). The protein contains one AP2 domain. There are six members in this subfamily, including CBF1, CBF2, and CBF3. This gene is involved in response to low temperature, abscisic acid, and circadian rhythm. Overexpressing this gene leads to increased freeze tolerance and induces the e…	4	16	35	216	24265.5	4.75205	-0.522222	nucleus	mitochondrion,plastid,nucleus	nucleus		nucleus		nucleus				nucleus	nucleus	plastid	nucleus	mitochondrion		mitochondrion		plastid	plastid	nucleus		nucleus	nucleus	SwissProt: "nucleus" 16381842		nucleus:16381842	Q9SYS6
AT4G25480.1	dehydration response element B1A;encodes a member of the DREB subfamily A-1 of ERF/AP2 transcription factor family (CBF3). The protein contains one AP2 domain. There are six members in this subfamily, including CBF1, CBF2, and CBF3. This gene is involved in response to low temperature and abscisic acid.	4	7	36	216	24237.3	4.86731	-0.488426	nucleus	mitochondrion,plastid,nucleus	nucleus		nucleus						nucleus	nucleus	plastid	nucleus	mitochondrion		mitochondrion		plastid	plastid	mitochondrion		nucleus	nucleus	SwissProt: "nucleus" 16381842		nucleus:16381842	Q9M0L0
AT4G25580.1	CAP160 protein;	4	33	4	626	66523.8	6.6635	-0.97508	nucleus	cytosol,mitochondrion,nucleus	nucleus		nucleus						cytosol	nucleus		nucleus	mitochondrion				mitochondrion	cytosol,nucleus	nucleus		nucleus	nucleus				Q8RY15
AT4G25990.1	CCT motif family protein;chloroplast import apparatus CIA2-like. CIA2 is a transcription factor which upregulates chloroplast translocon genes	4	3	2	394	44580.3	8.56831	-0.798223	nucleus	mitochondrion,plastid,nucleus	nucleus		nucleus	plastid	nucleus				nucleus	nucleus	plastid	nucleus	plastid		plastid		mitochondrion	plastid	nucleus	plastid	nucleus	nucleus				Q94KJ2
AT4G27010.1	;	4	2	0	2374	266645	6.16367	0.0620472	nucleus	cytosol,mitochondrion,nucleus			nucleus						cytosol	nucleus		nucleus	mitochondrion				mitochondrion	cytosol,nucleus	nucleus		nucleus	cytosol
AT4G27030.1	fatty acid desaturase A;Encodes an unusual palmitate desaturase that is highly substrate specific. It introduces a delta-3 trans double bond at palmitate at the sn-2 position of phosphatidylglycerol.	4	63	3	323	36381.4	8.38207	-0.201858	plastid	cytosol,mitochondrion,nucleus,plasma membrane,plastid	plasma membrane		plastid	plastid		plastid	mitochondrion	mitochondrion	cytosol		plastid	plastid,nucleus	plastid	plastid	plastid		mitochondrion	mitochondrion	cytosol	plastid	mitochondrion	mitochondrion				Q9SZ42
AT4G27300.1	S-locus lectin protein kinase family protein;	4	19	0	815	91879.6	6.88693	-0.283313	plasma membrane	cytosol,endoplasmic reticulum,golgi,vacuole,nucleus,mitochondrion,extracellular,plasma membrane	plasma membrane		extracellular,endoplasmic reticulum,golgi		plasma membrane	extracellular,endoplasmic reticulum,golgi			plasma membrane	nucleus		nucleus,plasma membrane	extracellular,endoplasmic reticulum,golgi	extracellular,endoplasmic reticulum,golgi	extracellular,endoplasmic reticulum,golgi		mitochondrion	extracellular,endoplasmic reticulum,golgi	cytosol	extracellular,endoplasmic reticulum,golgi	vacuole	plasma membrane				O81833
AT4G27310.1	B-box type zinc finger family protein;	4	32	1	223	24135.9	3.98658	-0.86278	nucleus	cytosol,endoplasmic reticulum,golgi,plastid,nucleus,mitochondrion,extracellular	cytosol		nucleus		nucleus				cytosol	nucleus		nucleus	mitochondrion		extracellular,endoplasmic reticulum,golgi		extracellular,endoplasmic reticulum,golgi	cytosol,nucleus	nucleus		plastid	nucleus				O81834
AT4G27710.1	cytochrome P450, family 709, subfamily B, polypeptide 3;member of CYP709B	4	21	0	518	59772.6	9.65602	-0.168147	endoplasmic reticulum	cytosol,mitochondrion,extracellular,endoplasmic reticulum,golgi	cytosol		cytosol			extracellular,endoplasmic reticulum,golgi		mitochondrion	endoplasmic reticulum			endoplasmic reticulum	extracellular,endoplasmic reticulum,golgi	extracellular,endoplasmic reticulum,golgi	extracellular,endoplasmic reticulum,golgi		mitochondrion	extracellular,endoplasmic reticulum,golgi	mitochondrion	extracellular,endoplasmic reticulum,golgi	cytosol	golgi				Q9T093
AT4G27840.1	SNARE-like superfamily protein;	4	38	2	260	29204.4	8.49957	-0.246923	plasma membrane	cytosol,endoplasmic reticulum,golgi,plastid,nucleus,mitochondrion,extracellular,plasma membrane	cytosol		nucleus			extracellular,endoplasmic reticulum,golgi			mitochondrion			plastid	extracellular,endoplasmic reticulum,golgi		mitochondrion		extracellular,endoplasmic reticulum,golgi	cytosol,nucleus	mitochondrion	extracellular,endoplasmic reticulum,golgi	plastid	plasma membrane				Q9STP2
AT4G28240.1	Wound-responsive family protein;	4	243	8	86	9493.24	9.87921	-0.467442	plastid	mitochondrion,plastid,nucleus	nucleus		nucleus	plastid		mitochondrion			plastid			nucleus	mitochondrion	mitochondrion	mitochondrion		mitochondrion	mitochondrion	nucleus	plastid	plastid	mitochondrion				Q94A22
AT4G28590.1	;	4	4	3	331	38242.8	4.98917	-0.675831	plastid	mitochondrion,plastid,nucleus	plastid		plastid	plastid		plastid		mitochondrion	plastid		plastid	nucleus	plastid	plastid	plastid		mitochondrion	plastid	nucleus	plastid	plastid	nucleus				Q67XP3
AT4G29110.1	;	4	15	2	200	22785.4	10.2851	-0.6215	nucleus	cytosol,mitochondrion,nucleus,plastid	nucleus		nucleus		cytosol				nucleus	nucleus		plastid	mitochondrion		mitochondrion		mitochondrion	cytosol,nucleus	cytosol		nucleus	nucleus	Amigo: "vacuole" 15539469|Tair: "vacuole" 15539469	vacuole:15539469		Q9SZE0	vacuole:15539469
AT4G29700.1	Alkaline-phosphatase-like family protein;	4	41	4	461	51590.2	7.89001	-0.170282	plasma membrane	cytosol,endoplasmic reticulum,golgi,vacuole,plastid,mitochondrion,extracellular,plasma membrane	plasma membrane		plastid		plasma membrane	extracellular,endoplasmic reticulum,golgi			vacuole		plastid	plasma membrane	extracellular,endoplasmic reticulum,golgi	extracellular,endoplasmic reticulum,golgi	extracellular,endoplasmic reticulum,golgi		mitochondrion	extracellular,endoplasmic reticulum,golgi	cytosol	extracellular,endoplasmic reticulum,golgi	vacuole	golgi	Amigo: "vacuole" 15539469|Tair: "vacuole" 15539469	vacuole:15539469		Q9SU81	vacuole:15539469
AT4G29740.1	cytokinin oxidase 4;It encodes a protein whose sequence is similar to cytokinin oxidase/dehydrogenase, which catalyzes the degradation of cytokinins.	4	4	0	428	46609.9	6.09846	0.113084	extracellular,endoplasmic reticulum	plastid,endoplasmic reticulum,golgi,vacuole,peroxisome,mitochondrion,extracellular,plasma membrane	plasma membrane		extracellular,endoplasmic reticulum,golgi		peroxisome	extracellular,endoplasmic reticulum,golgi			vacuole			endoplasmic reticulum	extracellular,endoplasmic reticulum,golgi	extracellular,endoplasmic reticulum,golgi	extracellular,endoplasmic reticulum,golgi		mitochondrion	extracellular,endoplasmic reticulum,golgi	extracellular	extracellular,endoplasmic reticulum,golgi	plastid	extracellular	SwissProt: "extracellular" 16381842		extracellular:16381842	Q9FUJ2
AT4G29905.1	;	4	115	3	67	7816.63	8.03591	-0.0537313	extracellular,plasma membrane	cytosol,endoplasmic reticulum,golgi,nucleus,mitochondrion,extracellular	cytosol		extracellular,endoplasmic reticulum,golgi		nucleus				cytosol			nucleus	mitochondrion		extracellular,endoplasmic reticulum,golgi		mitochondrion	cytosol,nucleus	extracellular		cytosol	extracellular				Q940I1
AT4G30060.1	Core-2/I-branching beta-1,6-N-acetylglucosaminyltransferase family protein;	4	8	3	401	46858.6	8.94267	-0.321696	plasma membrane,endoplasmic reticulum	plastid,endoplasmic reticulum,golgi,nucleus,peroxisome,mitochondrion,extracellular,plasma membrane	plasma membrane		plastid			mitochondrion	mitochondrion		golgi			plastid,nucleus	extracellular,endoplasmic reticulum,golgi		mitochondrion	peroxisome	mitochondrion	mitochondrion	mitochondrion		mitochondrion	golgi
AT4G30350.1	Double Clp-N motif-containing P-loop nucleoside triphosphate hydrolases superfamily protein;	4	66	1	924	101401	7.6253	-0.321861	nucleus	cytosol,mitochondrion,nucleus,plastid	cytosol		plastid						cytosol	nucleus		plastid	mitochondrion				mitochondrion	plastid	nucleus		nucleus	nucleus
AT4G30400.1	RING/U-box superfamily protein;	4	22	6	472	52341.7	6.60739	-0.381144	nucleus	cytosol,endoplasmic reticulum,golgi,plastid,nucleus,mitochondrion,extracellular,plasma membrane	cytosol		nucleus				mitochondrion		nucleus	nucleus	plastid	nucleus	extracellular,endoplasmic reticulum,golgi				mitochondrion	cytosol,nucleus	nucleus	plastid	cytosol	plasma membrane	SwissProt: "plasma membrane" 16381842		plasma membrane:16381842	Q940Q4
AT4G30470.1	NAD(P)-binding Rossmann-fold superfamily protein;	4	86	5	303	34197.8	4.7839	-0.190759	plasma membrane,endoplasmic reticulum	cytosol,endoplasmic reticulum,golgi,plastid,nucleus,mitochondrion,extracellular	plastid		nucleus			extracellular,endoplasmic reticulum,golgi			endoplasmic reticulum			plastid	mitochondrion		plastid		mitochondrion	cytosol,nucleus	cytosol		cytosol	cytosol				Q9M0B3
AT4G30500.1	Protein of unknown function (DUF788);	4	5	5	173	19305.9	10.3223	-0.101734	plasma membrane	cytosol,endoplasmic reticulum,golgi,plastid,nucleus,mitochondrion,extracellular,plasma membrane	plasma membrane		plastid			mitochondrion	mitochondrion		golgi			plastid,plasma membrane	extracellular,endoplasmic reticulum,golgi		mitochondrion		mitochondrion	cytosol,nucleus	mitochondrion	mitochondrion	cytosol	plasma membrane
AT4G30845.1	;	4	10	1	114	12628.3	8.22475	0.167544	plastid	cytosol,plastid,nucleus,peroxisome,mitochondrion,plasma membrane	plasma membrane		plastid	plastid		plastid			plastid			nucleus,plasma membrane	plastid	plastid	plastid		mitochondrion	plastid	cytosol	plastid	plastid	peroxisome
AT4G30980.1	LJRHL1-like 2;Encodes a basic helix-loop-helix (bHLH) protein that regulates root hair development. One of the three Arabidopsis homologs of the Lotus japonicus ROOTHAIRLESS1 (LjRHL1) gene: At2g24260 (AtLRL1), At4g30980 (AtLRL2), and At5g58010 (AtLRL3).	4	5	1	310	32881.5	6.84511	-0.463871	nucleus	plastid,endoplasmic reticulum,golgi,nucleus,mitochondrion,extracellular	nucleus		nucleus		nucleus				nucleus	nucleus	plastid	nucleus	plastid				mitochondrion	extracellular,endoplasmic reticulum,golgi	nucleus	plastid	nucleus	nucleus	SwissProt: "nucleus" 16381842		nucleus:16381842	Q8S3D5
AT4G31420.1	Zinc finger protein 622;	4	58	4	404	46000	5.39044	-0.80297	nucleus	cytosol,mitochondrion,nucleus	nucleus		nucleus		cytosol				cytosol	nucleus		nucleus	mitochondrion				mitochondrion	cytosol,nucleus	nucleus		nucleus	nucleus				Q8H1G5
AT4G32870.1	Polyketide cyclase/dehydrase and lipid transport superfamily protein;	4	21	4	157	17878.1	4.61133	-0.366879	cytosol	cytosol,endoplasmic reticulum,golgi,plastid,nucleus,mitochondrion,extracellular	cytosol		extracellular,endoplasmic reticulum,golgi						cytosol			cytosol,plastid,nucleus	mitochondrion				extracellular,endoplasmic reticulum,golgi	cytosol,nucleus	cytosol		plastid	cytosol				Q9M073
AT4G32920.1	glycine-rich protein;	4	10	3	1432	153998	5.82212	0.014595	plasma membrane	plastid,endoplasmic reticulum,golgi,nucleus,extracellular,plasma membrane	extracellular		extracellular,endoplasmic reticulum,golgi		plasma membrane	extracellular,endoplasmic reticulum,golgi			extracellular	nucleus		plastid	extracellular,endoplasmic reticulum,golgi	extracellular,endoplasmic reticulum,golgi	extracellular,endoplasmic reticulum,golgi		extracellular,endoplasmic reticulum,golgi	extracellular,endoplasmic reticulum,golgi	extracellular	extracellular,endoplasmic reticulum,golgi	plasma membrane	plasma membrane	Amigo: "vacuole" 15539469|Tair: "vacuole" 15539469	vacuole:15539469			vacuole:15539469
AT4G33140.1	Haloacid dehalogenase-like hydrolase (HAD) superfamily protein;	4	30	4	353	40393.9	9.27095	-0.473654	mitochondrion	mitochondrion,plastid,nucleus,golgi	nucleus		plastid			plastid	mitochondrion		mitochondrion			nucleus,golgi	mitochondrion	mitochondrion	mitochondrion		mitochondrion	mitochondrion	mitochondrion	plastid	mitochondrion	mitochondrion				Q93ZF7
AT4G33440.1	Pectin lyase-like superfamily protein;	4	8	2	475	52203.4	7.24874	-0.114526	extracellular	cytosol,endoplasmic reticulum,golgi,nucleus,extracellular,plasma membrane	plasma membrane		nucleus			extracellular,endoplasmic reticulum,golgi			extracellular			plasma membrane	extracellular,endoplasmic reticulum,golgi	extracellular,endoplasmic reticulum,golgi	extracellular,endoplasmic reticulum,golgi		extracellular,endoplasmic reticulum,golgi	extracellular,endoplasmic reticulum,golgi	cytosol	extracellular,endoplasmic reticulum,golgi	cytosol	extracellular				Q84K13
AT4G33980.1	;	4	12	2	218	24606.8	4.70483	-1.12339	nucleus	cytosol,mitochondrion,vacuole,nucleus	vacuole		nucleus						cytosol	nucleus		nucleus	mitochondrion				mitochondrion	cytosol,nucleus	nucleus		nucleus	nucleus				Q8L983
AT4G34060.1	demeter-like protein 3;Encodes a protein with 5-meC and thymine-DNA glycosylase activity with a preference for CpG and CpHpG sequences. Involved in maintaining methylation marks.	4	27	1	1044	120304	9.62784	-0.667241	nucleus	cytosol,mitochondrion,nucleus	nucleus		nucleus		nucleus				nucleus	nucleus		nucleus	mitochondrion				mitochondrion	cytosol,nucleus	nucleus		nucleus	nucleus	SwissProt: "nucleus" 16381842		nucleus:16381842	O49498
AT4G34135.1	UDP-glucosyltransferase 73B2;The At4g34135 gene encodes a flavonol 7-O-glucosyltransferase (EC 2.4.1.237) that glucosylates also with a 20 fold lower activity flavonols (kaempferol and quercetin) at the 3-O-position.	4	38	5	483	54217.9	6.25397	-0.2294	plasma membrane	cytosol,endoplasmic reticulum,golgi,plastid,nucleus,mitochondrion,extracellular,plasma membrane	cytosol		cytosol		extracellular	mitochondrion		mitochondrion	cytosol			plasma membrane	mitochondrion	extracellular,endoplasmic reticulum,golgi			mitochondrion	cytosol,nucleus	cytosol	extracellular,endoplasmic reticulum,golgi	plastid	golgi				Q94C57
AT4G34215.1	Domain of unknown function (DUF303) ;Encodes a member of the SGNH-hydrolase superfamily of enzymes. The enzymes of the SGNH-hydrolase superfamily facilitate the hydrolysis of ester, thioester and amide bonds in a range of substrates including complex polysaccharides, lysophospholipids, acyl-CoA esters and other compounds.	4	49	1	260	28359.9	5.85191	-0.281923	cytosol	cytosol,mitochondrion,cytoskeleton,nucleus,plastid	cytosol		nucleus						cytosol			cytosol,plastid	mitochondrion				plastid	cytosol,nucleus	cytosol		cytoskeleton	cytosol				Q8L9J9
AT4G34250.1	3-ketoacyl-CoA synthase 16;Encodes KCS16, a member of the 3-ketoacyl-CoA synthase family involved in the biosynthesis of VLCFA (very long chain fatty acids).	4	46	2	493	55780.9	9.08023	-0.0724138	plasma membrane	cytosol,endoplasmic reticulum,golgi,plastid,mitochondrion,extracellular,plasma membrane	plasma membrane		plastid			mitochondrion			endoplasmic reticulum			cytosol	extracellular,endoplasmic reticulum,golgi	extracellular,endoplasmic reticulum,golgi	extracellular,endoplasmic reticulum,golgi		extracellular,endoplasmic reticulum,golgi	mitochondrion	mitochondrion	extracellular,endoplasmic reticulum,golgi	cytosol	golgi	SwissProt: "plasma membrane" 16381842		plasma membrane:16381842	Q9SYZ0
AT4G34550.1	;	4	0	1	279	31501.2	8.34329	-0.824373	nucleus	cytosol,mitochondrion,nucleus	nucleus		nucleus						cytosol	nucleus		nucleus	mitochondrion				mitochondrion	cytosol,nucleus	nucleus		nucleus	nucleus
AT4G34760.1	SAUR-like auxin-responsive protein family ;	4	33	5	107	12139.8	7.43835	-0.258878	cytosol	cytosol,mitochondrion,nucleus,plastid	cytosol		plastid		cytosol	mitochondrion	mitochondrion	mitochondrion	cytosol	nucleus		plastid,nucleus	mitochondrion	mitochondrion	mitochondrion		mitochondrion	cytosol,nucleus	nucleus		nucleus	mitochondrion				O65695
AT4G34990.1	myb domain protein 32;Member of the R2R3 factor gene family.	4	11	5	274	31459.2	8.73706	-0.797445	nucleus	cytosol,mitochondrion,nucleus	nucleus		nucleus		nucleus				nucleus	nucleus		nucleus	mitochondrion				mitochondrion	cytosol,nucleus	nucleus		nucleus	nucleus	SwissProt: "nucleus" 16381842		nucleus:16381842	O49608
AT4G35840.1	RING/U-box superfamily protein;	4	19	4	236	25452.9	6.64175	0.333898	plasma membrane	cytosol,endoplasmic reticulum,golgi,plastid,nucleus,mitochondrion,extracellular,plasma membrane	plasma membrane		nucleus						plasma membrane			nucleus	extracellular,endoplasmic reticulum,golgi		extracellular,endoplasmic reticulum,golgi		mitochondrion	extracellular,endoplasmic reticulum,golgi	cytosol		plastid	plasma membrane	SwissProt: "plasma membrane" 16381842		plasma membrane:16381842	Q8GT75
AT4G36030.1	armadillo repeat only 3;Armadillo repeat protein. One of a family of four in Arabidopsis. Expressed in vegetative tissues, anthers and ovules.	4	22	2	670	73070.6	5.14294	-0.138657	nucleus	cytosol,mitochondrion,nucleus	cytosol		nucleus						cytosol	nucleus		nucleus	mitochondrion				mitochondrion	cytosol,nucleus	nucleus		cytosol	cytosol				O65640
AT4G36380.1	Cytochrome P450 superfamily protein;Encodes a cytochrome P-450 gene that is involved in leaf blade expansion by controlling polar cell expansion in the leaf length direction. Member of the CYP90C CYP450 family. ROT3 was shown to be involved in brassinosteroid biosynthesis, most likely in the conversion step of typhasterol (TY) to castasterone (CS). As 6-deoxo-CS was unable to restore the phenotyp…	4	32	4	524	59359.2	7.00888	-0.183969	endoplasmic reticulum	cytosol,endoplasmic reticulum,golgi,nucleus,mitochondrion,extracellular,plasma membrane	cytosol		cytosol		nucleus	mitochondrion			cytosol			endoplasmic reticulum	mitochondrion		extracellular,endoplasmic reticulum,golgi		mitochondrion	mitochondrion	cytosol	mitochondrion	cytosol	plasma membrane	SwissProt: "endoplasmic reticulum" 16381842		endoplasmic reticulum:16381842	Q9M066
AT4G36410.1	ubiquitin-conjugating enzyme 17;ubiquitin-conjugating enzyme	4	21	3	161	18675.2	8.81361	-0.704348	nucleus	cytosol,mitochondrion,nucleus,plastid,peroxisome	nucleus		plastid		cytosol				peroxisome	nucleus		nucleus	mitochondrion				mitochondrion	mitochondrion	nucleus		nucleus	nucleus				O23239
AT4G36470.1	S-adenosyl-L-methionine-dependent methyltransferases superfamily protein;	4	7	3	371	41986.9	5.33971	-0.38841	cytosol	cytosol,mitochondrion,nucleus	nucleus		nucleus						cytosol			cytosol,nucleus	mitochondrion				mitochondrion	cytosol,nucleus	nucleus		nucleus	cytosol				O23234
AT4G36640.1	Sec14p-like phosphatidylinositol transfer family protein;	4	29	2	294	34047.4	8.79366	-0.697619	cytosol	cytosol,mitochondrion,nucleus	cytosol		nucleus				mitochondrion		cytosol			cytosol	mitochondrion		mitochondrion		mitochondrion	cytosol,nucleus	mitochondrion		nucleus	cytosol				O23217
AT4G36670.1	Major facilitator superfamily protein;	4	78	2	493	52926.1	9.58109	0.617647	plasma membrane	cytosol,endoplasmic reticulum,golgi,plastid,nucleus,mitochondrion,extracellular,plasma membrane	plasma membrane		nucleus			plastid			cytosol			plasma membrane	extracellular,endoplasmic reticulum,golgi		extracellular,endoplasmic reticulum,golgi		mitochondrion	cytosol,nucleus	extracellular		plasma membrane	plasma membrane	SwissProt: "plasma membrane" 16381842		plasma membrane:16381842	Q8GXR2
AT4G36710.1	GRAS family transcription factor;	4	27	5	486	54151.2	4.96981	-0.133539	nucleus	cytosol,plastid,nucleus,mitochondrion,extracellular,plasma membrane	plasma membrane		nucleus						cytosol			nucleus	mitochondrion		plastid		mitochondrion	cytosol,nucleus	extracellular		cytosol	nucleus	SwissProt: "nucleus" 16381842		nucleus:16381842	O23210
AT4G37180.1	Homeodomain-like superfamily protein;myb family transcription factor, contains Pfam domain, PF00249: Myb-like DNA-binding domain l; also isolated as a putative cytoskeletal protein in a yeast screen	4	28	3	356	40877.1	6.63416	-0.998034	nucleus	cytosol,mitochondrion,nucleus	nucleus		nucleus						nucleus	nucleus		nucleus	mitochondrion				mitochondrion	cytosol,nucleus	nucleus		nucleus	nucleus				Q08A94
AT4G37300.1	maternal effect embryo arrest 59;	4	212	4	173	18816	4.30545	-1.01908	nucleus	cytosol,mitochondrion,nucleus,plastid	nucleus		nucleus						cytosol	nucleus	plastid	nucleus	mitochondrion		plastid		mitochondrion	cytosol,nucleus	cytosol		nucleus	nucleus				O23157
AT4G37540.1	LOB domain-containing protein 39;	4	50	4	240	26613.9	8.50778	-0.2975	nucleus	cytosol,mitochondrion,nucleus,plasma membrane,plastid	plasma membrane		plastid		nucleus			mitochondrion	plasma membrane	nucleus		nucleus	mitochondrion		mitochondrion		mitochondrion	mitochondrion	cytosol		nucleus	nucleus				Q9SZE8
AT4G37760.1	squalene epoxidase 3;	4	81	5	525	57102	9.32084	0.132952	plasma membrane	cytosol,endoplasmic reticulum,golgi,plastid,mitochondrion,extracellular,plasma membrane	plasma membrane		cytosol	plastid	plastid	extracellular,endoplasmic reticulum,golgi		mitochondrion	endoplasmic reticulum			plastid	extracellular,endoplasmic reticulum,golgi	plastid	extracellular,endoplasmic reticulum,golgi		mitochondrion	extracellular,endoplasmic reticulum,golgi	mitochondrion	extracellular,endoplasmic reticulum,golgi	plasma membrane	plasma membrane				Q8VYH2
AT4G38210.1	expansin A20;expansin -like protein. Naming convention from the Expansin Working Group (Kende et al, 2004. Plant Mol Bio). Involved in the formation of nematode-induced syncytia in roots of Arabidopsis thaliana.	4	10	1	256	27858.1	8.41464	-0.096875	extracellular	plastid,plasma membrane,extracellular,endoplasmic reticulum,golgi	plasma membrane		extracellular,endoplasmic reticulum,golgi		golgi	extracellular,endoplasmic reticulum,golgi			extracellular			extracellular	extracellular,endoplasmic reticulum,golgi	extracellular,endoplasmic reticulum,golgi	extracellular,endoplasmic reticulum,golgi		extracellular,endoplasmic reticulum,golgi	extracellular,endoplasmic reticulum,golgi	extracellular	extracellular,endoplasmic reticulum,golgi	plastid	extracellular	SwissProt: "extracellular,plasma membrane" 16381842		extracellular:16381842;plasma membrane:16381842	Q9SZM1
AT4G38480.1	Transducin/WD40 repeat-like superfamily protein;	4	7	1	471	52614.3	4.32771	-0.68896	nucleus	cytosol,mitochondrion,nucleus	cytosol		nucleus						cytosol			nucleus	mitochondrion		mitochondrion		mitochondrion	cytosol,nucleus	nucleus	mitochondrion	mitochondrion	nucleus				Q8LF85
AT4G38490.1	;	4	29	4	153	16725.6	10.3222	0.313072	plastid	cytosol,mitochondrion,nucleus,plasma membrane,plastid	plasma membrane		plastid			plastid	mitochondrion	mitochondrion	cytosol		plastid	nucleus,plasma membrane	mitochondrion	plastid	plastid		mitochondrion	plastid	cytosol	mitochondrion	plastid	plastid				Q940H5
AT4G38850.1	SAUR-like auxin-responsive protein family ;mRNA is rapidly induced by auxin and is very short-lived. Has been used as a reporter gene in studying auxin mutants.	4	3	2	89	10206.3	9.09019	-0.3	cytosol	cytosol,golgi,plastid,nucleus,mitochondrion,extracellular	golgi		plastid		cytosol	mitochondrion	mitochondrion	mitochondrion	mitochondrion			plastid,nucleus	mitochondrion	mitochondrion	mitochondrion		mitochondrion	cytosol,nucleus	extracellular	mitochondrion	nucleus	nucleus				Q41220
AT4G38860.1	SAUR-like auxin-responsive protein family ;	4	15	5	105	12002.8	8.48989	-0.0980952	mitochondrion	cytosol,mitochondrion,plastid	cytosol		plastid		cytosol	mitochondrion	mitochondrion	mitochondrion	cytosol			plastid	mitochondrion	mitochondrion	mitochondrion		mitochondrion	mitochondrion	cytosol	mitochondrion	mitochondrion	mitochondrion				Q9T0J3
AT4G39070.1	B-box zinc finger family protein;	4	19	1	242	26780.9	6.49327	-0.49876	nucleus	cytosol,endoplasmic reticulum,golgi,nucleus,mitochondrion,extracellular	nucleus		nucleus		nucleus				cytosol	nucleus		nucleus	extracellular,endoplasmic reticulum,golgi		extracellular,endoplasmic reticulum,golgi		mitochondrion	extracellular,endoplasmic reticulum,golgi	nucleus		cytosol	nucleus				Q0IGM7
AT4G39770.1	Haloacid dehalogenase-like hydrolase (HAD) superfamily protein;	4	6	1	349	40001.1	7.82597	-0.449857	vacuole,plasma membrane	cytosol,vacuole,nucleus,peroxisome,mitochondrion,plasma membrane	cytosol		nucleus		plasma membrane			mitochondrion	peroxisome			vacuole	mitochondrion				mitochondrion	cytosol,nucleus	cytosol		cytosol	cytosol				Q8GWG2
AT4G39870.1	TLD-domain containing nucleolar protein;	4	27	4	394	43876.9	4.64952	-0.671827	nucleus	cytosol,mitochondrion,nucleus	nucleus		nucleus						cytosol	nucleus		nucleus	mitochondrion				mitochondrion	mitochondrion	nucleus		nucleus	nucleus
AT4G40045.1	;	4	29	8	140	15396.7	10.0635	0.199286	mitochondrion	mitochondrion,plastid,nucleus,extracellular,plasma membrane	plasma membrane	mitochondrion,plastid	plastid		nucleus	plastid		mitochondrion	mitochondrion		plastid	plastid,plasma membrane	mitochondrion	mitochondrion	mitochondrion		mitochondrion	mitochondrion	extracellular	mitochondrion	mitochondrion	plastid				Q940J7
AT5G01015.1	;	5	20	4	104	11358	6.43609	0.3	extracellular	plastid,endoplasmic reticulum,golgi,nucleus,extracellular,plasma membrane	extracellular		extracellular,endoplasmic reticulum,golgi			extracellular,endoplasmic reticulum,golgi			endoplasmic reticulum			nucleus,plasma membrane	extracellular,endoplasmic reticulum,golgi	extracellular,endoplasmic reticulum,golgi	extracellular,endoplasmic reticulum,golgi		extracellular,endoplasmic reticulum,golgi	extracellular,endoplasmic reticulum,golgi	extracellular	extracellular,endoplasmic reticulum,golgi	plastid	extracellular				Q8LBK1
AT5G01720.1	RNI-like superfamily protein;	5	30	5	665	72278.8	8.26893	0.154887	extracellular	cytosol,endoplasmic reticulum,golgi,vacuole,plastid,nucleus,mitochondrion,extracellular	extracellular		plastid			extracellular,endoplasmic reticulum,golgi			extracellular			nucleus	mitochondrion				mitochondrion	mitochondrion	cytosol	extracellular,endoplasmic reticulum,golgi	nucleus	vacuole				Q8RWU5
AT5G01830.1	ARM repeat superfamily protein;	5	10	3	674	73604.2	7.22927	0.0575668	plastid	cytosol,mitochondrion,nucleus,plastid	plastid		plastid	plastid					mitochondrion		plastid	nucleus	plastid	plastid	plastid		mitochondrion	plastid	cytosol	plastid	plastid	cytosol				Q9LZW3
AT5G01850.1	Protein kinase superfamily protein;	5	16	3	333	37590.9	9.782	-0.181982	cytosol	cytosol,mitochondrion,nucleus,plasma membrane	plasma membrane		nucleus						cytosol			nucleus	mitochondrion				mitochondrion	cytosol,nucleus	mitochondrion		cytosol	cytosol				Q8L6Y9
AT5G02190.1	Eukaryotic aspartyl protease family protein;encodes an aspartic protease, has an important role in determining cell fate during embryonic development and in reproduction processes. The loss-of-function mutation of PCS1 causes degeneration of both male and female gametophytes and excessive cell death of developing embryos during torpedo stage.	5	18	4	453	49681.1	7.00343	-0.0439294	extracellular	plastid,endoplasmic reticulum,golgi,vacuole,mitochondrion,extracellular,plasma membrane	plasma membrane		extracellular,endoplasmic reticulum,golgi	plastid		extracellular,endoplasmic reticulum,golgi		mitochondrion	vacuole		plastid	plasma membrane	extracellular,endoplasmic reticulum,golgi	extracellular,endoplasmic reticulum,golgi	extracellular,endoplasmic reticulum,golgi		mitochondrion	mitochondrion	extracellular	plastid	plastid	vacuole	Amigo: "endoplasmic reticulum" 15723040|Tair: "endoplasmic reticulum" 15723040	endoplasmic reticulum:15723040		Q9LZL3	endoplasmic reticulum:15723040
AT5G02230.1	Haloacid dehalogenase-like hydrolase (HAD) superfamily protein;	5	44	5	280	31346.4	5.69661	-0.263214	cytosol,plastid	cytosol,mitochondrion,nucleus,plastid,peroxisome	cytosol		nucleus						peroxisome			plastid	mitochondrion				mitochondrion	cytosol,nucleus	cytosol		cytosol	cytosol				Q9LZK9
AT5G02380.1	metallothionein 2B;cysteine-rich protein with copper-binding activity	5	7572	10	77	7766.13	4.53781	-0.193506	cytosol	cytosol,endoplasmic reticulum,golgi,plastid,nucleus,mitochondrion,extracellular	extracellular		extracellular,endoplasmic reticulum,golgi		plastid				cytosol			cytosol	mitochondrion		extracellular,endoplasmic reticulum,golgi		mitochondrion	extracellular,endoplasmic reticulum,golgi	extracellular		nucleus	cytosol				Q38805
AT5G02840.1	LHY/CCA1-like 1;CCA1 and LHY colocalize in the nucleus and form heterodimers in vivo. CCA1 and LHY function synergistically in regulating circadian rhythms of Arabidopsis.	5	140	5	293	32208.8	5.09237	-0.525939	nucleus	cytosol,mitochondrion,nucleus	nucleus		nucleus						nucleus			nucleus	mitochondrion				mitochondrion	cytosol,nucleus	cytosol		nucleus	nucleus	Amigo: "nucleus" 19218364|Tair: "nucleus" 19218364	nucleus:19218364		Q6R0G4	nucleus:19218364
AT5G02970.1	alpha/beta-Hydrolases superfamily protein;	5	18	2	514	58354.2	6.68547	-0.216926	cytosol	cytosol,endoplasmic reticulum,golgi,plastid,nucleus,mitochondrion,extracellular	plastid		cytosol						cytosol			plastid	mitochondrion				extracellular,endoplasmic reticulum,golgi	cytosol,nucleus	cytosol		plastid	cytosol
AT5G03670.1	;	5	11	3	516	59095.9	4.72894	-0.80155	nucleus	cytosol,mitochondrion,nucleus	nucleus		nucleus						cytosol	nucleus		nucleus	mitochondrion		mitochondrion		mitochondrion	cytosol,nucleus	nucleus		nucleus	nucleus
AT5G03720.1	heat shock transcription factor A3;Member of Heat Stress Transcription Factor (Hsf) family. Expression is regulated by DREB2A and in turn HSFA3 regulates the expression of hsps Hsp18.1-CI and Hsp26.5-MII35S. Involved in establishing thermotolerence.	5	10	1	412	46460.6	5.13108	-0.735194	nucleus	cytosol,mitochondrion,nucleus,plastid	nucleus		nucleus		nucleus	mitochondrion			nucleus	nucleus	plastid	nucleus	mitochondrion		plastid		mitochondrion	cytosol,nucleus	cytosol		nucleus	nucleus	SwissProt: "nucleus" 16381842		nucleus:16381842	Q8GYY1
AT5G04190.1	phytochrome kinase substrate 4;Encodes phytochrome kinase substrate 4, a phytochrome signaling component involved in phototropism.	5	25	4	406	44459.8	9.52008	-0.616749	nucleus	cytosol,mitochondrion,nucleus,plastid	plastid		nucleus						cytosol	nucleus		nucleus	mitochondrion		plastid		mitochondrion	cytosol,nucleus	nucleus		nucleus	nucleus				Q9FYE2
AT5G04850.1	SNF7 family protein;	5	42	5	235	26240	4.45032	-0.882128	nucleus	cytosol,mitochondrion,nucleus	nucleus		nucleus					mitochondrion	cytosol	nucleus		nucleus	mitochondrion				mitochondrion	cytosol,nucleus	nucleus		mitochondrion	nucleus				Q9FMC5
AT5G04950.1	nicotianamine synthase 1;Encodes a nicotianamide synthase.	5	57	2	320	35549.1	6.62194	-0.07375	cytosol	cytosol,mitochondrion,nucleus,extracellular	cytosol		cytosol		nucleus				cytosol			nucleus	mitochondrion				mitochondrion	cytosol,nucleus	extracellular		cytosol	cytosol				Q9FF79
AT5G05270.1	Chalcone-flavanone isomerase family protein;	5	61	3	209	23332.8	4.45818	-0.202871	cytosol	cytosol,mitochondrion,cytoskeleton,nucleus,plastid	cytosol		cytosol		cytosol	plastid			cytosol			plastid	mitochondrion				mitochondrion	cytosol,nucleus	cytosol		cytoskeleton	cytosol				Q8VZW3
AT5G05600.1	2-oxoglutarate (2OG) and Fe(II)-dependent oxygenase superfamily protein;	5	74	4	371	42179.2	6.2425	-0.481941	cytosol	cytosol,mitochondrion,nucleus	cytosol		cytosol						cytosol			cytosol	mitochondrion				mitochondrion	cytosol,nucleus	cytosol		cytosol	cytosol				Q9FFF6
AT5G05860.1	UDP-glucosyl transferase 76C2;	5	20	5	450	50427.9	5.05987	-0.0362222	plasma membrane	cytosol,endoplasmic reticulum,golgi,plastid,nucleus,mitochondrion,extracellular,plasma membrane	cytosol		plastid			extracellular,endoplasmic reticulum,golgi			cytosol			plasma membrane	mitochondrion	extracellular,endoplasmic reticulum,golgi	mitochondrion		extracellular,endoplasmic reticulum,golgi	mitochondrion	cytosol	extracellular,endoplasmic reticulum,golgi	nucleus	golgi				Q9FIA0
AT5G06100.1	myb domain protein 33;Encodes a member of the myb family of transcription factors (MYB33), contains Pfam profile: PF00249 myb DNA-binding domain. Double mutants with MYB65 are male sterile- anthers are small, pollen development is defective. Spatial expression appears to be under the control of miR159, contains a target site for this micro RNA. When the target site is mutated , expression is dete…	5	8	2	451	51013.4	5.44703	-0.713747	nucleus	cytosol,mitochondrion,nucleus	nucleus		nucleus		nucleus				nucleus	nucleus		nucleus	mitochondrion				mitochondrion	cytosol,nucleus	nucleus		nucleus	nucleus	Amigo: "nucleus" 11743113	nucleus:11743113		Q9LHS6
AT5G06980.1	;	5	39	1	275	32128.5	4.15281	-1.02327	nucleus	cytosol,mitochondrion,nucleus	nucleus		nucleus					mitochondrion	cytosol	nucleus		nucleus	mitochondrion				mitochondrion	cytosol,nucleus	nucleus		nucleus	nucleus
AT5G07000.1	sulfotransferase 2B;Encodes a member of the sulfotransferase family of proteins. Although it has 85% amino acid identity with ST2A (At5g07010), this protein is not able to transfer a sulfate group to 11- or 12-hydroxyjasmonic acid in vitro. It may be able to act on structurally related jasmonates.	5	28	5	347	39655.4	6.32324	-0.292219	cytosol	cytosol,mitochondrion,vacuole,nucleus	cytosol		nucleus		vacuole				cytosol			cytosol	mitochondrion				mitochondrion	cytosol,nucleus	cytosol		nucleus	cytosol				Q8GZ53
AT5G07180.1	ERECTA-like 2;Encodes a receptor-like kinase that, together with ER and ERL1 governs the initial decision of protodermal cells to either divide proliferatively to produce pavement cells or divide asymmetrically to generate stomatal complexes. It is also important for maintaining stomatal stem cell activity and preventing terminal differentiation of the meristemoid into the guard mother cell. When…	5	8	1	967	106686	6.72226	0.00754912	plasma membrane	cytosol,endoplasmic reticulum,golgi,nucleus,peroxisome,mitochondrion,extracellular,plasma membrane	plasma membrane		nucleus			extracellular,endoplasmic reticulum,golgi			endoplasmic reticulum			plasma membrane	extracellular,endoplasmic reticulum,golgi	extracellular,endoplasmic reticulum,golgi	extracellular,endoplasmic reticulum,golgi	peroxisome	mitochondrion	mitochondrion	cytosol	extracellular,endoplasmic reticulum,golgi	plasma membrane	plasma membrane	SwissProt: "plasma membrane" 16381842		plasma membrane:16381842	Q6XAT2
AT5G07290.1	MEI2-like 4;AML4 A member of mei2-like gene family, predominantly plant-based family of genes encoding RNA binding proteins with characteristic presence of a highly conserved RNA binding motif first described in the mei2 gene of the fission yeast S. pombe. In silico analyses reveal nine mei2 -like genes in A. thaliana. They were grouped into four distinct clades, based on overall sequence similar…	5	36	2	907	99895.9	6.91451	-0.579603	nucleus	cytosol,mitochondrion,nucleus,plastid	nucleus		nucleus						nucleus			plastid,nucleus	mitochondrion				mitochondrion	cytosol,nucleus	nucleus		nucleus	nucleus				Q9LYN7
AT5G07580.1	Integrase-type DNA-binding superfamily protein;encodes a member of the ERF (ethylene response factor) subfamily B-3 of ERF/AP2 transcription factor family. The protein contains one AP2 domain. There are 18 members in this subfamily including ATERF-1, ATERF-2, AND ATERF-5.	5	61	2	274	31161.4	5.66013	-0.448175	extracellular,plasma membrane	cytosol,endoplasmic reticulum,golgi,plastid,nucleus,mitochondrion,extracellular	nucleus		plastid		nucleus	mitochondrion			endoplasmic reticulum	nucleus	plastid	nucleus	extracellular,endoplasmic reticulum,golgi	extracellular,endoplasmic reticulum,golgi	extracellular,endoplasmic reticulum,golgi		mitochondrion	cytosol,nucleus	nucleus		plastid	golgi	SwissProt: "nucleus" 16381842		nucleus:16381842	Q9LY05
AT5G07680.1	NAC domain containing protein 80;	5	29	2	329	37519.5	9.17801	-0.662614	nucleus	cytosol,mitochondrion,nucleus	nucleus		nucleus						nucleus			nucleus	mitochondrion				mitochondrion	cytosol,nucleus	cytosol		nucleus	cytosol				Q9FLR3
AT5G07860.1	HXXXD-type acyl-transferase family protein;	5	20	6	454	50436.2	6.82863	-0.243833	cytosol	cytosol,mitochondrion,nucleus,extracellular	extracellular		nucleus						cytosol			cytosol	mitochondrion				mitochondrion	cytosol,nucleus	nucleus		cytosol	cytosol				Q9SD98
AT5G07990.1	Cytochrome P450 superfamily protein;Required for flavonoid 3' hydroxylase activity.	5	44	5	513	56789.9	8.17834	-0.0894737	endoplasmic reticulum	cytosol,endoplasmic reticulum,golgi,vacuole,plastid,mitochondrion,extracellular	cytosol		extracellular,endoplasmic reticulum,golgi		plastid	extracellular,endoplasmic reticulum,golgi		mitochondrion	endoplasmic reticulum		plastid	endoplasmic reticulum	extracellular,endoplasmic reticulum,golgi	extracellular,endoplasmic reticulum,golgi	mitochondrion		mitochondrion	mitochondrion	mitochondrion	mitochondrion	vacuole	golgi	SwissProt: "endoplasmic reticulum" 16381842		endoplasmic reticulum:16381842	Q9SD85
AT5G08030.1	PLC-like phosphodiesterases superfamily protein;	5	2	2	372	42883.9	5.64037	-0.434677	extracellular	cytosol,endoplasmic reticulum,golgi,vacuole,plastid,nucleus,mitochondrion,extracellular,plasma membrane	cytosol		extracellular,endoplasmic reticulum,golgi			extracellular,endoplasmic reticulum,golgi		mitochondrion	extracellular		plastid	plasma membrane	extracellular,endoplasmic reticulum,golgi	extracellular,endoplasmic reticulum,golgi	extracellular,endoplasmic reticulum,golgi		mitochondrion	extracellular,endoplasmic reticulum,golgi	nucleus	extracellular,endoplasmic reticulum,golgi	vacuole	vacuole				Q9SD81
AT5G10150.1	Domain of unknown function (DUF966);	5	26	3	414	47955.6	8.3035	-0.963285	nucleus	cytosol,mitochondrion,nucleus	nucleus		nucleus				mitochondrion		cytosol	nucleus		nucleus	mitochondrion		mitochondrion		mitochondrion	cytosol,nucleus	nucleus		nucleus	nucleus				Q9LX14
AT5G10250.1	Phototropic-responsive NPH3 family protein;Encodes a protein with an N-terminal BTB/POZ domain and a C-terminal NPH3 family domain. dot3 mutants have defects in shoot and primary root growth and produce an aberrant parallel venation pattern in juvenile leaves.	5	1	0	607	69977.1	8.01303	-0.510214	cytosol,plasma membrane	cytosol,mitochondrion,nucleus,plasma membrane,plastid	nucleus		nucleus			mitochondrion			cytosol	nucleus	plastid	nucleus,plasma membrane	plastid		plastid		mitochondrion	cytosol,nucleus	nucleus		cytosol	cytosol				Q9LFU0
AT5G10310.1	;	5	6	2	122	13652.8	9.39682	-0.00327869	extracellular	cytosol,endoplasmic reticulum,golgi,plastid,nucleus,extracellular,plasma membrane	plasma membrane		extracellular,endoplasmic reticulum,golgi		cytosol	extracellular,endoplasmic reticulum,golgi			endoplasmic reticulum			plastid,nucleus	extracellular,endoplasmic reticulum,golgi	extracellular,endoplasmic reticulum,golgi	extracellular,endoplasmic reticulum,golgi		extracellular,endoplasmic reticulum,golgi	extracellular,endoplasmic reticulum,golgi	nucleus	extracellular,endoplasmic reticulum,golgi	extracellular	extracellular
AT5G10550.1	global transcription factor group E2;This gene is predicted to encode a bromodomain-containing protein. A plant line expressing RNAi constructs targeted against GTE7 shows some resistance to agrobacterium-mediated root transformation.	5	19	0	678	75365.4	8.68757	-0.64764	nucleus	cytosol,endoplasmic reticulum,golgi,plastid,nucleus,mitochondrion,extracellular	nucleus		nucleus	plastid	nucleus				endoplasmic reticulum	nucleus	plastid	nucleus	extracellular,endoplasmic reticulum,golgi		extracellular,endoplasmic reticulum,golgi		mitochondrion	cytosol,nucleus	nucleus		nucleus	nucleus				Q9LXA7
AT5G10740.1	Protein phosphatase 2C family protein;	5	40	4	354	38038.3	5.1698	-0.408192	cytosol	cytosol,mitochondrion,nucleus,plastid	plastid		nucleus			plastid			cytosol			plastid,nucleus	mitochondrion				mitochondrion	cytosol,nucleus	cytosol		cytosol	cytosol				Q8LAY8
AT5G11070.1	;	5	108	2	152	17289.2	8.28687	-0.75	nucleus	cytosol,mitochondrion,nucleus,plastid	nucleus		plastid			mitochondrion			cytosol	nucleus		nucleus	plastid		plastid		mitochondrion	cytosol,nucleus	nucleus		mitochondrion	nucleus				Q9FY58
AT5G11200.1	DEAD/DEAH box RNA helicase family protein ;	5	131	3	427	48340.2	5.3676	-0.265808	nucleus	cytosol,mitochondrion,nucleus	cytosol		nucleus		nucleus				nucleus	nucleus		nucleus	mitochondrion				mitochondrion	cytosol,nucleus	nucleus		cytosol	cytosol	SwissProt: "nucleus" 16381842		nucleus:16381842	Q9LFN6
AT5G11330.1	FAD/NAD(P)-binding oxidoreductase family protein;	5	46	4	408	45766.8	4.89824	-0.184314	plasma membrane,endoplasmic reticulum	cytosol,endoplasmic reticulum,golgi,plastid,nucleus,extracellular	cytosol		cytosol		cytosol	extracellular,endoplasmic reticulum,golgi			endoplasmic reticulum			plastid	extracellular,endoplasmic reticulum,golgi		extracellular,endoplasmic reticulum,golgi		extracellular,endoplasmic reticulum,golgi	cytosol,nucleus	cytosol	extracellular,endoplasmic reticulum,golgi	cytosol	golgi
AT5G11460.1	Protein of unknown function (DUF581);	5	6	3	344	37871.2	4.93284	-0.468605	nucleus	cytosol,plastid,nucleus	plastid		nucleus	plastid		plastid			cytosol	nucleus	plastid	nucleus	plastid		plastid		plastid	plastid	nucleus		plastid	cytosol				Q9LYE4
AT5G12050.1	;	5	35	6	362	41033.6	8.89035	-1.11851	nucleus	cytosol,mitochondrion,nucleus,plastid	nucleus		nucleus	plastid			mitochondrion		cytosol	nucleus	plastid	nucleus	mitochondrion				plastid	cytosol,nucleus	nucleus		nucleus	nucleus
AT5G12890.1	UDP-Glycosyltransferase superfamily protein;	5	15	2	488	54870.8	6.3671	-0.0616803	extracellular,plasma membrane	cytosol,endoplasmic reticulum,golgi,plastid,mitochondrion,extracellular,plasma membrane	plasma membrane		cytosol		extracellular	mitochondrion	mitochondrion		mitochondrion			plasma membrane	mitochondrion				extracellular,endoplasmic reticulum,golgi	mitochondrion	cytosol	extracellular,endoplasmic reticulum,golgi	plastid	golgi				Q9LXV0
AT5G13090.1	;	5	50	4	269	29877.7	6.52108	-0.833829	nucleus	cytosol,endoplasmic reticulum,golgi,plastid,nucleus,mitochondrion,extracellular	plastid		nucleus	plastid		mitochondrion			golgi	nucleus	plastid	nucleus	mitochondrion		extracellular,endoplasmic reticulum,golgi		mitochondrion	cytosol,nucleus	cytosol	plastid	extracellular	nucleus				Q8H0Z9
AT5G13400.1	Major facilitator superfamily protein;	5	64	3	624	69079.2	8.18511	0.349038	plasma membrane	cytosol,endoplasmic reticulum,golgi,vacuole,plastid,nucleus,mitochondrion,extracellular,plasma membrane	plasma membrane		nucleus		plasma membrane	plastid			cytosol		plastid	vacuole	extracellular,endoplasmic reticulum,golgi				mitochondrion	plastid	extracellular	plastid	plasma membrane	plasma membrane	SwissProt: "plasma membrane" 16381842		plasma membrane:16381842	Q9LYR6
AT5G13730.1	sigma factor 4;Encodes sigma 4 factor, involved in regulating the activity of the plastid-encoded RNA polymerase PEP. Regulates the overall quantity of NDH complexes and thus influences NDH activity.	5	17	1	419	47168.1	10.1466	-0.468974	plastid	cytosol,mitochondrion,nucleus,plastid	plastid		plastid	plastid	nucleus	plastid			nucleus	nucleus	plastid	cytosol	plastid	plastid	plastid		mitochondrion	plastid	mitochondrion	plastid	plastid	nucleus				Q9ZSL6
AT5G13740.1	zinc induced facilitator 1;Encodes ZIF1 (ZINC-INDUCED FACILITATOR1), a member of the Major Facilitator Superfamily (MFS) of membrane proteins which are found in all organisms and transport a wide range of small, organic molecules. Involved in a mechanism of Zn sequestration, possibly by transport of a Zn ligand or Zn-ligand complex into vacuoles.	5	27	2	486	53182.2	8.37201	0.455556	plasma membrane	cytosol,endoplasmic reticulum,golgi,nucleus,mitochondrion,extracellular,plasma membrane	plasma membrane		nucleus						plasma membrane			plasma membrane	extracellular,endoplasmic reticulum,golgi		extracellular,endoplasmic reticulum,golgi		mitochondrion	cytosol,nucleus	extracellular		plasma membrane	plasma membrane	Amigo: "vacuole" 17277087	vacuole:17277087		Q8RWN2
AT5G13760.1	Plasma-membrane choline transporter family protein;	5	36	3	569	63815.4	9.1817	0.196309	plasma membrane	cytosol,plastid,nucleus,peroxisome,mitochondrion,extracellular,plasma membrane	plasma membrane		cytosol						cytosol			plasma membrane	mitochondrion				plastid	cytosol,nucleus	extracellular		plasma membrane	peroxisome				Q8W4H3
AT5G14350.1	Pentatricopeptide repeat (PPR) superfamily protein;	5	2	0	241	26949.6	8.43176	-0.287967	cytosol,mitochondrion	cytosol,mitochondrion,nucleus,plastid	mitochondrion		plastid						mitochondrion	nucleus		plastid	mitochondrion				mitochondrion	mitochondrion	mitochondrion		nucleus	cytosol
AT5G14370.1	CCT motif family protein;	5	34	5	339	38278.6	9.8924	-1.20796	nucleus	cytosol,mitochondrion,nucleus,plastid	nucleus		nucleus		nucleus		mitochondrion		nucleus	nucleus	plastid	nucleus	plastid		plastid		plastid	cytosol,nucleus	nucleus	plastid	nucleus	nucleus				Q949T9
AT5G14710.1	;	5	45	4	124	13872.9	7.07439	-0.0290323	cytosol	cytosol,mitochondrion,nucleus,extracellular,plastid	plastid		nucleus		extracellular				cytosol			plastid	mitochondrion				mitochondrion	cytosol,nucleus	cytosol		nucleus	cytosol
AT5G15310.1	myb domain protein 16;Member of the R2R3 factor gene family.	5	27	7	326	36945.4	7.02311	-0.827914	nucleus	cytosol,mitochondrion,nucleus	nucleus		nucleus		nucleus				nucleus	nucleus		nucleus	mitochondrion				mitochondrion	cytosol,nucleus	mitochondrion		nucleus	nucleus				Q9LXF1
AT5G15860.1	prenylcysteine methylesterase;Encodes a protein with prenylcysteine methylesterase activity.	5	26	4	427	47584.2	6.51668	-0.138173	cytosol	cytosol,endoplasmic reticulum,golgi,plastid,nucleus,peroxisome,mitochondrion,extracellular	cytosol		nucleus						cytosol			plastid,nucleus	extracellular,endoplasmic reticulum,golgi				mitochondrion	plastid	cytosol		cytosol	peroxisome				Q94AS5
AT5G15870.1	glycosyl hydrolase family 81 protein;	5	11	0	745	82877	6.67682	-0.244027	mitochondrion	cytosol,plastid,nucleus,mitochondrion,extracellular,plasma membrane	cytosol		nucleus			mitochondrion	mitochondrion	mitochondrion	cytosol		plastid	extracellular,plasma membrane	mitochondrion	mitochondrion	mitochondrion		mitochondrion	mitochondrion	cytosol	plastid	plastid	mitochondrion				Q9LFT3
AT5G15950.1	Adenosylmethionine decarboxylase family protein;	5	81	3	362	40012.1	4.66859	-0.279558	cytosol,plasma membrane	cytosol,mitochondrion,nucleus,plasma membrane	plasma membrane		nucleus						cytosol			nucleus,plasma membrane	mitochondrion				mitochondrion	cytosol,nucleus	nucleus		nucleus	cytosol				Q9S7T9
AT5G16030.1	;	5	69	3	339	39006.5	5.28051	-1.05015	nucleus	cytosol,mitochondrion,nucleus	nucleus		nucleus		cytosol				cytosol	nucleus		nucleus	mitochondrion				mitochondrion	cytosol,nucleus	nucleus		nucleus	nucleus				Q8RWE0
AT5G16410.1	HXXXD-type acyl-transferase family protein;	5	2	3	480	53690.8	7.37056	-0.0116667	plastid	cytosol,mitochondrion,extracellular,plasma membrane,plastid	plasma membrane		plastid	plastid		mitochondrion			plastid		plastid	cytosol	mitochondrion	plastid	plastid		mitochondrion	mitochondrion	extracellular	plastid	plastid	plastid
AT5G17040.1	UDP-Glycosyltransferase superfamily protein;	5	4	0	442	48549.6	6.19594	0.0255656	plastid	cytosol,endoplasmic reticulum,golgi,plastid,mitochondrion,extracellular	plastid	mitochondrion,plastid	plastid	plastid	plastid	extracellular,endoplasmic reticulum,golgi		mitochondrion	plastid		plastid	plastid	plastid	plastid	plastid		plastid	plastid	cytosol	plastid	plastid	golgi				Q9LFJ9
AT5G17050.1	UDP-glucosyl transferase 78D2;The At5g17050 encodes a anthocyanidin 3-O-glucosyltransferase which specifically glucosylates the 3-position of the flavonoid C-ring. Anthocyanidins such as cyanidin and pelargonidin as well as flavonols such as kaempferol and quercetin are accepted substrates.	5	34	3	460	50488.6	5.73925	-0.038913	plastid	cytosol,vacuole,plastid,nucleus,peroxisome,mitochondrion,plasma membrane	plasma membrane		plastid	plastid	vacuole	mitochondrion			plastid		plastid	plastid,nucleus	plastid		plastid		plastid	plastid	cytosol	plastid	plastid	peroxisome				Q9LFJ8
AT5G17280.1	;	5	70	5	135	14918.7	5.26089	-0.464444	cytosol,plastid	cytosol,mitochondrion,nucleus,plastid	nucleus	mitochondrion,plastid	plastid	plastid		plastid		mitochondrion	cytosol		plastid	nucleus	plastid	mitochondrion	plastid		plastid	plastid	cytosol	plastid	plastid	plastid				Q9FFI3
AT5G17300.1	Homeodomain-like superfamily protein;Myb-like transcription factor that regulates hypocotyl growth by regulating free auxin levels in a time-of-day specific manner.	5	35	4	387	42983.1	8.2161	-0.85323	nucleus	cytosol,mitochondrion,nucleus	nucleus		nucleus						nucleus	nucleus		nucleus	mitochondrion		mitochondrion		mitochondrion	cytosol,nucleus	nucleus		nucleus	nucleus				Q9FFI1
AT5G18020.1	SAUR-like auxin-responsive protein family ;	5	8	2	91	10044.1	9.97264	-0.0934066	mitochondrion	cytosol,endoplasmic reticulum,golgi,plastid,nucleus,mitochondrion,extracellular	mitochondrion		plastid		cytosol	mitochondrion	mitochondrion	mitochondrion	mitochondrion		plastid	plastid,nucleus	mitochondrion	mitochondrion	mitochondrion		mitochondrion	extracellular,endoplasmic reticulum,golgi	nucleus	mitochondrion	plastid	mitochondrion				Q9FJG0
AT5G19151.1	;	5	20	0	74	8680.04	4.59629	-0.981081	extracellular,plasma membrane	cytosol,endoplasmic reticulum,golgi,plastid,nucleus,extracellular	nucleus		plastid			extracellular,endoplasmic reticulum,golgi			extracellular			nucleus	extracellular,endoplasmic reticulum,golgi		extracellular,endoplasmic reticulum,golgi		extracellular,endoplasmic reticulum,golgi	extracellular,endoplasmic reticulum,golgi	extracellular	extracellular,endoplasmic reticulum,golgi	plastid	cytosol
AT5G19190.1	;	5	126	2	154	17709.3	9.3121	-1.08961	nucleus	cytosol,endoplasmic reticulum,golgi,nucleus,mitochondrion,extracellular	nucleus		nucleus						cytosol	nucleus		nucleus	mitochondrion				extracellular,endoplasmic reticulum,golgi	extracellular,endoplasmic reticulum,golgi	nucleus		nucleus	nucleus				Q8GYS0
AT5G19260.1	Protein of unknown function (DUF3049);	5	19	3	288	32103.6	4.34279	-0.896181	nucleus	cytosol,mitochondrion,nucleus,plastid	nucleus		nucleus		cytosol	plastid			cytosol	nucleus		nucleus	mitochondrion	plastid	plastid		mitochondrion	cytosol,nucleus	nucleus	mitochondrion	nucleus	nucleus				Q6NMR8
AT5G19380.1	CRT (chloroquine-resistance transporter)-like transporter 1;Encodes one of the CRT-Like transporters (CLT1/AT5G19380, CLT2/AT4G24460, CLT3/AT5G12170). Required for glutathione homeostasis and stress responses. Mutants lacking these transporters are heavy metal-sensitive, glutathione(GSH)-deficient, and hypersensitive to Phytophthora infection.	5	18	2	447	47928.2	9.87943	0.582774	plastid	plastid,golgi,nucleus,peroxisome,mitochondrion,extracellular,plasma membrane	plasma membrane		plastid			mitochondrion		mitochondrion	plastid		plastid	plastid,golgi,nucleus,peroxisome,mitochondrion,plasma membrane	plastid	plastid	plastid		mitochondrion	plastid	extracellular	plastid	plasma membrane	plastid	Amigo: "plastid" 20080670	plastid:20080670		Q058P6
AT5G19600.1	sulfate transporter 3;5;Encodes sulfate transporter Sultr3;5.	5	5	3	634	70364.4	8.80144	0.429495	plastid	cytosol,mitochondrion,extracellular,plasma membrane,plastid	plasma membrane		plastid	plastid	plastid	plastid	mitochondrion		cytosol		plastid	plasma membrane	plastid		plastid		mitochondrion	plastid	extracellular		plastid	plastid	SwissProt: "plasma membrane" 16381842		plasma membrane:16381842	Q94LW6
AT5G19900.1	PRLI-interacting factor, putative;	5	36	1	494	55521.7	4.55642	-1.08057	nucleus	cytosol,mitochondrion,nucleus,plastid	nucleus		nucleus			mitochondrion			cytosol	nucleus	plastid	nucleus	mitochondrion				mitochondrion	cytosol,nucleus	nucleus	plastid	plastid	nucleus				B9DF92
AT5G20360.1	Octicosapeptide/Phox/Bem1p (PB1) domain-containing protein / tetratricopeptide repeat (TPR)-containing protein;	5	5	0	809	91526.8	4.69743	-0.489122	cytosol	cytosol,mitochondrion,nucleus,extracellular	extracellular		nucleus						cytosol			nucleus	mitochondrion				mitochondrion	cytosol,nucleus	nucleus		nucleus	cytosol
AT5G20510.1	alfin-like 5;AL5 encodes a member of the Alfin-Like family of nuclear-localized PhD domain containing homeodomain proteins. Binds to H3K4 di or trimethylated DNA.	5	40	2	260	29593.3	4.50084	-0.768462	nucleus	cytosol,mitochondrion,nucleus	cytosol		nucleus		nucleus				nucleus	nucleus		nucleus	mitochondrion				mitochondrion	cytosol,nucleus	nucleus		cytosol	nucleus	Amigo: "nucleus" 19154204|Tair: "nucleus" 19154204	nucleus:19154204		Q5XEM9	nucleus:19154204
AT5G20580.1	;	5	14	5	348	39771	7.23346	-0.0818966	plasma membrane	cytosol,endoplasmic reticulum,golgi,plastid,nucleus,mitochondrion,extracellular,plasma membrane	nucleus		nucleus						cytosol	nucleus		nucleus	extracellular,endoplasmic reticulum,golgi		extracellular,endoplasmic reticulum,golgi		mitochondrion	cytosol,nucleus	nucleus		plastid	plasma membrane				Q3E6T1
AT5G20700.1	Protein of unknown function (DUF581);	5	107	2	248	27740.6	6.50237	-0.51371	cytosol	cytosol,endoplasmic reticulum,golgi,plastid,nucleus,mitochondrion,extracellular	cytosol		nucleus		extracellular	mitochondrion			cytosol	nucleus	plastid	nucleus	mitochondrion	mitochondrion			extracellular,endoplasmic reticulum,golgi	extracellular,endoplasmic reticulum,golgi	nucleus		nucleus	cytosol				Q8GYX2
AT5G21940.1	;	5	306	4	264	28007.1	6.87482	-0.709848	nucleus	cytosol,plastid,nucleus	nucleus		nucleus	plastid					cytosol	nucleus	plastid	nucleus	plastid		plastid		plastid	cytosol,nucleus	nucleus	plastid	nucleus	nucleus				Q9C593
AT5G22270.1	;	5	35	4	93	9792.54	4.47818	-0.169892	cytosol,plasma membrane	cytosol,endoplasmic reticulum,golgi,plastid,nucleus,extracellular,plasma membrane	extracellular		extracellular,endoplasmic reticulum,golgi		nucleus				cytosol			plasma membrane	plastid		extracellular,endoplasmic reticulum,golgi		extracellular,endoplasmic reticulum,golgi	extracellular,endoplasmic reticulum,golgi	nucleus	plastid	nucleus	cytosol				Q9FMS4
AT5G22390.1	Protein of unknown function (DUF3049);	5	16	3	202	23438.4	4.48526	-1.37574	nucleus	cytosol,mitochondrion,nucleus,plastid,golgi	nucleus		nucleus		golgi				cytosol	nucleus		nucleus	mitochondrion		plastid		plastid	cytosol,nucleus	nucleus	plastid	nucleus	nucleus				Q9FMR2
AT5G22700.1	F-box/RNI-like/FBD-like domains-containing protein;	5	13	0	437	50374.2	6.3171	0.0990847	cytosol,plasma membrane	cytosol,mitochondrion,nucleus,plasma membrane,peroxisome	plasma membrane		nucleus						cytosol			nucleus	mitochondrion				mitochondrion	mitochondrion	nucleus		nucleus	peroxisome				Q9FNJ1
AT5G23020.1	2-isopropylmalate synthase 2;methylthioalkymalate synthase-like. Also known as 2-isopropylmalate synthase (IMS2). encodes a methylthioalkylmalate synthase involved in the biosynthesis of aliphatic glucosinolates which accepts all the omega-methylthio-2-oxoalkanoic acids needed to form the known C3 to C8 glucosinolates in Arabidopsis.	5	38	23	503	55232.7	7.18898	-0.228032	plastid	cytosol,mitochondrion,plastid	cytosol		plastid	plastid	plastid	plastid		mitochondrion	cytosol		plastid	plastid	plastid	plastid	plastid		plastid	plastid	cytosol	plastid	plastid	cytosol	Amigo: "plastid" 17369439|SwissProt: "plastid" 16381842|Tair: "plastid" 17369439	plastid:17369439	plastid:16381842	Q9FN52	plastid:17369439
AT5G23360.1	GRAM domain-containing protein / ABA-responsive protein-related;	5	3	3	210	23645.8	10.0975	-0.345714	cytosol	cytosol,endoplasmic reticulum,golgi,plastid,nucleus,mitochondrion,extracellular,plasma membrane	plasma membrane		nucleus			mitochondrion			cytosol		plastid	plastid	mitochondrion		mitochondrion		mitochondrion	mitochondrion	mitochondrion	extracellular,endoplasmic reticulum,golgi	plastid	cytosol				Q9FMW5
AT5G23690.1	Polynucleotide adenylyltransferase family protein;	5	9	5	527	59616.9	7.86202	-0.160721	plastid	cytosol,mitochondrion,nucleus,plasma membrane,plastid	plasma membrane		plastid			mitochondrion		mitochondrion	cytosol			mitochondrion,plastid	mitochondrion	plastid	mitochondrion		mitochondrion	mitochondrion	nucleus	mitochondrion	plastid	plastid				Q8VXU8
AT5G23760.1	Copper transport protein family;	5	32	2	103	11569.2	9.4545	-0.861165	cytosol	cytosol,mitochondrion,nucleus,plastid	cytosol		nucleus						cytosol			plastid	mitochondrion				plastid	cytosol,nucleus	nucleus		cytosol	cytosol
AT5G24000.1	Protein of unknown function (DUF819);	5	12	0	443	47147.7	10.4728	0.74921	plastid	mitochondrion,plastid,nucleus,extracellular,plasma membrane	plasma membrane		plastid			plastid		mitochondrion	plastid		plastid	nucleus	plastid	plastid	plastid		mitochondrion	plastid	extracellular	plastid	plastid	plasma membrane				Q9FLW1
AT5G24420.1	6-phosphogluconolactonase 5;	5	364	4	252	28477.4	6.16051	-0.218651	cytosol	cytosol,mitochondrion,nucleus,plastid	mitochondrion		cytosol						cytosol			cytosol,mitochondrion,plastid	mitochondrion				mitochondrion	cytosol,nucleus	cytosol		cytosol	cytosol				Q8LEV7
AT5G25110.1	CBL-interacting protein kinase 25;member of AtCIPKs	5	15	3	488	55566.1	8.78732	-0.380123	cytosol	cytosol,mitochondrion,nucleus,plastid	cytosol		nucleus		plastid	mitochondrion			cytosol			nucleus	mitochondrion	mitochondrion			mitochondrion	cytosol,nucleus	cytosol		cytosol	cytosol				Q8W1D5
AT5G25620.1	Flavin-binding monooxygenase family protein;	5	5	2	417	46640.8	8.58797	-0.164508	cytosol,mitochondrion	cytosol,endoplasmic reticulum,golgi,plastid,peroxisome,mitochondrion,extracellular	cytosol		cytosol						peroxisome			mitochondrion,plastid	mitochondrion		extracellular,endoplasmic reticulum,golgi		mitochondrion	mitochondrion	cytosol		cytosol	cytosol				Q8VZ59
AT5G26110.1	Protein kinase superfamily protein;	5	61	3	226	25133.5	9.44082	-0.135398	nucleus	cytosol,mitochondrion,nucleus,plastid	plastid		nucleus		nucleus				cytosol			nucleus	mitochondrion				mitochondrion	cytosol,nucleus	mitochondrion		cytosol	nucleus				Q94K14
AT5G26600.1	Pyridoxal phosphate (PLP)-dependent transferases superfamily protein;	5	34	3	475	52910.9	6.94347	-0.223789	plastid	cytosol,plastid,nucleus,peroxisome,mitochondrion,extracellular	plastid		plastid			plastid			plastid		plastid	plastid,peroxisome	plastid		plastid		mitochondrion	plastid	extracellular	plastid	cytosol	nucleus				Q3E6S9
AT5G26670.1	Pectinacetylesterase family protein;	5	7	4	416	46564.7	8.90724	-0.280288	extracellular	cytosol,plastid,extracellular,endoplasmic reticulum,golgi	extracellular		extracellular,endoplasmic reticulum,golgi			extracellular,endoplasmic reticulum,golgi			extracellular			plastid	extracellular,endoplasmic reticulum,golgi	extracellular,endoplasmic reticulum,golgi	extracellular,endoplasmic reticulum,golgi		extracellular,endoplasmic reticulum,golgi	extracellular,endoplasmic reticulum,golgi	cytosol	extracellular,endoplasmic reticulum,golgi	cytosol	extracellular				Q66GM8
AT5G27350.1	Major facilitator superfamily protein;Encodes a sugar-porter family protein that is induced during leaf senescence. The increase in its gene expression during leaf senescence is paralleled by an accumulation of monosaccharides.	5	63	3	474	51789	7.60642	0.6173	plasma membrane	cytosol,endoplasmic reticulum,golgi,nucleus,extracellular,plasma membrane	plasma membrane		nucleus						plasma membrane			plasma membrane	extracellular,endoplasmic reticulum,golgi		extracellular,endoplasmic reticulum,golgi		extracellular,endoplasmic reticulum,golgi	cytosol,nucleus	extracellular		plasma membrane	plasma membrane	SwissProt: "plasma membrane" 16381842		plasma membrane:16381842	Q94CI7
AT5G27360.1	Major facilitator superfamily protein;Encodes a sugar-porter family protein that unlike the closely related gene, SFP1, is not induced during leaf senescence.	5	11	1	478	52464.1	8.53499	0.582636	plasma membrane	cytosol,endoplasmic reticulum,golgi,nucleus,mitochondrion,extracellular,plasma membrane	plasma membrane		nucleus						plasma membrane			plasma membrane	extracellular,endoplasmic reticulum,golgi		extracellular,endoplasmic reticulum,golgi		mitochondrion	cytosol,nucleus	extracellular		plasma membrane	plasma membrane	SwissProt: "plasma membrane" 16381842		plasma membrane:16381842	Q94CI6
AT5G27920.1	F-box family protein;	5	20	3	642	70576.8	7.81128	0.23785	cytosol,extracellular	cytosol,endoplasmic reticulum,golgi,nucleus,peroxisome,mitochondrion,extracellular	cytosol		nucleus						cytosol			nucleus	mitochondrion				mitochondrion	extracellular,endoplasmic reticulum,golgi	nucleus		extracellular	peroxisome				Q8GZ31
AT5G27990.1	Pre-rRNA-processing protein TSR2, conserved region;	5	49	2	184	20364.3	3.88973	-0.673913	nucleus	cytosol,mitochondrion,nucleus,endoplasmic reticulum	endoplasmic reticulum		nucleus						cytosol	nucleus		nucleus	mitochondrion				mitochondrion	cytosol,nucleus	nucleus		cytosol	cytosol
AT5G28030.1	L-cysteine desulfhydrase 1;	5	6	1	323	34327.9	5.5126	0.0424149	cytosol	cytosol,mitochondrion,nucleus,plastid	cytosol		cytosol		plastid				cytosol			mitochondrion,plastid	mitochondrion				mitochondrion	cytosol,nucleus	cytosol		cytosol	cytosol				Q3E8Z3
AT5G28910.1	;	5	5	1	408	47689.4	9.82623	-0.505637	mitochondrion	cytosol,mitochondrion,plastid,peroxisome	cytosol		plastid				mitochondrion	mitochondrion	mitochondrion			plastid,peroxisome	mitochondrion	mitochondrion	mitochondrion		mitochondrion	mitochondrion	mitochondrion	mitochondrion	mitochondrion	mitochondrion
AT5G29000.1	Homeodomain-like superfamily protein;	5	18	4	370	41425.3	5.435	-0.750541	nucleus	cytosol,mitochondrion,nucleus,plastid	nucleus	mitochondrion,plastid	nucleus	plastid		plastid			nucleus	nucleus	plastid	nucleus	plastid		plastid		mitochondrion	cytosol,nucleus	nucleus	plastid	nucleus	nucleus				Q94AL7
AT5G35370.1	S-locus lectin protein kinase family protein;	5	82	3	872	96051.8	7.01694	-0.0899083	plasma membrane	cytosol,endoplasmic reticulum,golgi,plastid,nucleus,mitochondrion,extracellular,plasma membrane	plasma membrane		extracellular,endoplasmic reticulum,golgi			extracellular,endoplasmic reticulum,golgi			plasma membrane		plastid	nucleus,plasma membrane	extracellular,endoplasmic reticulum,golgi	extracellular,endoplasmic reticulum,golgi	extracellular,endoplasmic reticulum,golgi		mitochondrion	extracellular,endoplasmic reticulum,golgi	cytosol	extracellular,endoplasmic reticulum,golgi	plasma membrane	plasma membrane				Q0WVA9
AT5G35460.1	;	5	90	3	381	44698.9	9.76765	0.0955381	plasma membrane	cytosol,mitochondrion,nucleus,plasma membrane	plasma membrane		nucleus				mitochondrion		cytosol			plasma membrane	mitochondrion				mitochondrion	cytosol,nucleus	cytosol		plasma membrane	nucleus				Q9FJB4
AT5G35740.1	Carbohydrate-binding X8 domain superfamily protein;	5	17	2	119	13398.8	4.46655	-0.428571	extracellular	plastid,plasma membrane,extracellular,endoplasmic reticulum,golgi	plasma membrane		extracellular,endoplasmic reticulum,golgi			extracellular,endoplasmic reticulum,golgi			extracellular			plasma membrane	extracellular,endoplasmic reticulum,golgi	extracellular,endoplasmic reticulum,golgi	extracellular,endoplasmic reticulum,golgi		extracellular,endoplasmic reticulum,golgi	extracellular,endoplasmic reticulum,golgi	extracellular	extracellular,endoplasmic reticulum,golgi	plastid	extracellular
AT5G36910.1	thionin 2.2;Encodes a thionin that is expressed at a low basal level in seedlings and shows circadian variation. Predicted to encode a PR (pathogenesis-related) protein. Belongs to the plant thionin (PR-13) family with the following members: At1g66100, At5g36910, At1g72260, At2g15010, At1g12663, At1g12660.	5	22	3	134	14179.1	6.23224	0.221642	extracellular	nucleus,extracellular,endoplasmic reticulum,golgi	extracellular		extracellular,endoplasmic reticulum,golgi			extracellular,endoplasmic reticulum,golgi			endoplasmic reticulum			nucleus	extracellular,endoplasmic reticulum,golgi	extracellular,endoplasmic reticulum,golgi	extracellular,endoplasmic reticulum,golgi		extracellular,endoplasmic reticulum,golgi	extracellular,endoplasmic reticulum,golgi	extracellular	extracellular,endoplasmic reticulum,golgi	extracellular	extracellular	SwissProt: "extracellular" 16381842		extracellular:16381842	Q42597
AT5G37260.1	Homeodomain-like superfamily protein;Encodes a MYB family transcription factor Circadian 1 (CIR1). Involved in circadian regulation in Arabidopsis.	5	26	1	287	32438.1	7.54033	-0.748432	nucleus	cytosol,mitochondrion,nucleus	nucleus		nucleus						nucleus	nucleus		nucleus	mitochondrion				mitochondrion	cytosol,nucleus	nucleus		nucleus	nucleus				Q6R0G3
AT5G37300.1	O-acyltransferase (WSD1-like) family protein;Encodes a bifunctional enzyme, wax ester synthase (WS) and diacylglycerol acyltransferase (DGAT). In vitro assay indicated a ratio of 10.9 between its WS and DGAT activities. Both mutant and in vivo expression/analysis in yeast studies indicated a role in wax biosynthesis.	5	20	4	481	54420.5	9.03527	-0.0388773	cytosol,plasma membrane	cytosol,plastid,nucleus,peroxisome,mitochondrion,cytoskeleton,extracellular,plasma membrane	plasma membrane		cytosol						cytosol			plastid	mitochondrion				mitochondrion	cytosol,nucleus	extracellular		cytoskeleton	peroxisome	Amigo: "endoplasmic reticulum" 18621978|Tair: "endoplasmic reticulum" 18621978	endoplasmic reticulum:18621978		Q9FHT5	endoplasmic reticulum:18621978
AT5G37540.1	Eukaryotic aspartyl protease family protein;	5	26	3	442	48650.6	9.41612	-0.114932	plasma membrane	plastid,endoplasmic reticulum,golgi,vacuole,nucleus,mitochondrion,extracellular,plasma membrane	plasma membrane		extracellular,endoplasmic reticulum,golgi			extracellular,endoplasmic reticulum,golgi		mitochondrion	vacuole		plastid	plasma membrane	extracellular,endoplasmic reticulum,golgi	extracellular,endoplasmic reticulum,golgi	extracellular,endoplasmic reticulum,golgi		extracellular,endoplasmic reticulum,golgi	extracellular,endoplasmic reticulum,golgi	nucleus	extracellular,endoplasmic reticulum,golgi	plastid	plasma membrane				Q9FGI3
AT5G38120.1	AMP-dependent synthetase and ligase family protein;	5	7	4	550	60396.4	8.9299	-0.0185455	peroxisome	mitochondrion,plastid,plasma membrane,peroxisome	plasma membrane		plastid			mitochondrion			peroxisome		plastid	peroxisome	plastid		plastid	peroxisome	mitochondrion	plastid	mitochondrion	plastid	plastid	peroxisome	SwissProt: "peroxisome" 16381842		peroxisome:16381842	Q84P26
AT5G38980.1	;	5	150	5	92	10350.8	9.76687	0.151087	extracellular	plastid,endoplasmic reticulum,golgi,mitochondrion,extracellular,plasma membrane	plasma membrane		extracellular,endoplasmic reticulum,golgi			extracellular,endoplasmic reticulum,golgi			extracellular			plastid,plasma membrane	extracellular,endoplasmic reticulum,golgi	extracellular,endoplasmic reticulum,golgi	extracellular,endoplasmic reticulum,golgi		extracellular,endoplasmic reticulum,golgi	extracellular,endoplasmic reticulum,golgi	mitochondrion	extracellular,endoplasmic reticulum,golgi	extracellular	extracellular				Q8GXY9
AT5G39080.1	HXXXD-type acyl-transferase family protein;	5	109	5	463	51487.5	5.30577	-0.0663067	cytosol	cytosol,endoplasmic reticulum,golgi,nucleus,mitochondrion,extracellular,plasma membrane	plasma membrane		nucleus						cytosol			cytosol	mitochondrion				mitochondrion	extracellular,endoplasmic reticulum,golgi	extracellular		cytosol	cytosol				Q9FID2
AT5G39785.1	Protein of unknown function (DUF1666);	5	5	2	606	71047.2	4.81613	-0.813696	nucleus	cytosol,mitochondrion,nucleus	cytosol		nucleus						cytosol	nucleus		nucleus	mitochondrion				mitochondrion	cytosol,nucleus	nucleus		nucleus	nucleus				Q9FIW8
AT5G40080.1	Mitochondrial ribosomal protein L27;	5	40	3	94	10460.7	10.7386	-0.604255	mitochondrion	mitochondrion,plastid,nucleus	nucleus		plastid		mitochondrion	plastid	mitochondrion	mitochondrion	mitochondrion			plastid,nucleus	mitochondrion	mitochondrion	mitochondrion		mitochondrion	mitochondrion	mitochondrion	mitochondrion	plastid	mitochondrion
AT5G40970.1	Protein of unknown function (DUF 3339);	5	17	4	69	7366.31	9.26868	1.08986	extracellular	vacuole,plasma membrane,extracellular,endoplasmic reticulum,golgi	plasma membrane		extracellular,endoplasmic reticulum,golgi			extracellular,endoplasmic reticulum,golgi			extracellular			plasma membrane	extracellular,endoplasmic reticulum,golgi	extracellular,endoplasmic reticulum,golgi	extracellular,endoplasmic reticulum,golgi		extracellular,endoplasmic reticulum,golgi	extracellular,endoplasmic reticulum,golgi	extracellular	extracellular,endoplasmic reticulum,golgi	vacuole	extracellular				Q9FLN2
AT5G41140.1	Myosin heavy chain-related protein;	5	20	0	983	113141	4.8596	-0.942625	nucleus	cytosol,mitochondrion,cytoskeleton,nucleus	cytoskeleton		nucleus			mitochondrion	mitochondrion		cytosol	nucleus		nucleus	mitochondrion	mitochondrion	mitochondrion		mitochondrion	mitochondrion	nucleus	mitochondrion	cytosol	nucleus
AT5G42250.1	Zinc-binding alcohol dehydrogenase family protein;	5	23	5	390	42570.5	6.2359	0.0425641	cytosol	cytosol,mitochondrion,nucleus,plastid	cytosol		cytosol		plastid				cytosol			cytosol	mitochondrion				mitochondrion	cytosol,nucleus	cytosol	plastid	cytosol	cytosol	SwissProt: "cytosol" 16381842		cytosol:16381842	Q9FH04
AT5G43150.1	;	5	30	4	91	11258.6	10.3192	-0.698901	mitochondrion	cytosol,mitochondrion,nucleus,plastid	cytosol		plastid			mitochondrion		mitochondrion	mitochondrion			plastid,nucleus	mitochondrion	mitochondrion	mitochondrion		mitochondrion	mitochondrion	cytosol	mitochondrion	mitochondrion	cytosol
AT5G43440.1	2-oxoglutarate (2OG) and Fe(II)-dependent oxygenase superfamily protein;encodes a protein whose sequence is similar to ACC oxidase	5	27	2	365	40862.2	6.18145	-0.116164	cytosol	cytosol,endoplasmic reticulum,golgi,nucleus,peroxisome,mitochondrion,extracellular	cytosol		cytosol		cytosol				peroxisome			cytosol	mitochondrion				extracellular,endoplasmic reticulum,golgi	cytosol,nucleus	cytosol		cytosol	cytosol				Q9LSW7
AT5G44190.1	GOLDEN2-like 2;Encodes GLK2, Golden2-like 2, one of a pair of partially redundant nuclear transcription factors that regulate chloroplast development in a cell-autonomous manner. GLK1, Golden2-like 1, is encoded by At2g20570. GLK1 and GLK2 regulate the expression of the photosynthetic apparatus.	5	136	8	386	42169.6	6.60464	-0.622798	nucleus	cytosol,endoplasmic reticulum,golgi,nucleus,mitochondrion,extracellular	cytosol		nucleus						nucleus	nucleus		nucleus	mitochondrion				extracellular,endoplasmic reticulum,golgi	cytosol,nucleus	cytosol		nucleus	nucleus				Q9FFH0
AT5G44530.1	Subtilase family protein;	5	11	2	840	90621.4	7.25637	-0.0876191	extracellular	plastid,endoplasmic reticulum,golgi,vacuole,mitochondrion,extracellular,plasma membrane	extracellular		extracellular,endoplasmic reticulum,golgi			extracellular,endoplasmic reticulum,golgi			vacuole			extracellular	extracellular,endoplasmic reticulum,golgi	extracellular,endoplasmic reticulum,golgi	extracellular,endoplasmic reticulum,golgi		mitochondrion	extracellular,endoplasmic reticulum,golgi	extracellular	extracellular,endoplasmic reticulum,golgi	plastid	plasma membrane				Q9FI12
AT5G44568.1	;	5	45	1	75	8143.33	11.7511	0.114667	plasma membrane	plastid,endoplasmic reticulum,golgi,nucleus,extracellular,plasma membrane	nucleus		extracellular,endoplasmic reticulum,golgi			extracellular,endoplasmic reticulum,golgi			extracellular			nucleus	extracellular,endoplasmic reticulum,golgi	extracellular,endoplasmic reticulum,golgi	extracellular,endoplasmic reticulum,golgi		extracellular,endoplasmic reticulum,golgi	extracellular,endoplasmic reticulum,golgi	nucleus	extracellular,endoplasmic reticulum,golgi	plastid	plasma membrane
AT5G44575.1	;	5	12	2	72	7710.15	4.79178	-0.156944	extracellular,plasma membrane	cytosol,endoplasmic reticulum,golgi,vacuole,plastid,nucleus,extracellular	cytosol		extracellular,endoplasmic reticulum,golgi			extracellular,endoplasmic reticulum,golgi			endoplasmic reticulum			nucleus	extracellular,endoplasmic reticulum,golgi	extracellular,endoplasmic reticulum,golgi	extracellular,endoplasmic reticulum,golgi		extracellular,endoplasmic reticulum,golgi	extracellular,endoplasmic reticulum,golgi	extracellular	extracellular,endoplasmic reticulum,golgi	plastid	vacuole
AT5G44680.1	DNA glycosylase superfamily protein;	5	62	6	353	39508	10.5356	-0.512181	nucleus	cytosol,mitochondrion,nucleus,plastid	plastid	mitochondrion,plastid	plastid		cytosol			mitochondrion	nucleus	nucleus	plastid	nucleus	plastid		plastid		mitochondrion	plastid	nucleus	plastid	plastid	nucleus				Q9FIZ5
AT5G44720.1	Molybdenum cofactor sulfurase family protein;	5	89	3	308	34800.7	5.29879	-0.352273	cytosol	cytosol,mitochondrion,nucleus,plastid	cytosol		nucleus			plastid			cytosol			plastid,nucleus	mitochondrion				mitochondrion	cytosol,nucleus	cytosol		nucleus	cytosol				O48588
AT5G44780.1	;	5	13	2	723	79039	8.26968	-0.99101	peroxisome	mitochondrion,plastid,nucleus,peroxisome	nucleus	mitochondrion,plastid	plastid		plastid	mitochondrion	mitochondrion	mitochondrion	peroxisome		plastid	nucleus	mitochondrion	mitochondrion	mitochondrion	peroxisome	mitochondrion	mitochondrion	nucleus	mitochondrion	plastid	mitochondrion				O48582
AT5G45350.1	proline-rich family protein;	5	214	3	177	17830.6	9.74331	-0.903955	cytosol,plasma membrane	cytosol,endoplasmic reticulum,golgi,plastid,nucleus,peroxisome,mitochondrion,extracellular	extracellular		extracellular,endoplasmic reticulum,golgi						cytosol			nucleus	mitochondrion				plastid	cytosol,nucleus	extracellular		mitochondrion	peroxisome
AT5G45410.1	;	5	136	5	342	36468.5	10.3093	-0.098538	plasma membrane,golgi	cytosol,endoplasmic reticulum,golgi,plastid,nucleus,peroxisome,mitochondrion,extracellular	mitochondrion		plastid		nucleus		mitochondrion		cytosol			plastid,golgi	mitochondrion		extracellular,endoplasmic reticulum,golgi		mitochondrion	cytosol,nucleus	nucleus		cytosol	peroxisome				Q9FHJ5
AT5G45550.1	Mob1/phocein family protein;	5	62	6	215	24697.7	8.08614	-0.347442	cytosol	cytosol,mitochondrion,nucleus,plastid	cytosol		plastid		cytosol		mitochondrion	mitochondrion	cytosol			cytosol,nucleus	mitochondrion	mitochondrion	mitochondrion		mitochondrion	mitochondrion	cytosol	mitochondrion	nucleus	mitochondrion	Amigo: "nucleus" 15469496|Tair: "nucleus" 15469496	nucleus:15469496		Q9FHI1	nucleus:15469496
AT5G45660.1	;	5	16	2	226	25107.3	9.81269	0.0221239	endoplasmic reticulum	plastid,endoplasmic reticulum,golgi,peroxisome,mitochondrion,extracellular,plasma membrane	plasma membrane		plastid	plastid		extracellular,endoplasmic reticulum,golgi		mitochondrion	endoplasmic reticulum		plastid	peroxisome	extracellular,endoplasmic reticulum,golgi	extracellular,endoplasmic reticulum,golgi	plastid		mitochondrion	plastid	extracellular	extracellular,endoplasmic reticulum,golgi	plastid	endoplasmic reticulum
AT5G45820.1	CBL-interacting protein kinase 20;Encodes a CBL-interacting serine/threonine protein kinase comprised of an N-terminal kinase catalytic domain similar to SNF1/AMPK and a unique C-terminal regulatory domain.	5	24	3	439	50170.6	9.4563	-0.464009	cytosol	cytosol,mitochondrion,nucleus,plastid	cytosol		plastid		plastid				cytosol			nucleus	mitochondrion				mitochondrion	mitochondrion	cytosol	mitochondrion	cytosol	cytosol				Q9FJ54
AT5G45950.1	GDSL-like Lipase/Acylhydrolase superfamily protein;	5	130	1	357	39856.6	8.25504	0.0717087	extracellular	plastid,plasma membrane,extracellular,endoplasmic reticulum,golgi	plasma membrane		extracellular,endoplasmic reticulum,golgi			extracellular,endoplasmic reticulum,golgi			extracellular			extracellular	extracellular,endoplasmic reticulum,golgi	extracellular,endoplasmic reticulum,golgi	extracellular,endoplasmic reticulum,golgi		extracellular,endoplasmic reticulum,golgi	extracellular,endoplasmic reticulum,golgi	extracellular	extracellular,endoplasmic reticulum,golgi	plastid	plasma membrane	SwissProt: "extracellular" 16381842		extracellular:16381842	Q9FJ41
AT5G46050.1	peptide transporter 3;Encodes a di- and tri-peptide transporter involved in responses to wounding, virulent bacterial pathogens, and high NaCl concentrations. The protein is predicted to have 12 transmembrane helicies.	5	27	2	582	65275	9.38908	0.263058	vacuole	cytosol,vacuole,nucleus,peroxisome,mitochondrion,extracellular,plasma membrane	plasma membrane		cytosol		vacuole				cytosol			vacuole	mitochondrion				mitochondrion	cytosol,nucleus	extracellular		plasma membrane	peroxisome	SwissProt: "plasma membrane" 16381842		plasma membrane:16381842	Q9FNL7
AT5G46460.1	Pentatricopeptide repeat (PPR) superfamily protein;	5	1	0	697	78881.7	8.65869	-0.087231	mitochondrion	cytosol,endoplasmic reticulum,golgi,plastid,nucleus,mitochondrion,extracellular,plasma membrane	plasma membrane		plastid			mitochondrion	mitochondrion	mitochondrion	mitochondrion			plastid,nucleus	mitochondrion	mitochondrion	mitochondrion		extracellular,endoplasmic reticulum,golgi	mitochondrion	cytosol	mitochondrion	plastid	mitochondrion	SwissProt: "mitochondrion" 16381842		mitochondrion:16381842	Q9FHF9
AT5G46600.1	Aluminium activated malate transporter family protein;	5	41	2	539	60508.5	8.6252	-0.0667903	vacuole	cytosol,endoplasmic reticulum,golgi,vacuole,plastid,nucleus,peroxisome,mitochondrion,extracellular,plasma membrane	plasma membrane		nucleus		vacuole				endoplasmic reticulum	nucleus		plastid,golgi,vacuole,nucleus,peroxisome,plasma membrane	extracellular,endoplasmic reticulum,golgi				mitochondrion	cytosol,nucleus	cytosol		plasma membrane	cytosol
AT5G46730.1	glycine-rich protein;	5	17	1	290	22968.8	6.09264	-0.345517	extracellular	nucleus,extracellular,endoplasmic reticulum,golgi	nucleus		extracellular,endoplasmic reticulum,golgi			extracellular,endoplasmic reticulum,golgi			extracellular			nucleus	extracellular,endoplasmic reticulum,golgi	extracellular,endoplasmic reticulum,golgi	extracellular,endoplasmic reticulum,golgi		extracellular,endoplasmic reticulum,golgi	extracellular,endoplasmic reticulum,golgi	extracellular	extracellular,endoplasmic reticulum,golgi	extracellular	extracellular				Q7Y218
AT5G46760.1	Basic helix-loop-helix (bHLH) DNA-binding family protein;	5	13	1	592	64995.4	4.97757	-0.696791	nucleus	cytosol,mitochondrion,nucleus	nucleus		nucleus		nucleus				nucleus	nucleus		nucleus	mitochondrion				mitochondrion	cytosol,nucleus	nucleus		nucleus	nucleus	SwissProt: "nucleus" 16381842		nucleus:16381842	Q9FIP9
AT5G47620.1	RNA-binding (RRM/RBD/RNP motifs) family protein;	5	55	2	431	46134.4	8.75395	-0.314385	nucleus	cytosol,plastid,nucleus,mitochondrion,cytoskeleton,plasma membrane	plasma membrane		nucleus		nucleus				nucleus			plastid,nucleus	mitochondrion				mitochondrion	cytosol,nucleus	cytosol		cytoskeleton	cytosol
AT5G47650.1	nudix hydrolase homolog 2;Encodes an ADP-ribose pyrophosphatase that confers enhanced tolerance to oxidative stress.	5	26	2	278	31612.4	5.04588	-0.432014	cytosol	cytosol,plastid,nucleus,extracellular,peroxisome	cytosol		nucleus		extracellular				cytosol		plastid	plastid	plastid		plastid		plastid	cytosol,nucleus	cytosol		peroxisome	cytosol				Q94B74
AT5G47730.1	Sec14p-like phosphatidylinositol transfer family protein;	5	47	4	341	38863.4	7.40225	-0.39912	cytosol	cytosol,endoplasmic reticulum,golgi,nucleus,mitochondrion,extracellular	cytosol		nucleus						cytosol			cytosol,nucleus	mitochondrion				extracellular,endoplasmic reticulum,golgi	cytosol,nucleus	cytosol		nucleus	cytosol				Q9FIK6
AT5G47800.1	Phototropic-responsive NPH3 family protein;	5	17	4	559	63305.9	8.63013	-0.36297	cytosol,plasma membrane	cytosol,mitochondrion,nucleus,plasma membrane	nucleus		nucleus						cytosol			nucleus,plasma membrane	mitochondrion				mitochondrion	cytosol,nucleus	nucleus		nucleus	cytosol				Q9FIK1
AT5G48485.1	Bifunctional inhibitor/lipid-transfer protein/seed storage 2S albumin superfamily protein;encodes a putative apoplastic lipid transfer protein that is involved in systemic acquired resistance. Mutants in this gene exhibit wild-type local resistance to avirulent and virulent Pseudomonas syringae, but pathogenesis-related gene expression is abolished in uninoculated distant leaves and fail to devel…	5	169	5	102	10702.1	4.56379	0.252941	extracellular	plasma membrane,nucleus,extracellular,endoplasmic reticulum,golgi	nucleus		extracellular,endoplasmic reticulum,golgi			extracellular,endoplasmic reticulum,golgi			extracellular			plasma membrane	extracellular,endoplasmic reticulum,golgi	extracellular,endoplasmic reticulum,golgi	extracellular,endoplasmic reticulum,golgi		extracellular,endoplasmic reticulum,golgi	extracellular,endoplasmic reticulum,golgi	extracellular	extracellular,endoplasmic reticulum,golgi	extracellular	extracellular				Q8W453
AT5G49110.1	;	5	10	0	1469	164236	5.92911	-0.103404	nucleus	cytosol,mitochondrion,nucleus,endoplasmic reticulum,plastid	plastid		nucleus						endoplasmic reticulum	nucleus		nucleus	mitochondrion		mitochondrion		mitochondrion	cytosol,nucleus	nucleus		nucleus	nucleus				B3H5R7
AT5G49280.1	hydroxyproline-rich glycoprotein family protein;	5	45	6	162	17052.1	5.46523	-0.247531	extracellular	plastid,endoplasmic reticulum,golgi,vacuole,nucleus,extracellular	extracellular		extracellular,endoplasmic reticulum,golgi	plastid		extracellular,endoplasmic reticulum,golgi			endoplasmic reticulum		plastid	nucleus	extracellular,endoplasmic reticulum,golgi	extracellular,endoplasmic reticulum,golgi	extracellular,endoplasmic reticulum,golgi		extracellular,endoplasmic reticulum,golgi	extracellular,endoplasmic reticulum,golgi	nucleus	extracellular,endoplasmic reticulum,golgi	nucleus	vacuole				Q9FJ12
AT5G49330.1	myb domain protein 111;Member of the R2R3 factor gene family.	5	4	2	342	38482.8	4.95478	-0.733333	nucleus	cytosol,mitochondrion,nucleus	nucleus		nucleus		nucleus				nucleus	nucleus		nucleus	mitochondrion				mitochondrion	cytosol,nucleus	nucleus		nucleus	nucleus				Q9FJ07
AT5G49480.1	Ca2+-binding protein 1;AtCP1 encodes a novel Ca2+-binding protein, which shares sequence similarities with calmodulins. The expression of AtCP1 is induced by NaCl.	5	48	5	160	17212.1	4.02742	-0.288125	cytosol,plasma membrane	cytosol,mitochondrion,nucleus,plasma membrane,plastid	plastid		nucleus					mitochondrion	cytosol			plasma membrane	mitochondrion				mitochondrion	cytosol,nucleus	cytosol		plastid	cytosol	Amigo: "cytosol" 9678579|Tair: "cytosol" 9678579	cytosol:9678579		Q9FDX6	cytosol:9678579
AT5G49730.1	ferric reduction oxidase 6;Encodes a plasma membrane-located ferric chelate reductase. Its mRNA is expressed in green aerial tissues (shoot, flower and cotyledon) in a light- and cell differentiation-specific manner.	5	66	4	738	83462.7	7.95204	0.431301	plasma membrane	cytosol,endoplasmic reticulum,golgi,plastid,nucleus,mitochondrion,extracellular,plasma membrane	plasma membrane		nucleus	plastid					plasma membrane			plasma membrane	extracellular,endoplasmic reticulum,golgi		extracellular,endoplasmic reticulum,golgi		mitochondrion	cytosol,nucleus	extracellular		plasma membrane	plasma membrane	Amigo: "plasma membrane" 18647837|Tair: "plasma membrane" 18647837	plasma membrane:18647837		Q8RWS6	plasma membrane:18647837
AT5G49740.1	ferric reduction oxidase 7;Encodes a chloroplast ferric chelate reductase. Shows differential splicing and has three different mRNA products. Expressed in the shoot, flower and cotyledon.	5	52	2	747	84131	7.28828	0.431995	plastid	plastid,endoplasmic reticulum,golgi,mitochondrion,extracellular,plasma membrane	plasma membrane		plastid	plastid					plasma membrane		plastid	plasma membrane	extracellular,endoplasmic reticulum,golgi		plastid		mitochondrion	plastid	extracellular		plasma membrane	plasma membrane	Amigo: "plastid" 18647837|Tair: "plastid" 18647837	plastid:18647837		Q3KTM0	plastid:18647837
AT5G50915.1	basic helix-loop-helix (bHLH) DNA-binding superfamily protein;	5	13	3	286	31775.1	6.40346	-0.638462	nucleus	plastid,endoplasmic reticulum,golgi,nucleus,mitochondrion,extracellular	nucleus		nucleus		nucleus	plastid			nucleus	nucleus		nucleus	mitochondrion	extracellular,endoplasmic reticulum,golgi	plastid		mitochondrion	extracellular,endoplasmic reticulum,golgi	nucleus		nucleus	nucleus	SwissProt: "nucleus" 16381842		nucleus:16381842	Q93W88
AT5G51400.1	PLAC8 family protein;	5	103	4	241	27017.3	5.4348	-0.217427	cytosol,plasma membrane	cytosol,endoplasmic reticulum,golgi,nucleus,mitochondrion,extracellular,plasma membrane	extracellular		extracellular,endoplasmic reticulum,golgi						cytosol	nucleus		plasma membrane	mitochondrion				extracellular,endoplasmic reticulum,golgi	cytosol,nucleus	extracellular		cytosol	cytosol
AT5G51530.1	Ubiquitin carboxyl-terminal hydrolase-related protein;	5	0	0	1149	132236	6.20106	-0.3349	cytosol	cytosol,mitochondrion,nucleus	cytosol		nucleus						cytosol			nucleus	mitochondrion				mitochondrion	cytosol,nucleus	nucleus		cytosol	cytosol
AT5G52190.1	Sugar isomerase (SIS) family protein;	5	27	3	208	22277.9	5.64478	0.126923	cytosol	cytosol,mitochondrion,nucleus,extracellular,plastid	plastid		nucleus	plastid		mitochondrion			cytosol		plastid	mitochondrion,plastid	plastid		plastid		mitochondrion	cytosol,nucleus	extracellular		cytosol	cytosol				Q9LTK1
AT5G52430.1	hydroxyproline-rich glycoprotein family protein;	5	25	4	438	46835.2	7.28569	-0.487443	nucleus	cytosol,mitochondrion,nucleus,plastid	nucleus		nucleus	plastid		mitochondrion			cytosol		plastid	nucleus	mitochondrion				mitochondrion	cytosol,nucleus	nucleus		plastid	nucleus				Q9FHB7
AT5G52882.1	P-loop containing nucleoside triphosphate hydrolases superfamily protein;	5	64	0	829	93012.9	6.17953	-0.482388	plasma membrane	cytosol,endoplasmic reticulum,golgi,plastid,nucleus,mitochondrion,extracellular,plasma membrane	nucleus		nucleus		mitochondrion	extracellular,endoplasmic reticulum,golgi			endoplasmic reticulum			plastid,nucleus	extracellular,endoplasmic reticulum,golgi	extracellular,endoplasmic reticulum,golgi	extracellular,endoplasmic reticulum,golgi		mitochondrion	cytosol,nucleus	cytosol	extracellular,endoplasmic reticulum,golgi	plasma membrane	cytosol
AT5G52900.1	;	5	17	4	235	27071.6	6.51497	-0.665532	nucleus	cytosol,endoplasmic reticulum,golgi,nucleus,mitochondrion,extracellular	nucleus		nucleus						cytosol	nucleus		nucleus	mitochondrion				extracellular,endoplasmic reticulum,golgi	cytosol,nucleus	nucleus		nucleus	nucleus				Q84JK8
AT5G53020.1	Ribonuclease P protein subunit P38-related;	5	20	0	720	83835.4	7.94763	-0.92	nucleus	cytosol,mitochondrion,cytoskeleton,nucleus	cytoskeleton		nucleus				mitochondrion		cytosol	nucleus		nucleus	mitochondrion				mitochondrion	cytosol,nucleus	nucleus		nucleus	nucleus				Q9LVV0
AT5G53150.1	DNAJ heat shock N-terminal domain-containing protein;	5	9	0	726	82214.2	6.89885	-0.827273	nucleus	cytosol,mitochondrion,nucleus,golgi	cytosol		nucleus		cytosol				nucleus	nucleus		nucleus,golgi	mitochondrion				mitochondrion	cytosol,nucleus	nucleus		nucleus	cytosol
AT5G53280.1	plastid division1;An integral outer envelope membrane protein (as its homolog PDV2), component of the plastid division machinery. Similar to ARC5, PDV1 localized to a discontinuous ring at the division site in wild-type plants. PDV1 and PDV2 are required for localization of ARC5 at the chloroplast division site. Topological analysis showed that the large N-terminal region of PDV1 upstream of the …	5	28	4	272	30677.2	6.97893	-0.545956	plastid	cytosol,mitochondrion,cytoskeleton,nucleus	cytosol		nucleus						cytosol	nucleus		nucleus	mitochondrion				mitochondrion	cytosol,nucleus	mitochondrion		cytoskeleton	nucleus	Amigo: "plastid" 16998069|Tair: "plastid" 16998069	plastid:16998069		Q9FK13	plastid:16998069
AT5G53420.1	CCT motif family protein;	5	39	3	264	30038.5	4.57131	-0.610606	nucleus	cytosol,mitochondrion,nucleus	nucleus		nucleus		nucleus				cytosol	nucleus		nucleus	mitochondrion				mitochondrion	cytosol,nucleus	nucleus		nucleus	nucleus				Q8L602
AT5G53920.1	ribosomal protein L11 methyltransferase-related;	5	9	0	371	40368.3	4.53476	0.140701	mitochondrion	cytosol,mitochondrion,plasma membrane,plastid	plasma membrane	mitochondrion,plastid	plastid	plastid		plastid		mitochondrion	mitochondrion		plastid	cytosol,plastid	mitochondrion	mitochondrion	mitochondrion		mitochondrion	plastid	cytosol	plastid	plastid	cytosol				Q9FN34
AT5G53970.1	Tyrosine transaminase family protein;encodes tyrosine aminotransferase which is strongly induced upon aging and coronatine treatment	5	37	4	414	45904.6	5.7349	0.052657	cytosol	cytosol,endoplasmic reticulum,golgi,plastid,nucleus,mitochondrion,extracellular,plasma membrane	plasma membrane		cytosol						cytosol			plastid	mitochondrion				extracellular,endoplasmic reticulum,golgi	cytosol,nucleus	cytosol		cytosol	cytosol				Q9FN30
AT5G54145.1	;	5	58	8	63	6761.33	7.54453	0.534921	extracellular	cytosol,endoplasmic reticulum,golgi,plastid,nucleus,extracellular,plasma membrane	plasma membrane		extracellular,endoplasmic reticulum,golgi			extracellular,endoplasmic reticulum,golgi			endoplasmic reticulum			plastid,nucleus,plasma membrane	extracellular,endoplasmic reticulum,golgi	extracellular,endoplasmic reticulum,golgi	extracellular,endoplasmic reticulum,golgi		extracellular,endoplasmic reticulum,golgi	extracellular,endoplasmic reticulum,golgi	extracellular	extracellular,endoplasmic reticulum,golgi	cytosol	extracellular
AT5G54250.1	cyclic nucleotide-gated cation channel 4;member of Cyclic nucleotide gated channel family, downstream component of the signaling pathways leading to HR resistance. mutant plants exhibit gene-for-gene disease resistance against avirulent Pseudomonas syringae despite the near-complete absence of the hypersensitive response (HR). Salicylic acid accumulation in dnd2 mutants is completely PAD4-indepen…	5	35	2	694	80085.8	7.98695	-0.181844	plasma membrane	cytosol,endoplasmic reticulum,golgi,nucleus,mitochondrion,extracellular,plasma membrane	plasma membrane		nucleus						cytosol			plasma membrane	extracellular,endoplasmic reticulum,golgi				mitochondrion	cytosol,nucleus	cytosol		plasma membrane	cytosol	SwissProt: "plasma membrane" 16381842		plasma membrane:16381842	Q94AS9
AT5G54260.1	DNA repair and meiosis protein (Mre11);DNA repair and meiotic recombination protein, component of MRE11 complex with RAD50 and NBS1	5	0	1	720	80295.3	6.62441	-0.683889	nucleus	cytosol,mitochondrion,nucleus	nucleus		nucleus		nucleus			mitochondrion	nucleus	nucleus		nucleus	mitochondrion				mitochondrion	cytosol,nucleus	nucleus		nucleus	nucleus	SwissProt: "nucleus" 16381842		nucleus:16381842	Q9XGM2
AT5G54290.1	cytochrome c biogenesis protein family;Encodes CcdA, a thylakoid membrane protein required for the transfer of reducing equivalents from stroma to thylakoid lumen.	5	106	7	354	36532.7	8.18566	0.634181	plastid	cytosol,plastid,nucleus,mitochondrion,extracellular,plasma membrane	plasma membrane		plastid				mitochondrion		mitochondrion			plasma membrane	mitochondrion	plastid	mitochondrion		mitochondrion	cytosol,nucleus	extracellular	mitochondrion	plastid	plasma membrane	Amigo: "plastid" 15159384|Amigo: "plastid" 20214498|SwissProt: "plastid" 16381842	plastid:15159384;plastid:20214498	plastid:16381842	Q9M5P3
AT5G54470.1	B-box type zinc finger family protein;	5	17	3	215	23478.2	4.52685	-0.630698	nucleus	cytosol,endoplasmic reticulum,golgi,nucleus,mitochondrion,extracellular	nucleus		nucleus						cytosol	nucleus		nucleus	mitochondrion		extracellular,endoplasmic reticulum,golgi		mitochondrion	cytosol,nucleus	nucleus		nucleus	cytosol				Q6NLH4
AT5G54585.1	;	5	16	2	132	14690.4	10.7616	-0.756818	nucleus	cytosol,endoplasmic reticulum,golgi,plastid,nucleus,mitochondrion,extracellular	plastid		nucleus						cytosol	nucleus		nucleus	extracellular,endoplasmic reticulum,golgi		mitochondrion		mitochondrion	cytosol,nucleus	nucleus		nucleus	cytosol
AT5G54630.1	zinc finger protein-related;	5	39	3	472	50901.8	9.8365	-0.446822	nucleus	cytosol,mitochondrion,nucleus,plastid	plastid		plastid			mitochondrion	mitochondrion		cytosol	nucleus	plastid	nucleus	mitochondrion		plastid		mitochondrion	cytosol,nucleus	nucleus		nucleus	nucleus				Q9FIU1
AT5G54855.1	Pollen Ole e 1 allergen and extensin family protein;	5	73	4	146	16149.2	7.36941	-0.0924658	extracellular	plastid,endoplasmic reticulum,golgi,mitochondrion,extracellular,plasma membrane	plasma membrane		extracellular,endoplasmic reticulum,golgi			mitochondrion			extracellular			plastid,plasma membrane	extracellular,endoplasmic reticulum,golgi	extracellular,endoplasmic reticulum,golgi	extracellular,endoplasmic reticulum,golgi		extracellular,endoplasmic reticulum,golgi	extracellular,endoplasmic reticulum,golgi	extracellular	extracellular,endoplasmic reticulum,golgi	extracellular	extracellular
AT5G55530.1	Calcium-dependent lipid-binding (CaLB domain) family protein;	5	56	5	405	44128.9	4.47931	-0.578025	nucleus	cytosol,mitochondrion,nucleus,plastid	plastid		nucleus						cytosol	nucleus		cytosol,nucleus	mitochondrion				mitochondrion	cytosol,nucleus	nucleus	plastid	nucleus	nucleus				Q9FJ58
AT5G55570.1	;	5	3	1	143	15742.2	11.2614	-0.20979	plastid	cytosol,mitochondrion,extracellular,plasma membrane,plastid	plasma membrane		plastid		cytosol	mitochondrion	mitochondrion	mitochondrion	cytosol		plastid	plastid	plastid	plastid	mitochondrion		mitochondrion	plastid	extracellular	plastid	plastid	plastid				Q9FM81
AT5G55620.1	;	5	87	4	101	11969.4	5.70982	-0.462376	cytosol	cytosol,endoplasmic reticulum,golgi,nucleus,mitochondrion,extracellular	nucleus		nucleus			mitochondrion			cytosol			nucleus	extracellular,endoplasmic reticulum,golgi				mitochondrion	cytosol,nucleus	extracellular		nucleus	cytosol				Q8LC55
AT5G56270.1	WRKY DNA-binding protein 2;WRKY transcription factor 2	5	18	3	687	74565.3	5.98429	-0.891412	nucleus	cytosol,endoplasmic reticulum,golgi,nucleus,mitochondrion,extracellular	nucleus		nucleus		nucleus				nucleus	nucleus		nucleus	mitochondrion				extracellular,endoplasmic reticulum,golgi	cytosol,nucleus	nucleus		nucleus	nucleus	SwissProt: "nucleus" 16381842		nucleus:16381842	Q9FG77
AT5G56550.1	oxidative stress 3;Encodes OXIDATIVE STRESS 3 (OXS3)&#65292; involved in tolerance to heavy metals and oxidative stress.	5	77	2	172	19308.5	5.85439	-0.865698	nucleus	cytosol,endoplasmic reticulum,golgi,nucleus,mitochondrion,extracellular	nucleus		nucleus						cytosol	nucleus		nucleus	mitochondrion				extracellular,endoplasmic reticulum,golgi	cytosol,nucleus	nucleus		nucleus	nucleus	Amigo: "nucleus" 18980652|Tair: "nucleus" 18980652	nucleus:18980652		Q9LVB9	nucleus:18980652
AT5G56790.1	Protein kinase superfamily protein;	5	14	2	669	74308.5	9.08961	-0.330344	plasma membrane	cytosol,endoplasmic reticulum,golgi,plastid,nucleus,mitochondrion,extracellular,plasma membrane	plastid		nucleus		cytosol	mitochondrion			cytosol	nucleus		nucleus	mitochondrion		extracellular,endoplasmic reticulum,golgi		mitochondrion	mitochondrion	nucleus		plastid	plasma membrane				Q8H0Z8
AT5G56840.1	myb-like transcription factor family protein;	5	5	4	233	25318.1	10.5045	-0.478541	nucleus	mitochondrion,plastid,nucleus	nucleus		plastid	plastid		mitochondrion			nucleus		plastid	nucleus	mitochondrion		mitochondrion		mitochondrion	mitochondrion	nucleus	mitochondrion	mitochondrion	nucleus				Q9FJS9
AT5G57030.1	Lycopene beta/epsilon cyclase protein;Lutein-deficient 2 (LUT2) required for lutein biosynthesis, member of the xanthophyll class of carotenoids. Encodes lycopene epsilon cyclase	5	45	5	524	58494.4	5.64138	-0.0895038	plastid	cytosol,mitochondrion,plasma membrane,plastid	plasma membrane		plastid	plastid	plastid	mitochondrion		mitochondrion	plastid		plastid	plastid	plastid	plastid	plastid		mitochondrion	plastid	cytosol	plastid	plastid	plastid	Amigo: "plastid" 8837512|SwissProt: "plastid" 16381842	plastid:8837512	plastid:16381842	Q38932
AT5G57340.1	;	5	15	3	238	27042.2	6.51996	-1.00672	nucleus	cytosol,mitochondrion,nucleus,plastid	nucleus		nucleus			plastid			cytosol	nucleus		nucleus	mitochondrion				mitochondrion	cytosol,nucleus	nucleus		nucleus	nucleus
AT5G57785.1	;	5	37	5	73	8489.75	12.3821	-0.0726027	mitochondrion	mitochondrion,plastid,nucleus,plasma membrane,peroxisome	plasma membrane		plastid			mitochondrion	mitochondrion	mitochondrion	mitochondrion			mitochondrion,plastid,nucleus,peroxisome	mitochondrion	mitochondrion	mitochondrion		mitochondrion	mitochondrion	nucleus	mitochondrion	mitochondrion	mitochondrion				Q8GY06
AT5G57790.1	;	5	5	2	216	24465.9	10.4734	-0.586111	cytosol	cytosol,mitochondrion,nucleus,plastid	nucleus		plastid			mitochondrion	mitochondrion	mitochondrion	cytosol			plastid,nucleus	mitochondrion				mitochondrion	mitochondrion	mitochondrion	mitochondrion	nucleus	nucleus
AT5G57990.1	ubiquitin-specific protease 23;Encodes a ubiquitin-specific protease.	5	64	2	859	94908.2	9.70419	-0.500116	nucleus	cytosol,mitochondrion,nucleus,plastid	plastid		nucleus	plastid	cytosol				nucleus	nucleus	plastid	nucleus	plastid		plastid		mitochondrion	plastid	nucleus	plastid	nucleus	nucleus				Q9FPS4
AT5G58120.1	Disease resistance protein (TIR-NBS-LRR class) family;	5	22	1	1046	119942	7.01712	-0.295698	cytosol	cytosol,mitochondrion,nucleus,plasma membrane,plastid	cytosol		plastid	plastid	nucleus	mitochondrion		mitochondrion	mitochondrion	nucleus	plastid	cytosol,plasma membrane	mitochondrion	mitochondrion	mitochondrion		mitochondrion	mitochondrion	nucleus	mitochondrion	nucleus	cytosol				Q9FGT2
AT5G58570.1	;	5	32	5	86	9598.55	6.78889	0.105814	plasma membrane	cytosol,endoplasmic reticulum,golgi,nucleus,mitochondrion,extracellular,plasma membrane	plasma membrane		nucleus		nucleus				cytosol			nucleus	extracellular,endoplasmic reticulum,golgi		extracellular,endoplasmic reticulum,golgi		mitochondrion	cytosol,nucleus	extracellular		nucleus	plasma membrane				Q94AT2
AT5G58600.1	Plant protein of unknown function (DUF828);Belongs to a large family of plant-specific genes of unknown function. Involved in resistance to the powdery mildew species Erysiphe cichoracearum and Erysiphe orontii, but not to the unrelated pathogens Pseudomonas syringae or Peronospora parasitica. A member of the TBL (TRICHOME BIREFRINGENCE-LIKE) gene family containing a plant-specific DUF231 (domain…	5	17	4	402	44835	6.83733	-0.246766	extracellular	plastid,endoplasmic reticulum,golgi,vacuole,nucleus,extracellular,plasma membrane	vacuole		extracellular,endoplasmic reticulum,golgi			extracellular,endoplasmic reticulum,golgi			endoplasmic reticulum		plastid	nucleus,extracellular,plasma membrane	extracellular,endoplasmic reticulum,golgi	extracellular,endoplasmic reticulum,golgi	extracellular,endoplasmic reticulum,golgi		extracellular,endoplasmic reticulum,golgi	extracellular,endoplasmic reticulum,golgi	nucleus	extracellular,endoplasmic reticulum,golgi	vacuole	vacuole	Amigo: "endoplasmic reticulum" 15584961	endoplasmic reticulum:15584961		Q9LUZ6
AT5G59080.1	;	5	78	3	135	14689.4	8.44751	-1.17185	nucleus	cytosol,plastid,nucleus	nucleus		nucleus						cytosol	nucleus	plastid	nucleus	plastid		plastid		plastid	plastid	nucleus	plastid	nucleus	nucleus				Q9FGU5
AT5G59480.1	Haloacid dehalogenase-like hydrolase (HAD) superfamily protein;	5	37	3	282	32105.6	5.88254	-0.253546	cytosol	cytosol,mitochondrion,cytoskeleton,nucleus,peroxisome	cytosol		cytosol						peroxisome			cytosol	mitochondrion				mitochondrion	cytosol,nucleus	cytosol		cytoskeleton	cytosol				Q9LTI2
AT5G59570.1	Homeodomain-like superfamily protein;	5	37	3	298	32368.8	4.60577	-0.637248	nucleus	cytosol,mitochondrion,nucleus,plastid	plastid		nucleus						nucleus	nucleus		nucleus	mitochondrion				mitochondrion	cytosol,nucleus	nucleus		nucleus	nucleus				Q9LTH4
AT5G60680.1	Protein of unknown function, DUF584;	5	156	5	163	18227.7	5.31403	-0.897546	nucleus	cytosol,mitochondrion,nucleus,plastid	nucleus		nucleus			mitochondrion			cytosol	nucleus		nucleus	mitochondrion		plastid		mitochondrion	plastid	nucleus	mitochondrion	nucleus	nucleus				Q9FF51
AT5G60800.1	Heavy metal transport/detoxification superfamily protein ;	5	22	1	283	30985.3	9.9785	-1.06325	nucleus	cytosol,mitochondrion,nucleus,plastid	cytosol		nucleus						cytosol	nucleus		nucleus	mitochondrion				plastid	cytosol,nucleus	nucleus		nucleus	cytosol				Q9FJH5
AT5G60840.1	;	5	21	3	207	23156.2	3.49497	-0.699517	nucleus	cytosol,mitochondrion,nucleus,extracellular,plastid	cytosol		nucleus						cytosol	nucleus	plastid	nucleus	mitochondrion		plastid		mitochondrion	cytosol,nucleus	nucleus	plastid	extracellular	nucleus
AT5G60850.1	OBF binding protein 4;Encodes a zinc finger protein.	5	56	8	307	32742.6	7.046	-0.639414	nucleus	cytosol,endoplasmic reticulum,golgi,nucleus,mitochondrion,extracellular	extracellular		nucleus						nucleus	nucleus		nucleus	mitochondrion				extracellular,endoplasmic reticulum,golgi	cytosol,nucleus	nucleus		nucleus	nucleus	SwissProt: "nucleus" 16381842		nucleus:16381842	Q8LDR0
AT5G61590.1	Integrase-type DNA-binding superfamily protein;encodes a member of the ERF (ethylene response factor) subfamily B-3 of ERF/AP2 transcription factor family. The protein contains one AP2 domain. There are 18 members in this subfamily including ATERF-1, ATERF-2, AND ATERF-5.	5	137	7	201	22728.4	5.17135	-0.714925	nucleus	cytosol,endoplasmic reticulum,golgi,plastid,nucleus,mitochondrion,extracellular	plastid		nucleus		nucleus				nucleus	nucleus		nucleus	mitochondrion		plastid		extracellular,endoplasmic reticulum,golgi	cytosol,nucleus	extracellular		nucleus	nucleus	SwissProt: "nucleus" 16381842		nucleus:16381842	Q9FKG2
AT5G61670.1	;Encodes a close homolog of the Cauliflower OR (Orange) protein. The function of OR is to induce the differentiation of proplastids or other noncolored plastids into chromoplasts for carotenoid accumulation. Both proteins contain a Cysteine-rich zinc finger domain that is highly specific to DnaJ-like molecular chaperons.	5	55	6	307	33791.8	7.62538	-0.0814332	cytosol,plastid	cytosol,mitochondrion,nucleus,plasma membrane,plastid	plasma membrane		plastid	plastid	cytosol	plastid		mitochondrion	cytosol		plastid	mitochondrion,plastid,nucleus	mitochondrion	mitochondrion	mitochondrion		mitochondrion	mitochondrion	nucleus	plastid	plasma membrane	plastid	Amigo: "plastid" 17172359	plastid:17172359		Q9FKF4
AT5G61810.1	Mitochondrial substrate carrier family protein;	5	44	3	478	53278.5	7.25055	-0.169665	cytosol,plasma membrane	cytosol,mitochondrion,nucleus,plasma membrane	cytosol		cytosol						cytosol			plasma membrane	mitochondrion				mitochondrion	cytosol,nucleus	cytosol		cytosol	cytosol				Q9FLS8
AT5G61940.1	Ubiquitin carboxyl-terminal hydrolase-related protein;	5	1	0	1094	124654	5.14645	-0.445247	nucleus	cytosol,mitochondrion,nucleus	nucleus		nucleus						cytosol	nucleus		nucleus	mitochondrion				mitochondrion	cytosol,nucleus	nucleus		nucleus	nucleus
AT5G61950.1	Ubiquitin carboxyl-terminal hydrolase-related protein;	5	0	0	1132	129330	6.77541	-0.418816	nucleus	cytosol,mitochondrion,nucleus	nucleus		nucleus						cytosol	nucleus		nucleus	mitochondrion				mitochondrion	cytosol,nucleus	nucleus		nucleus	cytosol				Q9FH47
AT5G62130.1	Per1-like family protein;	5	18	5	343	39505	7.82649	0.111079	plasma membrane	cytosol,endoplasmic reticulum,golgi,plastid,extracellular,plasma membrane	plasma membrane		extracellular,endoplasmic reticulum,golgi			extracellular,endoplasmic reticulum,golgi			endoplasmic reticulum			plasma membrane	extracellular,endoplasmic reticulum,golgi	extracellular,endoplasmic reticulum,golgi	extracellular,endoplasmic reticulum,golgi		extracellular,endoplasmic reticulum,golgi	extracellular,endoplasmic reticulum,golgi	cytosol	extracellular,endoplasmic reticulum,golgi	plastid	plasma membrane				Q94EI5
AT5G62470.1	myb domain protein 96;Encodes a R2R3 type Myb transcription factor whose expression is strongly induced by abscisic acid. Mediates abscisic acid signaling during drought stress response.	5	32	2	351	39033.4	5.84457	-0.682621	nucleus	cytosol,endoplasmic reticulum,golgi,nucleus,mitochondrion,extracellular	nucleus		nucleus		nucleus				nucleus	nucleus		nucleus	mitochondrion				extracellular,endoplasmic reticulum,golgi	cytosol,nucleus	nucleus		nucleus	nucleus	Amigo: "nucleus" 19625633	nucleus:19625633		Q9SPG0
AT5G62710.1	Leucine-rich repeat protein kinase family protein;	5	18	1	604	67306.8	6.01382	-0.151656	plasma membrane	cytosol,endoplasmic reticulum,golgi,plastid,nucleus,extracellular,plasma membrane	plastid		nucleus		plasma membrane	extracellular,endoplasmic reticulum,golgi			endoplasmic reticulum			plasma membrane	extracellular,endoplasmic reticulum,golgi	extracellular,endoplasmic reticulum,golgi	extracellular,endoplasmic reticulum,golgi		extracellular,endoplasmic reticulum,golgi	extracellular,endoplasmic reticulum,golgi	cytosol	extracellular,endoplasmic reticulum,golgi	plasma membrane	plasma membrane				Q8GX94
AT5G63000.1	Mitochondrial import inner membrane translocase subunit Tim17/Tim22/Tim23 family protein;	5	24	4	201	21524.1	10.2877	-0.0567164	cytosol,plasma membrane	cytosol,endoplasmic reticulum,golgi,plastid,nucleus,peroxisome,mitochondrion,extracellular,plasma membrane	cytosol		nucleus						cytosol			cytosol,golgi,plastid,nucleus,mitochondrion,plasma membrane	extracellular,endoplasmic reticulum,golgi		extracellular,endoplasmic reticulum,golgi		mitochondrion	cytosol,nucleus	mitochondrion		cytosol	peroxisome				Q84K84
AT5G63180.1	Pectin lyase-like superfamily protein;	5	82	3	432	47897.3	6.88248	-0.392361	extracellular	cytosol,endoplasmic reticulum,golgi,vacuole,plastid,mitochondrion,extracellular,plasma membrane	extracellular		plastid	plastid	vacuole	plastid			endoplasmic reticulum		plastid	plastid,extracellular,plasma membrane	extracellular,endoplasmic reticulum,golgi	plastid	extracellular,endoplasmic reticulum,golgi		mitochondrion	extracellular,endoplasmic reticulum,golgi	cytosol	mitochondrion	plastid	golgi				Q93Z25
AT5G64170.1	dentin sialophosphoprotein-related;	5	40	4	566	62487.2	4.38694	-0.836042	nucleus	cytosol,mitochondrion,nucleus	nucleus		nucleus						cytosol	nucleus		nucleus	mitochondrion				mitochondrion	cytosol,nucleus	nucleus		nucleus	nucleus				Q9FMI3
AT5G64480.1	;	5	18	4	184	21487	8.08681	-0.62337	nucleus	cytosol,mitochondrion,nucleus,plastid	cytosol		plastid		nucleus	mitochondrion	mitochondrion	mitochondrion	cytosol	nucleus		nucleus	mitochondrion		mitochondrion		mitochondrion	mitochondrion	nucleus	mitochondrion	plastid	nucleus
AT5G64552.1	conserved peptide upstream open reading frame 22;Upstream open reading frames (uORFs) are small open reading frames found in the 5' UTR of a mature mRNA, and can potentially mediate translational regulation of the largest, or major, ORF (mORF). CPuORF22 represents a conserved upstream opening reading frame relative to major ORF AT5G64550.1	5	19	3	24	2731.45	8.22112	0.570833	extracellular	cytosol,endoplasmic reticulum,golgi,vacuole,nucleus,mitochondrion,extracellular	vacuole		extracellular,endoplasmic reticulum,golgi			extracellular,endoplasmic reticulum,golgi			vacuole			extracellular	mitochondrion				mitochondrion	cytosol,nucleus	cytosol			extracellular				B3H4B9
AT5G64910.1	;	5	6	0	487	54865.4	4.49135	-1.02587	nucleus	cytosol,endoplasmic reticulum,golgi,plastid,nucleus,mitochondrion,extracellular	nucleus		nucleus			mitochondrion	mitochondrion	mitochondrion	nucleus	nucleus		nucleus	mitochondrion		mitochondrion		extracellular,endoplasmic reticulum,golgi	cytosol,nucleus	nucleus	mitochondrion	plastid	nucleus
AT5G65000.1	Nucleotide-sugar transporter family protein;	5	43	4	325	34837.6	10.1465	0.606154	plastid	plastid,endoplasmic reticulum,golgi,mitochondrion,extracellular,plasma membrane	mitochondrion		plastid			mitochondrion		mitochondrion	golgi			plasma membrane	extracellular,endoplasmic reticulum,golgi	plastid	extracellular,endoplasmic reticulum,golgi		mitochondrion	mitochondrion	extracellular		plastid	plastid				Q8LES0
AT5G65080.1	K-box region and MADS-box transcription factor family protein ;Is upregulated during vernalization and regulates flowering time. Encodes MADS-domain protein. Two variants encoding proteins of 198 and 184 amino acids have been reported.	5	5	5	205	23150.2	9.85149	-0.562927	nucleus	mitochondrion,plastid,nucleus	nucleus		nucleus		nucleus				nucleus	nucleus	plastid	nucleus	mitochondrion		mitochondrion		mitochondrion	mitochondrion	nucleus		nucleus	nucleus	SwissProt: "nucleus" 16381842		nucleus:16381842	Q683D7
AT5G65380.1	MATE efflux family protein;	5	54	5	486	52974.8	7.9969	0.719136	plasma membrane	cytosol,endoplasmic reticulum,golgi,nucleus,peroxisome,mitochondrion,extracellular,plasma membrane	plasma membrane		nucleus						cytosol			plasma membrane	extracellular,endoplasmic reticulum,golgi				mitochondrion	cytosol,nucleus	extracellular		plasma membrane	peroxisome				Q9FKQ1
AT5G65870.1	phytosulfokine 5 precursor;Probable phytosulfokines 5 precursor, coding for a unique plant peptide growth factor.	5	56	2	77	8749.54	5.54918	0.025974	extracellular	plastid,endoplasmic reticulum,golgi,vacuole,nucleus,extracellular	extracellular		extracellular,endoplasmic reticulum,golgi		vacuole	extracellular,endoplasmic reticulum,golgi			extracellular			plastid,nucleus	extracellular,endoplasmic reticulum,golgi	extracellular,endoplasmic reticulum,golgi	extracellular,endoplasmic reticulum,golgi		extracellular,endoplasmic reticulum,golgi	extracellular,endoplasmic reticulum,golgi	extracellular	extracellular,endoplasmic reticulum,golgi	extracellular	extracellular	SwissProt: "extracellular" 16381842		extracellular:16381842	Q9FEB4
AT5G65920.1	ARM repeat superfamily protein;	5	20	2	444	48876.4	8.09093	0.146396	cytosol,nucleus	cytosol,mitochondrion,nucleus,plastid,peroxisome	plastid		nucleus						cytosol	nucleus		nucleus	mitochondrion				mitochondrion	cytosol,nucleus	cytosol		cytosol	peroxisome				Q9FHN9
AT5G66052.1	;	5	55	2	67	7028.4	7.34543	0.731343	plasma membrane	plastid,endoplasmic reticulum,golgi,mitochondrion,extracellular,plasma membrane	plasma membrane		extracellular,endoplasmic reticulum,golgi	plastid					endoplasmic reticulum			plasma membrane	mitochondrion		extracellular,endoplasmic reticulum,golgi		plastid	extracellular,endoplasmic reticulum,golgi	mitochondrion		extracellular	plasma membrane				Q8GW83
AT5G66580.1	;	5	39	4	156	16632.6	7.18874	-0.289103	cytosol	cytosol,endoplasmic reticulum,golgi,vacuole,plastid,nucleus,mitochondrion,extracellular	plastid		nucleus		vacuole		mitochondrion	mitochondrion	cytosol			cytosol	mitochondrion		mitochondrion		extracellular,endoplasmic reticulum,golgi	extracellular,endoplasmic reticulum,golgi	nucleus		plastid	cytosol				Q9FJY2
AT5G66620.1	DA1-related protein 6;	5	3	0	644	73649.7	4.70104	-0.704193	cytosol	cytosol,mitochondrion,nucleus	nucleus		nucleus						cytosol			nucleus	mitochondrion				mitochondrion	cytosol,nucleus	nucleus		nucleus	cytosol				Q9FJX8
AT5G66630.1	DA1-related protein 5;	5	12	2	702	80250.2	6.30193	-0.292165	cytosol	cytosol,endoplasmic reticulum,golgi,nucleus,mitochondrion,extracellular	cytosol		nucleus			extracellular,endoplasmic reticulum,golgi			cytosol			cytosol	mitochondrion		extracellular,endoplasmic reticulum,golgi		mitochondrion	extracellular,endoplasmic reticulum,golgi	cytosol		cytosol	cytosol				Q84WJ0
AT5G66740.1	Protein of unknown function (DUF620);	5	4	0	370	41685.7	6.05345	-0.33027	cytosol	cytosol,mitochondrion,nucleus,plastid	cytosol		nucleus						cytosol			plastid	mitochondrion				mitochondrion	cytosol,nucleus	cytosol		cytosol	cytosol
AT5G67100.1	DNA-directed DNA polymerases;Encodes the putative catalytic subunit of the DNA polymerase alpha. Interacts with genes involved in chromatin-mediated cellular memory. ICU2 genetically interacts with TERMINAL FLOWER2, the ortholog of HETEROCHROMATIN PROTEIN1 of animals and yeasts, and with the Polycomb group (PcG) gene CURLY LEAF. A number of regulatory genes were derepressed in the icu2-1 mutant, …	5	9	0	1524	170488	7.88872	-0.464173	nucleus	cytosol,mitochondrion,nucleus	cytosol		nucleus		nucleus				nucleus	nucleus		nucleus	mitochondrion				mitochondrion	cytosol,nucleus	nucleus		nucleus	nucleus	SwissProt: "nucleus" 16381842		nucleus:16381842	Q9FHA3
AT5G67280.1	receptor-like kinase;	5	66	6	751	82067.5	6.3399	-0.208788	plasma membrane	cytosol,endoplasmic reticulum,golgi,plastid,nucleus,extracellular,plasma membrane	plastid		extracellular,endoplasmic reticulum,golgi		cytosol	extracellular,endoplasmic reticulum,golgi			plasma membrane	nucleus		plasma membrane	extracellular,endoplasmic reticulum,golgi	extracellular,endoplasmic reticulum,golgi	extracellular,endoplasmic reticulum,golgi		extracellular,endoplasmic reticulum,golgi	extracellular,endoplasmic reticulum,golgi	cytosol	extracellular,endoplasmic reticulum,golgi	plasma membrane	plasma membrane				Q9FGQ5
AT5G67390.1	;	5	9	4	176	20468.6	9.42339	-0.944318	nucleus	cytosol,mitochondrion,nucleus	nucleus		nucleus						cytosol	nucleus		nucleus	mitochondrion				mitochondrion	cytosol,nucleus	nucleus		nucleus	nucleus				Q9FN13
AT5G67420.1	LOB domain-containing protein 37;	5	74	9	250	27114.9	7.66274	-0.3532	nucleus	cytosol,endoplasmic reticulum,golgi,nucleus,mitochondrion,extracellular	nucleus		nucleus		nucleus			mitochondrion	cytosol	nucleus		nucleus	mitochondrion		mitochondrion		mitochondrion	extracellular,endoplasmic reticulum,golgi	nucleus		nucleus	nucleus				Q9FN11
AT5G67440.1	Phototropic-responsive NPH3 family protein;A member of the NPY gene family (NPY1/AT4G31820, NPY2/AT2G14820, NPY3/AT5G67440, NPY4/AT2G23050, NPY5/AT4G37590). Involved in auxin-mediated organogenesis.	5	34	4	579	64768.7	4.85029	-0.404318	cytosol,plasma membrane	cytosol,mitochondrion,nucleus,plasma membrane,plastid	plastid		nucleus						cytosol	nucleus		nucleus,plasma membrane	mitochondrion				mitochondrion	cytosol,nucleus	nucleus		nucleus	cytosol				Q9FN09
AT3G12145.1	Leucine-rich repeat (LRR) family protein;A novel leucine-rich repeat protein. Interacts directly with MADS domain transcription factor.	3	800	6	325	35810.2	8.55614	-0.0424615	extracellular	cytosol,endoplasmic reticulum,golgi,nucleus,extracellular,plasma membrane	plasma membrane		extracellular,endoplasmic reticulum,golgi		nucleus	extracellular,endoplasmic reticulum,golgi			extracellular			extracellular	extracellular,endoplasmic reticulum,golgi	extracellular,endoplasmic reticulum,golgi	extracellular,endoplasmic reticulum,golgi		extracellular,endoplasmic reticulum,golgi	extracellular,endoplasmic reticulum,golgi	cytosol	extracellular,endoplasmic reticulum,golgi	extracellular	extracellular				Q9LH52		cytosol:http://dx.doi.org/10.1016/j.plantsci.2004.03.009;nucleus:http://dx.doi.org/10.1016/j.plantsci.2004.03.009			http://dx.doi.org/10.1016/j.plantsci.2004.03.009:Acevedo FG, et al.,2004
AT1G78850.1	D-mannose binding lectin protein with Apple-like carbohydrate-binding domain;curculin-like (mannose-binding) lectin family protein, low similarity to ser/thr protein kinase from Zea mays (GI:2598067); contains Pfam lectin (probable mannose binding) domain PF01453 but not the protein kinase domain of the Z. mays protein	1	447	2	441	49053.8	7.7139	-0.315193	extracellular	plasma membrane,nucleus,extracellular,endoplasmic reticulum,golgi	extracellular		extracellular,endoplasmic reticulum,golgi		golgi	extracellular,endoplasmic reticulum,golgi			extracellular			nucleus,extracellular,plasma membrane	extracellular,endoplasmic reticulum,golgi	extracellular,endoplasmic reticulum,golgi	extracellular,endoplasmic reticulum,golgi		extracellular,endoplasmic reticulum,golgi	extracellular,endoplasmic reticulum,golgi	extracellular	extracellular,endoplasmic reticulum,golgi	extracellular	extracellular	Amigo: "plasma membrane" 17151019|Tair: "plasma membrane" 17151019	plasma membrane:17151019		Q9ZVA4	plasma membrane:17151019		cytosol:21166475;extracellular:21109274;extracellular:19825673;extracellular:16729891;extracellular:16356755;extracellular:15593128;golgi:22430844;plasma membrane:19334764;vacuole:17151019		19825673:Albenne C, et al.,2009;15593128:Boudart G, et al.,2005;16729891:Feiz L, et al.,2006;21166475:Ito J, et al.,2011;16356755:Jamet E, et al.,2006;17151019:Jaquinod M, et al.,2007;19334764:Mitra SK, et al.,2009;22430844:Parsons HT, et al.,2012;21109274:Zhang Y, et al.,2011	19825673:Albenne C, et al.,2009;15593128:Boudart G, et al.,2005;16729891:Feiz L, et al.,2006;21166475:Ito J, et al.,2011;16356755:Jamet E, et al.,2006;19334764:Mitra SK, et al.,2009;21109274:Zhang Y, et al.,2011	19825673:Albenne C, et al.,2009;15593128:Boudart G, et al.,2005;21166475:Ito J, et al.,2011;16356755:Jamet E, et al.,2006;19334764:Mitra SK, et al.,2009;21109274:Zhang Y, et al.,2011
AT3G16850.1	Pectin lyase-like superfamily protein;	3	149	5	455	49127.1	5.65156	-0.0138462	extracellular	cytosol,endoplasmic reticulum,golgi,vacuole,extracellular,plasma membrane	cytosol		extracellular,endoplasmic reticulum,golgi			extracellular,endoplasmic reticulum,golgi			extracellular			plasma membrane	extracellular,endoplasmic reticulum,golgi	extracellular,endoplasmic reticulum,golgi	extracellular,endoplasmic reticulum,golgi		extracellular,endoplasmic reticulum,golgi	extracellular,endoplasmic reticulum,golgi	cytosol	extracellular,endoplasmic reticulum,golgi	vacuole	vacuole	Amigo: "vacuole" 15539469|Tair: "vacuole" 15539469	vacuole:15539469		Q94C86	vacuole:15539469		extracellular:21109274;extracellular:19825673;extracellular:16729891;extracellular:16356755;vacuole:15539469		19825673:Albenne C, et al.,2009;15539469:Carter C, et al.,2004;16729891:Feiz L, et al.,2006;16356755:Jamet E, et al.,2006;21109274:Zhang Y, et al.,2011	19825673:Albenne C, et al.,2009;15539469:Carter C, et al.,2004;16729891:Feiz L, et al.,2006;16356755:Jamet E, et al.,2006;21109274:Zhang Y, et al.,2011	19825673:Albenne C, et al.,2009;15539469:Carter C, et al.,2004;16356755:Jamet E, et al.,2006;21109274:Zhang Y, et al.,2011
AT1G09210.1	calreticulin 1b;Encodes one of three Arabidopsis calreticulins.	1	144	3	424	48159	4.12631	-0.955896	endoplasmic reticulum	nucleus,extracellular,endoplasmic reticulum,golgi	endoplasmic reticulum		nucleus		endoplasmic reticulum	extracellular,endoplasmic reticulum,golgi			endoplasmic reticulum			endoplasmic reticulum	extracellular,endoplasmic reticulum,golgi	extracellular,endoplasmic reticulum,golgi	extracellular,endoplasmic reticulum,golgi		extracellular,endoplasmic reticulum,golgi	extracellular,endoplasmic reticulum,golgi	nucleus	extracellular,endoplasmic reticulum,golgi	endoplasmic reticulum	endoplasmic reticulum	Amigo: "endoplasmic reticulum" 16618929|Amigo: "mitochondrion" 14671022|Amigo: "vacuole" 15539469|Amigo: "mitochondrion" 12492832|SwissProt: "endoplasmic reticulum" 16381842|Tair: "endoplasmic reticulum" 16618929|Tair: "vacuole" 15539469|Tair: "mitochondrion" 12492832	endoplasmic reticulum:16618929;mitochondrion:12492832;mitochondrion:14671022;vacuole:15539469	endoplasmic reticulum:16381842	Q38858	vacuole:15539469;endoplasmic reticulum:16618929;mitochondrion:12492832	endoplasmic reticulum:18931141	endoplasmic reticulum:22923678;endoplasmic reticulum:16618929;mitochondrion:14671022;mitochondrion:12492832;plasma membrane:22215637;plasma membrane:21433285;plasma membrane:15574830		15574830:Alexandersson E, et al.,2004;16618929:Dunkley TP, et al.,2006;22215637:Elmore JM, et al.,2012;18931141:Eubel H, et al.,2008;14671022:Heazlewood JL, et al.,2004;22923678:Nikolovski N, et al.,2012;12492832:Sweetlove LJ, et al.,2002;21433285:Zhang ZJ, et al.,2011	15574830:Alexandersson E, et al.,2004;16618929:Dunkley TP, et al.,2006;22215637:Elmore JM, et al.,2012;14671022:Heazlewood JL, et al.,2004;22923678:Nikolovski N, et al.,2012;12492832:Sweetlove LJ, et al.,2002;21433285:Zhang ZJ, et al.,2011	15574830:Alexandersson E, et al.,2004;16618929:Dunkley TP, et al.,2006;22215637:Elmore JM, et al.,2012;14671022:Heazlewood JL, et al.,2004;22923678:Nikolovski N, et al.,2012;12492832:Sweetlove LJ, et al.,2002
AT1G13110.1	cytochrome P450, family 71 subfamily B, polypeptide 7;member of CYP71B	1	206	4	504	57212.3	8.38198	-0.0031746	endoplasmic reticulum	cytosol,endoplasmic reticulum,golgi,plastid,mitochondrion,extracellular,plasma membrane	cytosol		extracellular,endoplasmic reticulum,golgi		mitochondrion	extracellular,endoplasmic reticulum,golgi		mitochondrion	extracellular		plastid	endoplasmic reticulum	extracellular,endoplasmic reticulum,golgi	extracellular,endoplasmic reticulum,golgi	extracellular,endoplasmic reticulum,golgi		mitochondrion	extracellular,endoplasmic reticulum,golgi	cytosol	extracellular,endoplasmic reticulum,golgi	plasma membrane	golgi	SwissProt: "plasma membrane" 16381842		plasma membrane:16381842	Q96514			plasma membrane:22215637;plasma membrane:19334764;plasma membrane:15574830		15574830:Alexandersson E, et al.,2004;22215637:Elmore JM, et al.,2012;19334764:Mitra SK, et al.,2009	15574830:Alexandersson E, et al.,2004;22215637:Elmore JM, et al.,2012;19334764:Mitra SK, et al.,2009	15574830:Alexandersson E, et al.,2004;22215637:Elmore JM, et al.,2012;19334764:Mitra SK, et al.,2009
AT1G52200.1	PLAC8 family protein;	1	162	3	190	21180.3	5.75858	-0.373684	plasma membrane	cytosol,mitochondrion,nucleus,plasma membrane,plastid	nucleus		nucleus	plastid					cytosol	nucleus	plastid	plasma membrane	mitochondrion				mitochondrion	cytosol,nucleus	nucleus	plastid	plastid	cytosol	Amigo: "plasma membrane" 17317660|Tair: "plasma membrane" 17317660	plasma membrane:17317660		Q9M815	plasma membrane:17317660		plasma membrane:22215637;plasma membrane:19334764;plasma membrane:17317660;plasma membrane:15574830		15574830:Alexandersson E, et al.,2004;17317660:Benschop JJ, et al.,2007;22215637:Elmore JM, et al.,2012;19334764:Mitra SK, et al.,2009	15574830:Alexandersson E, et al.,2004;17317660:Benschop JJ, et al.,2007;22215637:Elmore JM, et al.,2012;19334764:Mitra SK, et al.,2009	15574830:Alexandersson E, et al.,2004;17317660:Benschop JJ, et al.,2007;22215637:Elmore JM, et al.,2012;19334764:Mitra SK, et al.,2009
AT1G64500.1	Glutaredoxin family protein;	1	53	3	368	41018.5	5.47979	-0.702446	cytosol	cytosol,mitochondrion,nucleus,extracellular,plastid	cytosol		nucleus			mitochondrion			cytosol	nucleus		plastid,nucleus	mitochondrion		plastid		mitochondrion	cytosol,nucleus	extracellular		cytosol	cytosol				Q9SGW5			plasma membrane:22215637;plasma membrane:15574830		15574830:Alexandersson E, et al.,2004;22215637:Elmore JM, et al.,2012	15574830:Alexandersson E, et al.,2004;22215637:Elmore JM, et al.,2012	15574830:Alexandersson E, et al.,2004;22215637:Elmore JM, et al.,2012
AT1G77020.1	DNAJ heat shock N-terminal domain-containing protein;	1	16	0	379	42828.4	5.2467	-0.597098	cytosol	cytosol,endoplasmic reticulum,golgi,nucleus,mitochondrion,extracellular	nucleus		nucleus		cytosol				cytosol	nucleus		nucleus,golgi	mitochondrion				extracellular,endoplasmic reticulum,golgi	cytosol,nucleus	cytosol		cytosol	cytosol							plasma membrane:15574830		15574830:Alexandersson E, et al.,2004	15574830:Alexandersson E, et al.,2004	15574830:Alexandersson E, et al.,2004
AT1G80180.1	;	1	176	4	138	15106.9	11.6701	-1.0058	cytosol,plasma membrane	cytosol,mitochondrion,nucleus	nucleus		nucleus				mitochondrion	mitochondrion	mitochondrion			nucleus	mitochondrion	mitochondrion	mitochondrion		mitochondrion	cytosol,nucleus	nucleus	mitochondrion	nucleus	nucleus	Amigo: "plasma membrane" 15060130|Amigo: "plasma membrane" 17317660|Amigo: "plasma membrane" 14506206|Tair: "plasma membrane" 17317660	plasma membrane:14506206;plasma membrane:15060130;plasma membrane:17317660		Q9SSC1	plasma membrane:17317660		plasma membrane:22215637;plasma membrane:20374526;plasma membrane:19334764;plasma membrane:17317660;plasma membrane:15574830;plasma membrane:15308754;plasma membrane:15060130;plasma membrane:14506206;vacuole:18686298		15574830:Alexandersson E, et al.,2004;17317660:Benschop JJ, et al.,2007;20374526:Chen Y, et al.,2010;22215637:Elmore JM, et al.,2012;15060130:Marmagne A, et al.,2004;19334764:Mitra SK, et al.,2009;14506206:Nuhse TS, et al.,2003;15308754:Nuhse TS, et al.,2004;18686298:Whiteman SA, et al.,2008	15574830:Alexandersson E, et al.,2004;17317660:Benschop JJ, et al.,2007;20374526:Chen Y, et al.,2010;22215637:Elmore JM, et al.,2012;19334764:Mitra SK, et al.,2009;14506206:Nuhse TS, et al.,2003;15308754:Nuhse TS, et al.,2004;18686298:Whiteman SA, et al.,2008	15574830:Alexandersson E, et al.,2004;17317660:Benschop JJ, et al.,2007;20374526:Chen Y, et al.,2010;22215637:Elmore JM, et al.,2012;19334764:Mitra SK, et al.,2009;14506206:Nuhse TS, et al.,2003;15308754:Nuhse TS, et al.,2004;18686298:Whiteman SA, et al.,2008
AT2G15970.1	cold regulated 413 plasma membrane 1;encodes an alpha form of a protein similar to the cold acclimation protein WCOR413 in wheat. Expression is induced by short-term cold-treatment, water deprivation, and abscisic acid treatment.	2	284	10	197	21606	9.23204	0.808122	plasma membrane	cytosol,endoplasmic reticulum,golgi,plastid,nucleus,mitochondrion,extracellular,plasma membrane	plasma membrane		plastid						plasma membrane			plasma membrane	extracellular,endoplasmic reticulum,golgi	mitochondrion	extracellular,endoplasmic reticulum,golgi		mitochondrion	cytosol,nucleus	extracellular		plasma membrane	plasma membrane	Amigo: "plasma membrane" 12746512|Tair: "vacuole" 15539469	plasma membrane:12746512		Q9XIM7	vacuole:15539469		plasma membrane:15574830;vacuole:15539469		15574830:Alexandersson E, et al.,2004;15539469:Carter C, et al.,2004	15574830:Alexandersson E, et al.,2004;15539469:Carter C, et al.,2004	15574830:Alexandersson E, et al.,2004;15539469:Carter C, et al.,2004
AT3G04830.1	Protein prenylyltransferase superfamily protein;	3	62	3	303	33747.1	8.3285	-0.170957	cytosol,endoplasmic reticulum	cytosol,mitochondrion,nucleus	cytosol		nucleus						cytosol			nucleus	mitochondrion				mitochondrion	cytosol,nucleus	cytosol		cytosol	cytosol				Q9CAU9			endoplasmic reticulum:22923678;golgi:22430844;plasma membrane:19334764;plasma membrane:15574830		15574830:Alexandersson E, et al.,2004;19334764:Mitra SK, et al.,2009;22923678:Nikolovski N, et al.,2012;22430844:Parsons HT, et al.,2012	15574830:Alexandersson E, et al.,2004;19334764:Mitra SK, et al.,2009;22923678:Nikolovski N, et al.,2012	15574830:Alexandersson E, et al.,2004;19334764:Mitra SK, et al.,2009;22923678:Nikolovski N, et al.,2012
AT3G04920.1	Ribosomal protein S24e family protein;	3	260	6	133	15373.1	11.418	-0.814286	cytosol	cytosol,mitochondrion,nucleus,plastid	cytosol		plastid		cytosol	mitochondrion	mitochondrion	mitochondrion	cytosol			mitochondrion	mitochondrion	mitochondrion	mitochondrion		mitochondrion	mitochondrion	nucleus	mitochondrion	cytosol	mitochondrion	Amigo: "nucleus" 15496452|Amigo: "cytosol" 17934214|Amigo: "plastid" 18431481|Amigo: "plasma membrane" 17151019|Amigo: "plasma membrane" 17317660|Tair: "nucleus" 15496452|Tair: "cytosol" 17934214|Tair: "plastid" 18431481|Tair: "plasma membrane" 17317660	cytosol:17934214;nucleus:15496452;plasma membrane:17151019;plasma membrane:17317660;plastid:18431481		Q9SS17	plasma membrane:17317660;plastid:18431481;cytosol:17934214;nucleus:15496452	nucleus:15496452;unclear:15496452	cytosol:22522809;cytosol:21166475;cytosol:17934214;cytosol:15734919;nucleus:23396599;nucleus:15496452;plasma membrane:22215637;plasma membrane:20843791;plasma membrane:19334764;plasma membrane:17317660;plasma membrane:15574830;vacuole:17151019		15574830:Alexandersson E, et al.,2004;17317660:Benschop JJ, et al.,2007;17934214:Carroll AJ, et al.,2008;15734919:Chang IF, et al.,2005;22215637:Elmore JM, et al.,2012;22522809:Hummel M, et al.,2012;21166475:Ito J, et al.,2011;17151019:Jaquinod M, et al.,2007;20843791:Keinath NF, et al.,2010;19334764:Mitra SK, et al.,2009;15496452:Pendle AF, et al.,2005;23396599:Sakamoto Y, et al.,2013	15574830:Alexandersson E, et al.,2004;17317660:Benschop JJ, et al.,2007;17934214:Carroll AJ, et al.,2008;15734919:Chang IF, et al.,2005;22215637:Elmore JM, et al.,2012;22522809:Hummel M, et al.,2012;21166475:Ito J, et al.,2011;20843791:Keinath NF, et al.,2010;19334764:Mitra SK, et al.,2009	15574830:Alexandersson E, et al.,2004;17317660:Benschop JJ, et al.,2007;17934214:Carroll AJ, et al.,2008;15734919:Chang IF, et al.,2005;22215637:Elmore JM, et al.,2012;22522809:Hummel M, et al.,2012;21166475:Ito J, et al.,2011;20843791:Keinath NF, et al.,2010;19334764:Mitra SK, et al.,2009
AT3G13870.1	Root hair defective 3 GTP-binding protein (RHD3);required for regulated cell expansion and normal root hair development. Encodes an evolutionarily conserved protein with putative GTP-binding motifs that is implicated in the control of vesicle trafficking between the endoplasmic reticulum and the Golgi compartments.	3	99	2	802	89097.1	5.22835	-0.288903	endoplasmic reticulum,golgi	cytosol,endoplasmic reticulum,golgi,plastid,nucleus,mitochondrion,extracellular	plastid		nucleus						cytosol			nucleus	mitochondrion		extracellular,endoplasmic reticulum,golgi		mitochondrion	cytosol,nucleus	cytosol		plastid	cytosol	Amigo: "endoplasmic reticulum" 16618929|Tair: "endoplasmic reticulum" 16618929|Tair: "plasma membrane" 17644812|Tair: "plasma membrane" 17151019	endoplasmic reticulum:16618929		P93042	plasma membrane:17151019;endoplasmic reticulum:16618929;plasma membrane:17644812	unclear:15610358	endoplasmic reticulum:22923678;endoplasmic reticulum:16618929;plasma membrane:22215637;plasma membrane:21433285;plasma membrane:17644812;plasma membrane:15574830;vacuole:17151019		15574830:Alexandersson E, et al.,2004;16618929:Dunkley TP, et al.,2006;22215637:Elmore JM, et al.,2012;17151019:Jaquinod M, et al.,2007;15610358:Koroleva OA, et al.,2005;17644812:Marmagne A, et al.,2007;22923678:Nikolovski N, et al.,2012;21433285:Zhang ZJ, et al.,2011	15574830:Alexandersson E, et al.,2004;16618929:Dunkley TP, et al.,2006;22215637:Elmore JM, et al.,2012;17644812:Marmagne A, et al.,2007;22923678:Nikolovski N, et al.,2012;21433285:Zhang ZJ, et al.,2011	15574830:Alexandersson E, et al.,2004;16618929:Dunkley TP, et al.,2006;22215637:Elmore JM, et al.,2012;17644812:Marmagne A, et al.,2007;22923678:Nikolovski N, et al.,2012
AT3G16470.1	Mannose-binding lectin superfamily protein;JA-responsive gene	3	284	4	451	48499.1	4.90575	-0.263858	cytosol	cytosol,mitochondrion,nucleus,extracellular,plastid	cytosol		nucleus						cytosol			cytosol,mitochondrion,extracellular,plastid	mitochondrion				mitochondrion	cytosol,nucleus	cytosol		mitochondrion	cytosol	Tair: "vacuole" 15539469|Tair: "nucleus" 14617066|Tair: "plastid" 18431481			O04309	vacuole:15539469;nucleus:14617066;plastid:18431481		nucleus:23396599;nucleus:14617066;plasma membrane:22215637;plasma membrane:15574830;plastid:20423899;plastid:18431481;vacuole:15539469		15574830:Alexandersson E, et al.,2004;14617066:Bae MS, et al.,2003;15539469:Carter C, et al.,2004;22215637:Elmore JM, et al.,2012;20423899:Olinares PD, et al.,2010;23396599:Sakamoto Y, et al.,2013;18431481:Zybailov B, et al.,2008	15574830:Alexandersson E, et al.,2004;14617066:Bae MS, et al.,2003;15539469:Carter C, et al.,2004;22215637:Elmore JM, et al.,2012;20423899:Olinares PD, et al.,2010;18431481:Zybailov B, et al.,2008	15574830:Alexandersson E, et al.,2004;14617066:Bae MS, et al.,2003;15539469:Carter C, et al.,2004;22215637:Elmore JM, et al.,2012;20423899:Olinares PD, et al.,2010;18431481:Zybailov B, et al.,2008
AT3G20410.1	calmodulin-domain protein kinase 9;calmodulin-domain protein kinase CDPK isoform 9 (CPK9)	3	30	3	541	60365.9	6.06083	-0.456932	plasma membrane	cytosol,mitochondrion,nucleus,plastid	cytosol		nucleus	plastid	cytosol				cytosol		plastid	nucleus	mitochondrion		mitochondrion		mitochondrion	cytosol,nucleus	cytosol		plastid	cytosol	SwissProt: "plasma membrane" 16381842|Tair: "plasma membrane" 14506206		plasma membrane:16381842	Q38868	plasma membrane:14506206	plasma membrane:17999643;plasma membrane:17337534;plasma membrane:12913141	plasma membrane:22923678;plasma membrane:22215637;plasma membrane:22318864;plasma membrane:21433285;plasma membrane:20374526;plasma membrane:19334764;plasma membrane:17317660;plasma membrane:16635983;plasma membrane:15574830;plasma membrane:15308754;plasma membrane:14506206		15574830:Alexandersson E, et al.,2004;17317660:Benschop JJ, et al.,2007;20374526:Chen Y, et al.,2010;12913141:Dammann C, et al.,2003;17999643:Dong CH, et al.,2008;22215637:Elmore JM, et al.,2012;22318864:Li B, et al.,2012;19334764:Mitra SK, et al.,2009;16635983:Nelson CJ, et al.,2006;22923678:Nikolovski N, et al.,2012;14506206:Nuhse TS, et al.,2003;15308754:Nuhse TS, et al.,2004;17337534:Padmanab…	15574830:Alexandersson E, et al.,2004;17317660:Benschop JJ, et al.,2007;20374526:Chen Y, et al.,2010;17999643:Dong CH, et al.,2008;22215637:Elmore JM, et al.,2012;22318864:Li B, et al.,2012;19334764:Mitra SK, et al.,2009;16635983:Nelson CJ, et al.,2006;22923678:Nikolovski N, et al.,2012;14506206:Nuhse TS, et al.,2003;15308754:Nuhse TS, et al.,2004;21433285:Zhang ZJ, et al.,2011	15574830:Alexandersson E, et al.,2004;17317660:Benschop JJ, et al.,2007;20374526:Chen Y, et al.,2010;22215637:Elmore JM, et al.,2012;22318864:Li B, et al.,2012;19334764:Mitra SK, et al.,2009;16635983:Nelson CJ, et al.,2006;22923678:Nikolovski N, et al.,2012;14506206:Nuhse TS, et al.,2003;15308754:Nuhse TS, et al.,2004	17999643:Dong CH, et al.,2008
[truncated: 1,242 more rows]

## Sheet: gi_EN_Loc
Protein Properties									Location Consensus	Location Predictors																							Location Annotators					Location Experiments			Publications and PubMed ID
[truncated: 1,961 more rows]

[truncated: 6 more sheets: lhycca1_ED_Loc, lhycca1_EN_Loc, prr7prr9_ED_Loc, prr7prr9_EN_Loc, toc1_ED_Loc, toc1_EN_Loc]
