# Supplementary material for: Parallel analysis of Arabidopsis circadian clock mutants reveals different scales of transcriptome and proteome regulation
Source: Open Biol. 2017 Mar 1;7(3):160333. doi: 10.1098/rsob.160333 (PMC5376707; doi:10.1098/rsob.160333)
Supplement: Table S13 [file rsob160333supp21.xlsx]

## Sheet: gi_ED_Loc
Protein Properties									Location Consensus	Location Predictors																							Location Annotators					Location Experiments			Publications and PubMed ID
Gene	Description	Chromosome	ESTs	Full-length cDNAs	Amino Acid Residues	Molecular Weight	Isoelectric Point	GRAVY	Location SUBAcon	Location All Predictors	Location AdaBoost	Location ATP	Location BaCelLo	Location ChloroP 1.1	Location EpiLoc	Location iPSORT	Location MitoPred	Location MitoProt	Location MultiLoc2	Location Nucleo	Location PCLR 0.9	Location Plant-mPLoc	Location PProwler 1.2	Location Predotar v1.03	Location PredSL	Location PTS1	Location SLPFA	Location SLP-Local	Location SubLoc	Location TargetP 1.1	Location WoLF PSORT	Location YLoc	Location All Annotators	Location AmiGO	Location Swiss-Prot	Swiss-Prot ID	Location TAIR10	Location GFP	Location Mass Spec	PPI	All Publications	Publications GFP	Publications Mass Spec	Publications PPI
AT1G10950.1	transmembrane nine 1;Encodes an Arabidopsis Transmembrane nine (TMN) protein. Transmembrane nine (TM9) proteins are localized in the secretory pathway of eukaryotic cells and are involved in cell adhesion and phagocytosis.	1	180	6	589	66896.6	7.71489	0.365705	golgi	plastid,plasma membrane,extracellular,endoplasmic reticulum,golgi	plasma membrane		extracellular,endoplasmic reticulum,golgi			extracellular,endoplasmic reticulum,golgi			golgi			plasma membrane	extracellular,endoplasmic reticulum,golgi	extracellular,endoplasmic reticulum,golgi	extracellular,endoplasmic reticulum,golgi		extracellular,endoplasmic reticulum,golgi	extracellular,endoplasmic reticulum,golgi	extracellular	extracellular,endoplasmic reticulum,golgi	plastid	plasma membrane	Amigo: "golgi" 16618929|Tair: "golgi" 16618929	golgi:16618929		Q940G0	golgi:16618929	golgi:22570441	golgi:22923678;golgi:22430844;golgi:16618929;plasma membrane:21433285;plasma membrane:19334764		16618929:Dunkley TP, et al.,2006;22570441:Gao C, et al.,2012;19334764:Mitra SK, et al.,2009;22923678:Nikolovski N, et al.,2012;22430844:Parsons HT, et al.,2012;21433285:Zhang ZJ, et al.,2011	16618929:Dunkley TP, et al.,2006;19334764:Mitra SK, et al.,2009;22923678:Nikolovski N, et al.,2012;21433285:Zhang ZJ, et al.,2011	16618929:Dunkley TP, et al.,2006;19334764:Mitra SK, et al.,2009;22923678:Nikolovski N, et al.,2012
AT1G11860.1	Glycine cleavage T-protein family;	1	585	6	408	44447.3	8.54974	-0.26348	mitochondrion	cytosol,mitochondrion,plastid	cytosol		plastid		mitochondrion	mitochondrion	mitochondrion	mitochondrion	mitochondrion			cytosol,mitochondrion	mitochondrion	mitochondrion	mitochondrion		mitochondrion	mitochondrion	mitochondrion	mitochondrion	mitochondrion	mitochondrion	Amigo: "plastid" 18431481|Amigo: "plastid" 12938931|Amigo: "mitochondrion" 18385124|SwissProt: "mitochondrion" 16381842|Tair: "plastid" 18431481|Tair: "plastid" 12938931|Tair: "mitochondrion" 18385124	mitochondrion:18385124;plastid:12938931;plastid:18431481	mitochondrion:16381842	O65396	mitochondrion:18385124;plastid:18431481;plastid:12938931		mitochondrion:21472856;mitochondrion:21841088;mitochondrion:21296373;mitochondrion:18385124;plasma membrane:22215637;plastid:21531424;plastid:20423899;plastid:20061580;plastid:18431481;plastid:12938931		22215637:Elmore JM, et al.,2012;20061580:Ferro M, et al.,2010;12938931:Froehlich JE, et al.,2003;21841088:Klodmann J, et al.,2011;21531424:Kong RP, et al.,2011;18385124:Lee CP, et al.,2008;21296373:Lee CP, et al.,2011;20423899:Olinares PD, et al.,2010;21472856:Taylor NL, et al.,2011;18431481:Zybailov B, et al.,2008	22215637:Elmore JM, et al.,2012;20061580:Ferro M, et al.,2010;12938931:Froehlich JE, et al.,2003;21841088:Klodmann J, et al.,2011;21531424:Kong RP, et al.,2011;18385124:Lee CP, et al.,2008;21296373:Lee CP, et al.,2011;20423899:Olinares PD, et al.,2010;21472856:Taylor NL, et al.,2011;18431481:Zybailov B, et al.,2008	22215637:Elmore JM, et al.,2012;20061580:Ferro M, et al.,2010;12938931:Froehlich JE, et al.,2003;18385124:Lee CP, et al.,2008;21296373:Lee CP, et al.,2011;20423899:Olinares PD, et al.,2010;18431481:Zybailov B, et al.,2008
AT1G11930.1	Predicted pyridoxal phosphate-dependent enzyme, YBL036C type;	1	61	2	257	28009.4	4.84717	-0.268872	cytosol	cytosol,endoplasmic reticulum,golgi,plastid,nucleus,mitochondrion,extracellular	plastid		nucleus		cytosol				cytosol			plastid	mitochondrion				extracellular,endoplasmic reticulum,golgi	cytosol,nucleus	cytosol		nucleus	cytosol							plastid:20061580		20061580:Ferro M, et al.,2010	20061580:Ferro M, et al.,2010	20061580:Ferro M, et al.,2010
AT1G16880.1	uridylyltransferase-related;	1	136	5	290	31296.4	4.74598	-0.00758621	plastid	cytosol,mitochondrion,plastid	plastid		plastid	plastid		plastid			cytosol			plastid	plastid	plastid	plastid		mitochondrion	plastid	cytosol	plastid	plastid	cytosol	Amigo: "plastid" 16923014|Amigo: "plastid" 15028209|Amigo: "plastid" 16207701|Amigo: "plastid" 18431481|Amigo: "plastid" 18633119|Amigo: "plastid" 15322131|Amigo: "plastid" 12938931|Tair: "plastid" 18431481|Tair: "plastid" 15028209|Tair: "plastid" 16923014|Tair: "plastid" 12938931|Tair: "plastid" 15322131|Tair: "plastid" 18633119	plastid:12938931;plastid:15028209;plastid:15322131;plastid:16207701;plastid:16923014;plastid:18431481;plastid:18633119		Q9FZ47	plastid:15028209;plastid:16923014;plastid:15322131;plastid:18431481;plastid:12938931;plastid:18633119		plastid:21539947;plastid:21531424;plastid:20423899;plastid:20061580;plastid:18633119;plastid:18431481;plastid:16923014;plastid:16207701;plastid:15322131;plastid:15028209;plastid:12938931		20061580:Ferro M, et al.,2010;12938931:Froehlich JE, et al.,2003;16923014:Goulas E, et al.,2006;21539947:Granlund I, et al.,2011;15028209:Kleffmann T, et al.,2004;21531424:Kong RP, et al.,2011;20423899:Olinares PD, et al.,2010;15322131:Peltier JB, et al.,2004;16207701:Peltier JB, et al.,2006;18633119:Rutschow H, et al.,2008;18431481:Zybailov B, et al.,2008	20061580:Ferro M, et al.,2010;12938931:Froehlich JE, et al.,2003;16923014:Goulas E, et al.,2006;21539947:Granlund I, et al.,2011;15028209:Kleffmann T, et al.,2004;21531424:Kong RP, et al.,2011;20423899:Olinares PD, et al.,2010;15322131:Peltier JB, et al.,2004;16207701:Peltier JB, et al.,2006;18633119:Rutschow H, et al.,2008;18431481:Zybailov B, et al.,2008	20061580:Ferro M, et al.,2010;12938931:Froehlich JE, et al.,2003;16923014:Goulas E, et al.,2006;15028209:Kleffmann T, et al.,2004;20423899:Olinares PD, et al.,2010;15322131:Peltier JB, et al.,2004;16207701:Peltier JB, et al.,2006;18431481:Zybailov B, et al.,2008
AT1G20620.1	catalase 3;Catalase, catalyzes the breakdown of hydrogen peroxide (H2O2) into water and oxygen.	1	2247	5	492	56698.3	7.69369	-0.482317	peroxisome	cytosol,endoplasmic reticulum,golgi,plastid,nucleus,peroxisome,mitochondrion,extracellular	peroxisome		nucleus		peroxisome	plastid			cytosol			peroxisome	mitochondrion			peroxisome	extracellular,endoplasmic reticulum,golgi	cytosol,nucleus	cytosol		peroxisome	peroxisome	Amigo: "peroxisome" 8819328|Amigo: "mitochondrion" 14671022|SwissProt: "peroxisome" 16381842|Tair: "plasma membrane" 17317660|Tair: "vacuole" 15539469|Tair: "peroxisome" 17951448|Tair: "plastid" 18431481|Tair: "plastid" 18633119|Tair: "plastid" 12938931|Tair: "mitochondrion" 14671022|Tair: "peroxisome" 12154131	mitochondrion:14671022;peroxisome:8819328	peroxisome:16381842	Q42547	vacuole:15539469;plasma membrane:17317660;mitochondrion:14671022;plastid:18431481;plastid:12938931;plastid:18633119;peroxisome:12154131;peroxisome:17951448	unclear:10737809	mitochondrion:21841088;mitochondrion:14671022;nucleus:23396599;peroxisome:19329564;peroxisome:18931141;peroxisome:17951448;peroxisome:14581625;peroxisome:12154131;plasma membrane:22318864;plasma membrane:22215637;plasma membrane:21433285;plasma membrane:20843791;plasma membrane:19334764;plasma membrane:17317660;plasma membrane:15574830;plastid:21531424;plastid:20061580;plastid:18633119;plastid:15…	AT1G43560.1:20405473	15574830:Alexandersson E, et al.,2004;17317660:Benschop JJ, et al.,2007;10737809:Cutler SR, et al.,2000;22215637:Elmore JM, et al.,2012;18931141:Eubel H, et al.,2008;20061580:Ferro M, et al.,2010;12938931:Froehlich JE, et al.,2003;12154131:Fukao Y, et al.,2002;14581625:Fukao Y, et al.,2003;14671022:Heazlewood JL, et al.,2004;20843791:Keinath NF, et al.,2010;15028209:Kleffmann T, et al.,2004;21841…	15574830:Alexandersson E, et al.,2004;17317660:Benschop JJ, et al.,2007;22215637:Elmore JM, et al.,2012;20061580:Ferro M, et al.,2010;12938931:Froehlich JE, et al.,2003;12154131:Fukao Y, et al.,2002;14581625:Fukao Y, et al.,2003;14671022:Heazlewood JL, et al.,2004;20843791:Keinath NF, et al.,2010;15028209:Kleffmann T, et al.,2004;21841088:Klodmann J, et al.,2011;21531424:Kong RP, et al.,2011;2231…	15574830:Alexandersson E, et al.,2004;17317660:Benschop JJ, et al.,2007;22215637:Elmore JM, et al.,2012;20061580:Ferro M, et al.,2010;12938931:Froehlich JE, et al.,2003;12154131:Fukao Y, et al.,2002;14581625:Fukao Y, et al.,2003;14671022:Heazlewood JL, et al.,2004;20843791:Keinath NF, et al.,2010;15028209:Kleffmann T, et al.,2004;22318864:Li B, et al.,2012;19334764:Mitra SK, et al.,2009	20405473:Marchand CH, et al.,2010
AT1G21130.1	O-methyltransferase family protein;	1	531	4	373	40750.1	4.76947	0.0831099	cytosol	cytosol,endoplasmic reticulum,golgi,plastid,nucleus,mitochondrion,extracellular	cytosol		cytosol		plastid				cytosol			plastid	mitochondrion				extracellular,endoplasmic reticulum,golgi	cytosol,nucleus	cytosol		cytosol	cytosol	Amigo: "cytosol" 9484457	cytosol:9484457		Q9LPU8				AT5G05410.1:18552202	18552202:Qin F, et al.,2008	18552202:Qin F, et al.,2008		18552202:Qin F, et al.,2008
AT1G26550.1	FKBP-like peptidyl-prolyl cis-trans isomerase family protein;	1	101	2	142	14857.7	10.1626	-0.715493	cytosol	cytosol,mitochondrion,nucleus	nucleus		nucleus		cytosol				cytosol			nucleus	mitochondrion				mitochondrion	cytosol,nucleus	nucleus		mitochondrion	nucleus				Q9FE18
AT1G32060.1	phosphoribulokinase;	1	729	6	395	44466	5.90648	-0.312658	plastid	cytosol,mitochondrion,nucleus,plastid	cytosol	mitochondrion,plastid	plastid	plastid	plastid	plastid		mitochondrion	plastid			plastid	plastid	plastid	plastid		plastid	plastid	nucleus	plastid	plastid	plastid	Amigo: "plastid" 16923014|SwissProt: "plastid" 16381842|Tair: "plastid" 16207701|Tair: "plastid" 18431481|Tair: "plastid" 12938931|Tair: "plastid" 16923014|Tair: "plastid" 15322131	plastid:16923014	plastid:16381842	P25697	plastid:16923014;plastid:12938931;plastid:16207701;plastid:18431481;plastid:15322131		nucleus:23396599;plasma membrane:19334764;plastid:21539947;plastid:21531424;plastid:20423899;plastid:20061580;plastid:18633119;plastid:18433418;plastid:18431481;plastid:16923014;plastid:16648217;plastid:16207701;plastid:15322131;plastid:15028209;plastid:12938931	AT3G26650.1:17947231;AT5G42980.1:15352244	20061580:Ferro M, et al.,2010;12938931:Froehlich JE, et al.,2003;16648217:Giacomelli L, et al.,2006;16923014:Goulas E, et al.,2006;21539947:Granlund I, et al.,2011;15028209:Kleffmann T, et al.,2004;21531424:Kong RP, et al.,2011;15352244:Marchand C, et al.,2004;17947231:Marri L, et al.,2008;19334764:Mitra SK, et al.,2009;20423899:Olinares PD, et al.,2010;15322131:Peltier JB, et al.,2004;16207701:P…	20061580:Ferro M, et al.,2010;12938931:Froehlich JE, et al.,2003;16648217:Giacomelli L, et al.,2006;16923014:Goulas E, et al.,2006;21539947:Granlund I, et al.,2011;15028209:Kleffmann T, et al.,2004;21531424:Kong RP, et al.,2011;15352244:Marchand C, et al.,2004;17947231:Marri L, et al.,2008;19334764:Mitra SK, et al.,2009;20423899:Olinares PD, et al.,2010;15322131:Peltier JB, et al.,2004;16207701:P…	20061580:Ferro M, et al.,2010;12938931:Froehlich JE, et al.,2003;16648217:Giacomelli L, et al.,2006;16923014:Goulas E, et al.,2006;15028209:Kleffmann T, et al.,2004;19334764:Mitra SK, et al.,2009;20423899:Olinares PD, et al.,2010;15322131:Peltier JB, et al.,2004;16207701:Peltier JB, et al.,2006;18433418:StrÃ¶her E, et al.,2008;18431481:Zybailov B, et al.,2008	15352244:Marchand C, et al.,2004;17947231:Marri L, et al.,2008
AT1G43670.1	Inositol monophosphatase family protein;	1	157	2	341	37289.5	5.12614	-0.201466	cytosol	cytosol,endoplasmic reticulum,golgi,plastid,nucleus,mitochondrion,extracellular	cytosol		cytosol		plastid				cytosol			cytosol	mitochondrion		extracellular,endoplasmic reticulum,golgi		extracellular,endoplasmic reticulum,golgi	cytosol,nucleus	cytosol		cytosol	cytosol	SwissProt: "cytosol" 16381842		cytosol:16381842	Q9MA79			cytosol:21166475;plastid:20061580	AT5G42980.1:15352244	20061580:Ferro M, et al.,2010;21166475:Ito J, et al.,2011;15352244:Marchand C, et al.,2004	20061580:Ferro M, et al.,2010;21166475:Ito J, et al.,2011;15352244:Marchand C, et al.,2004	20061580:Ferro M, et al.,2010;21166475:Ito J, et al.,2011	15352244:Marchand C, et al.,2004
AT1G52510.1	alpha/beta-Hydrolases superfamily protein;	1	85	4	380	41841.5	7.06275	-0.301842	plastid	cytosol,mitochondrion,plastid	plastid		plastid	plastid		plastid		mitochondrion	plastid		plastid	plastid	plastid	plastid	plastid		plastid	plastid	cytosol	plastid	plastid	plastid	Amigo: "plastid" 18431481|Amigo: "plastid" 12938931|Amigo: "plastid" 15028209|Tair: "plastid" 18431481|Tair: "plastid" 12938931|Tair: "plastid" 15028209	plastid:12938931;plastid:15028209;plastid:18431481		Q8VZ57	plastid:15028209;plastid:18431481;plastid:12938931		plastid:21531424;plastid:20423899;plastid:20061580;plastid:18431481;plastid:15028209;plastid:12938931	AT1G22920.1:21798944;AT1G62560.1:21798944;AT3G08530.1:21798944	20061580:Ferro M, et al.,2010;12938931:Froehlich JE, et al.,2003;15028209:Kleffmann T, et al.,2004;21531424:Kong RP, et al.,2011;21798944:None None,2011;20423899:Olinares PD, et al.,2010;18431481:Zybailov B, et al.,2008	20061580:Ferro M, et al.,2010;12938931:Froehlich JE, et al.,2003;15028209:Kleffmann T, et al.,2004;21531424:Kong RP, et al.,2011;21798944:None None,2011;20423899:Olinares PD, et al.,2010;18431481:Zybailov B, et al.,2008	20061580:Ferro M, et al.,2010;12938931:Froehlich JE, et al.,2003;15028209:Kleffmann T, et al.,2004;20423899:Olinares PD, et al.,2010;18431481:Zybailov B, et al.,2008	21798944:None None,2011
AT1G53210.1	sodium/calcium exchanger family protein / calcium-binding EF hand family protein;	1	374	9	585	63420.4	4.96876	0.472137	plasma membrane	cytosol,endoplasmic reticulum,golgi,plastid,mitochondrion,extracellular,plasma membrane	plasma membrane		extracellular,endoplasmic reticulum,golgi	plastid		extracellular,endoplasmic reticulum,golgi	mitochondrion	mitochondrion	plasma membrane		plastid	plasma membrane	extracellular,endoplasmic reticulum,golgi	extracellular,endoplasmic reticulum,golgi	extracellular,endoplasmic reticulum,golgi		mitochondrion	extracellular,endoplasmic reticulum,golgi	cytosol	extracellular,endoplasmic reticulum,golgi	plasma membrane	plasma membrane	Amigo: "vacuole" 16618929|Amigo: "vacuole" 15539469|Amigo: "plasma membrane" 17151019|Amigo: "vacuole" 14760709|Tair: "vacuole" 16618929|Tair: "vacuole" 15539469|Tair: "plasma membrane" 17151019	plasma membrane:17151019;vacuole:14760709;vacuole:15539469;vacuole:16618929		Q8L636	vacuole:15539469;plasma membrane:17151019;vacuole:16618929		plasma membrane:22215637;plasma membrane:21433285;plasma membrane:20843791;plasma membrane:19334764;vacuole:22923678;vacuole:17151019;vacuole:16618929;vacuole:14760709		16618929:Dunkley TP, et al.,2006;22215637:Elmore JM, et al.,2012;17151019:Jaquinod M, et al.,2007;20843791:Keinath NF, et al.,2010;19334764:Mitra SK, et al.,2009;22923678:Nikolovski N, et al.,2012;14760709:Szponarski W, et al.,2004;21433285:Zhang ZJ, et al.,2011	16618929:Dunkley TP, et al.,2006;22215637:Elmore JM, et al.,2012;20843791:Keinath NF, et al.,2010;19334764:Mitra SK, et al.,2009;22923678:Nikolovski N, et al.,2012;14760709:Szponarski W, et al.,2004;21433285:Zhang ZJ, et al.,2011	16618929:Dunkley TP, et al.,2006;22215637:Elmore JM, et al.,2012;20843791:Keinath NF, et al.,2010;19334764:Mitra SK, et al.,2009;22923678:Nikolovski N, et al.,2012;14760709:Szponarski W, et al.,2004
AT1G53280.1	Class I glutamine amidotransferase-like superfamily protein;	1	94	4	438	46993.3	7.95465	0.0696347	plastid	cytosol,mitochondrion,plastid	cytosol		plastid	plastid		mitochondrion		mitochondrion	plastid		plastid	plastid	mitochondrion	plastid	plastid		mitochondrion	plastid	cytosol	plastid	plastid	mitochondrion	Amigo: "plastid" 18431481|Tair: "plastid" 18431481	plastid:18431481		Q9MAH3	plastid:18431481		plastid:21531424;plastid:20423899;plastid:20061580;plastid:18431481	AT5G05410.1:18552202	20061580:Ferro M, et al.,2010;21531424:Kong RP, et al.,2011;20423899:Olinares PD, et al.,2010;18552202:Qin F, et al.,2008;18431481:Zybailov B, et al.,2008	20061580:Ferro M, et al.,2010;21531424:Kong RP, et al.,2011;20423899:Olinares PD, et al.,2010;18552202:Qin F, et al.,2008;18431481:Zybailov B, et al.,2008	20061580:Ferro M, et al.,2010;20423899:Olinares PD, et al.,2010;18431481:Zybailov B, et al.,2008	18552202:Qin F, et al.,2008
AT1G58290.1	Glutamyl-tRNA reductase family protein;Encodes a protein with glutamyl-tRNA reductase (GluTR) activity, catalyzing the NADPH-dependent reduction of Glu-tRNA(Glu) to glutamate 1-semialdehyde (GSA) with the release of free tRNA(Glu). It is involved in the early steps of chlorophyll biosynthesis.	1	183	3	543	59518.8	7.91463	-0.198895	plastid	cytosol,mitochondrion,plastid	plastid		plastid	plastid	plastid	plastid		mitochondrion	plastid		plastid	cytosol,plastid	plastid	plastid	plastid		plastid	plastid	mitochondrion	plastid	plastid	plastid	Amigo: "plastid" 0012445126|SwissProt: "plastid" 16381842|Tair: "plastid" 15028209	plastid:0012445126	plastid:16381842	P42804	plastid:15028209		plastid:15028209	AT3G09250.1:21798944;AT3G14110.1:12459457;AT3G21200.1:21798944;AT5G14260.1:21798944	15028209:Kleffmann T, et al.,2004;12459457:Meskauskiene R, et al.,2002;21798944:None None,2011	15028209:Kleffmann T, et al.,2004;12459457:Meskauskiene R, et al.,2002;21798944:None None,2011	15028209:Kleffmann T, et al.,2004	12459457:Meskauskiene R, et al.,2002;21798944:None None,2011
AT1G65930.1	cytosolic NADP+-dependent isocitrate dehydrogenase;Encodes a NADP+-isocitrate dehydrogenase that is believed to function in the cytosol. It appears to contribute to NADPH production under oxidative stress, and thereby to participate in redox signalling linked to defense responses.	1	396	9	410	45748.6	6.52238	-0.320976	cytosol	cytosol,endoplasmic reticulum,golgi,vacuole,plastid,nucleus,mitochondrion,extracellular	cytosol		cytosol		vacuole				cytosol			cytosol,mitochondrion,plastid	mitochondrion				extracellular,endoplasmic reticulum,golgi	cytosol,nucleus	cytosol		cytosol	cytosol	Amigo: "plasma membrane" 17644812|Tair: "plasma membrane" 17644812	plasma membrane:17644812		Q9SRZ6	plasma membrane:17644812		cytosol:21166475;plasma membrane:22318864;plasma membrane:22215637;plasma membrane:19334764;plasma membrane:17644812;plastid:20061580	AT5G42980.1:15352244	22215637:Elmore JM, et al.,2012;20061580:Ferro M, et al.,2010;21166475:Ito J, et al.,2011;22318864:Li B, et al.,2012;15352244:Marchand C, et al.,2004;17644812:Marmagne A, et al.,2007;19334764:Mitra SK, et al.,2009	22215637:Elmore JM, et al.,2012;20061580:Ferro M, et al.,2010;21166475:Ito J, et al.,2011;22318864:Li B, et al.,2012;15352244:Marchand C, et al.,2004;17644812:Marmagne A, et al.,2007;19334764:Mitra SK, et al.,2009	22215637:Elmore JM, et al.,2012;20061580:Ferro M, et al.,2010;21166475:Ito J, et al.,2011;22318864:Li B, et al.,2012;17644812:Marmagne A, et al.,2007;19334764:Mitra SK, et al.,2009	15352244:Marchand C, et al.,2004
AT1G68530.1	3-ketoacyl-CoA synthase 6;Encodes KCS6, a member of the 3-ketoacyl-CoA synthase family involved in the biosynthesis of VLCFA (very long chain fatty acids).	1	458	8	497	56399	9.14129	-0.0309859	cytosol,plasma membrane	cytosol,endoplasmic reticulum,golgi,plastid,nucleus,mitochondrion,extracellular,plasma membrane	plasma membrane		nucleus			mitochondrion			cytosol			cytosol	extracellular,endoplasmic reticulum,golgi	plastid	extracellular,endoplasmic reticulum,golgi		mitochondrion	mitochondrion	nucleus		plasma membrane	plasma membrane	Amigo: "endoplasmic reticulum" 18465198|SwissProt: "plasma membrane" 16381842|Tair: "endoplasmic reticulum" 18465198	endoplasmic reticulum:18465198	plasma membrane:16381842	Q9XF43	endoplasmic reticulum:18465198
AT1G70290.1	trehalose-6-phosphatase synthase S8;Encodes an enzyme putatively involved in trehalose biosynthesis. Though the protein has both trehalose-6-phosphate synthase (TPS)-like and trehalose-6-phosphate phosphatase (TPP)-like domains, neither activity has been detected in enzymatic assays nor has the protein been able to complement yeast TPS or TPP mutants.	1	65	2	856	97566.4	5.72604	-0.29229	vacuole,plasma membrane	cytosol,endoplasmic reticulum,golgi,vacuole,nucleus,peroxisome,mitochondrion,extracellular,plasma membrane	plasma membrane		nucleus						peroxisome			cytosol,vacuole	mitochondrion				mitochondrion	cytosol,nucleus	cytosol	extracellular,endoplasmic reticulum,golgi	nucleus	cytosol				Q0WUI9
AT1G72750.1	translocase inner membrane subunit 23-2;	1	116	5	188	19879.5	9.86857	-0.107447	mitochondrion	cytosol,plastid,nucleus,mitochondrion,extracellular,plasma membrane	extracellular		plastid						cytosol			mitochondrion,plastid,plasma membrane	mitochondrion				mitochondrion	cytosol,nucleus	extracellular		plasma membrane	nucleus	Amigo: "mitochondrion" 14730085|Amigo: "mitochondrion" 14671022|Tair: "mitochondrion" 14730085	mitochondrion:14671022;mitochondrion:14730085		Q38820	mitochondrion:14730085	mitochondrion:17098851	mitochondrion:22923678;mitochondrion:21841088;mitochondrion:14730085;mitochondrion:14671022;plasma membrane:19334764		14671022:Heazlewood JL, et al.,2004;21841088:Klodmann J, et al.,2011;14730085:Lister R, et al.,2004;19334764:Mitra SK, et al.,2009;17098851:Murcha MW, et al.,2007;22923678:Nikolovski N, et al.,2012	14671022:Heazlewood JL, et al.,2004;21841088:Klodmann J, et al.,2011;14730085:Lister R, et al.,2004;19334764:Mitra SK, et al.,2009;22923678:Nikolovski N, et al.,2012	14671022:Heazlewood JL, et al.,2004;14730085:Lister R, et al.,2004;19334764:Mitra SK, et al.,2009;22923678:Nikolovski N, et al.,2012
AT1G73600.1	S-adenosyl-L-methionine-dependent methyltransferases superfamily protein;	1	164	1	490	56371	5.15041	-0.481837	cytosol	cytosol,mitochondrion,nucleus,plastid	cytosol		cytosol		plastid				cytosol			cytosol	mitochondrion				mitochondrion	cytosol,nucleus	cytosol		nucleus	cytosol	SwissProt: "cytosol" 16381842		cytosol:16381842	Q9C6B9
AT1G74020.1	strictosidine synthase 2;Encodes AtSS-2 strictosidine synthase.	1	49	4	335	35295	5.43454	0.0698507	vacuole	endoplasmic reticulum,golgi,vacuole,mitochondrion,extracellular,plasma membrane	plasma membrane		extracellular,endoplasmic reticulum,golgi			extracellular,endoplasmic reticulum,golgi			vacuole			vacuole	extracellular,endoplasmic reticulum,golgi	extracellular,endoplasmic reticulum,golgi	extracellular,endoplasmic reticulum,golgi		extracellular,endoplasmic reticulum,golgi	extracellular,endoplasmic reticulum,golgi	mitochondrion	extracellular,endoplasmic reticulum,golgi	extracellular	vacuole	SwissProt: "vacuole" 16381842|Tair: "vacuole" 15539469|Tair: "plasma membrane" 17151019		vacuole:16381842	P94111	vacuole:15539469;plasma membrane:17151019		golgi:22430844;plasma membrane:22318864;plasma membrane:19334764;plasma membrane:17644812;vacuole:17151019;vacuole:15539469;vacuole:15215502		15539469:Carter C, et al.,2004;17151019:Jaquinod M, et al.,2007;22318864:Li B, et al.,2012;17644812:Marmagne A, et al.,2007;19334764:Mitra SK, et al.,2009;22430844:Parsons HT, et al.,2012;15215502:Shimaoka T, et al.,2004	15539469:Carter C, et al.,2004;22318864:Li B, et al.,2012;17644812:Marmagne A, et al.,2007;19334764:Mitra SK, et al.,2009;15215502:Shimaoka T, et al.,2004	15539469:Carter C, et al.,2004;22318864:Li B, et al.,2012;17644812:Marmagne A, et al.,2007;19334764:Mitra SK, et al.,2009;15215502:Shimaoka T, et al.,2004
AT1G74230.1	glycine-rich RNA-binding protein 5;encodes a glycine-rich RNA binding protein.	1	124	3	289	28730	4.36777	-0.59481	mitochondrion	plastid,endoplasmic reticulum,golgi,nucleus,mitochondrion,extracellular	nucleus		plastid	plastid	mitochondrion	mitochondrion		mitochondrion	nucleus	nucleus	plastid	plastid,nucleus	mitochondrion	mitochondrion	plastid		plastid	extracellular,endoplasmic reticulum,golgi	nucleus	mitochondrion	plastid	plastid	Tair: "mitochondrion" 17137349			Q9C909	mitochondrion:17137349		mitochondrion:21841088;mitochondrion:19688752;mitochondrion:18385124;mitochondrion:17137349;mitochondrion:21472856		17137349:Ito J, et al.,2006;19688752:Ito J, et al.,2009;21841088:Klodmann J, et al.,2011;18385124:Lee CP, et al.,2008;21472856:Taylor NL, et al.,2011	17137349:Ito J, et al.,2006;19688752:Ito J, et al.,2009;21841088:Klodmann J, et al.,2011;18385124:Lee CP, et al.,2008;21472856:Taylor NL, et al.,2011	17137349:Ito J, et al.,2006;19688752:Ito J, et al.,2009;18385124:Lee CP, et al.,2008
AT1G75040.1	pathogenesis-related gene 5;Thaumatin-like protein involved in response to pathogens. mRNA level of the PR-5 gene (At1g75040)is significantly changed after cutting the inflorescence stem indicating the existence of a network of signal transducing pathways as other stress-regulated genes (At5g01410, At3g17800, At1g29930)do not response to the treatment.	1	29	6	239	25253.6	4.54478	-0.133054	extracellular	cytosol,vacuole,extracellular,endoplasmic reticulum,golgi	extracellular		extracellular,endoplasmic reticulum,golgi		vacuole	extracellular,endoplasmic reticulum,golgi			endoplasmic reticulum			cytosol	extracellular,endoplasmic reticulum,golgi	extracellular,endoplasmic reticulum,golgi	extracellular,endoplasmic reticulum,golgi		extracellular,endoplasmic reticulum,golgi	extracellular,endoplasmic reticulum,golgi	extracellular	extracellular,endoplasmic reticulum,golgi	extracellular	extracellular	SwissProt: "extracellular" 16381842|Tair: "vacuole" 15539469		extracellular:16381842	P28493	vacuole:15539469		extracellular:16356755;extracellular:15694452;extracellular:15593128;vacuole:15539469	AT5G42980.1:15352244	15593128:Boudart G, et al.,2005;15539469:Carter C, et al.,2004;15694452:Charmont S, et al.,2005;16356755:Jamet E, et al.,2006;15352244:Marchand C, et al.,2004	15593128:Boudart G, et al.,2005;15539469:Carter C, et al.,2004;15694452:Charmont S, et al.,2005;16356755:Jamet E, et al.,2006;15352244:Marchand C, et al.,2004	15593128:Boudart G, et al.,2005;15539469:Carter C, et al.,2004;15694452:Charmont S, et al.,2005;16356755:Jamet E, et al.,2006	15352244:Marchand C, et al.,2004
AT1G76400.1	Ribophorin I;	1	68	5	614	68645.9	8.8117	-0.117101	endoplasmic reticulum	plastid,endoplasmic reticulum,golgi,mitochondrion,extracellular,plasma membrane	plasma membrane		extracellular,endoplasmic reticulum,golgi			extracellular,endoplasmic reticulum,golgi			endoplasmic reticulum			plastid	extracellular,endoplasmic reticulum,golgi	extracellular,endoplasmic reticulum,golgi	extracellular,endoplasmic reticulum,golgi		mitochondrion	extracellular,endoplasmic reticulum,golgi	mitochondrion	extracellular,endoplasmic reticulum,golgi	plasma membrane	endoplasmic reticulum	Amigo: "endoplasmic reticulum" 16618929|Tair: "endoplasmic reticulum" 16618929	endoplasmic reticulum:16618929		Q9SFX3	endoplasmic reticulum:16618929		endoplasmic reticulum:22923678;endoplasmic reticulum:16618929;endoplasmic reticulum:15295017;plasma membrane:21433285;plasma membrane:19334764		15295017:Dunkley TP, et al.,2004;16618929:Dunkley TP, et al.,2006;19334764:Mitra SK, et al.,2009;22923678:Nikolovski N, et al.,2012;21433285:Zhang ZJ, et al.,2011	15295017:Dunkley TP, et al.,2004;16618929:Dunkley TP, et al.,2006;19334764:Mitra SK, et al.,2009;22923678:Nikolovski N, et al.,2012;21433285:Zhang ZJ, et al.,2011	15295017:Dunkley TP, et al.,2004;16618929:Dunkley TP, et al.,2006;19334764:Mitra SK, et al.,2009;22923678:Nikolovski N, et al.,2012
AT1G78150.1	;	1	164	6	274	29680.6	6.54477	-0.793796	nucleus	mitochondrion,plastid,nucleus	nucleus		nucleus	plastid					nucleus		plastid	nucleus	plastid		plastid		mitochondrion	plastid	nucleus	plastid	nucleus	nucleus				Q8L768
AT1G79340.1	metacaspase 4;	1	128	4	418	45486.3	4.43958	-0.561244	cytosol	cytosol,mitochondrion,nucleus	cytosol		nucleus						cytosol	nucleus		cytosol,nucleus	mitochondrion	mitochondrion			mitochondrion	cytosol,nucleus	nucleus		cytosol	cytosol	Tair: "plasma membrane" 17644812			O64517	plasma membrane:17644812		cytosol:21166475;plasma membrane:22215637;plasma membrane:19334764;plasma membrane:17644812		22215637:Elmore JM, et al.,2012;21166475:Ito J, et al.,2011;17644812:Marmagne A, et al.,2007;19334764:Mitra SK, et al.,2009	22215637:Elmore JM, et al.,2012;21166475:Ito J, et al.,2011;17644812:Marmagne A, et al.,2007;19334764:Mitra SK, et al.,2009	22215637:Elmore JM, et al.,2012;21166475:Ito J, et al.,2011;17644812:Marmagne A, et al.,2007;19334764:Mitra SK, et al.,2009
AT1G79530.1	glyceraldehyde-3-phosphate dehydrogenase of plastid 1;Encodes one of the chloroplast/plastid localized GAPDH isoforms (GAPCp1/At1g79530 and GAPCp2/At1g16300). gapcp double mutants display a drastic phenotype of arrested root development, dwarfism and sterility. GAPCps are important for the synthesis of serine in roots.	1	82	2	422	44833.1	8.96982	-0.1109	plastid	cytosol,mitochondrion,plastid	cytosol		plastid	plastid	plastid	mitochondrion		mitochondrion	plastid		plastid	cytosol,mitochondrion	plastid	plastid	plastid		plastid	plastid	cytosol	plastid	plastid	plastid	Amigo: "plastid" 15533878|Amigo: "plastid" 19675149	plastid:15533878;plastid:19675149		Q9SAJ6				AT1G32310.1:20706207;AT2G01830.1:18642946	18642946:Dortay H, et al.,2008;20706207:Van Leene J, et al.,2010	18642946:Dortay H, et al.,2008;20706207:Van Leene J, et al.,2010		18642946:Dortay H, et al.,2008;20706207:Van Leene J, et al.,2010
AT1G80380.1	P-loop containing nucleoside triphosphate hydrolases superfamily protein;encodes a glycerate kinase which catalyzes the last step of photorespiration C2 cycle.	1	196	0	362	40835.1	6.16647	-0.33011	plastid	cytosol,endoplasmic reticulum,golgi,plastid,mitochondrion,extracellular	plastid		plastid	plastid		plastid		mitochondrion	plastid		plastid	plastid	plastid	plastid	plastid		plastid	extracellular,endoplasmic reticulum,golgi	cytosol	plastid	plastid	plastid	Amigo: "plastid" 18431481|Amigo: "plastid" 12938931|Amigo: "plastid" 15980259|SwissProt: "plastid" 16381842|Tair: "plastid" 18633119|Tair: "plastid" 18431481|Tair: "plastid" 12938931	plastid:12938931;plastid:15980259;plastid:18431481	plastid:16381842	Q944I4	plastid:18633119;plastid:18431481;plastid:12938931		nucleus:23396599;plastid:21531424;plastid:18433418;plastid:12938931		12938931:Froehlich JE, et al.,2003;21531424:Kong RP, et al.,2011;23396599:Sakamoto Y, et al.,2013;18433418:StrÃ¶her E, et al.,2008	12938931:Froehlich JE, et al.,2003;21531424:Kong RP, et al.,2011;18433418:StrÃ¶her E, et al.,2008	12938931:Froehlich JE, et al.,2003;18433418:StrÃ¶her E, et al.,2008
AT2G01470.1	SEC12P-like 2 protein;Sec12p-like protein (GTP exchange protein) that functionally complements yeast sec12 null mutant. Protein is localized to the ER.	2	33	5	393	42796.2	5.31164	-0.0862595	endoplasmic reticulum	cytosol,mitochondrion,nucleus,endoplasmic reticulum,plastid	plastid		nucleus						cytosol			endoplasmic reticulum	mitochondrion				mitochondrion	cytosol,nucleus	nucleus		cytosol	nucleus	Amigo: "endoplasmic reticulum" 16618929|Amigo: "endoplasmic reticulum" 9159953|SwissProt: "endoplasmic reticulum,golgi" 16381842|Tair: "endoplasmic reticulum" 16618929|Tair: "plasma membrane" 17151019|Tair: "endoplasmic reticulum" 9159953	endoplasmic reticulum:16618929;endoplasmic reticulum:9159953	endoplasmic reticulum:16381842;golgi:16381842	Q39221	endoplasmic reticulum:9159953;plasma membrane:17151019;endoplasmic reticulum:16618929	endoplasmic reticulum:15208385	endoplasmic reticulum:22923678;endoplasmic reticulum:16618929;endoplasmic reticulum:15295017;plasma membrane:19334764;plasma membrane:17644812;plasma membrane:17317660;plasma membrane:15308754;plasma membrane:14506206;vacuole:18686298;vacuole:17151019		17317660:Benschop JJ, et al.,2007;15208385:daSilva LL, et al.,2004;15295017:Dunkley TP, et al.,2004;16618929:Dunkley TP, et al.,2006;17151019:Jaquinod M, et al.,2007;17644812:Marmagne A, et al.,2007;19334764:Mitra SK, et al.,2009;22923678:Nikolovski N, et al.,2012;14506206:Nuhse TS, et al.,2003;15308754:Nuhse TS, et al.,2004;18686298:Whiteman SA, et al.,2008	17317660:Benschop JJ, et al.,2007;15295017:Dunkley TP, et al.,2004;16618929:Dunkley TP, et al.,2006;17644812:Marmagne A, et al.,2007;19334764:Mitra SK, et al.,2009;22923678:Nikolovski N, et al.,2012;14506206:Nuhse TS, et al.,2003;15308754:Nuhse TS, et al.,2004;18686298:Whiteman SA, et al.,2008	17317660:Benschop JJ, et al.,2007;15295017:Dunkley TP, et al.,2004;16618929:Dunkley TP, et al.,2006;17644812:Marmagne A, et al.,2007;19334764:Mitra SK, et al.,2009;22923678:Nikolovski N, et al.,2012;14506206:Nuhse TS, et al.,2003;15308754:Nuhse TS, et al.,2004;18686298:Whiteman SA, et al.,2008
AT2G04400.1	Aldolase-type TIM barrel family protein;	2	50	6	402	44579.9	7.45817	-0.204229	plastid	cytosol,mitochondrion,plastid	cytosol		plastid	plastid	cytosol	plastid		mitochondrion	plastid		plastid	plastid	plastid	mitochondrion	plastid		plastid	plastid	cytosol	plastid	plastid	plastid	Amigo: "plastid" 18431481|Amigo: "plastid" 7890741|SwissProt: "plastid" 16381842|Tair: "plastid" 18431481	plastid:18431481;plastid:7890741	plastid:16381842	P49572	plastid:18431481		cytosol:21166475;plastid:21531424;plastid:20423899;plastid:20061580;plastid:18431481	AT3G22440.1:15714319	15714319:BÃ¼rkle L, et al.,2005;20061580:Ferro M, et al.,2010;21166475:Ito J, et al.,2011;21531424:Kong RP, et al.,2011;20423899:Olinares PD, et al.,2010;18431481:Zybailov B, et al.,2008	15714319:BÃ¼rkle L, et al.,2005;20061580:Ferro M, et al.,2010;21166475:Ito J, et al.,2011;21531424:Kong RP, et al.,2011;20423899:Olinares PD, et al.,2010;18431481:Zybailov B, et al.,2008	20061580:Ferro M, et al.,2010;21166475:Ito J, et al.,2011;20423899:Olinares PD, et al.,2010;18431481:Zybailov B, et al.,2008	15714319:BÃ¼rkle L, et al.,2005
AT2G17840.1	Senescence/dehydration-associated protein-related;Identified as drought-inducible gene by differential hybridization. Upregulated by high light, drought, cold and salt stress determined by microarray analysis.	2	98	6	452	49003	5.07919	-0.286504	cytosol	cytosol,mitochondrion,nucleus,plastid	plastid		nucleus	plastid					cytosol		plastid	cytosol,plastid	plastid		plastid		mitochondrion	cytosol,nucleus	mitochondrion	plastid	cytosol	nucleus	Tair: "plasma membrane" 14506206			O48832	plasma membrane:14506206		plasma membrane:19334764;plasma membrane:15308754;plasma membrane:14506206		19334764:Mitra SK, et al.,2009;14506206:Nuhse TS, et al.,2003;15308754:Nuhse TS, et al.,2004	19334764:Mitra SK, et al.,2009;14506206:Nuhse TS, et al.,2003;15308754:Nuhse TS, et al.,2004	19334764:Mitra SK, et al.,2009;14506206:Nuhse TS, et al.,2003;15308754:Nuhse TS, et al.,2004
AT2G23600.1	acetone-cyanohydrin lyase;Encodes a protein shown to have carboxylesterase activity, methyl salicylate esterase activity, methyl jasmonate esterase activity, and methyl IAA esterase activity in vitro. MES2 appears to be involved in MeSA hydrolysis in planta. This protein does not act on MeGA4, or MEGA9 in vitro.	2	242	4	263	29668.6	5.0191	-0.145627	cytosol	cytosol,endoplasmic reticulum,golgi,plastid,nucleus,mitochondrion,extracellular	extracellular		cytosol		cytosol				cytosol				mitochondrion		extracellular,endoplasmic reticulum,golgi		mitochondrion	cytosol,nucleus	extracellular		plastid	cytosol				O80476				AT4G37150.1:21798944	21798944:None None,2011	21798944:None None,2011		21798944:None None,2011
AT2G28790.1	Pathogenesis-related thaumatin superfamily protein;	2	630	8	249	27019.1	7.68154	-0.0562249	extracellular	cytosol,endoplasmic reticulum,golgi,vacuole,plastid,mitochondrion,extracellular,plasma membrane	plasma membrane		extracellular,endoplasmic reticulum,golgi	plastid	vacuole	extracellular,endoplasmic reticulum,golgi		mitochondrion	endoplasmic reticulum			cytosol	extracellular,endoplasmic reticulum,golgi	extracellular,endoplasmic reticulum,golgi	extracellular,endoplasmic reticulum,golgi		extracellular,endoplasmic reticulum,golgi	extracellular,endoplasmic reticulum,golgi	extracellular	extracellular,endoplasmic reticulum,golgi	plastid	extracellular				Q8LDH6			extracellular:16729891;extracellular:16356755;extracellular:16287169;plasma membrane:19334764		16287169:Bayer EM, et al.,2006;16729891:Feiz L, et al.,2006;16356755:Jamet E, et al.,2006;19334764:Mitra SK, et al.,2009	16287169:Bayer EM, et al.,2006;16729891:Feiz L, et al.,2006;16356755:Jamet E, et al.,2006;19334764:Mitra SK, et al.,2009	16287169:Bayer EM, et al.,2006;16356755:Jamet E, et al.,2006;19334764:Mitra SK, et al.,2009
AT2G31040.1	ATP synthase protein I -related;	2	103	5	350	38612.5	9.83637	-0.350286	plastid	cytosol,mitochondrion,plastid	plastid		plastid			plastid			cytosol		plastid	plastid	mitochondrion	plastid	plastid		mitochondrion	plastid	mitochondrion	plastid	plastid	plastid				O82279			plastid:20061580	AT1G27300.1:21798944;AT2G46550.1:21798944;AT3G27080.1:21798944;AT3G50910.1:21798944	20061580:Ferro M, et al.,2010;21798944:None None,2011	20061580:Ferro M, et al.,2010;21798944:None None,2011	20061580:Ferro M, et al.,2010	21798944:None None,2011
AT2G34585.1	;	2	86	9	81	8571	3.86118	-0.130864	extracellular	cytosol,endoplasmic reticulum,golgi,plastid,nucleus,extracellular	plastid		nucleus			extracellular,endoplasmic reticulum,golgi			endoplasmic reticulum			nucleus	extracellular,endoplasmic reticulum,golgi	extracellular,endoplasmic reticulum,golgi	extracellular,endoplasmic reticulum,golgi		extracellular,endoplasmic reticulum,golgi	extracellular,endoplasmic reticulum,golgi	cytosol	extracellular,endoplasmic reticulum,golgi	extracellular	extracellular	Amigo: "vacuole" 15539469|Amigo: "plasma membrane" 17151019|Tair: "vacuole" 15539469|Tair: "plasma membrane" 17151019	plasma membrane:17151019;vacuole:15539469		Q8S8R9	vacuole:15539469;plasma membrane:17151019		plasma membrane:22215637;plasma membrane:20374526;plasma membrane:19334764;plastid:20061580;vacuole:18686298;vacuole:17151019		20374526:Chen Y, et al.,2010;22215637:Elmore JM, et al.,2012;20061580:Ferro M, et al.,2010;17151019:Jaquinod M, et al.,2007;19334764:Mitra SK, et al.,2009;18686298:Whiteman SA, et al.,2008	20374526:Chen Y, et al.,2010;22215637:Elmore JM, et al.,2012;20061580:Ferro M, et al.,2010;19334764:Mitra SK, et al.,2009;18686298:Whiteman SA, et al.,2008	20374526:Chen Y, et al.,2010;22215637:Elmore JM, et al.,2012;20061580:Ferro M, et al.,2010;19334764:Mitra SK, et al.,2009;18686298:Whiteman SA, et al.,2008
AT2G36390.1	starch branching enzyme 2.1;Encodes a starch branching enzyme (EC.2.4.1.18) similar to SBE2 from maize and rice. Expressed throughout plant tissues.	2	64	2	858	97664.9	5.31253	-0.559557	plastid	cytosol,vacuole,plastid,nucleus,mitochondrion,extracellular	cytosol		plastid	plastid	plastid				vacuole		plastid	plastid	plastid	plastid	plastid		mitochondrion	plastid	extracellular	plastid	nucleus	nucleus	Tair: "plastid" 18633119|Tair: "plastid" 15028209			O23647	plastid:15028209;plastid:18633119		nucleus:23396599;plastid:21531424;plastid:20423899;plastid:20061580;plastid:18633119;plastid:18431481;plastid:15028209		20061580:Ferro M, et al.,2010;15028209:Kleffmann T, et al.,2004;21531424:Kong RP, et al.,2011;20423899:Olinares PD, et al.,2010;18633119:Rutschow H, et al.,2008;23396599:Sakamoto Y, et al.,2013;18431481:Zybailov B, et al.,2008	20061580:Ferro M, et al.,2010;15028209:Kleffmann T, et al.,2004;21531424:Kong RP, et al.,2011;20423899:Olinares PD, et al.,2010;18633119:Rutschow H, et al.,2008;18431481:Zybailov B, et al.,2008	20061580:Ferro M, et al.,2010;15028209:Kleffmann T, et al.,2004;20423899:Olinares PD, et al.,2010;18431481:Zybailov B, et al.,2008
AT2G36885.1	;	2	20	5	256	27493.6	6.88633	0.355469	plastid	cytosol,plastid,nucleus,mitochondrion,extracellular,plasma membrane	plasma membrane		plastid	plastid	nucleus	plastid		mitochondrion	cytosol		plastid	plastid	plastid	plastid	plastid		plastid	plastid	extracellular	plastid	plastid	plastid				Q8S8F1			plasma membrane:22923678;plastid:20061580		20061580:Ferro M, et al.,2010;22923678:Nikolovski N, et al.,2012	20061580:Ferro M, et al.,2010;22923678:Nikolovski N, et al.,2012	20061580:Ferro M, et al.,2010;22923678:Nikolovski N, et al.,2012
AT2G37600.1	Ribosomal protein L36e family protein;	2	73	4	113	12737.2	12.2774	-0.702655	cytosol,nucleus	cytosol,mitochondrion,nucleus,plastid,peroxisome	nucleus		nucleus	plastid	cytosol	mitochondrion		mitochondrion	cytosol	nucleus	plastid	nucleus	mitochondrion	mitochondrion	mitochondrion	peroxisome	mitochondrion	cytosol,nucleus	cytosol	plastid	plastid	cytosol	Amigo: "cytosol" 17934214|Tair: "cytosol" 17934214	cytosol:17934214		O80929	cytosol:17934214		cytosol:22522809;plasma membrane:19334764;plasma membrane:15574830		15574830:Alexandersson E, et al.,2004;22522809:Hummel M, et al.,2012;19334764:Mitra SK, et al.,2009	15574830:Alexandersson E, et al.,2004;22522809:Hummel M, et al.,2012;19334764:Mitra SK, et al.,2009	15574830:Alexandersson E, et al.,2004;22522809:Hummel M, et al.,2012;19334764:Mitra SK, et al.,2009
AT2G39010.1	plasma membrane intrinsic protein 2E;	2	355	5	289	31051.7	8.29277	0.461592	plasma membrane	cytosol,endoplasmic reticulum,golgi,plastid,nucleus,mitochondrion,extracellular,plasma membrane	plasma membrane		nucleus		plastid				cytosol			plasma membrane	extracellular,endoplasmic reticulum,golgi				mitochondrion	cytosol,nucleus	extracellular		plasma membrane	plasma membrane	SwissProt: "plasma membrane" 16381842|Tair: "plasma membrane" 17644812		plasma membrane:16381842	Q9ZV07	plasma membrane:17644812		nucleus:23396599;plasma membrane:22215637;plasma membrane:21413151;plasma membrane:19334764;plasma membrane:17644812;plasma membrane:16635983;plasma membrane:15574830;vacuole:18686298	AT1G01620.1:21798944;AT2G45960.1:21798944;AT4G23400.1:21798944;AT4G35100.1:21798944	15574830:Alexandersson E, et al.,2004;22215637:Elmore JM, et al.,2012;17644812:Marmagne A, et al.,2007;19334764:Mitra SK, et al.,2009;21413151:Monneuse JM, et al.,2011;16635983:Nelson CJ, et al.,2006;21798944:None None,2011;23396599:Sakamoto Y, et al.,2013;18686298:Whiteman SA, et al.,2008	15574830:Alexandersson E, et al.,2004;22215637:Elmore JM, et al.,2012;17644812:Marmagne A, et al.,2007;19334764:Mitra SK, et al.,2009;21413151:Monneuse JM, et al.,2011;16635983:Nelson CJ, et al.,2006;21798944:None None,2011;18686298:Whiteman SA, et al.,2008	15574830:Alexandersson E, et al.,2004;22215637:Elmore JM, et al.,2012;17644812:Marmagne A, et al.,2007;19334764:Mitra SK, et al.,2009;16635983:Nelson CJ, et al.,2006;18686298:Whiteman SA, et al.,2008	21798944:None None,2011
AT2G39330.1	jacalin-related lectin 23;	2	99	3	459	50446	7.29592	-0.380828	cytosol	cytosol,mitochondrion,nucleus,extracellular	cytosol		nucleus						cytosol			cytosol,mitochondrion,extracellular	mitochondrion				mitochondrion	cytosol,nucleus	cytosol		cytosol	cytosol	Tair: "vacuole" 15539469			O80948	vacuole:15539469		vacuole:15539469		15539469:Carter C, et al.,2004	15539469:Carter C, et al.,2004	15539469:Carter C, et al.,2004
AT2G39800.1	delta1-pyrroline-5-carboxylate synthase 1;encodes a delta1-pyrroline-5-carboxylate synthase that catalyzes the rate-limiting enzyme in the biosynthesis of proline. Gene is expressed in reproductive organs and tissues under non-stress conditions but in the whole plant under water-limiting condition. Expression is also induced by abscisic acid and salt stress in a light-dependent manner. P5CS1 appe…	2	112	8	717	77706.4	6.2216	-0.0719665	cytosol	cytosol,mitochondrion,endoplasmic reticulum,plastid	cytosol		cytosol		plastid				cytosol			cytosol	mitochondrion				mitochondrion	mitochondrion	cytosol		endoplasmic reticulum	cytosol	Amigo: "plastid" 17971042|Tair: "plastid" 17971042	plastid:17971042		P54887	plastid:17971042	cytosol:17971042;plastid:17971042		AT1G69400.1:20706207;AT1G76310.1:20706207;AT2G27960.1:20706207;AT2G39800.1:21798944;AT3G25930.1:21798944;AT5G20010.1:21798944;AT5G23120.1:21798944	21798944:None None,2011;17971042:Szekely G, et al.,2008;20706207:Van Leene J, et al.,2010	21798944:None None,2011;20706207:Van Leene J, et al.,2010		21798944:None None,2011;20706207:Van Leene J, et al.,2010
AT2G40100.1	light harvesting complex photosystem II;Lhcb4:3 protein (Lhcb4.3, light harvesting complex of photosystem II	2	75	5	276	30213.2	4.99113	-0.0974638	plastid	cytosol,mitochondrion,nucleus,plastid	plastid		nucleus	plastid		plastid		mitochondrion	plastid			plastid	plastid	plastid	plastid		mitochondrion	plastid	cytosol	plastid	plastid	plastid	SwissProt: "plastid" 16381842|Tair: "plastid" 15322131|Tair: "plastid" 15028209		plastid:16381842	Q9S7W1	plastid:15028209;plastid:15322131		plasma membrane:19334764;plastid:21531424;plastid:20061580;plastid:18633119;plastid:18431481;plastid:15322131;plastid:15028209;plastid:14729914		20061580:Ferro M, et al.,2010;14729914:Friso G, et al.,2004;15028209:Kleffmann T, et al.,2004;21531424:Kong RP, et al.,2011;19334764:Mitra SK, et al.,2009;15322131:Peltier JB, et al.,2004;18633119:Rutschow H, et al.,2008;18431481:Zybailov B, et al.,2008	20061580:Ferro M, et al.,2010;14729914:Friso G, et al.,2004;15028209:Kleffmann T, et al.,2004;21531424:Kong RP, et al.,2011;19334764:Mitra SK, et al.,2009;15322131:Peltier JB, et al.,2004;18633119:Rutschow H, et al.,2008;18431481:Zybailov B, et al.,2008	20061580:Ferro M, et al.,2010;14729914:Friso G, et al.,2004;15028209:Kleffmann T, et al.,2004;19334764:Mitra SK, et al.,2009;15322131:Peltier JB, et al.,2004;18431481:Zybailov B, et al.,2008
AT2G42530.1	cold regulated 15b;	2	48	6	141	14961.6	7.51932	-0.541844	plastid	cytosol,mitochondrion,vacuole,nucleus,plastid	cytosol		nucleus	plastid	vacuole	plastid		mitochondrion	plastid		plastid	mitochondrion,nucleus	plastid	plastid	plastid		mitochondrion	cytosol,nucleus	cytosol	plastid	plastid	plastid	Tair: "plastid" 16207701|Tair: "plastid" 18431481|Tair: "plastid" 12938931			Q9SIN5	plastid:12938931;plastid:18431481;plastid:16207701		plastid:20061580;plastid:18431481;plastid:16207701;plastid:12938931		20061580:Ferro M, et al.,2010;12938931:Froehlich JE, et al.,2003;16207701:Peltier JB, et al.,2006;18431481:Zybailov B, et al.,2008	20061580:Ferro M, et al.,2010;12938931:Froehlich JE, et al.,2003;16207701:Peltier JB, et al.,2006;18431481:Zybailov B, et al.,2008	20061580:Ferro M, et al.,2010;12938931:Froehlich JE, et al.,2003;16207701:Peltier JB, et al.,2006;18431481:Zybailov B, et al.,2008
AT2G45440.1	dihydrodipicolinate synthase;Encodes a protein that likely has dihydropicolinate synthase activity based on its mutant phenotype of decreased lysine levels and increased aspartate levels. The mutant also has increased levels of threonine. The enzyme is predicted to localize to the chloroplast.	2	59	4	365	40294.6	7.63849	-0.151507	plastid	cytosol,mitochondrion,extracellular,plastid	cytosol		plastid	plastid	plastid	mitochondrion		mitochondrion	plastid		plastid	plastid	plastid		mitochondrion		plastid	plastid	extracellular	plastid	plastid	plastid	SwissProt: "plastid" 16381842|Tair: "plastid" 18431481		plastid:16381842	Q9FVC8	plastid:18431481		plastid:21531424;plastid:20061580	AT2G45440.1:21798944	20061580:Ferro M, et al.,2010;21531424:Kong RP, et al.,2011;21798944:None None,2011	20061580:Ferro M, et al.,2010;21531424:Kong RP, et al.,2011;21798944:None None,2011	20061580:Ferro M, et al.,2010	21798944:None None,2011
AT2G46650.1	cytochrome B5 isoform C;member of Cytochromes b5	2	68	9	132	14873.9	5.99068	-0.234091	plasma membrane	cytosol,endoplasmic reticulum,golgi,plastid,nucleus,mitochondrion,extracellular,plasma membrane	cytosol		cytosol		plastid				cytosol			plasma membrane	mitochondrion				extracellular,endoplasmic reticulum,golgi	cytosol,nucleus	cytosol		cytosol	cytosol				Q682C5			plasma membrane:22215637	AT5G47120.1:19054355	22215637:Elmore JM, et al.,2012;19054355:Nagano M, et al.,2009	22215637:Elmore JM, et al.,2012;19054355:Nagano M, et al.,2009	22215637:Elmore JM, et al.,2012	19054355:Nagano M, et al.,2009
AT3G01510.1	like SEX4 1;Encodes a putative phosphatase, LSF1, required for normal starch turnover in leaves.	3	11	1	591	65744.7	9.3964	-0.26802	plastid	cytosol,mitochondrion,plasma membrane,plastid	plasma membrane		plastid	plastid		plastid		mitochondrion	cytosol			plastid	plastid	plastid	plastid		mitochondrion	plastid	mitochondrion	plastid	plastid	cytosol	Amigo: "plastid" 20018601|Tair: "plastid" 16207701|Tair: "plastid" 18431481	plastid:20018601		Q8LCU3	plastid:18431481;plastid:16207701		plastid:18431481;plastid:16207701		16207701:Peltier JB, et al.,2006;18431481:Zybailov B, et al.,2008	16207701:Peltier JB, et al.,2006;18431481:Zybailov B, et al.,2008	16207701:Peltier JB, et al.,2006;18431481:Zybailov B, et al.,2008
AT3G07670.1	Rubisco methyltransferase family protein;	3	24	3	504	57617	8.16935	-0.380556	plastid	plastid,endoplasmic reticulum,golgi,nucleus,mitochondrion,extracellular	nucleus		plastid	plastid		mitochondrion		mitochondrion	mitochondrion		plastid	plastid	plastid		plastid		extracellular,endoplasmic reticulum,golgi	mitochondrion	nucleus	mitochondrion	plastid	plastid				Q9S7D2				AT1G14340.1:21798944;AT3G13720.1:21798944	21798944:None None,2011	21798944:None None,2011		21798944:None None,2011
AT3G10090.1	Nucleic acid-binding, OB-fold-like protein;	3	71	3	64	7371.04	11.4366	-0.595312	cytosol	cytosol,mitochondrion,nucleus	cytosol		nucleus		cytosol			mitochondrion	cytosol			cytosol	mitochondrion				mitochondrion	cytosol,nucleus	mitochondrion		cytosol	cytosol	Amigo: "cytosol" 17934214|Tair: "cytosol" 17934214	cytosol:17934214		Q9SR73	cytosol:17934214		cytosol:22522809;cytosol:21166475;cytosol:15821981	AT3G47620.1:21798944	15821981:Giavalisco P, et al.,2005;22522809:Hummel M, et al.,2012;21166475:Ito J, et al.,2011;21798944:None None,2011	15821981:Giavalisco P, et al.,2005;22522809:Hummel M, et al.,2012;21166475:Ito J, et al.,2011;21798944:None None,2011	15821981:Giavalisco P, et al.,2005;22522809:Hummel M, et al.,2012;21166475:Ito J, et al.,2011	21798944:None None,2011
AT3G11964.1	RNA binding;RNA binding;	3	10	0	1896	211617	8.3826	-0.323734	nucleus	cytosol,mitochondrion,nucleus,plastid			nucleus				mitochondrion	mitochondrion	nucleus	nucleus		plastid	mitochondrion				mitochondrion	cytosol,nucleus	cytosol		plastid	nucleus	Amigo: "nucleus" 15496452|Amigo: "plasma membrane" 14506206|Tair: "nucleus" 15496452|Tair: "plasma membrane" 14506206	nucleus:15496452;plasma membrane:14506206			plasma membrane:14506206;nucleus:15496452		nucleus:23396599;nucleus:15496452;plasma membrane:21433285;plasma membrane:14506206		14506206:Nuhse TS, et al.,2003;15496452:Pendle AF, et al.,2005;23396599:Sakamoto Y, et al.,2013;21433285:Zhang ZJ, et al.,2011	14506206:Nuhse TS, et al.,2003;21433285:Zhang ZJ, et al.,2011	14506206:Nuhse TS, et al.,2003
AT3G12345.1	;	3	166	9	186	20150.2	10.1915	-0.231183	plastid	cytosol,mitochondrion,nucleus,plastid	plastid		plastid			plastid	mitochondrion		cytosol			plastid	plastid	mitochondrion	plastid		mitochondrion	mitochondrion	nucleus	mitochondrion	cytosol	cytosol	Amigo: "plastid" 18431481|Tair: "plastid" 18431481	plastid:18431481		Q9LHH3	plastid:18431481		plastid:21531424;plastid:18431481		21531424:Kong RP, et al.,2011;18431481:Zybailov B, et al.,2008	21531424:Kong RP, et al.,2011;18431481:Zybailov B, et al.,2008	18431481:Zybailov B, et al.,2008
AT3G13750.1	beta galactosidase 1;beta-galactosidase, glycosyl hydrolase family 35	3	561	6	847	93663.6	8.65759	-0.276741	extracellular	plastid,endoplasmic reticulum,golgi,vacuole,nucleus,mitochondrion,extracellular,plasma membrane	plasma membrane		nucleus	plastid	golgi	extracellular,endoplasmic reticulum,golgi			vacuole		plastid	extracellular	extracellular,endoplasmic reticulum,golgi	extracellular,endoplasmic reticulum,golgi	extracellular,endoplasmic reticulum,golgi		extracellular,endoplasmic reticulum,golgi	plastid	mitochondrion	extracellular,endoplasmic reticulum,golgi	plastid	golgi	SwissProt: "extracellular" 16381842		extracellular:16381842	Q9SCW1			extracellular:16356755;extracellular:15593128	AT2G01950.1:19000166	15593128:Boudart G, et al.,2005;19000166:Ceserani T, et al.,2009;16356755:Jamet E, et al.,2006	15593128:Boudart G, et al.,2005;19000166:Ceserani T, et al.,2009;16356755:Jamet E, et al.,2006	15593128:Boudart G, et al.,2005;16356755:Jamet E, et al.,2006	19000166:Ceserani T, et al.,2009
AT3G14990.1	Class I glutamine amidotransferase-like superfamily protein;	3	511	6	392	41859.7	5.08297	0.101276	cytosol	cytosol,endoplasmic reticulum,golgi,nucleus,mitochondrion,extracellular	cytosol		cytosol			mitochondrion			cytosol			cytosol	mitochondrion		extracellular,endoplasmic reticulum,golgi		mitochondrion	cytosol,nucleus	cytosol		cytosol	cytosol	Amigo: "plasma membrane" 17644812|Amigo: "plasma membrane" 17151019|Amigo: "vacuole" 15539469|Tair: "plasma membrane" 17644812|Tair: "plasma membrane" 17151019|Tair: "vacuole" 15539469	plasma membrane:17151019;plasma membrane:17644812;vacuole:15539469		Q9FPF0	vacuole:15539469;plasma membrane:17151019;plasma membrane:17644812		cytosol:21166475;plasma membrane:17644812;vacuole:17151019	AT1G43560.1:20405473	21166475:Ito J, et al.,2011;17151019:Jaquinod M, et al.,2007;20405473:Marchand CH, et al.,2010;17644812:Marmagne A, et al.,2007	21166475:Ito J, et al.,2011;20405473:Marchand CH, et al.,2010;17644812:Marmagne A, et al.,2007	21166475:Ito J, et al.,2011;17644812:Marmagne A, et al.,2007	20405473:Marchand CH, et al.,2010
AT3G16470.1	Mannose-binding lectin superfamily protein;JA-responsive gene	3	284	4	451	48499.1	4.90575	-0.263858	cytosol	cytosol,mitochondrion,nucleus,extracellular,plastid	cytosol		nucleus						cytosol			cytosol,mitochondrion,extracellular,plastid	mitochondrion				mitochondrion	cytosol,nucleus	cytosol		mitochondrion	cytosol	Tair: "vacuole" 15539469|Tair: "nucleus" 14617066|Tair: "plastid" 18431481			O04309	vacuole:15539469;nucleus:14617066;plastid:18431481		nucleus:23396599;nucleus:14617066;plasma membrane:22215637;plasma membrane:15574830;plastid:20423899;plastid:18431481;vacuole:15539469		15574830:Alexandersson E, et al.,2004;14617066:Bae MS, et al.,2003;15539469:Carter C, et al.,2004;22215637:Elmore JM, et al.,2012;20423899:Olinares PD, et al.,2010;23396599:Sakamoto Y, et al.,2013;18431481:Zybailov B, et al.,2008	15574830:Alexandersson E, et al.,2004;14617066:Bae MS, et al.,2003;15539469:Carter C, et al.,2004;22215637:Elmore JM, et al.,2012;20423899:Olinares PD, et al.,2010;18431481:Zybailov B, et al.,2008	15574830:Alexandersson E, et al.,2004;14617066:Bae MS, et al.,2003;15539469:Carter C, et al.,2004;22215637:Elmore JM, et al.,2012;20423899:Olinares PD, et al.,2010;18431481:Zybailov B, et al.,2008
AT3G16640.1	translationally controlled tumor protein;Encodes a protein homologous to translationally controlled tumor protein (TCTP) from Drosophila. In flies, TCTP functions guanine nucleotide exchange factor in the TOR signaling pathway. TCTP is expressed throughout the plant with highest levels seen in meristematic regions of the shoot and root. Loss of function alleles are not transmitted through the mal…	3	2156	17	168	18911.3	4.25782	-0.285714	cytosol	cytosol,endoplasmic reticulum,golgi,nucleus,mitochondrion,extracellular	cytosol		extracellular,endoplasmic reticulum,golgi						cytosol			cytosol	mitochondrion				extracellular,endoplasmic reticulum,golgi	cytosol,nucleus	cytosol		cytosol	cytosol	SwissProt: "cytosol" 16381842|Tair: "plastid" 18431481|Tair: "plasma membrane" 17644812|Tair: "nucleus" 14617066		cytosol:16381842	P31265	nucleus:14617066;plastid:18431481;plasma membrane:17644812		cytosol:21166475;golgi:22430844;nucleus:14617066;plasma membrane:22215637;plasma membrane:17644812;plastid:18431481;plastid:14729914;vacuole:17151019	AT1G43560.1:20405473;AT2G01950.1:19000166;AT2G42580.1:19000166;AT3G46090.1:17259181	14617066:Bae MS, et al.,2003;19000166:Ceserani T, et al.,2009;17259181:Ciftci-Yilmaz S, et al.,2007;22215637:Elmore JM, et al.,2012;14729914:Friso G, et al.,2004;21166475:Ito J, et al.,2011;17151019:Jaquinod M, et al.,2007;20405473:Marchand CH, et al.,2010;17644812:Marmagne A, et al.,2007;22430844:Parsons HT, et al.,2012;18431481:Zybailov B, et al.,2008	14617066:Bae MS, et al.,2003;19000166:Ceserani T, et al.,2009;17259181:Ciftci-Yilmaz S, et al.,2007;22215637:Elmore JM, et al.,2012;14729914:Friso G, et al.,2004;21166475:Ito J, et al.,2011;20405473:Marchand CH, et al.,2010;17644812:Marmagne A, et al.,2007;18431481:Zybailov B, et al.,2008	14617066:Bae MS, et al.,2003;22215637:Elmore JM, et al.,2012;14729914:Friso G, et al.,2004;21166475:Ito J, et al.,2011;17644812:Marmagne A, et al.,2007;18431481:Zybailov B, et al.,2008	19000166:Ceserani T, et al.,2009;17259181:Ciftci-Yilmaz S, et al.,2007;20405473:Marchand CH, et al.,2010
AT3G24170.1	glutathione-disulfide reductase;Encodes a cytosolic glutathione reductase.	3	105	7	499	53873.8	6.78662	-0.0973948	peroxisome	cytosol,mitochondrion,nucleus,plastid,peroxisome	cytosol		cytosol		plastid				cytosol			cytosol,plastid	mitochondrion			peroxisome	mitochondrion	cytosol,nucleus	cytosol		plastid	cytosol	SwissProt: "cytosol" 16381842|Tair: "peroxisome" 17951448		cytosol:16381842	P48641	peroxisome:17951448		peroxisome:19329564;peroxisome:18931141;peroxisome:17951448		18931141:Eubel H, et al.,2008;17951448:Reumann S, et al.,2007;19329564:Reumann S, et al.,2009
AT3G26070.1	Plastid-lipid associated protein PAP / fibrillin family protein;	3	189	5	242	27165	10.3472	-0.354545	plastid	mitochondrion,plastid,nucleus	nucleus		plastid	plastid		mitochondrion			plastid		plastid	plastid	plastid	plastid	plastid		plastid	plastid	mitochondrion	plastid	plastid	plastid	Amigo: "plastid" 18431481|Amigo: "plastid" 15028209|Amigo: "plastid" 14729914|Amigo: "plastid" 15322131|Amigo: "plastid" 16414959|SwissProt: "cytosol,plastid" 16381842|Tair: "plastid" 15028209|Tair: "plastid" 14729914|Tair: "plastid" 15322131|Tair: "plastid" 16414959	plastid:14729914;plastid:15028209;plastid:15322131;plastid:16414959;plastid:18431481	plastid:16381842;cytosol:16381842	Q9LU85	plastid:15028209;plastid:16414959;plastid:15322131;plastid:14729914		plasma membrane:19334764;plastid:22274653;plastid:21531424;plastid:20061580;plastid:18431481;plastid:16414959;plastid:15322131;plastid:15028209;plastid:14729914		20061580:Ferro M, et al.,2010;14729914:Friso G, et al.,2004;15028209:Kleffmann T, et al.,2004;21531424:Kong RP, et al.,2011;22274653:Lundquist PK, et al.,2012;19334764:Mitra SK, et al.,2009;15322131:Peltier JB, et al.,2004;16414959:Vidi PA, et al.,2006;18431481:Zybailov B, et al.,2008	20061580:Ferro M, et al.,2010;14729914:Friso G, et al.,2004;15028209:Kleffmann T, et al.,2004;21531424:Kong RP, et al.,2011;22274653:Lundquist PK, et al.,2012;19334764:Mitra SK, et al.,2009;15322131:Peltier JB, et al.,2004;18431481:Zybailov B, et al.,2008	20061580:Ferro M, et al.,2010;14729914:Friso G, et al.,2004;15028209:Kleffmann T, et al.,2004;19334764:Mitra SK, et al.,2009;15322131:Peltier JB, et al.,2004;18431481:Zybailov B, et al.,2008
AT3G27160.1	Ribosomal protein S21 family protein;GHS1 encodes plastid ribosomal protein S21	3	218	3	183	20912.5	9.98797	-0.928415	plastid	plastid,nucleus,extracellular	nucleus		plastid	plastid	extracellular	plastid			plastid	nucleus	plastid	plastid	plastid	plastid	plastid		plastid	plastid	nucleus	plastid	plastid	nucleus	Tair: "plastid" 15028209			Q9LI88	plastid:15028209		plastid:20061580;plastid:15028209		20061580:Ferro M, et al.,2010;15028209:Kleffmann T, et al.,2004	20061580:Ferro M, et al.,2010;15028209:Kleffmann T, et al.,2004	20061580:Ferro M, et al.,2010;15028209:Kleffmann T, et al.,2004
AT3G28860.1	ATP binding cassette subfamily B19;Belongs to the family of ATP-binding cassette (ABC) transporters. Also known as AtMDR11 and PGP19. Possibly regulates auxin-dependent responses by influencing basipetal auxin transport in the root. Acts upstream of phyA in regulating hypocotyl elongation and gravitropic response. Exerts nonredundant, partially overlapping functions with the ABC transporter encod…	3	73	4	1252	136796	8.37402	0.128435	plasma membrane	cytosol,endoplasmic reticulum,golgi,nucleus,mitochondrion,extracellular,plasma membrane	plasma membrane		nucleus						cytosol			plasma membrane	extracellular,endoplasmic reticulum,golgi		extracellular,endoplasmic reticulum,golgi		mitochondrion	cytosol,nucleus	mitochondrion		plasma membrane	plasma membrane	Amigo: "plasma membrane" 16618929|Amigo: "plasma membrane" 16601150|SwissProt: "plasma membrane" 16381842|Tair: "plasma membrane" 16618929	plasma membrane:16601150;plasma membrane:16618929	plasma membrane:16381842	Q9LJX0	plasma membrane:16618929	plasma membrane:17557807	golgi:21826108;plasma membrane:22923678;plasma membrane:22215637;plasma membrane:19334764;plasma membrane:16618929;plasma membrane:15574830	AT3G21640.1:14517332	15574830:Alexandersson E, et al.,2004;21826108:Drakakaki G, et al.,2012;16618929:Dunkley TP, et al.,2006;22215637:Elmore JM, et al.,2012;14517332:Geisler M, et al.,2003;19334764:Mitra SK, et al.,2009;22923678:Nikolovski N, et al.,2012;17557807:Wu G, et al.,2007	15574830:Alexandersson E, et al.,2004;16618929:Dunkley TP, et al.,2006;22215637:Elmore JM, et al.,2012;14517332:Geisler M, et al.,2003;19334764:Mitra SK, et al.,2009;22923678:Nikolovski N, et al.,2012	15574830:Alexandersson E, et al.,2004;16618929:Dunkley TP, et al.,2006;22215637:Elmore JM, et al.,2012;19334764:Mitra SK, et al.,2009;22923678:Nikolovski N, et al.,2012	14517332:Geisler M, et al.,2003
AT3G44310.1	nitrilase 1;Mutants are resistant to indole-3-acetonitrile (IAN). NIT1 catalyzes the terminal activation step in indole-acetic acid biosynthesis. Predominantly expressed isoform of nitrilase isoenzyme family. Aggregation of NIT1 in cells directly abutting wound sites is one of the earliest events associated with wound and herbicide-induced cell death. The protein undergoes thiolation following tr…	3	963	6	346	38154.2	6.23255	-0.233526	cytosol	cytosol,mitochondrion,plastid,plasma membrane,peroxisome	cytosol		cytosol	plastid	plastid	mitochondrion			cytosol			plasma membrane	plastid		plastid		plastid	mitochondrion	cytosol		plastid	peroxisome	Tair: "plasma membrane" 17317660|Tair: "plastid" 18431481			P32961	plasma membrane:17317660;plastid:18431481	cytosol:15796778;nucleus:15796778	cytosol:21166475;nucleus:23396599;plasma membrane:22215637;plasma membrane:19334764;plasma membrane:17317660;plasma membrane:15574830;plastid:20423899;plastid:18431481		15574830:Alexandersson E, et al.,2004;17317660:Benschop JJ, et al.,2007;15796778:Cutler SR, et al.,2005;22215637:Elmore JM, et al.,2012;21166475:Ito J, et al.,2011;19334764:Mitra SK, et al.,2009;20423899:Olinares PD, et al.,2010;23396599:Sakamoto Y, et al.,2013;18431481:Zybailov B, et al.,2008	15574830:Alexandersson E, et al.,2004;17317660:Benschop JJ, et al.,2007;22215637:Elmore JM, et al.,2012;21166475:Ito J, et al.,2011;19334764:Mitra SK, et al.,2009;20423899:Olinares PD, et al.,2010;18431481:Zybailov B, et al.,2008	15574830:Alexandersson E, et al.,2004;17317660:Benschop JJ, et al.,2007;22215637:Elmore JM, et al.,2012;21166475:Ito J, et al.,2011;19334764:Mitra SK, et al.,2009;20423899:Olinares PD, et al.,2010;18431481:Zybailov B, et al.,2008
AT3G49110.1	peroxidase CA;Class III peroxidase Perx33. Expressed in roots. Located in the cell wall. Involved in cell elongation. Expression activated by light. May play a role in generating H2O2 during defense response.	3	52	2	354	38943.4	6.86307	-0.0663842	extracellular	plastid,endoplasmic reticulum,golgi,vacuole,nucleus,extracellular	plastid		plastid	plastid	plastid	extracellular,endoplasmic reticulum,golgi			extracellular			vacuole	extracellular,endoplasmic reticulum,golgi	extracellular,endoplasmic reticulum,golgi	extracellular,endoplasmic reticulum,golgi		extracellular,endoplasmic reticulum,golgi	extracellular,endoplasmic reticulum,golgi	nucleus	extracellular,endoplasmic reticulum,golgi	extracellular	extracellular	SwissProt: "extracellular,vacuole" 16381842|Tair: "vacuole" 15539469		vacuole:16381842;extracellular:16381842	P24101	vacuole:15539469	extracellular:16284776	vacuole:15539469		15539469:Carter C, et al.,2004;16284776:Passardi F, et al.,2006	15539469:Carter C, et al.,2004	15539469:Carter C, et al.,2004
AT3G51140.1	Protein of unknown function (DUF3353);	3	69	8	278	31537.6	11.2957	-0.0169065	plastid	cytosol,mitochondrion,nucleus,plasma membrane,plastid	mitochondrion		plastid	plastid	cytosol	plastid	mitochondrion	mitochondrion	plastid		plastid	plastid,nucleus,plasma membrane	plastid		mitochondrion		mitochondrion	mitochondrion	mitochondrion	plastid	plastid	plastid	Amigo: "plastid" 18431481|Amigo: "plastid" 12938931|Amigo: "plastid" 12766230|Tair: "plastid" 18431481|Tair: "plastid" 12938931|Tair: "plastid" 12766230	plastid:12766230;plastid:12938931;plastid:18431481		Q94C78	plastid:12766230;plastid:18431481;plastid:12938931	plastid:19224954	plasma membrane:19334764;plastid:20061580;plastid:18431481;plastid:12938931;plastid:12766230		12766230:Ferro M, et al.,2003;20061580:Ferro M, et al.,2010;12938931:Froehlich JE, et al.,2003;19224954:Ishikawa M, et al.,2009;19334764:Mitra SK, et al.,2009;18431481:Zybailov B, et al.,2008	12766230:Ferro M, et al.,2003;20061580:Ferro M, et al.,2010;12938931:Froehlich JE, et al.,2003;19334764:Mitra SK, et al.,2009;18431481:Zybailov B, et al.,2008	12766230:Ferro M, et al.,2003;20061580:Ferro M, et al.,2010;12938931:Froehlich JE, et al.,2003;19334764:Mitra SK, et al.,2009;18431481:Zybailov B, et al.,2008
AT3G52180.1	dual specificity protein phosphatase (DsPTP1) family protein;Encodes a plant-specific protein phosphatase that contains a protein tyrosine phosphatase (PTP) catalytic domain and a kinase interaction sequence (KIS) domain. This protein interacts with the plant SnRK AKIN11. Binds starch. Localized in the chloroplast.	3	39	5	379	42628.1	6.51302	-0.360686	plastid	cytosol,mitochondrion,nucleus,plasma membrane,plastid	cytosol		plastid	plastid		plastid		mitochondrion	cytosol		plastid	plastid,plasma membrane	plastid		mitochondrion		mitochondrion	plastid	nucleus	plastid	plastid	cytosol	Amigo: "plastid" 16623901|Amigo: "plastid" 16772378|Tair: "plastid" 18431481|Tair: "plastid" 18633119|Tair: "plastid" 16772378	plastid:16623901;plastid:16772378		Q9FEB5	plastid:18633119;plastid:16772378;plastid:18431481		plastid:21531424;plastid:20423899;plastid:20061580;plastid:18633119;plastid:18431481		20061580:Ferro M, et al.,2010;21531424:Kong RP, et al.,2011;20423899:Olinares PD, et al.,2010;18633119:Rutschow H, et al.,2008;18431481:Zybailov B, et al.,2008	20061580:Ferro M, et al.,2010;21531424:Kong RP, et al.,2011;20423899:Olinares PD, et al.,2010;18633119:Rutschow H, et al.,2008;18431481:Zybailov B, et al.,2008	20061580:Ferro M, et al.,2010;20423899:Olinares PD, et al.,2010;18431481:Zybailov B, et al.,2008
AT3G55200.1	Cleavage and polyadenylation specificity factor (CPSF) A subunit protein;	3	27	2	1214	134974	5.21981	-0.188221	nucleus	cytosol,endoplasmic reticulum,golgi,vacuole,plastid,nucleus,mitochondrion,extracellular	cytosol		nucleus		nucleus	plastid			nucleus			nucleus	extracellular,endoplasmic reticulum,golgi		extracellular,endoplasmic reticulum,golgi		extracellular,endoplasmic reticulum,golgi	mitochondrion	cytosol	extracellular,endoplasmic reticulum,golgi	nucleus	vacuole	Amigo: "plastid" 15028209|Tair: "plastid" 15028209	plastid:15028209		Q9LD60	plastid:15028209		nucleus:23396599;plasma membrane:21433285;plastid:15028209		15028209:Kleffmann T, et al.,2004;23396599:Sakamoto Y, et al.,2013;21433285:Zhang ZJ, et al.,2011	15028209:Kleffmann T, et al.,2004;21433285:Zhang ZJ, et al.,2011	15028209:Kleffmann T, et al.,2004
AT3G56290.1	;	3	125	3	173	19923.5	9.87336	-0.84104	plastid	cytosol,mitochondrion,nucleus,plastid	nucleus		plastid	plastid		plastid	mitochondrion	mitochondrion	mitochondrion			nucleus	mitochondrion	plastid	plastid		mitochondrion	plastid	cytosol	plastid	plastid	nucleus				Q9LYL4			plastid:21531424	AT3G27960.1:21798944;AT4G25200.1:21798944	21531424:Kong RP, et al.,2011;21798944:None None,2011	21531424:Kong RP, et al.,2011;21798944:None None,2011		21798944:None None,2011
AT4G00490.1	beta-amylase 2;Encodes a chloroplast beta-amylase. The enzyme activity is very weak compared to BAM1 and BAM3. Mutant of BAM2 has no visible phenotype.	4	33	0	542	61401.3	4.62631	-0.356642	plastid	cytosol,mitochondrion,extracellular,plastid	cytosol		plastid	plastid	extracellular	mitochondrion		mitochondrion	mitochondrion		plastid	cytosol	plastid	plastid	plastid		plastid	plastid	cytosol	plastid	plastid	extracellular	Amigo: "plastid" 18390594|SwissProt: "plastid" 16381842|Tair: "plastid" 18390594|Tair: "plastid" 18431481	plastid:18390594	plastid:16381842	O65258	plastid:18390594;plastid:18431481	plastid:cpeb-tanz	plasma membrane:22318864;plastid:20423899;plastid:20061580;plastid:18431481		20061580:Ferro M, et al.,2010;http://suba.plantenergy.uwa.edu.au/about/about.php:In house.,2010;22318864:Li B, et al.,2012;20423899:Olinares PD, et al.,2010;18431481:Zybailov B, et al.,2008	20061580:Ferro M, et al.,2010;22318864:Li B, et al.,2012;20423899:Olinares PD, et al.,2010;18431481:Zybailov B, et al.,2008	20061580:Ferro M, et al.,2010;22318864:Li B, et al.,2012;20423899:Olinares PD, et al.,2010;18431481:Zybailov B, et al.,2008
AT4G02930.1	GTP binding Elongation factor Tu family protein;	4	89	6	454	49412.8	6.68429	-0.117401	mitochondrion	cytosol,mitochondrion,plastid	cytosol		plastid	plastid	mitochondrion	mitochondrion	mitochondrion	mitochondrion	mitochondrion		plastid	mitochondrion	plastid	mitochondrion	mitochondrion		mitochondrion	mitochondrion	cytosol	plastid	mitochondrion	mitochondrion	Amigo: "mitochondrion" 14671022|Amigo: "mitochondrion" 11743115|Amigo: "mitochondrion" 17137349|SwissProt: "mitochondrion" 16381842|Tair: "mitochondrion" 11743115|Tair: "mitochondrion" 17137349	mitochondrion:11743115;mitochondrion:14671022;mitochondrion:17137349	mitochondrion:16381842	Q9ZT91	mitochondrion:17137349;mitochondrion:11743115		mitochondrion:22923678;mitochondrion:21841088;mitochondrion:17137349;mitochondrion:14671022;mitochondrion:11743115;mitochondrion:11743114;mitochondrion:21472856;plasma membrane:22318864;plasma membrane:21433285;plasma membrane:19334764		14671022:Heazlewood JL, et al.,2004;17137349:Ito J, et al.,2006;21841088:Klodmann J, et al.,2011;11743114:Kruft V, et al.,2001;22318864:Li B, et al.,2012;11743115:Millar AH, et al.,2001;19334764:Mitra SK, et al.,2009;22923678:Nikolovski N, et al.,2012;21472856:Taylor NL, et al.,2011;21433285:Zhang ZJ, et al.,2011	14671022:Heazlewood JL, et al.,2004;17137349:Ito J, et al.,2006;21841088:Klodmann J, et al.,2011;11743114:Kruft V, et al.,2001;22318864:Li B, et al.,2012;11743115:Millar AH, et al.,2001;19334764:Mitra SK, et al.,2009;22923678:Nikolovski N, et al.,2012;21472856:Taylor NL, et al.,2011;21433285:Zhang ZJ, et al.,2011	14671022:Heazlewood JL, et al.,2004;17137349:Ito J, et al.,2006;11743114:Kruft V, et al.,2001;22318864:Li B, et al.,2012;11743115:Millar AH, et al.,2001;19334764:Mitra SK, et al.,2009;22923678:Nikolovski N, et al.,2012
AT4G04020.1	fibrillin;Fibrillin precursor protein. The fibrillin preprotein, but not the mature protein interacts with ABI2. Regulated by abscisic acid response regulators. Involved in abscisic acid-mediated photoprotection.	4	143	4	318	34950.3	5.24645	-0.26761	plastid	cytosol,mitochondrion,nucleus,plastid	cytosol		plastid	plastid	plastid	plastid		mitochondrion	nucleus		plastid	plastid	plastid	plastid	plastid		mitochondrion	plastid	cytosol	plastid	plastid	plastid	Amigo: "plastid" 16923014|Amigo: "plastid" 16461379|SwissProt: "cytosol,plastid" 16381842|Tair: "plastid" 18431481|Tair: "nucleus" 14617066|Tair: "plastid" 16207701|Tair: "plastid" 16923014|Tair: "plastid" 15322131|Tair: "plastid" 16414959	plastid:16461379;plastid:16923014	plastid:16381842;cytosol:16381842	O81439	plastid:16414959;plastid:16923014;plastid:15322131;nucleus:14617066;plastid:18431481;plastid:16207701	plastid:16414959	nucleus:14617066;plastid:22274653;plastid:21531424;plastid:20423899;plastid:20061580;plastid:18431481;plastid:16923014;plastid:16648217;plastid:16461379;plastid:16414959;plastid:16207701;plastid:15322131;plastid:15028209;plastid:14729914;plastid:11826309;plastid:11719511	AT1G02690.1:21798944;AT1G18040.1:21798944;AT1G69400.1:20706207;AT2G01760.1:21798944;AT2G24570.1:21798944;AT3G06720.1:21798944;AT3G48750.1:20706207;AT4G04020.1:21798944;AT4G21070.1:16957774;AT5G09790.1:21798944;AT5G22890.1:21798944;AT5G43080.1:20706207;AT5G55220.1:21798944	14617066:Bae MS, et al.,2003;20061580:Ferro M, et al.,2010;14729914:Friso G, et al.,2004;16648217:Giacomelli L, et al.,2006;16923014:Goulas E, et al.,2006;15028209:Kleffmann T, et al.,2004;21531424:Kong RP, et al.,2011;22274653:Lundquist PK, et al.,2012;21798944:None None,2011;20423899:Olinares PD, et al.,2010;11826309:Peltier JB, et al.,2002;15322131:Peltier JB, et al.,2004;16207701:Peltier JB, …	14617066:Bae MS, et al.,2003;20061580:Ferro M, et al.,2010;14729914:Friso G, et al.,2004;16648217:Giacomelli L, et al.,2006;16923014:Goulas E, et al.,2006;15028209:Kleffmann T, et al.,2004;21531424:Kong RP, et al.,2011;22274653:Lundquist PK, et al.,2012;21798944:None None,2011;20423899:Olinares PD, et al.,2010;11826309:Peltier JB, et al.,2002;15322131:Peltier JB, et al.,2004;16207701:Peltier JB, …	14617066:Bae MS, et al.,2003;20061580:Ferro M, et al.,2010;14729914:Friso G, et al.,2004;16648217:Giacomelli L, et al.,2006;16923014:Goulas E, et al.,2006;15028209:Kleffmann T, et al.,2004;20423899:Olinares PD, et al.,2010;11826309:Peltier JB, et al.,2002;15322131:Peltier JB, et al.,2004;16207701:Peltier JB, et al.,2006;11719511:Schubert M, et al.,2002;16461379:Ytterberg AJ, et al.,2006;18431481:…	21798944:None None,2011;16957774:Reidt W, et al.,2006;20706207:Van Leene J, et al.,2010
AT4G11600.1	glutathione peroxidase 6;Encodes glutathione peroxidase.	4	185	6	232	25585.5	9.85659	-0.276724	mitochondrion	mitochondrion,plastid,nucleus,plasma membrane	plasma membrane		plastid	plastid	plastid	mitochondrion		mitochondrion	mitochondrion		plastid	mitochondrion,plastid	mitochondrion	mitochondrion	mitochondrion		mitochondrion	mitochondrion	nucleus	plastid	mitochondrion	mitochondrion	Amigo: "cytosol,mitochondrion" 14617062|SwissProt: "mitochondrion" 16381842|Tair: "plastid" 18431481|Tair: "plasma membrane" 17644812|Tair: "mitochondrion" 15276431	cytosol:14617062;mitochondrion:14617062	mitochondrion:16381842	O48646	mitochondrion:15276431;plastid:18431481;plasma membrane:17644812		cytosol:21166475;mitochondrion:15276431;plasma membrane:17644812;plasma membrane:15060130	AT3G27960.1:21798944	15276431:Brugiere S, et al.,2004;21166475:Ito J, et al.,2011;15060130:Marmagne A, et al.,2004;17644812:Marmagne A, et al.,2007;21798944:None None,2011	15276431:Brugiere S, et al.,2004;21166475:Ito J, et al.,2011;17644812:Marmagne A, et al.,2007;21798944:None None,2011	15276431:Brugiere S, et al.,2004;21166475:Ito J, et al.,2011;17644812:Marmagne A, et al.,2007	21798944:None None,2011
AT4G15770.1	RNA binding;	4	41	6	187	20611.8	8.4618	-0.149733	cytosol	cytosol,endoplasmic reticulum,golgi,plastid,nucleus,mitochondrion,extracellular	cytosol		cytosol		cytosol			mitochondrion	cytosol			plastid	mitochondrion				extracellular,endoplasmic reticulum,golgi	cytosol,nucleus	cytosol		cytosol	cytosol							cytosol:21166475		21166475:Ito J, et al.,2011	21166475:Ito J, et al.,2011	21166475:Ito J, et al.,2011
AT4G21620.1	glycine-rich protein;	4	295	12	131	12859.7	10.1825	-0.0152672	extracellular	mitochondrion,extracellular,endoplasmic reticulum,golgi	extracellular		extracellular,endoplasmic reticulum,golgi			extracellular,endoplasmic reticulum,golgi			endoplasmic reticulum			extracellular	extracellular,endoplasmic reticulum,golgi	extracellular,endoplasmic reticulum,golgi	extracellular,endoplasmic reticulum,golgi		extracellular,endoplasmic reticulum,golgi	extracellular,endoplasmic reticulum,golgi	mitochondrion	extracellular,endoplasmic reticulum,golgi	extracellular	extracellular				Q9SVT5		plasma membrane:19027309		AT4G35580.1:21798944;AT5G22290.1:21798944	19027309:Davis EJ, et al.,2009;21798944:None None,2011	21798944:None None,2011		21798944:None None,2011
AT4G25740.1	RNA binding Plectin/S10 domain-containing protein;	4	253	1	177	19448.1	10.1627	-0.726554	cytosol	cytosol,mitochondrion,nucleus,extracellular	extracellular		nucleus		cytosol			mitochondrion	cytosol			nucleus	mitochondrion				mitochondrion	cytosol,nucleus	extracellular		mitochondrion	cytosol	Amigo: "cytosol" 17934214|Amigo: "cytosol" 11598216|SwissProt: "cytosol" 16381842|Tair: "cytosol" 11598216	cytosol:11598216;cytosol:17934214	cytosol:16381842	Q9SW09	cytosol:11598216		cytosol:22522809;cytosol:21166475;cytosol:15821981;plasma membrane:19334764;plasma membrane:15574830	AT1G22920.1:21798944;AT3G48150.1:21798944	15574830:Alexandersson E, et al.,2004;15821981:Giavalisco P, et al.,2005;22522809:Hummel M, et al.,2012;21166475:Ito J, et al.,2011;19334764:Mitra SK, et al.,2009;21798944:None None,2011	15574830:Alexandersson E, et al.,2004;15821981:Giavalisco P, et al.,2005;22522809:Hummel M, et al.,2012;21166475:Ito J, et al.,2011;19334764:Mitra SK, et al.,2009;21798944:None None,2011	15574830:Alexandersson E, et al.,2004;15821981:Giavalisco P, et al.,2005;22522809:Hummel M, et al.,2012;21166475:Ito J, et al.,2011;19334764:Mitra SK, et al.,2009	21798944:None None,2011
AT4G26900.1	HIS HF;encodes a glutamine amidotransferase and cyclase, catalyzes the fifth and sixth steps of the histidine biosynthetic pathway	4	36	3	592	64196	6.74106	-0.211655	plastid	cytosol,mitochondrion,plastid	plastid	mitochondrion,plastid	plastid	plastid	cytosol	plastid	mitochondrion	mitochondrion	plastid		plastid	cytosol,plastid	plastid	plastid	plastid		plastid	plastid	cytosol	plastid	plastid	plastid	Amigo: "plastid" 9654139|SwissProt: "plastid" 16381842|Tair: "plastid" 18431481	plastid:9654139	plastid:16381842	Q9SZ30	plastid:18431481		plastid:22923678;plastid:21531424;plastid:20423899;plastid:20061580;plastid:18431481		20061580:Ferro M, et al.,2010;21531424:Kong RP, et al.,2011;22923678:Nikolovski N, et al.,2012;20423899:Olinares PD, et al.,2010;18431481:Zybailov B, et al.,2008	20061580:Ferro M, et al.,2010;21531424:Kong RP, et al.,2011;22923678:Nikolovski N, et al.,2012;20423899:Olinares PD, et al.,2010;18431481:Zybailov B, et al.,2008	20061580:Ferro M, et al.,2010;22923678:Nikolovski N, et al.,2012;20423899:Olinares PD, et al.,2010;18431481:Zybailov B, et al.,2008
AT4G27440.1	protochlorophyllide oxidoreductase B;light-dependent NADPH:protochlorophyllide oxidoreductase B	4	711	9	401	43361.6	9.65539	-0.198005	plastid	mitochondrion,plastid	mitochondrion		plastid	plastid	plastid	plastid			plastid		plastid	plastid	plastid	plastid	plastid		mitochondrion	plastid	mitochondrion	plastid	plastid	plastid	Amigo: "plastid" 8624514|SwissProt: "plastid" 16381842|Tair: "plastid" 18431481|Tair: "plastid" 15028209|Tair: "plastid" 15322131|Tair: "plastid" 12766230	plastid:8624514	plastid:16381842	P21218	plastid:15028209;plastid:12766230;plastid:18431481;plastid:15322131	plastid:14688290	plasma membrane:19334764;plastid:21531424;plastid:20423899;plastid:20061580;plastid:19676087;plastid:18431481;plastid:15322131;plastid:15028209;plastid:12938931;plastid:12766230	AT1G03630.1:21798944	19676087:Fan P, et al.,2009;12766230:Ferro M, et al.,2003;20061580:Ferro M, et al.,2010;12938931:Froehlich JE, et al.,2003;14688290:Kim C, et al.,2004;15028209:Kleffmann T, et al.,2004;21531424:Kong RP, et al.,2011;19334764:Mitra SK, et al.,2009;21798944:None None,2011;20423899:Olinares PD, et al.,2010;15322131:Peltier JB, et al.,2004;18431481:Zybailov B, et al.,2008	19676087:Fan P, et al.,2009;12766230:Ferro M, et al.,2003;20061580:Ferro M, et al.,2010;12938931:Froehlich JE, et al.,2003;15028209:Kleffmann T, et al.,2004;21531424:Kong RP, et al.,2011;19334764:Mitra SK, et al.,2009;21798944:None None,2011;20423899:Olinares PD, et al.,2010;15322131:Peltier JB, et al.,2004;18431481:Zybailov B, et al.,2008	19676087:Fan P, et al.,2009;12766230:Ferro M, et al.,2003;20061580:Ferro M, et al.,2010;12938931:Froehlich JE, et al.,2003;15028209:Kleffmann T, et al.,2004;19334764:Mitra SK, et al.,2009;20423899:Olinares PD, et al.,2010;15322131:Peltier JB, et al.,2004;18431481:Zybailov B, et al.,2008	21798944:None None,2011
AT4G27700.1	Rhodanese/Cell cycle control phosphatase superfamily protein;	4	84	5	224	24873.8	9.02779	-0.316518	plastid	mitochondrion,plastid	plastid		plastid	plastid		plastid	mitochondrion	mitochondrion	plastid		plastid	plastid	plastid	plastid	plastid		plastid	plastid	mitochondrion	plastid	plastid	plastid	Amigo: "plastid" 18431481|Amigo: "plastid" 15322131|Amigo: "plastid" 15028209|Tair: "plastid" 18431481|Tair: "plastid" 15322131	plastid:15028209;plastid:15322131;plastid:18431481		Q94A65	plastid:18431481;plastid:15322131	plastid:15181206	plasma membrane:19334764;plastid:21531424;plastid:20061580;plastid:18431481;plastid:15322131;plastid:15028209		15181206:Bauer M, et al.,2004;20061580:Ferro M, et al.,2010;15028209:Kleffmann T, et al.,2004;21531424:Kong RP, et al.,2011;19334764:Mitra SK, et al.,2009;15322131:Peltier JB, et al.,2004;18431481:Zybailov B, et al.,2008	20061580:Ferro M, et al.,2010;15028209:Kleffmann T, et al.,2004;21531424:Kong RP, et al.,2011;19334764:Mitra SK, et al.,2009;15322131:Peltier JB, et al.,2004;18431481:Zybailov B, et al.,2008	20061580:Ferro M, et al.,2010;15028209:Kleffmann T, et al.,2004;19334764:Mitra SK, et al.,2009;15322131:Peltier JB, et al.,2004;18431481:Zybailov B, et al.,2008
AT4G34490.1	cyclase associated protein 1;CYCLASE ASSOCIATED PROTEIN	4	96	3	476	50972.5	6.6248	-0.271008	cytosol	cytosol,mitochondrion,nucleus,plastid	plastid		nucleus						cytosol			mitochondrion	mitochondrion				mitochondrion	cytosol,nucleus	mitochondrion		plastid	cytosol				O65902			cytosol:21166475		21166475:Ito J, et al.,2011	21166475:Ito J, et al.,2011	21166475:Ito J, et al.,2011
AT4G35090.1	catalase 2;Encodes a peroxisomal catalase, highly expressed in bolts and leaves. mRNA expression patterns show circadian regulation with mRNA levels being high in the subjective early morning. Loss of function mutations have increased H2O2 levels and increased H2O2 sensitivity. Mutants accumulate more toxic ions yet show decreased sensitivity to Li+. This decreased sensitivity is most likely due …	4	685	3	492	56934.3	7.12092	-0.57378	peroxisome	cytosol,endoplasmic reticulum,golgi,plastid,nucleus,peroxisome,mitochondrion,extracellular	peroxisome		nucleus	plastid	peroxisome	plastid			cytosol			peroxisome	mitochondrion			peroxisome	extracellular,endoplasmic reticulum,golgi	cytosol,nucleus	extracellular		peroxisome	peroxisome	Amigo: "mitochondrion" 14671022|Amigo: "plastid" 16923014|SwissProt: "peroxisome" 16381842|Tair: "mitochondrion" 14671022|Tair: "plastid" 16923014|Tair: "peroxisome" 17951448|Tair: "plastid" 15028209	mitochondrion:14671022;plastid:16923014	peroxisome:16381842	P25819	plastid:15028209;plastid:16923014;mitochondrion:14671022;peroxisome:17951448		mitochondrion:21841088;mitochondrion:14671022;nucleus:23396599;peroxisome:19329564;peroxisome:18931141;peroxisome:17951448;peroxisome:12154131;plasma membrane:22215637;plasma membrane:19334764;plastid:21531424;plastid:20061580;plastid:16923014;plastid:15028209	AT1G78300.1:19452453;AT2G01950.1:19000166;AT5G35410.1:17785451	19000166:Ceserani T, et al.,2009;19452453:Chang IF, et al.,2009;22215637:Elmore JM, et al.,2012;18931141:Eubel H, et al.,2008;20061580:Ferro M, et al.,2010;12154131:Fukao Y, et al.,2002;16923014:Goulas E, et al.,2006;14671022:Heazlewood JL, et al.,2004;15028209:Kleffmann T, et al.,2004;21841088:Klodmann J, et al.,2011;21531424:Kong RP, et al.,2011;19334764:Mitra SK, et al.,2009;17951448:Reumann S…	19000166:Ceserani T, et al.,2009;19452453:Chang IF, et al.,2009;22215637:Elmore JM, et al.,2012;20061580:Ferro M, et al.,2010;12154131:Fukao Y, et al.,2002;16923014:Goulas E, et al.,2006;14671022:Heazlewood JL, et al.,2004;15028209:Kleffmann T, et al.,2004;21841088:Klodmann J, et al.,2011;21531424:Kong RP, et al.,2011;19334764:Mitra SK, et al.,2009;17785451:Verslues PE, et al.,2007	22215637:Elmore JM, et al.,2012;20061580:Ferro M, et al.,2010;12154131:Fukao Y, et al.,2002;16923014:Goulas E, et al.,2006;14671022:Heazlewood JL, et al.,2004;15028209:Kleffmann T, et al.,2004;19334764:Mitra SK, et al.,2009	19000166:Ceserani T, et al.,2009;19452453:Chang IF, et al.,2009;17785451:Verslues PE, et al.,2007
AT4G37980.1	elicitor-activated gene 3-1;	4	92	8	357	38247.8	7.22218	0.0263305	cytosol	cytosol,endoplasmic reticulum,golgi,plastid,nucleus,mitochondrion,extracellular	cytosol		cytosol		plastid				cytosol			cytosol	mitochondrion		extracellular,endoplasmic reticulum,golgi		mitochondrion	cytosol,nucleus	cytosol		cytosol	cytosol				Q02971			nucleus:23396599;plasma membrane:22215637		22215637:Elmore JM, et al.,2012;23396599:Sakamoto Y, et al.,2013	22215637:Elmore JM, et al.,2012	22215637:Elmore JM, et al.,2012
AT4G38970.1	fructose-bisphosphate aldolase 2;Protein is tyrosine-phosphorylated and its phosphorylation state is modulated in response to ABA in Arabidopsis thaliana seeds.	4	2250	6	398	42990.2	7.3372	-0.166834	plastid	mitochondrion,plastid,nucleus	plastid		nucleus	plastid	plastid	mitochondrion			plastid		plastid	plastid	plastid	plastid	plastid		plastid	plastid	mitochondrion	plastid	plastid	plastid	Amigo: "plastid" 16414959|Amigo: "plastid" 16461379|SwissProt: "cytosol,plastid" 16381842|Tair: "plastid" 16207701|Tair: "plastid" 16414959|Tair: "plastid" 16461379|Tair: "plastid" 18431481|Tair: "plastid" 12766230	plastid:16414959;plastid:16461379	plastid:16381842;cytosol:16381842	Q944G9	plastid:16414959;plastid:16461379;plastid:12766230;plastid:18431481;plastid:16207701	plastid:16414959	plasma membrane:22215637;plasma membrane:19334764;plastid:22274653;plastid:21539947;plastid:21531424;plastid:20423899;plastid:20061580;plastid:19288221;plastid:18633119;plastid:18433418;plastid:18431481;plastid:16648217;plastid:16461379;plastid:16414959;plastid:16207701;plastid:15028209		22215637:Elmore JM, et al.,2012;20061580:Ferro M, et al.,2010;16648217:Giacomelli L, et al.,2006;21539947:Granlund I, et al.,2011;15028209:Kleffmann T, et al.,2004;21531424:Kong RP, et al.,2011;22274653:Lundquist PK, et al.,2012;19334764:Mitra SK, et al.,2009;19288221:Ni RJ, et al.,2010;20423899:Olinares PD, et al.,2010;16207701:Peltier JB, et al.,2006;18633119:Rutschow H, et al.,2008;18433418:St…	22215637:Elmore JM, et al.,2012;20061580:Ferro M, et al.,2010;16648217:Giacomelli L, et al.,2006;21539947:Granlund I, et al.,2011;15028209:Kleffmann T, et al.,2004;21531424:Kong RP, et al.,2011;22274653:Lundquist PK, et al.,2012;19334764:Mitra SK, et al.,2009;19288221:Ni RJ, et al.,2010;20423899:Olinares PD, et al.,2010;16207701:Peltier JB, et al.,2006;18633119:Rutschow H, et al.,2008;18433418:St…	22215637:Elmore JM, et al.,2012;20061580:Ferro M, et al.,2010;16648217:Giacomelli L, et al.,2006;15028209:Kleffmann T, et al.,2004;19334764:Mitra SK, et al.,2009;19288221:Ni RJ, et al.,2010;20423899:Olinares PD, et al.,2010;16207701:Peltier JB, et al.,2006;18433418:StrÃ¶her E, et al.,2008;16461379:Ytterberg AJ, et al.,2006;18431481:Zybailov B, et al.,2008
AT5G03910.1	ABC2 homolog 12;member of ATH subfamily	5	36	3	634	69201.9	9.28041	0.230599	plastid	cytosol,mitochondrion,vacuole,plasma membrane,plastid	mitochondrion		plastid	plastid		plastid		mitochondrion	vacuole		plastid	plasma membrane	plastid	plastid	plastid		mitochondrion	plastid	cytosol	plastid	plastid	vacuole	SwissProt: "plasma membrane" 16381842|Tair: "plastid" 18431481|Tair: "plastid" 12938931		plasma membrane:16381842	Q9LZB8	plastid:18431481;plastid:12938931		plastid:20061580;plastid:18431481;plastid:12938931		20061580:Ferro M, et al.,2010;12938931:Froehlich JE, et al.,2003;18431481:Zybailov B, et al.,2008	20061580:Ferro M, et al.,2010;12938931:Froehlich JE, et al.,2003;18431481:Zybailov B, et al.,2008	20061580:Ferro M, et al.,2010;12938931:Froehlich JE, et al.,2003;18431481:Zybailov B, et al.,2008
AT5G09510.1	Ribosomal protein S19 family protein;	5	209	2	152	17073.2	11.0481	-0.319079	cytosol	cytosol,mitochondrion,nucleus	cytosol		nucleus		cytosol				cytosol			nucleus	mitochondrion				mitochondrion	cytosol,nucleus	mitochondrion		cytosol	cytosol	Amigo: "nucleus" 15496452|Amigo: "cytosol" 17934214|Amigo: "cytosol" 11598216|Amigo: "plasma membrane" 17151019|SwissProt: "cytosol" 16381842|Tair: "nucleus" 15496452|Tair: "cytosol" 17934214|Tair: "plasma membrane" 17151019	cytosol:11598216;cytosol:17934214;nucleus:15496452;plasma membrane:17151019	cytosol:16381842	Q9FY64	plasma membrane:17151019;cytosol:17934214;nucleus:15496452	unclear:15496452	cytosol:15734919;nucleus:23396599;nucleus:15496452;plasma membrane:22318864;plasma membrane:22215637;vacuole:17151019		15734919:Chang IF, et al.,2005;22215637:Elmore JM, et al.,2012;17151019:Jaquinod M, et al.,2007;22318864:Li B, et al.,2012;15496452:Pendle AF, et al.,2005;23396599:Sakamoto Y, et al.,2013	15734919:Chang IF, et al.,2005;22215637:Elmore JM, et al.,2012;22318864:Li B, et al.,2012	15734919:Chang IF, et al.,2005;22215637:Elmore JM, et al.,2012;22318864:Li B, et al.,2012
AT5G12950.1	Putative glycosyl hydrolase of unknown function (DUF1680);	5	71	1	861	96241.1	7.13923	-0.273287	extracellular	plastid,endoplasmic reticulum,golgi,vacuole,mitochondrion,extracellular,plasma membrane	extracellular		extracellular,endoplasmic reticulum,golgi	plastid		extracellular,endoplasmic reticulum,golgi			vacuole			plastid,vacuole,extracellular,plasma membrane	extracellular,endoplasmic reticulum,golgi	extracellular,endoplasmic reticulum,golgi	extracellular,endoplasmic reticulum,golgi		extracellular,endoplasmic reticulum,golgi	extracellular,endoplasmic reticulum,golgi	mitochondrion	extracellular,endoplasmic reticulum,golgi	vacuole	vacuole	Amigo: "vacuole" 15539469|Tair: "vacuole" 15539469	vacuole:15539469		Q9LXU4	vacuole:15539469
AT5G14120.1	Major facilitator superfamily protein;	5	243	3	579	63152.8	7.54052	0.519516	plasma membrane	plastid,endoplasmic reticulum,golgi,mitochondrion,extracellular,plasma membrane	plasma membrane		plastid			mitochondrion	mitochondrion	mitochondrion	plasma membrane			plasma membrane	extracellular,endoplasmic reticulum,golgi	mitochondrion	extracellular,endoplasmic reticulum,golgi		mitochondrion	mitochondrion	extracellular	extracellular,endoplasmic reticulum,golgi	plasma membrane	plasma membrane	Amigo: "vacuole" 15539469|Amigo: "plasma membrane" 17151019|Tair: "vacuole" 15539469|Tair: "plasma membrane" 17151019	plasma membrane:17151019;vacuole:15539469		Q9FMT8	vacuole:15539469;plasma membrane:17151019		plasma membrane:19334764;plasma membrane:15574830;vacuole:17151019;vacuole:15539469		15574830:Alexandersson E, et al.,2004;15539469:Carter C, et al.,2004;17151019:Jaquinod M, et al.,2007;19334764:Mitra SK, et al.,2009	15574830:Alexandersson E, et al.,2004;15539469:Carter C, et al.,2004;19334764:Mitra SK, et al.,2009	15574830:Alexandersson E, et al.,2004;15539469:Carter C, et al.,2004;19334764:Mitra SK, et al.,2009
AT5G14590.1	Isocitrate/isopropylmalate dehydrogenase family protein;	5	42	2	485	54199.1	8.1204	-0.215258	mitochondrion	cytosol,mitochondrion,plastid	plastid		plastid		plastid	mitochondrion		mitochondrion	mitochondrion		plastid	cytosol,mitochondrion,plastid	plastid	mitochondrion	plastid		mitochondrion	plastid	mitochondrion	plastid	plastid	mitochondrion	Amigo: "mitochondrion" 14671022|Amigo: "plastid" 18431481|Tair: "mitochondrion" 14671022|Tair: "plastid" 18431481	mitochondrion:14671022;plastid:18431481		Q8LPJ5	mitochondrion:14671022;plastid:18431481		mitochondrion:22923678;mitochondrion:21472856;mitochondrion:21841088;mitochondrion:14671022;plastid:21531424;plastid:20061580;plastid:18431481		20061580:Ferro M, et al.,2010;14671022:Heazlewood JL, et al.,2004;21841088:Klodmann J, et al.,2011;21531424:Kong RP, et al.,2011;22923678:Nikolovski N, et al.,2012;21472856:Taylor NL, et al.,2011;18431481:Zybailov B, et al.,2008	20061580:Ferro M, et al.,2010;14671022:Heazlewood JL, et al.,2004;21841088:Klodmann J, et al.,2011;21531424:Kong RP, et al.,2011;22923678:Nikolovski N, et al.,2012;21472856:Taylor NL, et al.,2011;18431481:Zybailov B, et al.,2008	20061580:Ferro M, et al.,2010;14671022:Heazlewood JL, et al.,2004;22923678:Nikolovski N, et al.,2012;18431481:Zybailov B, et al.,2008
AT5G15810.1	N2,N2-dimethylguanosine tRNA methyltransferase;	5	29	1	691	77004	8.2104	-0.411577	mitochondrion	mitochondrion,plastid,nucleus	plastid		plastid			mitochondrion	mitochondrion	mitochondrion	mitochondrion	nucleus		plastid	mitochondrion	mitochondrion	mitochondrion		mitochondrion	mitochondrion	nucleus	mitochondrion	mitochondrion	mitochondrion
AT5G16710.1	dehydroascorbate reductase 1;The protein undergoes thiolation following treatment with the oxidant tert-butylhydroperoxide.	5	161	17	258	28515.3	7.92018	-0.242248	plastid	cytosol,mitochondrion,plastid	cytosol		plastid	plastid		plastid		mitochondrion	plastid		plastid	plastid	plastid	plastid	plastid		mitochondrion	mitochondrion	cytosol	plastid	plastid	plastid	Tair: "plastid" 18633119|Tair: "plastid" 18431481|Tair: "plastid" 12938931			Q8LE52	plastid:18633119;plastid:18431481;plastid:12938931	plastid:19174456	plastid:21531424;plastid:20423899;plastid:20061580;plastid:18633119;plastid:18431481;plastid:16207701;plastid:15028209;plastid:12938931	AT5G42980.1:15352244	19174456:Dixon DP, et al.,2009;20061580:Ferro M, et al.,2010;12938931:Froehlich JE, et al.,2003;15028209:Kleffmann T, et al.,2004;21531424:Kong RP, et al.,2011;15352244:Marchand C, et al.,2004;20423899:Olinares PD, et al.,2010;16207701:Peltier JB, et al.,2006;18633119:Rutschow H, et al.,2008;18431481:Zybailov B, et al.,2008	20061580:Ferro M, et al.,2010;12938931:Froehlich JE, et al.,2003;15028209:Kleffmann T, et al.,2004;21531424:Kong RP, et al.,2011;15352244:Marchand C, et al.,2004;20423899:Olinares PD, et al.,2010;16207701:Peltier JB, et al.,2006;18633119:Rutschow H, et al.,2008;18431481:Zybailov B, et al.,2008	20061580:Ferro M, et al.,2010;12938931:Froehlich JE, et al.,2003;15028209:Kleffmann T, et al.,2004;20423899:Olinares PD, et al.,2010;16207701:Peltier JB, et al.,2006;18431481:Zybailov B, et al.,2008	15352244:Marchand C, et al.,2004
AT5G17310.1	UDP-glucose pyrophosphorylase 2;	5	74	0	390	43751.9	8.05316	-0.11641	extracellular,golgi	cytosol,endoplasmic reticulum,golgi,plastid,mitochondrion,extracellular	extracellular		extracellular,endoplasmic reticulum,golgi		golgi	extracellular,endoplasmic reticulum,golgi		mitochondrion	golgi			cytosol	extracellular,endoplasmic reticulum,golgi	extracellular,endoplasmic reticulum,golgi	extracellular,endoplasmic reticulum,golgi		mitochondrion	mitochondrion	cytosol	extracellular,endoplasmic reticulum,golgi	plastid	golgi	SwissProt: "cytosol" 16381842|Tair: "plasma membrane" 17644812		cytosol:16381842	P57751	plasma membrane:17644812		cytosol:21166475;plasma membrane:17644812		21166475:Ito J, et al.,2011;17644812:Marmagne A, et al.,2007	21166475:Ito J, et al.,2011;17644812:Marmagne A, et al.,2007	21166475:Ito J, et al.,2011;17644812:Marmagne A, et al.,2007
AT5G18570.1	GTP1/OBG family protein;Encodes AtObgC, a plant ortholog of bacterial Obg. AtObgC is a chloroplast-targeting GTPase essential for early embryogenesis. Mutations in this locus result in embryo lethality. The protein is dually localized in the stroma and the inner envelope membrane and is involved in thylakoid membrane biogenesis.	5	21	2	681	75651.8	4.80953	-0.584288	plastid	cytosol,mitochondrion,plastid	plastid		plastid	plastid	cytosol	plastid		mitochondrion	plastid		plastid	plastid	plastid	plastid	plastid		mitochondrion	plastid	mitochondrion	plastid	plastid	cytosol	Amigo: "plastid" 19636801	plastid:19636801		Q8L7L0			plastid:20423899		20423899:Olinares PD, et al.,2010	20423899:Olinares PD, et al.,2010	20423899:Olinares PD, et al.,2010
AT5G19860.1	Protein of unknown function, DUF538;	5	120	4	181	20444.4	4.36268	-0.020442	extracellular	cytosol,endoplasmic reticulum,golgi,peroxisome,extracellular,plasma membrane	extracellular		extracellular,endoplasmic reticulum,golgi		extracellular	extracellular,endoplasmic reticulum,golgi			extracellular			plasma membrane,peroxisome	extracellular,endoplasmic reticulum,golgi	extracellular,endoplasmic reticulum,golgi	extracellular,endoplasmic reticulum,golgi		extracellular,endoplasmic reticulum,golgi	extracellular,endoplasmic reticulum,golgi	cytosol	extracellular,endoplasmic reticulum,golgi	extracellular	plasma membrane	Amigo: "vacuole" 15539469|Tair: "vacuole" 15539469	vacuole:15539469		Q7XA63	vacuole:15539469
AT5G20830.1	sucrose synthase 1;Encodes a protein with sucrose synthase activity (SUS1).	5	133	2	808	93002.8	6.13122	-0.333168	cytosol	cytosol,mitochondrion,plastid	cytosol		cytosol		plastid			mitochondrion	cytosol			plastid	mitochondrion				mitochondrion	mitochondrion	cytosol		cytosol	cytosol				P49040			cytosol:21166475;plasma membrane:21433285;plasma membrane:19334764		21166475:Ito J, et al.,2011;19334764:Mitra SK, et al.,2009;21433285:Zhang ZJ, et al.,2011	21166475:Ito J, et al.,2011;19334764:Mitra SK, et al.,2009;21433285:Zhang ZJ, et al.,2011	21166475:Ito J, et al.,2011;19334764:Mitra SK, et al.,2009
AT5G23120.1	photosystem II stability/assembly factor, chloroplast (HCF136);encodes a stability and/or assembly factor of photosystem II	5	213	6	403	44105.9	7.48695	-0.292804	plastid	cytosol,mitochondrion,extracellular,plastid	cytosol	mitochondrion,plastid	plastid	plastid	plastid	plastid		mitochondrion	plastid		plastid	plastid	plastid	plastid	plastid		mitochondrion	plastid	extracellular	plastid	plastid	plastid	Amigo: "plastid" 11826309|Amigo: "plastid" 9736608|Amigo: "plastid" 11719511|SwissProt: "plastid" 16381842|Tair: "plastid" 11719511|Tair: "plastid" 14729914|Tair: "plastid" 15028209|Tair: "plastid" 18633119|Tair: "plastid" 15322131|Tair: "plastid" 9736608	plastid:11719511;plastid:11826309;plastid:9736608	plastid:16381842	O82660	plastid:15028209;plastid:11719511;plastid:15322131;plastid:9736608;plastid:14729914;plastid:18633119		plastid:21539947;plastid:21531424;plastid:20423899;plastid:20061580;plastid:18633119;plastid:18433418;plastid:18431481;plastid:16923014;plastid:16648217;plastid:16207701;plastid:15322131;plastid:15028209;plastid:14729914;plastid:11826309;plastid:11719511	AT1G31880.1:21798944;AT1G70410.1:21798944;AT2G39800.1:21798944;AT3G02150.1:21798944	20061580:Ferro M, et al.,2010;14729914:Friso G, et al.,2004;16648217:Giacomelli L, et al.,2006;16923014:Goulas E, et al.,2006;21539947:Granlund I, et al.,2011;15028209:Kleffmann T, et al.,2004;21531424:Kong RP, et al.,2011;21798944:None None,2011;20423899:Olinares PD, et al.,2010;11826309:Peltier JB, et al.,2002;15322131:Peltier JB, et al.,2004;16207701:Peltier JB, et al.,2006;18633119:Rutschow H…	20061580:Ferro M, et al.,2010;14729914:Friso G, et al.,2004;16648217:Giacomelli L, et al.,2006;16923014:Goulas E, et al.,2006;21539947:Granlund I, et al.,2011;15028209:Kleffmann T, et al.,2004;21531424:Kong RP, et al.,2011;21798944:None None,2011;20423899:Olinares PD, et al.,2010;11826309:Peltier JB, et al.,2002;15322131:Peltier JB, et al.,2004;16207701:Peltier JB, et al.,2006;18633119:Rutschow H…	20061580:Ferro M, et al.,2010;14729914:Friso G, et al.,2004;16648217:Giacomelli L, et al.,2006;16923014:Goulas E, et al.,2006;15028209:Kleffmann T, et al.,2004;20423899:Olinares PD, et al.,2010;11826309:Peltier JB, et al.,2002;15322131:Peltier JB, et al.,2004;16207701:Peltier JB, et al.,2006;11719511:Schubert M, et al.,2002;18433418:StrÃ¶her E, et al.,2008;18431481:Zybailov B, et al.,2008	21798944:None None,2011
AT5G25980.1	glucoside glucohydrolase 2;Myrosinase (thioglucoside glucohydrolase) gene involved in glucosinoloate metabolism.	5	249	3	467	53425.4	6.8902	-0.407281	vacuole	cytosol,endoplasmic reticulum,golgi,vacuole,plastid,extracellular	cytosol		extracellular,endoplasmic reticulum,golgi		vacuole	extracellular,endoplasmic reticulum,golgi			vacuole			vacuole	extracellular,endoplasmic reticulum,golgi	extracellular,endoplasmic reticulum,golgi	extracellular,endoplasmic reticulum,golgi		extracellular,endoplasmic reticulum,golgi	extracellular,endoplasmic reticulum,golgi	cytosol	extracellular,endoplasmic reticulum,golgi	plastid	endoplasmic reticulum	Tair: "vacuole" 15539469|Tair: "peroxisome" 17951448|Tair: "plastid" 18431481			Q9C5C2	vacuole:15539469;plastid:18431481;peroxisome:17951448		extracellular:16356755;nucleus:23396599;peroxisome:19329564;peroxisome:17951448;plasma membrane:22215637;plastid:15028209;vacuole:15539469		15539469:Carter C, et al.,2004;22215637:Elmore JM, et al.,2012;16356755:Jamet E, et al.,2006;15028209:Kleffmann T, et al.,2004;17951448:Reumann S, et al.,2007;19329564:Reumann S, et al.,2009;23396599:Sakamoto Y, et al.,2013	15539469:Carter C, et al.,2004;22215637:Elmore JM, et al.,2012;16356755:Jamet E, et al.,2006;15028209:Kleffmann T, et al.,2004	15539469:Carter C, et al.,2004;22215637:Elmore JM, et al.,2012;16356755:Jamet E, et al.,2006;15028209:Kleffmann T, et al.,2004
AT5G26667.1	P-loop containing nucleoside triphosphate hydrolases superfamily protein;encodes a uridine 5'-monophosphate (UMP)/cytidine 5'-monophosphate (CMP) kinase.	5	77	1	208	23125.8	6.78905	-0.369712	cytosol	cytosol,endoplasmic reticulum,golgi,plastid,nucleus,mitochondrion,extracellular	cytosol		cytosol		cytosol	mitochondrion			cytosol			plastid	mitochondrion		extracellular,endoplasmic reticulum,golgi		mitochondrion	cytosol,nucleus	cytosol		cytosol	cytosol				O04905			cytosol:21166475;plasma membrane:22215637	AT4G19030.1:21798944;AT4G35580.1:21798944;AT5G22290.1:21798944	22215637:Elmore JM, et al.,2012;21166475:Ito J, et al.,2011;21798944:None None,2011	22215637:Elmore JM, et al.,2012;21166475:Ito J, et al.,2011;21798944:None None,2011	22215637:Elmore JM, et al.,2012;21166475:Ito J, et al.,2011	21798944:None None,2011
AT5G28840.1	GDP-D-mannose 3',5'-epimerase;Encodes a protein with GDP-D-mannose 3',5'-epimerase activity. The enzyme is involved in ascorbate biosynthesis. It catalyzes the conversion of GDP-D-mannose to GDP-L-galactose.	5	221	4	377	42760.8	6.14823	-0.492838	cytosol	cytosol,mitochondrion,cytoskeleton,nucleus,golgi	cytosol		cytosol						cytosol			golgi	mitochondrion				mitochondrion	cytosol,nucleus	cytosol		cytoskeleton	cytosol				Q93VR3			cytosol:21166475		21166475:Ito J, et al.,2011	21166475:Ito J, et al.,2011	21166475:Ito J, et al.,2011
AT5G35630.1	glutamine synthetase 2;chloroplastic glutamine synthetase	5	763	9	430	47413.1	6.86395	-0.413256	plastid	cytosol,mitochondrion,plastid	cytosol	mitochondrion,plastid	plastid	plastid	plastid	mitochondrion		mitochondrion	cytosol		plastid	mitochondrion,plastid	plastid	plastid	plastid		plastid	plastid	mitochondrion	plastid	plastid	plastid	Amigo: "mitochondrion,plastid" 15273293|Amigo: "plastid" 10482686|SwissProt: "mitochondrion,plastid" 16381842|Tair: "plastid" 16207701|Tair: "mitochondrion,plastid" 15273293|Tair: "plastid" 18431481|Tair: "plastid" 12938931|Tair: "plastid" 15322131	mitochondrion:15273293;plastid:10482686;plastid:15273293	plastid:16381842;mitochondrion:16381842	Q43127	plastid:15322131;plastid:15273293;plastid:18431481;mitochondrion:15273293;plastid:12938931;plastid:16207701	mitochondrion:15273293;plastid:15273293	plasma membrane:22215637;plasma membrane:19334764;plastid:21539947;plastid:21531424;plastid:20423899;plastid:20061580;plastid:18633119;plastid:18431481;plastid:16648217;plastid:16207701;plastid:15322131;plastid:15028209;plastid:12938931	AT5G42980.1:15352244	22215637:Elmore JM, et al.,2012;20061580:Ferro M, et al.,2010;12938931:Froehlich JE, et al.,2003;16648217:Giacomelli L, et al.,2006;21539947:Granlund I, et al.,2011;15028209:Kleffmann T, et al.,2004;21531424:Kong RP, et al.,2011;15352244:Marchand C, et al.,2004;19334764:Mitra SK, et al.,2009;20423899:Olinares PD, et al.,2010;15322131:Peltier JB, et al.,2004;16207701:Peltier JB, et al.,2006;186331…	22215637:Elmore JM, et al.,2012;20061580:Ferro M, et al.,2010;12938931:Froehlich JE, et al.,2003;16648217:Giacomelli L, et al.,2006;21539947:Granlund I, et al.,2011;15028209:Kleffmann T, et al.,2004;21531424:Kong RP, et al.,2011;15352244:Marchand C, et al.,2004;19334764:Mitra SK, et al.,2009;20423899:Olinares PD, et al.,2010;15322131:Peltier JB, et al.,2004;16207701:Peltier JB, et al.,2006;186331…	22215637:Elmore JM, et al.,2012;20061580:Ferro M, et al.,2010;12938931:Froehlich JE, et al.,2003;16648217:Giacomelli L, et al.,2006;15028209:Kleffmann T, et al.,2004;19334764:Mitra SK, et al.,2009;20423899:Olinares PD, et al.,2010;15322131:Peltier JB, et al.,2004;16207701:Peltier JB, et al.,2006;18431481:Zybailov B, et al.,2008	15352244:Marchand C, et al.,2004
AT5G38420.1	Ribulose bisphosphate carboxylase (small chain) family protein;	5	4317	9	181	20351.3	7.83425	-0.211602	plastid	mitochondrion,plastid,nucleus,extracellular	plastid		plastid	plastid	nucleus	plastid		mitochondrion	plastid		plastid	plastid	plastid	plastid	plastid		plastid	plastid	extracellular	plastid	plastid	plastid	Amigo: "plastid" 16207701|Amigo: "plastid" 12938931|Amigo: "plastid" 18431481|Amigo: "plastid" 18633119|SwissProt: "plastid" 16381842|Tair: "plastid" 18633119|Tair: "plastid" 18431481|Tair: "plastid" 12938931	plastid:12938931;plastid:16207701;plastid:18431481;plastid:18633119	plastid:16381842	P10797	plastid:18633119;plastid:18431481;plastid:12938931		nucleus:23396599;plasma membrane:19334764;plastid:21531424;plastid:18633119;plastid:16923014;plastid:16648217;plastid:16207701;plastid:12938931	AT1G01440.1:21798944;AT1G06460.1:21798944;AT1G09660.1:21798944;AT1G14920.1:21798944;AT1G69690.1:21798944;AT1G73360.1:21798944;AT2G35940.1:21798944;AT2G41370.1:21798944;AT3G04240.1:21798944;AT3G14120.1:21798944;AT3G14120.2:21798944;AT3G17860.1:21798944;AT3G27960.1:21798944;AT3G47620.1:21798944;AT3G49580.1:21798944;AT4G04890.1:21798944;AT4G08150.1:21798944;AT4G17680.1:21798944;AT4G30080.1:21798944;…	12938931:Froehlich JE, et al.,2003;16648217:Giacomelli L, et al.,2006;16923014:Goulas E, et al.,2006;21531424:Kong RP, et al.,2011;19334764:Mitra SK, et al.,2009;21798944:None None,2011;16207701:Peltier JB, et al.,2006;18633119:Rutschow H, et al.,2008;23396599:Sakamoto Y, et al.,2013	12938931:Froehlich JE, et al.,2003;16648217:Giacomelli L, et al.,2006;16923014:Goulas E, et al.,2006;21531424:Kong RP, et al.,2011;19334764:Mitra SK, et al.,2009;21798944:None None,2011;16207701:Peltier JB, et al.,2006;18633119:Rutschow H, et al.,2008	12938931:Froehlich JE, et al.,2003;16648217:Giacomelli L, et al.,2006;16923014:Goulas E, et al.,2006;19334764:Mitra SK, et al.,2009;16207701:Peltier JB, et al.,2006	21798944:None None,2011
AT5G39410.1	Saccharopine dehydrogenase ;	5	48	9	454	49683.8	8.44851	-0.178194	mitochondrion	cytosol,mitochondrion,nucleus,plasma membrane,plastid	plasma membrane		nucleus	plastid					cytosol		plastid	mitochondrion	mitochondrion				plastid	cytosol,nucleus	cytosol		nucleus	cytosol	Amigo: "mitochondrion" 15276431|Amigo: "plasma membrane" 17317660|Amigo: "vacuole" 15539469|Amigo: "plastid" 12938931|Amigo: "mitochondrion" 14671022|Amigo: "plasma membrane" 17151019|SwissProt: "mitochondrion" 16381842|Tair: "mitochondrion" 14671022|Tair: "vacuole" 15539469|Tair: "plastid" 12938931|Tair: "mitochondrion" 15276431|Tair: "plasma membrane" 17317660	mitochondrion:14671022;mitochondrion:15276431;plasma membrane:17151019;plasma membrane:17317660;plastid:12938931;vacuole:15539469	mitochondrion:16381842	Q8LGI2	plasma membrane:17317660;vacuole:15539469;mitochondrion:14671022;mitochondrion:15276431;plastid:12938931		mitochondrion:21841088;mitochondrion:15276431;mitochondrion:14671022;plasma membrane:22923678;plasma membrane:22215637;plasma membrane:21433285;plasma membrane:19334764;plasma membrane:17317660;plastid:20061580;plastid:12938931;vacuole:17151019		17317660:Benschop JJ, et al.,2007;15276431:Brugiere S, et al.,2004;22215637:Elmore JM, et al.,2012;20061580:Ferro M, et al.,2010;12938931:Froehlich JE, et al.,2003;14671022:Heazlewood JL, et al.,2004;17151019:Jaquinod M, et al.,2007;21841088:Klodmann J, et al.,2011;19334764:Mitra SK, et al.,2009;22923678:Nikolovski N, et al.,2012;21433285:Zhang ZJ, et al.,2011	17317660:Benschop JJ, et al.,2007;15276431:Brugiere S, et al.,2004;22215637:Elmore JM, et al.,2012;20061580:Ferro M, et al.,2010;12938931:Froehlich JE, et al.,2003;14671022:Heazlewood JL, et al.,2004;21841088:Klodmann J, et al.,2011;19334764:Mitra SK, et al.,2009;22923678:Nikolovski N, et al.,2012;21433285:Zhang ZJ, et al.,2011	17317660:Benschop JJ, et al.,2007;15276431:Brugiere S, et al.,2004;22215637:Elmore JM, et al.,2012;20061580:Ferro M, et al.,2010;12938931:Froehlich JE, et al.,2003;14671022:Heazlewood JL, et al.,2004;19334764:Mitra SK, et al.,2009;22923678:Nikolovski N, et al.,2012
AT5G44130.1	FASCICLIN-like arabinogalactan protein 13 precursor;	5	231	3	247	26206.7	5.32963	0.0157895	extracellular,plasma membrane	mitochondrion,plasma membrane,extracellular,endoplasmic reticulum,golgi	plasma membrane		extracellular,endoplasmic reticulum,golgi		extracellular	extracellular,endoplasmic reticulum,golgi			extracellular			plasma membrane	extracellular,endoplasmic reticulum,golgi	extracellular,endoplasmic reticulum,golgi	extracellular,endoplasmic reticulum,golgi		mitochondrion	extracellular,endoplasmic reticulum,golgi	mitochondrion	extracellular,endoplasmic reticulum,golgi	plasma membrane	extracellular	SwissProt: "plasma membrane" 16381842|Tair: "plasma membrane" 17317660|Tair: "plasma membrane" 14517339		plasma membrane:16381842	Q9FFH6	plasma membrane:17317660;plasma membrane:14517339		extracellular:16287169;golgi:22430844;plasma membrane:22318864;plasma membrane:22215637;plasma membrane:21433285;plasma membrane:20843791;plasma membrane:17644812;plasma membrane:17317660;plasma membrane:16635983;plasma membrane:16602701;plasma membrane:14517339;plasma membrane:14506206		16287169:Bayer EM, et al.,2006;17317660:Benschop JJ, et al.,2007;22215637:Elmore JM, et al.,2012;14517339:Elortza F, et al.,2003;16602701:Elortza F, et al.,2006;20843791:Keinath NF, et al.,2010;22318864:Li B, et al.,2012;17644812:Marmagne A, et al.,2007;16635983:Nelson CJ, et al.,2006;14506206:Nuhse TS, et al.,2003;22430844:Parsons HT, et al.,2012;21433285:Zhang ZJ, et al.,2011	16287169:Bayer EM, et al.,2006;17317660:Benschop JJ, et al.,2007;22215637:Elmore JM, et al.,2012;14517339:Elortza F, et al.,2003;16602701:Elortza F, et al.,2006;20843791:Keinath NF, et al.,2010;22318864:Li B, et al.,2012;17644812:Marmagne A, et al.,2007;16635983:Nelson CJ, et al.,2006;14506206:Nuhse TS, et al.,2003;21433285:Zhang ZJ, et al.,2011	16287169:Bayer EM, et al.,2006;17317660:Benschop JJ, et al.,2007;22215637:Elmore JM, et al.,2012;14517339:Elortza F, et al.,2003;16602701:Elortza F, et al.,2006;20843791:Keinath NF, et al.,2010;22318864:Li B, et al.,2012;17644812:Marmagne A, et al.,2007;16635983:Nelson CJ, et al.,2006;14506206:Nuhse TS, et al.,2003
AT5G44500.1	Small nuclear ribonucleoprotein family protein;	5	25	5	254	27001.2	11.3056	-0.710236	nucleus	cytosol,mitochondrion,nucleus	nucleus		nucleus		nucleus	mitochondrion	mitochondrion		cytosol	nucleus		nucleus	mitochondrion	mitochondrion			mitochondrion	cytosol,nucleus	nucleus	mitochondrion	mitochondrion	nucleus	Amigo: "nucleus" 15496452|Tair: "nucleus" 15496452	nucleus:15496452		Q9FI15	nucleus:15496452	nucleus:15496452	nucleus:15496452	AT1G11650.1:21798944;AT4G02840.1:21798944;AT5G62290.1:21798944	21798944:None None,2011;15496452:Pendle AF, et al.,2005	21798944:None None,2011		21798944:None None,2011
AT5G47860.1	Protein of unknown function (DUF1350);	5	46	6	431	47789.8	8.20491	-0.157077	plastid	mitochondrion,plastid,nucleus,plasma membrane	plasma membrane		plastid			plastid		mitochondrion	plastid	nucleus	plastid	plastid	plastid	plastid	plastid		mitochondrion	mitochondrion	nucleus	plastid	mitochondrion	mitochondrion	Amigo: "plastid" 18431481|Tair: "plastid" 18431481	plastid:18431481		Q9FIJ5	plastid:18431481	plastid:19224954	plastid:21531424;plastid:20423899;plastid:20061580;plastid:18431481	AT1G72030.1:21798944	20061580:Ferro M, et al.,2010;19224954:Ishikawa M, et al.,2009;21531424:Kong RP, et al.,2011;21798944:None None,2011;20423899:Olinares PD, et al.,2010;18431481:Zybailov B, et al.,2008	20061580:Ferro M, et al.,2010;21531424:Kong RP, et al.,2011;21798944:None None,2011;20423899:Olinares PD, et al.,2010;18431481:Zybailov B, et al.,2008	20061580:Ferro M, et al.,2010;20423899:Olinares PD, et al.,2010;18431481:Zybailov B, et al.,2008	21798944:None None,2011
AT5G49360.1	beta-xylosidase 1;Encodes a bifunctional {beta}-D-xylosidase/{alpha}-L-arabinofuranosidase required for pectic arabinan modification. Located in the extracellular matrix. Gene is expressed specifically in tissues undergoing secondary wall thickening. This is a member of glycosyl hydrolase family 3 and has six other closely related members.	5	297	2	774	83528.3	8.61378	-0.0645995	extracellular	cytosol,endoplasmic reticulum,golgi,vacuole,nucleus,peroxisome,mitochondrion,extracellular,plasma membrane	plasma membrane		extracellular,endoplasmic reticulum,golgi		nucleus	extracellular,endoplasmic reticulum,golgi			vacuole			cytosol,mitochondrion,peroxisome	extracellular,endoplasmic reticulum,golgi	extracellular,endoplasmic reticulum,golgi	extracellular,endoplasmic reticulum,golgi		extracellular,endoplasmic reticulum,golgi	extracellular,endoplasmic reticulum,golgi	mitochondrion	extracellular,endoplasmic reticulum,golgi	endoplasmic reticulum	plasma membrane	SwissProt: "extracellular" 16381842		extracellular:16381842	Q9FGY1			extracellular:16356755;plasma membrane:19334764;plastid:20061580		20061580:Ferro M, et al.,2010;16356755:Jamet E, et al.,2006;19334764:Mitra SK, et al.,2009	20061580:Ferro M, et al.,2010;16356755:Jamet E, et al.,2006;19334764:Mitra SK, et al.,2009	20061580:Ferro M, et al.,2010;16356755:Jamet E, et al.,2006;19334764:Mitra SK, et al.,2009
AT5G51010.1	Rubredoxin-like superfamily protein;	5	101	3	154	17231	10.3216	-0.284416	plastid	mitochondrion,plastid,nucleus,extracellular	plastid	mitochondrion,plastid	plastid		extracellular	mitochondrion		mitochondrion	plastid		plastid	nucleus	plastid	plastid	plastid		plastid	plastid	nucleus	plastid	plastid	plastid				Q9FI47			plastid:21531424;plastid:20061580	AT1G01010.1:21798944;AT1G27300.1:21798944;AT1G51740.1:21798944;AT2G39450.1:21798944;AT2G46550.1:21798944;AT3G16310.1:21798944;AT3G50910.1:21798944;AT3G60600.1:21798944;AT4G19030.1:21798944;AT4G35580.1:21798944;AT5G07730.1:21798944;AT5G22290.1:21798944;AT5G27690.1:21798944	20061580:Ferro M, et al.,2010;21531424:Kong RP, et al.,2011;21798944:None None,2011	20061580:Ferro M, et al.,2010;21531424:Kong RP, et al.,2011;21798944:None None,2011	20061580:Ferro M, et al.,2010	21798944:None None,2011
AT5G51100.1	Fe superoxide dismutase 2;Fe superoxide dismutase whose mRNA levels are increased in response to exposure to UV-B.	5	36	5	305	34665.7	4.60282	-0.503607	plastid	cytosol,mitochondrion,endoplasmic reticulum,plastid	cytosol		plastid		plastid	plastid		mitochondrion	plastid		plastid	plastid	plastid		plastid		mitochondrion	plastid	cytosol	plastid	plastid	endoplasmic reticulum	Tair: "plastid" 15028209			Q9LU64	plastid:15028209		plasma membrane:19334764;plastid:21531424;plastid:20061580;plastid:18431481;plastid:15028209	AT1G69690.1:21798944;AT2G19650.1:21798944;AT3G02150.1:21798944;AT3G49580.1:21798944;AT4G10800.1:21798944;AT5G24660.1:21798944;AT5G50870.1:21798944	20061580:Ferro M, et al.,2010;15028209:Kleffmann T, et al.,2004;21531424:Kong RP, et al.,2011;19334764:Mitra SK, et al.,2009;21798944:None None,2011;18431481:Zybailov B, et al.,2008	20061580:Ferro M, et al.,2010;15028209:Kleffmann T, et al.,2004;21531424:Kong RP, et al.,2011;19334764:Mitra SK, et al.,2009;21798944:None None,2011;18431481:Zybailov B, et al.,2008	20061580:Ferro M, et al.,2010;15028209:Kleffmann T, et al.,2004;19334764:Mitra SK, et al.,2009;18431481:Zybailov B, et al.,2008	21798944:None None,2011
AT5G52840.1	NADH-ubiquinone oxidoreductase-related;	5	199	3	169	19180	4.41247	-0.477515	mitochondrion	cytosol,mitochondrion,plastid	cytosol		plastid		mitochondrion	plastid	mitochondrion	mitochondrion	mitochondrion			mitochondrion	mitochondrion	mitochondrion	mitochondrion		mitochondrion	mitochondrion	cytosol	mitochondrion	mitochondrion	mitochondrion	Amigo: "mitochondrion" 14671022|Amigo: "mitochondrion" 12837548|Amigo: "mitochondrion" 16407270|Amigo: "mitochondrion" 11743115|Amigo: "plastid" 15028209|SwissProt: "mitochondrion" 16381842|Tair: "mitochondrion" 14671022|Tair: "plastid" 15028209|Tair: "mitochondrion" 16407270	mitochondrion:11743115;mitochondrion:12837548;mitochondrion:14671022;mitochondrion:16407270;plastid:15028209	mitochondrion:16381842	Q9FLX7	plastid:15028209;mitochondrion:16407270;mitochondrion:14671022		mitochondrion:22923678;mitochondrion:21841088;mitochondrion:20197505;mitochondrion:18189341;mitochondrion:17406791;mitochondrion:14671022;mitochondrion:12837548;mitochondrion:11743115;mitochondrion:11743114;mitochondrion:21472856;plasma membrane:19334764;plastid:15028209	AT3G47930.1:12837548;AT5G66510.1:18189341	12837548:Heazlewood JL, et al.,2003;14671022:Heazlewood JL, et al.,2004;15028209:Kleffmann T, et al.,2004;20197505:Klodmann J, et al.,2010;21841088:Klodmann J, et al.,2011;11743114:Kruft V, et al.,2001;17406791:Meyer EH, et al.,2007;18189341:Meyer EH, et al.,2008;11743115:Millar AH, et al.,2001;19334764:Mitra SK, et al.,2009;22923678:Nikolovski N, et al.,2012;21472856:Taylor NL, et al.,2011	12837548:Heazlewood JL, et al.,2003;14671022:Heazlewood JL, et al.,2004;15028209:Kleffmann T, et al.,2004;20197505:Klodmann J, et al.,2010;21841088:Klodmann J, et al.,2011;11743114:Kruft V, et al.,2001;17406791:Meyer EH, et al.,2007;18189341:Meyer EH, et al.,2008;11743115:Millar AH, et al.,2001;19334764:Mitra SK, et al.,2009;22923678:Nikolovski N, et al.,2012;21472856:Taylor NL, et al.,2011	14671022:Heazlewood JL, et al.,2004;15028209:Kleffmann T, et al.,2004;20197505:Klodmann J, et al.,2010;11743114:Kruft V, et al.,2001;17406791:Meyer EH, et al.,2007;11743115:Millar AH, et al.,2001;19334764:Mitra SK, et al.,2009;22923678:Nikolovski N, et al.,2012	12837548:Heazlewood JL, et al.,2003;18189341:Meyer EH, et al.,2008
AT5G53400.1	HSP20-like chaperones superfamily protein;Encodes BOBBER1 (BOB1), a non-canonical small heat shock protein required for both development and thermotolerance. BOB1 is cytoplasmic at basal temperatures but forms heat shock granules containing canonical small heat shock proteins at high temperatures.	5	84	4	304	34508.3	4.99341	-0.734211	cytosol	cytosol,mitochondrion,nucleus,plastid	plastid		nucleus		nucleus				cytosol			nucleus	mitochondrion		plastid		mitochondrion	cytosol,nucleus	nucleus		cytosol	cytosol				Q9LV09		cytosol:19648297	cytosol:21166475	AT1G22920.1:21798944	21166475:Ito J, et al.,2011;19648297:Jurkuta RJ, et al.,2009;21798944:None None,2011	21166475:Ito J, et al.,2011;21798944:None None,2011	21166475:Ito J, et al.,2011	21798944:None None,2011
AT5G53850.1	haloacid dehalogenase-like hydrolase family protein;	5	36	0	402	45025	6.26679	-0.293781	plastid	cytosol,endoplasmic reticulum,golgi,plastid,nucleus,mitochondrion,cytoskeleton,extracellular	cytosol		cytosol						cytosol			cytosol,mitochondrion,plastid	mitochondrion		extracellular,endoplasmic reticulum,golgi		mitochondrion	cytosol,nucleus	cytosol		cytoskeleton	cytosol	Amigo: "plastid" 18431481|Amigo: "plastid" 18633119|Tair: "plastid" 18431481|Tair: "plastid" 18633119	plastid:18431481;plastid:18633119		Q3E8B9	plastid:18633119;plastid:18431481		plastid:20061580;plastid:18633119		20061580:Ferro M, et al.,2010;18633119:Rutschow H, et al.,2008	20061580:Ferro M, et al.,2010;18633119:Rutschow H, et al.,2008	20061580:Ferro M, et al.,2010
AT5G54810.1	tryptophan synthase beta-subunit 1;A.thaliana tryptophan synthase beta subunit (trpB)	5	272	11	470	50928.6	6.8362	-0.205106	plastid	cytosol,mitochondrion,plastid	cytosol	mitochondrion,plastid	plastid	plastid	plastid	mitochondrion		mitochondrion	plastid		plastid	plastid	plastid	plastid	plastid		plastid	plastid	mitochondrion	plastid	plastid	plastid	Amigo: "plastid" 1840915|SwissProt: "plastid" 16381842|Tair: "plastid" 18431481|Tair: "plastid" 18633119	plastid:1840915	plastid:16381842	P14671	plastid:18633119;plastid:18431481		plasma membrane:22923678;plastid:21531424;plastid:20061580;plastid:18633119;plastid:18431481	AT1G15720.1:21798944;AT5G54810.1:21798944	20061580:Ferro M, et al.,2010;21531424:Kong RP, et al.,2011;22923678:Nikolovski N, et al.,2012;21798944:None None,2011;18633119:Rutschow H, et al.,2008;18431481:Zybailov B, et al.,2008	20061580:Ferro M, et al.,2010;21531424:Kong RP, et al.,2011;22923678:Nikolovski N, et al.,2012;21798944:None None,2011;18633119:Rutschow H, et al.,2008;18431481:Zybailov B, et al.,2008	20061580:Ferro M, et al.,2010;22923678:Nikolovski N, et al.,2012;18431481:Zybailov B, et al.,2008	21798944:None None,2011
AT5G57290.1	60S acidic ribosomal protein family;	5	793	6	120	11863.5	4.16349	-0.2125	cytosol	cytosol,endoplasmic reticulum,golgi,vacuole,plastid,nucleus,mitochondrion,extracellular,plasma membrane	vacuole		nucleus		cytosol				cytosol			nucleus,plasma membrane	mitochondrion		extracellular,endoplasmic reticulum,golgi		mitochondrion	cytosol,nucleus	nucleus		endoplasmic reticulum	plastid	Amigo: "nucleus" 18433157|Tair: "nucleus" 18433157	nucleus:18433157		Q9LVC9	nucleus:18433157		cytosol:22522809;cytosol:21166475;cytosol:17934214		17934214:Carroll AJ, et al.,2008;22522809:Hummel M, et al.,2012;21166475:Ito J, et al.,2011	17934214:Carroll AJ, et al.,2008;22522809:Hummel M, et al.,2012;21166475:Ito J, et al.,2011	17934214:Carroll AJ, et al.,2008;22522809:Hummel M, et al.,2012;21166475:Ito J, et al.,2011
AT5G59420.1	OSBP(oxysterol binding protein)-related protein 3C;	5	93	3	457	51968.9	4.95244	-0.650109	cytosol	cytosol,endoplasmic reticulum,golgi,plastid,nucleus,mitochondrion,extracellular	cytosol		nucleus			mitochondrion			cytosol			cytosol,plastid,nucleus	extracellular,endoplasmic reticulum,golgi		extracellular,endoplasmic reticulum,golgi		mitochondrion	cytosol,nucleus	cytosol		plastid	cytosol				Q93Y40			cytosol:21166475;plasma membrane:22215637		22215637:Elmore JM, et al.,2012;21166475:Ito J, et al.,2011	22215637:Elmore JM, et al.,2012;21166475:Ito J, et al.,2011	22215637:Elmore JM, et al.,2012;21166475:Ito J, et al.,2011
AT5G60540.1	pyridoxine biosynthesis 2;Encodes a protein predicted to function in tandem with PDX1 to form glutamine amidotransferase complex with involved in vitamin B6 biosynthesis. PDX2 is predicted to function as glutaminase within the complex.	5	46	3	255	27439.9	4.96107	-0.00470588	cytosol	cytosol,endoplasmic reticulum,golgi,plastid,nucleus,mitochondrion,extracellular	cytosol		nucleus		cytosol	plastid			cytosol			cytosol	mitochondrion		extracellular,endoplasmic reticulum,golgi		extracellular,endoplasmic reticulum,golgi	mitochondrion	cytosol	mitochondrion	cytosol	cytosol	Amigo: "cytosol" 16157873|SwissProt: "cytosol" 16381842|Tair: "cytosol" 16157873	cytosol:16157873	cytosol:16381842	Q8LAD0	cytosol:16157873	cytosol:17344055;cytosol:16157873;nucleus:17344055;plasma membrane:17344055		AT1G32310.1:20706207;AT2G24490.1:20706207;AT2G38230.1:16766694	17344055:Denslow SA, et al.,2007;16157873:Tambasco-Studart M, et al.,2005;20706207:Van Leene J, et al.,2010;16766694:Wagner S, et al.,2006	20706207:Van Leene J, et al.,2010;16766694:Wagner S, et al.,2006		20706207:Van Leene J, et al.,2010;16766694:Wagner S, et al.,2006
AT5G64140.1	ribosomal protein S28;Encodes a putative ribosomal protein S28.	5	286	6	64	7341	11.7218	-0.535937	cytosol	cytosol,mitochondrion,nucleus	cytosol		nucleus		cytosol			mitochondrion	cytosol			cytosol	mitochondrion				mitochondrion	cytosol,nucleus	mitochondrion		cytosol	cytosol	Amigo: "cytosol" 17934214|SwissProt: "cytosol" 16381842|Tair: "cytosol" 17934214	cytosol:17934214	cytosol:16381842	P34789	cytosol:17934214		cytosol:22522809;cytosol:17934214;cytosol:15734919		17934214:Carroll AJ, et al.,2008;15734919:Chang IF, et al.,2005;22522809:Hummel M, et al.,2012	17934214:Carroll AJ, et al.,2008;15734919:Chang IF, et al.,2005;22522809:Hummel M, et al.,2012	17934214:Carroll AJ, et al.,2008;15734919:Chang IF, et al.,2005;22522809:Hummel M, et al.,2012
ATCG00720.1	photosynthetic electron transfer B;Encodes the cytochrome b(6) subunit of the cytochrome b6f complex.	C	80	0	215	24154	8.98354	0.571628	plastid	cytosol,endoplasmic reticulum,golgi,vacuole,plastid,nucleus,mitochondrion,extracellular,plasma membrane	plasma membrane		nucleus		plastid				plasma membrane			plasma membrane	extracellular,endoplasmic reticulum,golgi		extracellular,endoplasmic reticulum,golgi		mitochondrion	cytosol,nucleus	extracellular		plasma membrane	vacuole	SwissProt: "plastid" 16381842|Tair: "plastid" 18431481|Tair: "plastid" 15322131		plastid:16381842	P56773	plastid:18431481;plastid:15322131		plasma membrane:19334764;plastid:21531424;plastid:20061580;plastid:18633119;plastid:18431481;plastid:15322131;plastid:15028209;plastid:14729914	AT2G05620.1:18243102;AT4G22890.1:18243102	18243102:DalCorso G, et al.,2008;20061580:Ferro M, et al.,2010;14729914:Friso G, et al.,2004;15028209:Kleffmann T, et al.,2004;21531424:Kong RP, et al.,2011;19334764:Mitra SK, et al.,2009;15322131:Peltier JB, et al.,2004;18633119:Rutschow H, et al.,2008;18431481:Zybailov B, et al.,2008	18243102:DalCorso G, et al.,2008;20061580:Ferro M, et al.,2010;14729914:Friso G, et al.,2004;15028209:Kleffmann T, et al.,2004;21531424:Kong RP, et al.,2011;19334764:Mitra SK, et al.,2009;15322131:Peltier JB, et al.,2004;18633119:Rutschow H, et al.,2008;18431481:Zybailov B, et al.,2008	20061580:Ferro M, et al.,2010;14729914:Friso G, et al.,2004;15028209:Kleffmann T, et al.,2004;19334764:Mitra SK, et al.,2009;15322131:Peltier JB, et al.,2004;18431481:Zybailov B, et al.,2008	18243102:DalCorso G, et al.,2008

## Sheet: gi_EN_Loc
Protein Properties									Location Consensus	Location Predictors																							Location Annotators					Location Experiments			Publications and PubMed ID
Gene	Description	Chromosome	ESTs	Full-length cDNAs	Amino Acid Residues	Molecular Weight	Isoelectric Point	GRAVY	Location SUBAcon	Location All Predictors	Location AdaBoost	Location ATP	Location BaCelLo	Location ChloroP 1.1	Location EpiLoc	Location iPSORT	Location MitoPred	Location MitoProt	Location MultiLoc2	Location Nucleo	Location PCLR 0.9	Location Plant-mPLoc	Location PProwler 1.2	Location Predotar v1.03	Location PredSL	Location PTS1	Location SLPFA	Location SLP-Local	Location SubLoc	Location TargetP 1.1	Location WoLF PSORT	Location YLoc	Location All Annotators	Location AmiGO	Location Swiss-Prot	Swiss-Prot ID	Location TAIR10	Location GFP	Location Mass Spec	PPI	All Publications	Publications GFP	Publications Mass Spec	Publications PPI
AT1G01090.1	pyruvate dehydrogenase E1 alpha;pyruvate dehydrogenase E1 alpha subunit	1	290	9	428	47176.6	7.54509	-0.269393	plastid	cytosol,mitochondrion,plastid	cytosol		plastid	plastid	mitochondrion	mitochondrion	mitochondrion	mitochondrion	plastid		plastid	plastid	plastid	plastid	plastid		mitochondrion	plastid	mitochondrion	plastid	plastid	mitochondrion	Amigo: "plastid" 9393637|Tair: "plastid" 18431481|Tair: "plastid" 12938931	plastid:9393637		O24457	plastid:18431481;plastid:12938931		plastid:21531424;plastid:20423899;plastid:20061580;plastid:18431481;plastid:12938931	AT2G01760.1:18642946;AT5G50850.1:21798944	18642946:Dortay H, et al.,2008;20061580:Ferro M, et al.,2010;12938931:Froehlich JE, et al.,2003;21531424:Kong RP, et al.,2011;21798944:None None,2011;20423899:Olinares PD, et al.,2010;18431481:Zybailov B, et al.,2008	18642946:Dortay H, et al.,2008;20061580:Ferro M, et al.,2010;12938931:Froehlich JE, et al.,2003;21531424:Kong RP, et al.,2011;21798944:None None,2011;20423899:Olinares PD, et al.,2010;18431481:Zybailov B, et al.,2008	20061580:Ferro M, et al.,2010;12938931:Froehlich JE, et al.,2003;20423899:Olinares PD, et al.,2010;18431481:Zybailov B, et al.,2008	18642946:Dortay H, et al.,2008;21798944:None None,2011
AT1G07750.1	RmlC-like cupins superfamily protein;	1	173	11	356	38312.9	6.06153	-0.011236	vacuole	cytosol,mitochondrion,vacuole,nucleus,plastid	cytosol		nucleus						vacuole			vacuole	mitochondrion				plastid	cytosol,nucleus	cytosol		cytosol	cytosol				Q9LQQ3			cytosol:21166475;golgi:22430844		21166475:Ito J, et al.,2011;22430844:Parsons HT, et al.,2012	21166475:Ito J, et al.,2011	21166475:Ito J, et al.,2011
AT1G11860.1	Glycine cleavage T-protein family;	1	585	6	408	44447.3	8.54974	-0.26348	mitochondrion	cytosol,mitochondrion,plastid	cytosol		plastid		mitochondrion	mitochondrion	mitochondrion	mitochondrion	mitochondrion			cytosol,mitochondrion	mitochondrion	mitochondrion	mitochondrion		mitochondrion	mitochondrion	mitochondrion	mitochondrion	mitochondrion	mitochondrion	Amigo: "plastid" 18431481|Amigo: "plastid" 12938931|Amigo: "mitochondrion" 18385124|SwissProt: "mitochondrion" 16381842|Tair: "plastid" 18431481|Tair: "plastid" 12938931|Tair: "mitochondrion" 18385124	mitochondrion:18385124;plastid:12938931;plastid:18431481	mitochondrion:16381842	O65396	mitochondrion:18385124;plastid:18431481;plastid:12938931		mitochondrion:21472856;mitochondrion:21841088;mitochondrion:21296373;mitochondrion:18385124;plasma membrane:22215637;plastid:21531424;plastid:20423899;plastid:20061580;plastid:18431481;plastid:12938931		22215637:Elmore JM, et al.,2012;20061580:Ferro M, et al.,2010;12938931:Froehlich JE, et al.,2003;21841088:Klodmann J, et al.,2011;21531424:Kong RP, et al.,2011;18385124:Lee CP, et al.,2008;21296373:Lee CP, et al.,2011;20423899:Olinares PD, et al.,2010;21472856:Taylor NL, et al.,2011;18431481:Zybailov B, et al.,2008	22215637:Elmore JM, et al.,2012;20061580:Ferro M, et al.,2010;12938931:Froehlich JE, et al.,2003;21841088:Klodmann J, et al.,2011;21531424:Kong RP, et al.,2011;18385124:Lee CP, et al.,2008;21296373:Lee CP, et al.,2011;20423899:Olinares PD, et al.,2010;21472856:Taylor NL, et al.,2011;18431481:Zybailov B, et al.,2008	22215637:Elmore JM, et al.,2012;20061580:Ferro M, et al.,2010;12938931:Froehlich JE, et al.,2003;18385124:Lee CP, et al.,2008;21296373:Lee CP, et al.,2011;20423899:Olinares PD, et al.,2010;18431481:Zybailov B, et al.,2008
AT1G15750.1	Transducin family protein / WD-40 repeat family protein;Encodes a protein with several WD40 repeats at the C-terminus and predicted protein-protein interaction domains at the N-terminus. Together with the TOPLESS-RELATED PROTEINS (TPRs), it is thought to be involved in transcriptional repression of root-promoting genes in the top half of the embryo during the transition stage of embryogenesis. It…	1	106	4	1131	124305	7.25087	-0.295579	cytosol	cytosol,endoplasmic reticulum,golgi,plastid,nucleus,mitochondrion,extracellular	plastid		extracellular,endoplasmic reticulum,golgi						cytosol	nucleus		nucleus	extracellular,endoplasmic reticulum,golgi				mitochondrion	cytosol,nucleus	cytosol	extracellular,endoplasmic reticulum,golgi	plastid	cytosol	Amigo: "cytosol" 18433157|Amigo: "nucleus" 16763149|SwissProt: "nucleus" 16381842|Tair: "cytosol" 18433157|Tair: "nucleus" 16763149	cytosol:18433157;nucleus:16763149	nucleus:16381842	Q94AI7	nucleus:16763149;cytosol:18433157		cytosol:21166475	AT1G04100.1:21798944;AT1G09415.1:21798944;AT1G15750.1:21798944;AT1G17380.1:21798944;AT1G19000.1:21798944;AT1G22640.1:21798944;AT1G30135.1:21798944;AT1G46480.1:21798944;AT1G74840.1:21798944;AT2G22670.1:21798944;AT2G38300.1:21798944;AT2G45660.1:21798944;AT2G46870.1:21798944;AT3G04730.1:21798944;AT3G15540.1:21798944;AT3G23030.1:21798944;AT3G23050.1:21798944;AT3G23060.1:21798944;AT3G25882.1:21798944;…	21166475:Ito J, et al.,2011;21798944:None None,2011	21166475:Ito J, et al.,2011;21798944:None None,2011	21166475:Ito J, et al.,2011	21798944:None None,2011
AT1G16880.1	uridylyltransferase-related;	1	136	5	290	31296.4	4.74598	-0.00758621	plastid	cytosol,mitochondrion,plastid	plastid		plastid	plastid		plastid			cytosol			plastid	plastid	plastid	plastid		mitochondrion	plastid	cytosol	plastid	plastid	cytosol	Amigo: "plastid" 16923014|Amigo: "plastid" 15028209|Amigo: "plastid" 16207701|Amigo: "plastid" 18431481|Amigo: "plastid" 18633119|Amigo: "plastid" 15322131|Amigo: "plastid" 12938931|Tair: "plastid" 18431481|Tair: "plastid" 15028209|Tair: "plastid" 16923014|Tair: "plastid" 12938931|Tair: "plastid" 15322131|Tair: "plastid" 18633119	plastid:12938931;plastid:15028209;plastid:15322131;plastid:16207701;plastid:16923014;plastid:18431481;plastid:18633119		Q9FZ47	plastid:15028209;plastid:16923014;plastid:15322131;plastid:18431481;plastid:12938931;plastid:18633119		plastid:21539947;plastid:21531424;plastid:20423899;plastid:20061580;plastid:18633119;plastid:18431481;plastid:16923014;plastid:16207701;plastid:15322131;plastid:15028209;plastid:12938931		20061580:Ferro M, et al.,2010;12938931:Froehlich JE, et al.,2003;16923014:Goulas E, et al.,2006;21539947:Granlund I, et al.,2011;15028209:Kleffmann T, et al.,2004;21531424:Kong RP, et al.,2011;20423899:Olinares PD, et al.,2010;15322131:Peltier JB, et al.,2004;16207701:Peltier JB, et al.,2006;18633119:Rutschow H, et al.,2008;18431481:Zybailov B, et al.,2008	20061580:Ferro M, et al.,2010;12938931:Froehlich JE, et al.,2003;16923014:Goulas E, et al.,2006;21539947:Granlund I, et al.,2011;15028209:Kleffmann T, et al.,2004;21531424:Kong RP, et al.,2011;20423899:Olinares PD, et al.,2010;15322131:Peltier JB, et al.,2004;16207701:Peltier JB, et al.,2006;18633119:Rutschow H, et al.,2008;18431481:Zybailov B, et al.,2008	20061580:Ferro M, et al.,2010;12938931:Froehlich JE, et al.,2003;16923014:Goulas E, et al.,2006;15028209:Kleffmann T, et al.,2004;20423899:Olinares PD, et al.,2010;15322131:Peltier JB, et al.,2004;16207701:Peltier JB, et al.,2006;18431481:Zybailov B, et al.,2008
AT1G17370.1	oligouridylate binding protein 1B;	1	131	6	419	46051.4	7.63915	-0.475895	nucleus	plastid,endoplasmic reticulum,golgi,nucleus,mitochondrion,extracellular	nucleus		extracellular,endoplasmic reticulum,golgi			mitochondrion	mitochondrion		mitochondrion	nucleus		plastid	mitochondrion		mitochondrion		mitochondrion	mitochondrion	nucleus	mitochondrion	nucleus	nucleus				Q9LQI9		nucleus:18643965			18643965:Weber C, et al.,2008	18643965:Weber C, et al.,2008		18643965:Weber C, et al.,2008
AT1G17745.1	D-3-phosphoglycerate dehydrogenase;encodes a 3-Phosphoglycerate dehydrogenase	1	122	4	624	66457.8	5.96938	0.0225962	plastid	mitochondrion,plastid,peroxisome	plastid		plastid	plastid	plastid	mitochondrion		mitochondrion	peroxisome		plastid	plastid	plastid	plastid	plastid		plastid	plastid	mitochondrion	plastid	plastid	plastid	Amigo: "plastid" 9867856|Amigo: "cytosol,nucleus" 18433157|SwissProt: "plastid" 16381842|Tair: "plastid" 9867856|Tair: "plastid" 18431481|Tair: "cytosol,nucleus" 18433157	cytosol:18433157;nucleus:18433157;plastid:9867856	plastid:16381842	O04130	nucleus:18433157;plastid:9867856;plastid:18431481;cytosol:18433157		plasma membrane:19334764;plastid:21539947;plastid:21531424;plastid:20423899;plastid:20061580;plastid:18431481	AT4G34200.1:21798944	20061580:Ferro M, et al.,2010;21539947:Granlund I, et al.,2011;21531424:Kong RP, et al.,2011;19334764:Mitra SK, et al.,2009;21798944:None None,2011;20423899:Olinares PD, et al.,2010;18431481:Zybailov B, et al.,2008	20061580:Ferro M, et al.,2010;21539947:Granlund I, et al.,2011;21531424:Kong RP, et al.,2011;19334764:Mitra SK, et al.,2009;21798944:None None,2011;20423899:Olinares PD, et al.,2010;18431481:Zybailov B, et al.,2008	20061580:Ferro M, et al.,2010;19334764:Mitra SK, et al.,2009;20423899:Olinares PD, et al.,2010;18431481:Zybailov B, et al.,2008	21798944:None None,2011
AT1G20620.1	catalase 3;Catalase, catalyzes the breakdown of hydrogen peroxide (H2O2) into water and oxygen.	1	2247	5	492	56698.3	7.69369	-0.482317	peroxisome	cytosol,endoplasmic reticulum,golgi,plastid,nucleus,peroxisome,mitochondrion,extracellular	peroxisome		nucleus		peroxisome	plastid			cytosol			peroxisome	mitochondrion			peroxisome	extracellular,endoplasmic reticulum,golgi	cytosol,nucleus	cytosol		peroxisome	peroxisome	Amigo: "peroxisome" 8819328|Amigo: "mitochondrion" 14671022|SwissProt: "peroxisome" 16381842|Tair: "plasma membrane" 17317660|Tair: "vacuole" 15539469|Tair: "peroxisome" 17951448|Tair: "plastid" 18431481|Tair: "plastid" 18633119|Tair: "plastid" 12938931|Tair: "mitochondrion" 14671022|Tair: "peroxisome" 12154131	mitochondrion:14671022;peroxisome:8819328	peroxisome:16381842	Q42547	vacuole:15539469;plasma membrane:17317660;mitochondrion:14671022;plastid:18431481;plastid:12938931;plastid:18633119;peroxisome:12154131;peroxisome:17951448	unclear:10737809	mitochondrion:21841088;mitochondrion:14671022;nucleus:23396599;peroxisome:19329564;peroxisome:18931141;peroxisome:17951448;peroxisome:14581625;peroxisome:12154131;plasma membrane:22318864;plasma membrane:22215637;plasma membrane:21433285;plasma membrane:20843791;plasma membrane:19334764;plasma membrane:17317660;plasma membrane:15574830;plastid:21531424;plastid:20061580;plastid:18633119;plastid:15…	AT1G43560.1:20405473	15574830:Alexandersson E, et al.,2004;17317660:Benschop JJ, et al.,2007;10737809:Cutler SR, et al.,2000;22215637:Elmore JM, et al.,2012;18931141:Eubel H, et al.,2008;20061580:Ferro M, et al.,2010;12938931:Froehlich JE, et al.,2003;12154131:Fukao Y, et al.,2002;14581625:Fukao Y, et al.,2003;14671022:Heazlewood JL, et al.,2004;20843791:Keinath NF, et al.,2010;15028209:Kleffmann T, et al.,2004;21841…	15574830:Alexandersson E, et al.,2004;17317660:Benschop JJ, et al.,2007;22215637:Elmore JM, et al.,2012;20061580:Ferro M, et al.,2010;12938931:Froehlich JE, et al.,2003;12154131:Fukao Y, et al.,2002;14581625:Fukao Y, et al.,2003;14671022:Heazlewood JL, et al.,2004;20843791:Keinath NF, et al.,2010;15028209:Kleffmann T, et al.,2004;21841088:Klodmann J, et al.,2011;21531424:Kong RP, et al.,2011;2231…	15574830:Alexandersson E, et al.,2004;17317660:Benschop JJ, et al.,2007;22215637:Elmore JM, et al.,2012;20061580:Ferro M, et al.,2010;12938931:Froehlich JE, et al.,2003;12154131:Fukao Y, et al.,2002;14581625:Fukao Y, et al.,2003;14671022:Heazlewood JL, et al.,2004;20843791:Keinath NF, et al.,2010;15028209:Kleffmann T, et al.,2004;22318864:Li B, et al.,2012;19334764:Mitra SK, et al.,2009	20405473:Marchand CH, et al.,2010
AT1G21130.1	O-methyltransferase family protein;	1	531	4	373	40750.1	4.76947	0.0831099	cytosol	cytosol,endoplasmic reticulum,golgi,plastid,nucleus,mitochondrion,extracellular	cytosol		cytosol		plastid				cytosol			plastid	mitochondrion				extracellular,endoplasmic reticulum,golgi	cytosol,nucleus	cytosol		cytosol	cytosol	Amigo: "cytosol" 9484457	cytosol:9484457		Q9LPU8				AT5G05410.1:18552202	18552202:Qin F, et al.,2008	18552202:Qin F, et al.,2008		18552202:Qin F, et al.,2008
AT1G22710.1	sucrose-proton symporter 2;Encodes for a high-affinity transporter essential for phloem loading and long-distance transport. A major sucrose transporter, AtSUC2 can also transport a wide range of physiological and synthetic glucose conjugates with both &#945;- or &#946;-linkage.	1	154	10	512	54550.1	9.33674	0.474805	plasma membrane	cytosol,endoplasmic reticulum,golgi,nucleus,peroxisome,mitochondrion,extracellular,plasma membrane	plasma membrane		nucleus		peroxisome				plasma membrane			plasma membrane	mitochondrion		extracellular,endoplasmic reticulum,golgi		mitochondrion	cytosol,nucleus	extracellular		plasma membrane	plasma membrane	Amigo: "plasma membrane" 12954621|Amigo: "plasma membrane" 11087840|SwissProt: "plasma membrane" 16381842|Tair: "plasma membrane" 12954621	plasma membrane:11087840;plasma membrane:12954621	plasma membrane:16381842	Q39231	plasma membrane:12954621	plasma membrane:16581873;plasma membrane:15634207	plasma membrane:19334764;plasma membrane:15574830	AT1G09960.1:12689351;AT1G22710.1:12689351	15574830:Alexandersson E, et al.,2004;16581873:Endler A, et al.,2006;19334764:Mitra SK, et al.,2009;12689351:Schulze WX, et al.,2003;15634207:Stadler R, et al.,2005	15574830:Alexandersson E, et al.,2004;19334764:Mitra SK, et al.,2009;12689351:Schulze WX, et al.,2003	15574830:Alexandersson E, et al.,2004;19334764:Mitra SK, et al.,2009	12689351:Schulze WX, et al.,2003
AT1G23820.1	spermidine synthase 1;Spermidine synthase.	1	134	6	378	41681.6	4.80249	-0.130952	cytosol	cytosol,mitochondrion,plastid	cytosol		plastid		plastid	mitochondrion	mitochondrion	mitochondrion	mitochondrion			cytosol	mitochondrion	mitochondrion	mitochondrion		plastid	mitochondrion	cytosol	mitochondrion	cytosol	plastid				Q9ZUB3			cytosol:21166475;plasma membrane:21433285		21166475:Ito J, et al.,2011;21433285:Zhang ZJ, et al.,2011	21166475:Ito J, et al.,2011;21433285:Zhang ZJ, et al.,2011	21166475:Ito J, et al.,2011
AT1G26110.1	decapping 5;Encodes Decapping 5, required for mRNA decapping, P-body formation and translational repression during postembryonic development.	1	143	4	611	64373.7	7.92675	-0.657119	nucleus	cytosol,mitochondrion,nucleus,plastid	nucleus		nucleus						cytosol	nucleus		nucleus	mitochondrion				plastid	cytosol,nucleus	nucleus		nucleus	nucleus				Q9C658			cytosol:21166475;plasma membrane:21433285	AT2G45810.1:21798944;AT4G29510.1:21798944;AT4G34230.1:21798944;AT5G06770.1:21798944	21166475:Ito J, et al.,2011;21798944:None None,2011;21433285:Zhang ZJ, et al.,2011	21166475:Ito J, et al.,2011;21798944:None None,2011;21433285:Zhang ZJ, et al.,2011	21166475:Ito J, et al.,2011	21798944:None None,2011
AT1G32900.1	UDP-Glycosyltransferase superfamily protein;	1	65	5	610	66883.1	8.69989	-0.0229508	plastid	cytosol,mitochondrion,plasma membrane,plastid	plasma membrane		plastid	plastid	plastid	mitochondrion		mitochondrion	plastid		plastid	plastid	plastid	plastid	plastid		plastid	plastid	cytosol	plastid	plastid	plastid	Amigo: "plastid" 18431481|Amigo: "plastid" 15028209|SwissProt: "plastid" 16381842|Tair: "plastid" 15028209	plastid:15028209;plastid:18431481	plastid:16381842	Q9MAQ0	plastid:15028209		nucleus:23396599;plastid:21531424;plastid:20423899;plastid:20061580;plastid:18431481;plastid:15028209	AT1G78300.1:19452453	19452453:Chang IF, et al.,2009;20061580:Ferro M, et al.,2010;15028209:Kleffmann T, et al.,2004;21531424:Kong RP, et al.,2011;20423899:Olinares PD, et al.,2010;23396599:Sakamoto Y, et al.,2013;18431481:Zybailov B, et al.,2008	19452453:Chang IF, et al.,2009;20061580:Ferro M, et al.,2010;15028209:Kleffmann T, et al.,2004;21531424:Kong RP, et al.,2011;20423899:Olinares PD, et al.,2010;18431481:Zybailov B, et al.,2008	20061580:Ferro M, et al.,2010;15028209:Kleffmann T, et al.,2004;20423899:Olinares PD, et al.,2010;18431481:Zybailov B, et al.,2008	19452453:Chang IF, et al.,2009
AT1G43670.1	Inositol monophosphatase family protein;	1	157	2	341	37289.5	5.12614	-0.201466	cytosol	cytosol,endoplasmic reticulum,golgi,plastid,nucleus,mitochondrion,extracellular	cytosol		cytosol		plastid				cytosol			cytosol	mitochondrion		extracellular,endoplasmic reticulum,golgi		extracellular,endoplasmic reticulum,golgi	cytosol,nucleus	cytosol		cytosol	cytosol	SwissProt: "cytosol" 16381842		cytosol:16381842	Q9MA79			cytosol:21166475;plastid:20061580	AT5G42980.1:15352244	20061580:Ferro M, et al.,2010;21166475:Ito J, et al.,2011;15352244:Marchand C, et al.,2004	20061580:Ferro M, et al.,2010;21166475:Ito J, et al.,2011;15352244:Marchand C, et al.,2004	20061580:Ferro M, et al.,2010;21166475:Ito J, et al.,2011	15352244:Marchand C, et al.,2004
AT1G52510.1	alpha/beta-Hydrolases superfamily protein;	1	85	4	380	41841.5	7.06275	-0.301842	plastid	cytosol,mitochondrion,plastid	plastid		plastid	plastid		plastid		mitochondrion	plastid		plastid	plastid	plastid	plastid	plastid		plastid	plastid	cytosol	plastid	plastid	plastid	Amigo: "plastid" 18431481|Amigo: "plastid" 12938931|Amigo: "plastid" 15028209|Tair: "plastid" 18431481|Tair: "plastid" 12938931|Tair: "plastid" 15028209	plastid:12938931;plastid:15028209;plastid:18431481		Q8VZ57	plastid:15028209;plastid:18431481;plastid:12938931		plastid:21531424;plastid:20423899;plastid:20061580;plastid:18431481;plastid:15028209;plastid:12938931	AT1G22920.1:21798944;AT1G62560.1:21798944;AT3G08530.1:21798944	20061580:Ferro M, et al.,2010;12938931:Froehlich JE, et al.,2003;15028209:Kleffmann T, et al.,2004;21531424:Kong RP, et al.,2011;21798944:None None,2011;20423899:Olinares PD, et al.,2010;18431481:Zybailov B, et al.,2008	20061580:Ferro M, et al.,2010;12938931:Froehlich JE, et al.,2003;15028209:Kleffmann T, et al.,2004;21531424:Kong RP, et al.,2011;21798944:None None,2011;20423899:Olinares PD, et al.,2010;18431481:Zybailov B, et al.,2008	20061580:Ferro M, et al.,2010;12938931:Froehlich JE, et al.,2003;15028209:Kleffmann T, et al.,2004;20423899:Olinares PD, et al.,2010;18431481:Zybailov B, et al.,2008	21798944:None None,2011
AT1G52730.1	Transducin/WD40 repeat-like superfamily protein;	1	36	3	343	37756.1	6.27278	-0.453936	cytosol	cytosol,endoplasmic reticulum,golgi,nucleus,mitochondrion,extracellular	extracellular		nucleus		cytosol				cytosol			nucleus	mitochondrion				extracellular,endoplasmic reticulum,golgi	cytosol,nucleus	cytosol		nucleus	cytosol				Q9SSS7			cytosol:21166475	AT1G47230.1:20706207;AT3G50070.1:20706207	21166475:Ito J, et al.,2011;20706207:Van Leene J, et al.,2010	21166475:Ito J, et al.,2011;20706207:Van Leene J, et al.,2010	21166475:Ito J, et al.,2011	20706207:Van Leene J, et al.,2010
AT1G53280.1	Class I glutamine amidotransferase-like superfamily protein;	1	94	4	438	46993.3	7.95465	0.0696347	plastid	cytosol,mitochondrion,plastid	cytosol		plastid	plastid		mitochondrion		mitochondrion	plastid		plastid	plastid	mitochondrion	plastid	plastid		mitochondrion	plastid	cytosol	plastid	plastid	mitochondrion	Amigo: "plastid" 18431481|Tair: "plastid" 18431481	plastid:18431481		Q9MAH3	plastid:18431481		plastid:21531424;plastid:20423899;plastid:20061580;plastid:18431481	AT5G05410.1:18552202	20061580:Ferro M, et al.,2010;21531424:Kong RP, et al.,2011;20423899:Olinares PD, et al.,2010;18552202:Qin F, et al.,2008;18431481:Zybailov B, et al.,2008	20061580:Ferro M, et al.,2010;21531424:Kong RP, et al.,2011;20423899:Olinares PD, et al.,2010;18552202:Qin F, et al.,2008;18431481:Zybailov B, et al.,2008	20061580:Ferro M, et al.,2010;20423899:Olinares PD, et al.,2010;18431481:Zybailov B, et al.,2008	18552202:Qin F, et al.,2008
AT1G55480.1	protein containing PDZ domain, a K-box domain, and a TPR region;Encodes a member of a novel plant protein family containing a PDZ, a K-box, and a TPR motif. mRNA but not protein levels decrease after wounding. ZKT is phosphorylated at Thr and Ser residues after wounding.	1	137	7	335	37412	8.36983	-0.709552	plastid	cytosol,mitochondrion,nucleus,plastid	nucleus	mitochondrion,plastid	plastid	plastid		plastid		mitochondrion	cytosol		plastid	cytosol,nucleus	plastid	plastid	plastid		plastid	plastid	nucleus	plastid	plastid	cytosol	Amigo: "plastid" 12938931|Amigo: "plastid" 18431481|Amigo: "plastid" 18633119|Amigo: "plastid" 15322131|Amigo: "plastid" 15028209|Tair: "plastid" 18633119|Tair: "plastid" 12938931|Tair: "plastid" 15322131|Tair: "plastid" 15028209	plastid:12938931;plastid:15028209;plastid:15322131;plastid:18431481;plastid:18633119		Q94BS2	plastid:15028209;plastid:18633119;plastid:15322131;plastid:12938931		plastid:21539947;plastid:21531424;plastid:20423899;plastid:20061580;plastid:18633119;plastid:18431481;plastid:15322131;plastid:15028209;plastid:12938931		20061580:Ferro M, et al.,2010;12938931:Froehlich JE, et al.,2003;21539947:Granlund I, et al.,2011;15028209:Kleffmann T, et al.,2004;21531424:Kong RP, et al.,2011;20423899:Olinares PD, et al.,2010;15322131:Peltier JB, et al.,2004;18633119:Rutschow H, et al.,2008;18431481:Zybailov B, et al.,2008	20061580:Ferro M, et al.,2010;12938931:Froehlich JE, et al.,2003;21539947:Granlund I, et al.,2011;15028209:Kleffmann T, et al.,2004;21531424:Kong RP, et al.,2011;20423899:Olinares PD, et al.,2010;15322131:Peltier JB, et al.,2004;18633119:Rutschow H, et al.,2008;18431481:Zybailov B, et al.,2008	20061580:Ferro M, et al.,2010;12938931:Froehlich JE, et al.,2003;15028209:Kleffmann T, et al.,2004;20423899:Olinares PD, et al.,2010;15322131:Peltier JB, et al.,2004;18431481:Zybailov B, et al.,2008
AT1G62640.1	3-ketoacyl-acyl carrier protein synthase III;3-ketoacyl-acyl carrier protein synthase III (KAS III)	1	32	5	404	42848.9	7.38781	0.00569307	plastid	cytosol,mitochondrion,plastid	plastid		plastid	plastid	plastid	plastid		mitochondrion	plastid		plastid	plastid	plastid	plastid	plastid		mitochondrion	plastid	cytosol	plastid	plastid	plastid	SwissProt: "plastid" 16381842|Tair: "plastid" 18431481		plastid:16381842	P49243	plastid:18431481		plastid:21531424;plastid:20061580;plastid:18431481		20061580:Ferro M, et al.,2010;21531424:Kong RP, et al.,2011;18431481:Zybailov B, et al.,2008	20061580:Ferro M, et al.,2010;21531424:Kong RP, et al.,2011;18431481:Zybailov B, et al.,2008	20061580:Ferro M, et al.,2010;18431481:Zybailov B, et al.,2008
AT1G65650.1	Peptidase C12, ubiquitin carboxyl-terminal hydrolase 1;	1	33	5	330	37500.8	4.74815	-0.379091	cytosol	cytosol,mitochondrion,nucleus,plastid	cytosol		nucleus		nucleus				cytosol			plastid	mitochondrion				mitochondrion	cytosol,nucleus	cytosol		cytosol	cytosol	Amigo: "nucleus" 17559514|Tair: "nucleus" 17559514	nucleus:17559514		O04482	nucleus:17559514
AT1G65930.1	cytosolic NADP+-dependent isocitrate dehydrogenase;Encodes a NADP+-isocitrate dehydrogenase that is believed to function in the cytosol. It appears to contribute to NADPH production under oxidative stress, and thereby to participate in redox signalling linked to defense responses.	1	396	9	410	45748.6	6.52238	-0.320976	cytosol	cytosol,endoplasmic reticulum,golgi,vacuole,plastid,nucleus,mitochondrion,extracellular	cytosol		cytosol		vacuole				cytosol			cytosol,mitochondrion,plastid	mitochondrion				extracellular,endoplasmic reticulum,golgi	cytosol,nucleus	cytosol		cytosol	cytosol	Amigo: "plasma membrane" 17644812|Tair: "plasma membrane" 17644812	plasma membrane:17644812		Q9SRZ6	plasma membrane:17644812		cytosol:21166475;plasma membrane:22318864;plasma membrane:22215637;plasma membrane:19334764;plasma membrane:17644812;plastid:20061580	AT5G42980.1:15352244	22215637:Elmore JM, et al.,2012;20061580:Ferro M, et al.,2010;21166475:Ito J, et al.,2011;22318864:Li B, et al.,2012;15352244:Marchand C, et al.,2004;17644812:Marmagne A, et al.,2007;19334764:Mitra SK, et al.,2009	22215637:Elmore JM, et al.,2012;20061580:Ferro M, et al.,2010;21166475:Ito J, et al.,2011;22318864:Li B, et al.,2012;15352244:Marchand C, et al.,2004;17644812:Marmagne A, et al.,2007;19334764:Mitra SK, et al.,2009	22215637:Elmore JM, et al.,2012;20061580:Ferro M, et al.,2010;21166475:Ito J, et al.,2011;22318864:Li B, et al.,2012;17644812:Marmagne A, et al.,2007;19334764:Mitra SK, et al.,2009	15352244:Marchand C, et al.,2004
AT1G74560.1	NAP1-related protein 1;Double nrp1-1 nrp2-1 mutants show arrest of cell cycle progression at G2/M and disordered cellular organization occurred in root tips. Localize in the nucleus and can form homomeric and heteromeric protein complexes with NRP2. Bind histones Histone2A and Histone2B and associate with chromatin in vivo.	1	140	2	256	29417.3	3.95908	-0.985547	cytosol,nucleus	cytosol,mitochondrion,nucleus,endoplasmic reticulum	endoplasmic reticulum		nucleus		cytosol				nucleus			nucleus	mitochondrion				mitochondrion	cytosol,nucleus	nucleus		cytosol	cytosol	Amigo: "nucleus" 17122067|Amigo: "nucleus" 15610358|Amigo: "nucleus" 15469496	nucleus:15469496;nucleus:15610358;nucleus:17122067		Q9CA59		unclear:15610358	cytosol:21166475	AT5G09320.1:21798944	21166475:Ito J, et al.,2011;15610358:Koroleva OA, et al.,2005;21798944:None None,2011	21166475:Ito J, et al.,2011;21798944:None None,2011	21166475:Ito J, et al.,2011	21798944:None None,2011
AT1G75040.1	pathogenesis-related gene 5;Thaumatin-like protein involved in response to pathogens. mRNA level of the PR-5 gene (At1g75040)is significantly changed after cutting the inflorescence stem indicating the existence of a network of signal transducing pathways as other stress-regulated genes (At5g01410, At3g17800, At1g29930)do not response to the treatment.	1	29	6	239	25253.6	4.54478	-0.133054	extracellular	cytosol,vacuole,extracellular,endoplasmic reticulum,golgi	extracellular		extracellular,endoplasmic reticulum,golgi		vacuole	extracellular,endoplasmic reticulum,golgi			endoplasmic reticulum			cytosol	extracellular,endoplasmic reticulum,golgi	extracellular,endoplasmic reticulum,golgi	extracellular,endoplasmic reticulum,golgi		extracellular,endoplasmic reticulum,golgi	extracellular,endoplasmic reticulum,golgi	extracellular	extracellular,endoplasmic reticulum,golgi	extracellular	extracellular	SwissProt: "extracellular" 16381842|Tair: "vacuole" 15539469		extracellular:16381842	P28493	vacuole:15539469		extracellular:16356755;extracellular:15694452;extracellular:15593128;vacuole:15539469	AT5G42980.1:15352244	15593128:Boudart G, et al.,2005;15539469:Carter C, et al.,2004;15694452:Charmont S, et al.,2005;16356755:Jamet E, et al.,2006;15352244:Marchand C, et al.,2004	15593128:Boudart G, et al.,2005;15539469:Carter C, et al.,2004;15694452:Charmont S, et al.,2005;16356755:Jamet E, et al.,2006;15352244:Marchand C, et al.,2004	15593128:Boudart G, et al.,2005;15539469:Carter C, et al.,2004;15694452:Charmont S, et al.,2005;16356755:Jamet E, et al.,2006	15352244:Marchand C, et al.,2004
AT1G75750.1	GAST1 protein homolog 1;GA-responsive GAST1 protein homolog regulated by BR and GA antagonistically. Possibly involved in cell elongation based on expression data	1	495	9	98	10745.3	9.28298	-0.155102	extracellular	vacuole,extracellular,endoplasmic reticulum,golgi	extracellular		extracellular,endoplasmic reticulum,golgi		vacuole	extracellular,endoplasmic reticulum,golgi			endoplasmic reticulum			golgi	extracellular,endoplasmic reticulum,golgi	extracellular,endoplasmic reticulum,golgi	extracellular,endoplasmic reticulum,golgi		extracellular,endoplasmic reticulum,golgi	extracellular,endoplasmic reticulum,golgi	extracellular	extracellular,endoplasmic reticulum,golgi	extracellular	extracellular	SwissProt: "extracellular" 16381842		extracellular:16381842	P46689		peroxisome:10737809	extracellular:16287169;peroxisome:19329564;plasma membrane:19334764	AT1G01910.1:21798944;AT1G47220.1:20706207;AT2G42580.1:19000166;AT3G54220.1:19228333	16287169:Bayer EM, et al.,2006;19000166:Ceserani T, et al.,2009;19228333:Cui H, et al.,2009;10737809:Cutler SR, et al.,2000;19334764:Mitra SK, et al.,2009;21798944:None None,2011;19329564:Reumann S, et al.,2009;20706207:Van Leene J, et al.,2010	16287169:Bayer EM, et al.,2006;19000166:Ceserani T, et al.,2009;19228333:Cui H, et al.,2009;19334764:Mitra SK, et al.,2009;21798944:None None,2011;20706207:Van Leene J, et al.,2010	16287169:Bayer EM, et al.,2006;19334764:Mitra SK, et al.,2009	19000166:Ceserani T, et al.,2009;19228333:Cui H, et al.,2009;21798944:None None,2011;20706207:Van Leene J, et al.,2010
AT1G78850.1	D-mannose binding lectin protein with Apple-like carbohydrate-binding domain;curculin-like (mannose-binding) lectin family protein, low similarity to ser/thr protein kinase from Zea mays (GI:2598067); contains Pfam lectin (probable mannose binding) domain PF01453 but not the protein kinase domain of the Z. mays protein	1	447	2	441	49053.8	7.7139	-0.315193	extracellular	plasma membrane,nucleus,extracellular,endoplasmic reticulum,golgi	extracellular		extracellular,endoplasmic reticulum,golgi		golgi	extracellular,endoplasmic reticulum,golgi			extracellular			nucleus,extracellular,plasma membrane	extracellular,endoplasmic reticulum,golgi	extracellular,endoplasmic reticulum,golgi	extracellular,endoplasmic reticulum,golgi		extracellular,endoplasmic reticulum,golgi	extracellular,endoplasmic reticulum,golgi	extracellular	extracellular,endoplasmic reticulum,golgi	extracellular	extracellular	Amigo: "plasma membrane" 17151019|Tair: "plasma membrane" 17151019	plasma membrane:17151019		Q9ZVA4	plasma membrane:17151019		cytosol:21166475;extracellular:21109274;extracellular:19825673;extracellular:16729891;extracellular:16356755;extracellular:15593128;golgi:22430844;plasma membrane:19334764;vacuole:17151019		19825673:Albenne C, et al.,2009;15593128:Boudart G, et al.,2005;16729891:Feiz L, et al.,2006;21166475:Ito J, et al.,2011;16356755:Jamet E, et al.,2006;17151019:Jaquinod M, et al.,2007;19334764:Mitra SK, et al.,2009;22430844:Parsons HT, et al.,2012;21109274:Zhang Y, et al.,2011	19825673:Albenne C, et al.,2009;15593128:Boudart G, et al.,2005;16729891:Feiz L, et al.,2006;21166475:Ito J, et al.,2011;16356755:Jamet E, et al.,2006;19334764:Mitra SK, et al.,2009;21109274:Zhang Y, et al.,2011	19825673:Albenne C, et al.,2009;15593128:Boudart G, et al.,2005;21166475:Ito J, et al.,2011;16356755:Jamet E, et al.,2006;19334764:Mitra SK, et al.,2009;21109274:Zhang Y, et al.,2011
AT1G79230.1	mercaptopyruvate sulfurtransferase 1;encodes a sulfurtransferase/rhodaneses, which belongs to a group of enzymes widely distributed in all three phyla that catalyze the transfer of sulfur from a donor to a thiophilic acceptor substrate. The protein and transcript levels are NOT affected by senescence or exogenous cyanide, suggesting that sulfurtransferases are involved in cyanide detoxification.	1	110	9	379	41895.5	6.35168	-0.292348	mitochondrion,plastid	cytosol,mitochondrion,nucleus,plastid	nucleus		plastid	plastid	cytosol	mitochondrion	mitochondrion	mitochondrion	plastid		plastid	plastid	plastid	plastid	plastid		plastid	plastid	cytosol	plastid	plastid	cytosol	Amigo: "mitochondrion" 10734224|Amigo: "mitochondrion" 10951223|Amigo: "mitochondrion" 11743115|Amigo: "mitochondrion" 14671022|Tair: "plastid" 18431481|Tair: "mitochondrion" 10951223	mitochondrion:10734224;mitochondrion:10951223;mitochondrion:11743115;mitochondrion:14671022		O64530	plastid:18431481;mitochondrion:10951223	mitochondrion:15181206;mitochondrion:10951223;mitochondrion:10734224	mitochondrion:22923678;mitochondrion:21472856;mitochondrion:14671022;mitochondrion:11743115;plastid:21531424;plastid:20061580		15181206:Bauer M, et al.,2004;20061580:Ferro M, et al.,2010;10734224:Hatzfeld Y, et al.,2000;14671022:Heazlewood JL, et al.,2004;21531424:Kong RP, et al.,2011;11743115:Millar AH, et al.,2001;10951223:Nakamura T, et al.,2000;22923678:Nikolovski N, et al.,2012;21472856:Taylor NL, et al.,2011	20061580:Ferro M, et al.,2010;14671022:Heazlewood JL, et al.,2004;21531424:Kong RP, et al.,2011;11743115:Millar AH, et al.,2001;22923678:Nikolovski N, et al.,2012;21472856:Taylor NL, et al.,2011	20061580:Ferro M, et al.,2010;14671022:Heazlewood JL, et al.,2004;11743115:Millar AH, et al.,2001;22923678:Nikolovski N, et al.,2012
AT1G79870.1	D-isomer specific 2-hydroxyacid dehydrogenase family protein;	1	125	6	313	34163.4	5.69647	0.0479233	cytosol,peroxisome	cytosol,mitochondrion,plastid,peroxisome	cytosol		cytosol						peroxisome			mitochondrion,plastid	mitochondrion				mitochondrion	plastid	cytosol		cytosol	peroxisome				Q9CA90			cytosol:21166475;plastid:20061580		20061580:Ferro M, et al.,2010;21166475:Ito J, et al.,2011	20061580:Ferro M, et al.,2010;21166475:Ito J, et al.,2011	20061580:Ferro M, et al.,2010;21166475:Ito J, et al.,2011
AT1G80380.1	P-loop containing nucleoside triphosphate hydrolases superfamily protein;encodes a glycerate kinase which catalyzes the last step of photorespiration C2 cycle.	1	196	0	362	40835.1	6.16647	-0.33011	plastid	cytosol,endoplasmic reticulum,golgi,plastid,mitochondrion,extracellular	plastid		plastid	plastid		plastid		mitochondrion	plastid		plastid	plastid	plastid	plastid	plastid		plastid	extracellular,endoplasmic reticulum,golgi	cytosol	plastid	plastid	plastid	Amigo: "plastid" 18431481|Amigo: "plastid" 12938931|Amigo: "plastid" 15980259|SwissProt: "plastid" 16381842|Tair: "plastid" 18633119|Tair: "plastid" 18431481|Tair: "plastid" 12938931	plastid:12938931;plastid:15980259;plastid:18431481	plastid:16381842	Q944I4	plastid:18633119;plastid:18431481;plastid:12938931		nucleus:23396599;plastid:21531424;plastid:18433418;plastid:12938931		12938931:Froehlich JE, et al.,2003;21531424:Kong RP, et al.,2011;23396599:Sakamoto Y, et al.,2013;18433418:StrÃ¶her E, et al.,2008	12938931:Froehlich JE, et al.,2003;21531424:Kong RP, et al.,2011;18433418:StrÃ¶her E, et al.,2008	12938931:Froehlich JE, et al.,2003;18433418:StrÃ¶her E, et al.,2008
AT2G17265.1	homoserine kinase;Encodes a homoserine kinase (HSK) which produces O-phospho-L-homoserine (HserP), a compound at the branching point of methionine and threonine biosynthesis. HSK is found in the stromal fraction of chloroplasts. Mutants are susceptible to downy mildew fungus Hyaloperonospora parasitica.	2	107	9	370	38530.9	8.4819	0.266757	plastid	cytosol,mitochondrion,plastid	plastid		plastid	plastid		plastid			plastid		plastid	plastid	plastid	plastid	plastid		mitochondrion	plastid	cytosol	plastid	plastid	plastid	Amigo: "plastid" 15703056|Tair: "plastid" 18431481|Tair: "plastid" 15703056	plastid:15703056		Q8L7R2	plastid:15703056;plastid:18431481	unclear:18931141	plastid:21531424;plastid:20423899;plastid:20061580;plastid:18431481		18931141:Eubel H, et al.,2008;20061580:Ferro M, et al.,2010;21531424:Kong RP, et al.,2011;20423899:Olinares PD, et al.,2010;18431481:Zybailov B, et al.,2008	20061580:Ferro M, et al.,2010;21531424:Kong RP, et al.,2011;20423899:Olinares PD, et al.,2010;18431481:Zybailov B, et al.,2008	20061580:Ferro M, et al.,2010;20423899:Olinares PD, et al.,2010;18431481:Zybailov B, et al.,2008
AT2G18230.1	pyrophosphorylase 2;Encodes a protein that might have inorganic pyrophosphatase activity.	2	86	9	218	24672.6	5.96649	-0.351376	cytosol	cytosol,endoplasmic reticulum,golgi,plastid,nucleus,mitochondrion,cytoskeleton,extracellular	cytosol		cytosol		plastid				cytosol			cytosol,mitochondrion	mitochondrion				extracellular,endoplasmic reticulum,golgi	cytosol,nucleus	nucleus		cytoskeleton	cytosol	SwissProt: "cytosol" 16381842		cytosol:16381842	P21216
AT2G18960.1	H(+)-ATPase 1;Encodes a plasma membrane proton ATPase. Mutants have a reduced ability to close their stomata in response to drought and are affected in stomatal but not seed responsiveness to ABA.	2	468	6	949	104230	6.66659	0.0768177	plasma membrane	cytosol,endoplasmic reticulum,golgi,plastid,nucleus,peroxisome,mitochondrion,extracellular,plasma membrane	plasma membrane		cytosol		plastid				cytosol			plasma membrane	extracellular,endoplasmic reticulum,golgi				mitochondrion	cytosol,nucleus	cytosol		plasma membrane	peroxisome	Amigo: "plasma membrane" 16618929|Amigo: "nucleus" 18433157|SwissProt: "plasma membrane" 16381842|Tair: "plasma membrane" 16618929|Tair: "plasma membrane" 15060130|Tair: "vacuole" 15539469|Tair: "nucleus" 18433157	nucleus:18433157;plasma membrane:16618929	plasma membrane:16381842	P20649	vacuole:15539469;nucleus:18433157;plasma membrane:15060130;plasma membrane:16618929	plasma membrane:21617383	golgi:21826108;golgi:22430844;plasma membrane:22923678;plasma membrane:22318864;plasma membrane:22215637;plasma membrane:21433285;plasma membrane:21413151;plasma membrane:20843791;plasma membrane:20374526;plasma membrane:19334764;plasma membrane:17644812;plasma membrane:17317660;plasma membrane:16635983;plasma membrane:16618929;plasma membrane:15574830;plasma membrane:15308754;plasma membrane:152…	AT2G18960.1:12182706;AT4G26080.1:19874541	15574830:Alexandersson E, et al.,2004;17317660:Benschop JJ, et al.,2007;15539469:Carter C, et al.,2004;20374526:Chen Y, et al.,2010;21826108:Drakakaki G, et al.,2012;15295017:Dunkley TP, et al.,2004;16618929:Dunkley TP, et al.,2006;22215637:Elmore JM, et al.,2012;20843791:Keinath NF, et al.,2010;22318864:Li B, et al.,2012;15060130:Marmagne A, et al.,2004;17644812:Marmagne A, et al.,2007;19334764:…	15574830:Alexandersson E, et al.,2004;17317660:Benschop JJ, et al.,2007;15539469:Carter C, et al.,2004;20374526:Chen Y, et al.,2010;15295017:Dunkley TP, et al.,2004;16618929:Dunkley TP, et al.,2006;22215637:Elmore JM, et al.,2012;20843791:Keinath NF, et al.,2010;22318864:Li B, et al.,2012;17644812:Marmagne A, et al.,2007;19334764:Mitra SK, et al.,2009;21413151:Monneuse JM, et al.,2011;12182706:Mo…	15574830:Alexandersson E, et al.,2004;17317660:Benschop JJ, et al.,2007;15539469:Carter C, et al.,2004;20374526:Chen Y, et al.,2010;15295017:Dunkley TP, et al.,2004;16618929:Dunkley TP, et al.,2006;22215637:Elmore JM, et al.,2012;20843791:Keinath NF, et al.,2010;22318864:Li B, et al.,2012;17644812:Marmagne A, et al.,2007;19334764:Mitra SK, et al.,2009;16635983:Nelson CJ, et al.,2006;22923678:Niko…	12182706:Morandini P, et al.,2002;19874541:Nishimura N, et al.,2010
AT2G23600.1	acetone-cyanohydrin lyase;Encodes a protein shown to have carboxylesterase activity, methyl salicylate esterase activity, methyl jasmonate esterase activity, and methyl IAA esterase activity in vitro. MES2 appears to be involved in MeSA hydrolysis in planta. This protein does not act on MeGA4, or MEGA9 in vitro.	2	242	4	263	29668.6	5.0191	-0.145627	cytosol	cytosol,endoplasmic reticulum,golgi,plastid,nucleus,mitochondrion,extracellular	extracellular		cytosol		cytosol				cytosol				mitochondrion		extracellular,endoplasmic reticulum,golgi		mitochondrion	cytosol,nucleus	extracellular		plastid	cytosol				O80476				AT4G37150.1:21798944	21798944:None None,2011	21798944:None None,2011		21798944:None None,2011
AT2G29550.1	tubulin beta-7 chain;Encodes a beta-tubulin that is expressed in leaves, roots and flowers.	2	205	4	449	50749.9	4.46557	-0.412918	cytosol	cytosol,mitochondrion,nucleus,extracellular	cytosol		cytosol		extracellular				cytosol	nucleus		cytosol	mitochondrion				mitochondrion	cytosol,nucleus	cytosol		nucleus	cytosol	Amigo: "cytoskeleton" 1498609|Tair: "plasma membrane" 17317660|Tair: "vacuole" 14760709	cytoskeleton:1498609		P29515	plasma membrane:17317660;vacuole:14760709		cytosol:21166475;golgi:22430844;nucleus:14505352;plasma membrane:22923678;plasma membrane:22215637;plasma membrane:21433285;plasma membrane:19334764;plasma membrane:17317660;vacuole:14760709		17317660:Benschop JJ, et al.,2007;14505352:Calikowski TT, et al.,2003;22215637:Elmore JM, et al.,2012;21166475:Ito J, et al.,2011;19334764:Mitra SK, et al.,2009;22923678:Nikolovski N, et al.,2012;22430844:Parsons HT, et al.,2012;14760709:Szponarski W, et al.,2004;21433285:Zhang ZJ, et al.,2011	17317660:Benschop JJ, et al.,2007;14505352:Calikowski TT, et al.,2003;22215637:Elmore JM, et al.,2012;21166475:Ito J, et al.,2011;19334764:Mitra SK, et al.,2009;22923678:Nikolovski N, et al.,2012;14760709:Szponarski W, et al.,2004;21433285:Zhang ZJ, et al.,2011	17317660:Benschop JJ, et al.,2007;14505352:Calikowski TT, et al.,2003;22215637:Elmore JM, et al.,2012;21166475:Ito J, et al.,2011;19334764:Mitra SK, et al.,2009;22923678:Nikolovski N, et al.,2012;14760709:Szponarski W, et al.,2004
AT2G35410.1	RNA-binding (RRM/RBD/RNP motifs) family protein;	2	63	2	308	33787.3	5.31524	-0.472078	plastid	mitochondrion,plastid,nucleus	plastid		plastid	plastid		plastid		mitochondrion	plastid		plastid	plastid	plastid	plastid	plastid		mitochondrion	plastid	nucleus	plastid	plastid	plastid	Amigo: "plastid" 18431481|Amigo: "plastid" 18633119|Amigo: "plastid" 15028209|Tair: "plastid" 18633119|Tair: "plastid" 15028209	plastid:15028209;plastid:18431481;plastid:18633119		O82299	plastid:15028209;plastid:18633119		plastid:21539947;plastid:21531424;plastid:20423899;plastid:20061580;plastid:18633119;plastid:18431481;plastid:15028209;plastid:14729914;plastid:11826309		20061580:Ferro M, et al.,2010;14729914:Friso G, et al.,2004;21539947:Granlund I, et al.,2011;15028209:Kleffmann T, et al.,2004;21531424:Kong RP, et al.,2011;20423899:Olinares PD, et al.,2010;11826309:Peltier JB, et al.,2002;18633119:Rutschow H, et al.,2008;18431481:Zybailov B, et al.,2008	20061580:Ferro M, et al.,2010;14729914:Friso G, et al.,2004;21539947:Granlund I, et al.,2011;15028209:Kleffmann T, et al.,2004;21531424:Kong RP, et al.,2011;20423899:Olinares PD, et al.,2010;11826309:Peltier JB, et al.,2002;18633119:Rutschow H, et al.,2008;18431481:Zybailov B, et al.,2008	20061580:Ferro M, et al.,2010;14729914:Friso G, et al.,2004;15028209:Kleffmann T, et al.,2004;20423899:Olinares PD, et al.,2010;11826309:Peltier JB, et al.,2002;18431481:Zybailov B, et al.,2008
AT2G36885.1	;	2	20	5	256	27493.6	6.88633	0.355469	plastid	cytosol,plastid,nucleus,mitochondrion,extracellular,plasma membrane	plasma membrane		plastid	plastid	nucleus	plastid		mitochondrion	cytosol		plastid	plastid	plastid	plastid	plastid		plastid	plastid	extracellular	plastid	plastid	plastid				Q8S8F1			plasma membrane:22923678;plastid:20061580		20061580:Ferro M, et al.,2010;22923678:Nikolovski N, et al.,2012	20061580:Ferro M, et al.,2010;22923678:Nikolovski N, et al.,2012	20061580:Ferro M, et al.,2010;22923678:Nikolovski N, et al.,2012
AT2G37040.1	PHE ammonia lyase 1;Encodes PAL1, a phenylalanine ammonia-lyase. Arabidopsis has four PALs: AT2G37040 (PAL1), AT3G53260 (PAL2), AT5G04230 (PAL3) and AT3G10340 (PAL4).	2	226	7	725	78730.3	6.24719	-0.156276	cytosol	cytosol,endoplasmic reticulum,golgi,plastid,nucleus,mitochondrion,extracellular	cytosol		cytosol		plastid				cytosol			cytosol	mitochondrion				extracellular,endoplasmic reticulum,golgi	cytosol,nucleus	cytosol		plastid	cytosol	SwissProt: "cytosol" 16381842		cytosol:16381842	P35510				AT1G15670.1:21798944;AT2G37040.1:21798944;AT3G10340.1:21798944;AT3G15180.1:21798944;AT3G59940.1:21798944	21798944:None None,2011	21798944:None None,2011		21798944:None None,2011
AT2G39800.1	delta1-pyrroline-5-carboxylate synthase 1;encodes a delta1-pyrroline-5-carboxylate synthase that catalyzes the rate-limiting enzyme in the biosynthesis of proline. Gene is expressed in reproductive organs and tissues under non-stress conditions but in the whole plant under water-limiting condition. Expression is also induced by abscisic acid and salt stress in a light-dependent manner. P5CS1 appe…	2	112	8	717	77706.4	6.2216	-0.0719665	cytosol	cytosol,mitochondrion,endoplasmic reticulum,plastid	cytosol		cytosol		plastid				cytosol			cytosol	mitochondrion				mitochondrion	mitochondrion	cytosol		endoplasmic reticulum	cytosol	Amigo: "plastid" 17971042|Tair: "plastid" 17971042	plastid:17971042		P54887	plastid:17971042	cytosol:17971042;plastid:17971042		AT1G69400.1:20706207;AT1G76310.1:20706207;AT2G27960.1:20706207;AT2G39800.1:21798944;AT3G25930.1:21798944;AT5G20010.1:21798944;AT5G23120.1:21798944	21798944:None None,2011;17971042:Szekely G, et al.,2008;20706207:Van Leene J, et al.,2010	21798944:None None,2011;20706207:Van Leene J, et al.,2010		21798944:None None,2011;20706207:Van Leene J, et al.,2010
AT2G40100.1	light harvesting complex photosystem II;Lhcb4:3 protein (Lhcb4.3, light harvesting complex of photosystem II	2	75	5	276	30213.2	4.99113	-0.0974638	plastid	cytosol,mitochondrion,nucleus,plastid	plastid		nucleus	plastid		plastid		mitochondrion	plastid			plastid	plastid	plastid	plastid		mitochondrion	plastid	cytosol	plastid	plastid	plastid	SwissProt: "plastid" 16381842|Tair: "plastid" 15322131|Tair: "plastid" 15028209		plastid:16381842	Q9S7W1	plastid:15028209;plastid:15322131		plasma membrane:19334764;plastid:21531424;plastid:20061580;plastid:18633119;plastid:18431481;plastid:15322131;plastid:15028209;plastid:14729914		20061580:Ferro M, et al.,2010;14729914:Friso G, et al.,2004;15028209:Kleffmann T, et al.,2004;21531424:Kong RP, et al.,2011;19334764:Mitra SK, et al.,2009;15322131:Peltier JB, et al.,2004;18633119:Rutschow H, et al.,2008;18431481:Zybailov B, et al.,2008	20061580:Ferro M, et al.,2010;14729914:Friso G, et al.,2004;15028209:Kleffmann T, et al.,2004;21531424:Kong RP, et al.,2011;19334764:Mitra SK, et al.,2009;15322131:Peltier JB, et al.,2004;18633119:Rutschow H, et al.,2008;18431481:Zybailov B, et al.,2008	20061580:Ferro M, et al.,2010;14729914:Friso G, et al.,2004;15028209:Kleffmann T, et al.,2004;19334764:Mitra SK, et al.,2009;15322131:Peltier JB, et al.,2004;18431481:Zybailov B, et al.,2008
AT2G40490.1	Uroporphyrinogen decarboxylase;	2	131	6	394	43582.4	8.42657	-0.101523	plastid	cytosol,mitochondrion,plasma membrane,plastid	plasma membrane		plastid	plastid	plastid	plastid		mitochondrion	plastid		plastid	plastid	plastid	plastid	plastid		mitochondrion	plastid	mitochondrion	plastid	plastid	cytosol	SwissProt: "plastid" 16381842|Tair: "plastid" 16207701|Tair: "plastid" 18431481|Tair: "plastid" 12938931		plastid:16381842	O22886	plastid:12938931;plastid:18431481;plastid:16207701		plastid:21539947;plastid:21531424;plastid:20423899;plastid:20061580;plastid:18633119;plastid:18431481;plastid:16207701;plastid:12938931		20061580:Ferro M, et al.,2010;12938931:Froehlich JE, et al.,2003;21539947:Granlund I, et al.,2011;21531424:Kong RP, et al.,2011;20423899:Olinares PD, et al.,2010;16207701:Peltier JB, et al.,2006;18633119:Rutschow H, et al.,2008;18431481:Zybailov B, et al.,2008	20061580:Ferro M, et al.,2010;12938931:Froehlich JE, et al.,2003;21539947:Granlund I, et al.,2011;21531424:Kong RP, et al.,2011;20423899:Olinares PD, et al.,2010;16207701:Peltier JB, et al.,2006;18633119:Rutschow H, et al.,2008;18431481:Zybailov B, et al.,2008	20061580:Ferro M, et al.,2010;12938931:Froehlich JE, et al.,2003;20423899:Olinares PD, et al.,2010;16207701:Peltier JB, et al.,2006;18431481:Zybailov B, et al.,2008
AT2G42600.1	phosphoenolpyruvate carboxylase 2;Encodes one of four Arabidopsis phosphoenolpyruvate carboxylase proteins.	2	438	3	963	109760	5.51326	-0.387331	cytosol	cytosol,mitochondrion,nucleus,plastid	cytosol		cytosol		plastid				cytosol			cytosol	mitochondrion				mitochondrion	cytosol,nucleus	cytosol		cytosol	cytosol	Amigo: "cytosol" 18433157|SwissProt: "cytosol" 16381842|Tair: "plasma membrane" 17317660|Tair: "plastid" 18431481|Tair: "cytosol" 18433157	cytosol:18433157	cytosol:16381842	Q5GM68	plasma membrane:17317660;plastid:18431481;cytosol:18433157		plasma membrane:22215637;plasma membrane:17317660;plastid:18431481		17317660:Benschop JJ, et al.,2007;22215637:Elmore JM, et al.,2012;18431481:Zybailov B, et al.,2008	17317660:Benschop JJ, et al.,2007;22215637:Elmore JM, et al.,2012;18431481:Zybailov B, et al.,2008	17317660:Benschop JJ, et al.,2007;22215637:Elmore JM, et al.,2012;18431481:Zybailov B, et al.,2008
AT2G42910.1	Phosphoribosyltransferase family protein;	2	97	8	337	37562.3	6.43398	0.0875371	cytosol	cytosol,endoplasmic reticulum,golgi,nucleus,mitochondrion,extracellular,plasma membrane	plasma membrane		cytosol						cytosol			mitochondrion	extracellular,endoplasmic reticulum,golgi				mitochondrion	cytosol,nucleus	cytosol		cytosol	cytosol	Amigo: "plasma membrane" 17317660|Amigo: "plasma membrane" 17644812|Tair: "plasma membrane" 17644812	plasma membrane:17317660;plasma membrane:17644812		Q680A5	plasma membrane:17644812	cytosol:15610358	cytosol:21166475;plasma membrane:17644812;plasma membrane:17317660	AT2G42910.1:21798944;AT3G49160.1:21798944	17317660:Benschop JJ, et al.,2007;21166475:Ito J, et al.,2011;15610358:Koroleva OA, et al.,2005;17644812:Marmagne A, et al.,2007;21798944:None None,2011	17317660:Benschop JJ, et al.,2007;21166475:Ito J, et al.,2011;17644812:Marmagne A, et al.,2007;21798944:None None,2011	17317660:Benschop JJ, et al.,2007;21166475:Ito J, et al.,2011;17644812:Marmagne A, et al.,2007	21798944:None None,2011
AT2G45440.1	dihydrodipicolinate synthase;Encodes a protein that likely has dihydropicolinate synthase activity based on its mutant phenotype of decreased lysine levels and increased aspartate levels. The mutant also has increased levels of threonine. The enzyme is predicted to localize to the chloroplast.	2	59	4	365	40294.6	7.63849	-0.151507	plastid	cytosol,mitochondrion,extracellular,plastid	cytosol		plastid	plastid	plastid	mitochondrion		mitochondrion	plastid		plastid	plastid	plastid		mitochondrion		plastid	plastid	extracellular	plastid	plastid	plastid	SwissProt: "plastid" 16381842|Tair: "plastid" 18431481		plastid:16381842	Q9FVC8	plastid:18431481		plastid:21531424;plastid:20061580	AT2G45440.1:21798944	20061580:Ferro M, et al.,2010;21531424:Kong RP, et al.,2011;21798944:None None,2011	20061580:Ferro M, et al.,2010;21531424:Kong RP, et al.,2011;21798944:None None,2011	20061580:Ferro M, et al.,2010	21798944:None None,2011
AT2G46280.1	TGF-beta receptor interacting protein 1;Encodes a homolog of mammalian TGF-beta receptor interacting protein. Co-immunoprecipitates with BRI1 and can be phosphorylated in vitro by BRI1 at specific sites (Thr-14, Thr-89, and either Thr-197 or Ser-198). May therefore be a cytoplasmic BRI1 substrate and involved in brassinosteroid regulated plant growth and development.The encoded protein has two DW…	2	151	13	328	36390	6.99672	-0.377134	cytosol	cytosol,endoplasmic reticulum,golgi,plastid,nucleus,mitochondrion,extracellular,plasma membrane	cytosol	mitochondrion,plastid	nucleus		plasma membrane				cytosol			nucleus	mitochondrion	mitochondrion			extracellular,endoplasmic reticulum,golgi	mitochondrion	cytosol	mitochondrion	mitochondrion	cytosol	SwissProt: "cytosol" 16381842		cytosol:16381842	Q38884			cytosol:21166475;plasma membrane:22215637	AT1G15570.1:20706207	22215637:Elmore JM, et al.,2012;21166475:Ito J, et al.,2011;20706207:Van Leene J, et al.,2010	22215637:Elmore JM, et al.,2012;21166475:Ito J, et al.,2011;20706207:Van Leene J, et al.,2010	22215637:Elmore JM, et al.,2012;21166475:Ito J, et al.,2011	20706207:Van Leene J, et al.,2010
AT2G47710.1	Adenine nucleotide alpha hydrolases-like superfamily protein;	2	147	3	162	17301.9	8.01599	0.134568	cytosol	cytosol,mitochondrion,nucleus	cytosol		cytosol						cytosol			mitochondrion	mitochondrion				mitochondrion	cytosol,nucleus	cytosol		cytosol	cytosol	Amigo: "vacuole" 15539469|Tair: "vacuole" 15539469	vacuole:15539469		O82240	vacuole:15539469		golgi:22430844;plasma membrane:22923678	AT2G01760.1:21798944;AT2G32840.1:21798944;AT2G41760.1:21798944;AT2G44970.1:21798944;AT2G47710.1:21798944;AT3G11930.1:21798944;AT3G49160.1:21798944;AT3G58450.1:21798944;AT4G38060.1:21798944	22923678:Nikolovski N, et al.,2012;21798944:None None,2011;22430844:Parsons HT, et al.,2012	22923678:Nikolovski N, et al.,2012;21798944:None None,2011	22923678:Nikolovski N, et al.,2012	21798944:None None,2011
AT3G01120.1	Pyridoxal phosphate (PLP)-dependent transferases superfamily protein;encodes a cystathionine gamma-synthase, which performs the first committed step in methionine biosynthesis. A conserved motif of 13 amino acids in the first exon is required for posttranscriptional autoregulation. This enzyme shares the same substrate as threonine synthase (TS) and its absence transcriptionally affects 8 genes i…	3	212	7	563	59921.8	6.86777	0.131083	plastid	plastid,extracellular,plasma membrane	plasma membrane		plastid	plastid	plastid	plastid			plastid		plastid	plastid	plastid	plastid	plastid		plastid	plastid	extracellular	plastid	plastid	plastid	SwissProt: "plastid" 16381842|Tair: "plastid" 18431481		plastid:16381842	P55217	plastid:18431481		cytosol:22522809;plastid:21531424;plastid:20423899;plastid:20061580;plastid:18431481		20061580:Ferro M, et al.,2010;22522809:Hummel M, et al.,2012;21531424:Kong RP, et al.,2011;20423899:Olinares PD, et al.,2010;18431481:Zybailov B, et al.,2008	20061580:Ferro M, et al.,2010;22522809:Hummel M, et al.,2012;21531424:Kong RP, et al.,2011;20423899:Olinares PD, et al.,2010;18431481:Zybailov B, et al.,2008	20061580:Ferro M, et al.,2010;22522809:Hummel M, et al.,2012;20423899:Olinares PD, et al.,2010;18431481:Zybailov B, et al.,2008
AT3G02780.1	isopentenyl pyrophosphate:dimethylallyl pyrophosphate isomerase 2;Encodes a protein with isopentenyl diphosphate:dimethylallyl diphosphate isomerase activity. There is genetic evidence that it functions in the mevalonate, but not the MEP biosynthetic pathway.	3	84	8	284	32609.3	6.51715	-0.264085	plastid	cytosol,mitochondrion,plastid,peroxisome	cytosol		plastid	plastid	plastid	plastid	mitochondrion	mitochondrion	mitochondrion		plastid	plastid	mitochondrion	mitochondrion	plastid	peroxisome	mitochondrion	mitochondrion	cytosol	plastid	plastid	plastid	Amigo: "cytosol,mitochondrion" 18319397|Tair: "plastid" 18431481|Tair: "cytosol,mitochondrion" 18319397	cytosol:18319397;mitochondrion:18319397		Q42553	cytosol:18319397;mitochondrion:18319397;plastid:18431481	mitochondrion:cpeb-tanz;plastid:cpeb-tanz	mitochondrion:22923678;mitochondrion:21841088;plastid:20061580;plastid:18431481	AT3G27960.1:21798944	20061580:Ferro M, et al.,2010;http://suba.plantenergy.uwa.edu.au/about/about.php:In house.,2010;21841088:Klodmann J, et al.,2011;22923678:Nikolovski N, et al.,2012;21798944:None None,2011;18431481:Zybailov B, et al.,2008	20061580:Ferro M, et al.,2010;21841088:Klodmann J, et al.,2011;22923678:Nikolovski N, et al.,2012;21798944:None None,2011;18431481:Zybailov B, et al.,2008	20061580:Ferro M, et al.,2010;22923678:Nikolovski N, et al.,2012;18431481:Zybailov B, et al.,2008	21798944:None None,2011
AT3G07050.1	GTP-binding family protein;	3	43	1	582	65789.1	8.95763	-0.754467	nucleus	cytosol,mitochondrion,nucleus,plastid	cytosol		nucleus				mitochondrion	mitochondrion	nucleus	nucleus	plastid	nucleus	mitochondrion	mitochondrion	mitochondrion		mitochondrion	cytosol,nucleus	nucleus		nucleus	cytosol	Amigo: "nucleus" 15496452|Tair: "nucleus" 15496452	nucleus:15496452		Q9M8Z5	nucleus:15496452		nucleus:23396599;nucleus:15496452;plasma membrane:19334764		19334764:Mitra SK, et al.,2009;15496452:Pendle AF, et al.,2005;23396599:Sakamoto Y, et al.,2013	19334764:Mitra SK, et al.,2009	19334764:Mitra SK, et al.,2009
AT3G08030.1	Protein of unknown function, DUF642;	3	267	7	365	39068	7.63863	0.0347945	extracellular	cytosol,endoplasmic reticulum,golgi,plastid,extracellular,plasma membrane	plasma membrane		extracellular,endoplasmic reticulum,golgi			extracellular,endoplasmic reticulum,golgi			extracellular			plastid	extracellular,endoplasmic reticulum,golgi	extracellular,endoplasmic reticulum,golgi	extracellular,endoplasmic reticulum,golgi		extracellular,endoplasmic reticulum,golgi	extracellular,endoplasmic reticulum,golgi	cytosol	extracellular,endoplasmic reticulum,golgi	extracellular	golgi				Q9SFB1			extracellular:21109274;extracellular:16729891;extracellular:16356755;extracellular:15593128;plasma membrane:22923678;plasma membrane:21433285		15593128:Boudart G, et al.,2005;16729891:Feiz L, et al.,2006;16356755:Jamet E, et al.,2006;22923678:Nikolovski N, et al.,2012;21109274:Zhang Y, et al.,2011;21433285:Zhang ZJ, et al.,2011	15593128:Boudart G, et al.,2005;16729891:Feiz L, et al.,2006;16356755:Jamet E, et al.,2006;22923678:Nikolovski N, et al.,2012;21109274:Zhang Y, et al.,2011;21433285:Zhang ZJ, et al.,2011	15593128:Boudart G, et al.,2005;16356755:Jamet E, et al.,2006;22923678:Nikolovski N, et al.,2012;21109274:Zhang Y, et al.,2011
AT3G09580.1	FAD/NAD(P)-binding oxidoreductase family protein;	3	28	6	477	52261.9	7.58837	0.00587002	plastid	cytosol,mitochondrion,plasma membrane,plastid	plasma membrane		plastid	plastid		plastid		mitochondrion	plastid		plastid	plastid	plastid	plastid	mitochondrion		mitochondrion	mitochondrion	cytosol	plastid	mitochondrion	plastid	Amigo: "plastid" 18431481|Amigo: "plastid" 12766230|Amigo: "plastid" 15028209|Tair: "plastid" 18431481|Tair: "plastid" 12766230	plastid:12766230;plastid:15028209;plastid:18431481		Q9SF45	plastid:12766230;plastid:18431481		plastid:21531424;plastid:20061580;plastid:18431481;plastid:15028209;plastid:12766230		12766230:Ferro M, et al.,2003;20061580:Ferro M, et al.,2010;15028209:Kleffmann T, et al.,2004;21531424:Kong RP, et al.,2011;18431481:Zybailov B, et al.,2008	12766230:Ferro M, et al.,2003;20061580:Ferro M, et al.,2010;15028209:Kleffmann T, et al.,2004;21531424:Kong RP, et al.,2011;18431481:Zybailov B, et al.,2008	12766230:Ferro M, et al.,2003;20061580:Ferro M, et al.,2010;15028209:Kleffmann T, et al.,2004;18431481:Zybailov B, et al.,2008
AT3G09810.1	isocitrate dehydrogenase VI;Encodes a catalytic subunit of the mitochondrially-localized NAD+- dependent isocitrate dehydrogenase	3	39	6	374	40578.1	7.18908	0.0114973	mitochondrion	cytosol,mitochondrion,plastid	cytosol		plastid	plastid	mitochondrion	mitochondrion		mitochondrion	mitochondrion		plastid	mitochondrion,plastid	plastid	mitochondrion	plastid		mitochondrion	mitochondrion	mitochondrion	mitochondrion	plastid	plastid	Amigo: "mitochondrion" 14671022|SwissProt: "mitochondrion" 16381842|Tair: "mitochondrion" 14671022	mitochondrion:14671022	mitochondrion:16381842	Q8LG77	mitochondrion:14671022		mitochondrion:21841088;mitochondrion:14671022;mitochondrion:21472856		14671022:Heazlewood JL, et al.,2004;21841088:Klodmann J, et al.,2011;21472856:Taylor NL, et al.,2011	14671022:Heazlewood JL, et al.,2004;21841088:Klodmann J, et al.,2011;21472856:Taylor NL, et al.,2011	14671022:Heazlewood JL, et al.,2004
AT3G14990.1	Class I glutamine amidotransferase-like superfamily protein;	3	511	6	392	41859.7	5.08297	0.101276	cytosol	cytosol,endoplasmic reticulum,golgi,nucleus,mitochondrion,extracellular	cytosol		cytosol			mitochondrion			cytosol			cytosol	mitochondrion		extracellular,endoplasmic reticulum,golgi		mitochondrion	cytosol,nucleus	cytosol		cytosol	cytosol	Amigo: "plasma membrane" 17644812|Amigo: "plasma membrane" 17151019|Amigo: "vacuole" 15539469|Tair: "plasma membrane" 17644812|Tair: "plasma membrane" 17151019|Tair: "vacuole" 15539469	plasma membrane:17151019;plasma membrane:17644812;vacuole:15539469		Q9FPF0	vacuole:15539469;plasma membrane:17151019;plasma membrane:17644812		cytosol:21166475;plasma membrane:17644812;vacuole:17151019	AT1G43560.1:20405473	21166475:Ito J, et al.,2011;17151019:Jaquinod M, et al.,2007;20405473:Marchand CH, et al.,2010;17644812:Marmagne A, et al.,2007	21166475:Ito J, et al.,2011;20405473:Marchand CH, et al.,2010;17644812:Marmagne A, et al.,2007	21166475:Ito J, et al.,2011;17644812:Marmagne A, et al.,2007	20405473:Marchand CH, et al.,2010
AT3G19710.1	branched-chain aminotransferase4;Belongs to the branched-chain amino acid aminotransferase gene family. Encodes a methionine-oxo-acid transaminase. Involved in the methionine chain elongation pathway that leads to the ultimate biosynthesis of methionine-derived glucosinolates.	3	112	5	354	39020.8	5.95095	-0.138983	cytosol	cytosol,endoplasmic reticulum,golgi,plastid,nucleus,mitochondrion,extracellular	cytosol		cytosol						cytosol			plastid	mitochondrion				extracellular,endoplasmic reticulum,golgi	cytosol,nucleus	cytosol		cytosol	cytosol	Amigo: "cytosol" 17056707|SwissProt: "cytosol" 16381842|Tair: "cytosol" 17056707	cytosol:17056707	cytosol:16381842	Q9LE06	cytosol:17056707	cytosol:17056707;cytosol:12068099			12068099:Diebold R, et al.,2002;17056707:Schuster J, et al.,2006
AT3G21750.1	UDP-glucosyl transferase 71B1;Encodes a glucosyltransferase that can attach glucose to a number of hydroxylated phenolic compounds as well as quercetins in vitro	3	57	3	473	52669.2	5.1469	-0.109937	extracellular,plasma membrane	cytosol,endoplasmic reticulum,golgi,plastid,nucleus,mitochondrion,extracellular,plasma membrane	plastid		cytosol		extracellular	mitochondrion			cytosol			plastid,plasma membrane	mitochondrion				extracellular,endoplasmic reticulum,golgi	cytosol,nucleus	cytosol		plastid	golgi				Q9LSY9			cytosol:21166475		21166475:Ito J, et al.,2011	21166475:Ito J, et al.,2011	21166475:Ito J, et al.,2011
AT3G24170.1	glutathione-disulfide reductase;Encodes a cytosolic glutathione reductase.	3	105	7	499	53873.8	6.78662	-0.0973948	peroxisome	cytosol,mitochondrion,nucleus,plastid,peroxisome	cytosol		cytosol		plastid				cytosol			cytosol,plastid	mitochondrion			peroxisome	mitochondrion	cytosol,nucleus	cytosol		plastid	cytosol	SwissProt: "cytosol" 16381842|Tair: "peroxisome" 17951448		cytosol:16381842	P48641	peroxisome:17951448		peroxisome:19329564;peroxisome:18931141;peroxisome:17951448		18931141:Eubel H, et al.,2008;17951448:Reumann S, et al.,2007;19329564:Reumann S, et al.,2009
AT3G27820.1	monodehydroascorbate reductase 4;Encodes a peroxisome membrane-bound monodehydroascorbate reductase, involved in the ascorbate-glutathione cycle which removes toxic H2O2	3	117	2	488	53529.3	8.40533	-0.0268443	plastid,peroxisome	cytosol,endoplasmic reticulum,golgi,vacuole,plastid,peroxisome,mitochondrion,extracellular	cytosol		extracellular,endoplasmic reticulum,golgi			extracellular,endoplasmic reticulum,golgi			peroxisome			plastid	extracellular,endoplasmic reticulum,golgi	extracellular,endoplasmic reticulum,golgi	extracellular,endoplasmic reticulum,golgi		extracellular,endoplasmic reticulum,golgi	extracellular,endoplasmic reticulum,golgi	cytosol	mitochondrion	cytosol	vacuole	Amigo: "peroxisome" 16146528|SwissProt: "cytosol" 16381842|Tair: "peroxisome" 16146528|Tair: "plastid" 12938931	peroxisome:16146528	cytosol:16381842	Q9LK94	peroxisome:16146528;plastid:12938931		peroxisome:19329564;plasma membrane:19334764;plastid:12938931		12938931:Froehlich JE, et al.,2003;19334764:Mitra SK, et al.,2009;19329564:Reumann S, et al.,2009	12938931:Froehlich JE, et al.,2003;19334764:Mitra SK, et al.,2009	12938931:Froehlich JE, et al.,2003;19334764:Mitra SK, et al.,2009
AT3G44310.1	nitrilase 1;Mutants are resistant to indole-3-acetonitrile (IAN). NIT1 catalyzes the terminal activation step in indole-acetic acid biosynthesis. Predominantly expressed isoform of nitrilase isoenzyme family. Aggregation of NIT1 in cells directly abutting wound sites is one of the earliest events associated with wound and herbicide-induced cell death. The protein undergoes thiolation following tr…	3	963	6	346	38154.2	6.23255	-0.233526	cytosol	cytosol,mitochondrion,plastid,plasma membrane,peroxisome	cytosol		cytosol	plastid	plastid	mitochondrion			cytosol			plasma membrane	plastid		plastid		plastid	mitochondrion	cytosol		plastid	peroxisome	Tair: "plasma membrane" 17317660|Tair: "plastid" 18431481			P32961	plasma membrane:17317660;plastid:18431481	cytosol:15796778;nucleus:15796778	cytosol:21166475;nucleus:23396599;plasma membrane:22215637;plasma membrane:19334764;plasma membrane:17317660;plasma membrane:15574830;plastid:20423899;plastid:18431481		15574830:Alexandersson E, et al.,2004;17317660:Benschop JJ, et al.,2007;15796778:Cutler SR, et al.,2005;22215637:Elmore JM, et al.,2012;21166475:Ito J, et al.,2011;19334764:Mitra SK, et al.,2009;20423899:Olinares PD, et al.,2010;23396599:Sakamoto Y, et al.,2013;18431481:Zybailov B, et al.,2008	15574830:Alexandersson E, et al.,2004;17317660:Benschop JJ, et al.,2007;22215637:Elmore JM, et al.,2012;21166475:Ito J, et al.,2011;19334764:Mitra SK, et al.,2009;20423899:Olinares PD, et al.,2010;18431481:Zybailov B, et al.,2008	15574830:Alexandersson E, et al.,2004;17317660:Benschop JJ, et al.,2007;22215637:Elmore JM, et al.,2012;21166475:Ito J, et al.,2011;19334764:Mitra SK, et al.,2009;20423899:Olinares PD, et al.,2010;18431481:Zybailov B, et al.,2008
AT3G46830.1	RAB GTPase homolog A2C;	3	85	5	217	23850.1	6.13317	-0.278802	cytosol	cytosol,endoplasmic reticulum,golgi,vacuole,nucleus,mitochondrion,extracellular	cytosol		nucleus		vacuole				cytosol			cytosol	mitochondrion				extracellular,endoplasmic reticulum,golgi	cytosol,nucleus	mitochondrion		cytosol	cytosol	Amigo: "cytosol" 18239134|SwissProt: "plasma membrane" 16381842|Tair: "cytosol" 18239134|Tair: "plasma membrane" 17317660	cytosol:18239134	plasma membrane:16381842	Q96283	plasma membrane:17317660;cytosol:18239134		cytosol:21166475;golgi:21826108;plasma membrane:22215637;plasma membrane:17317660		17317660:Benschop JJ, et al.,2007;21826108:Drakakaki G, et al.,2012;22215637:Elmore JM, et al.,2012;21166475:Ito J, et al.,2011	17317660:Benschop JJ, et al.,2007;22215637:Elmore JM, et al.,2012;21166475:Ito J, et al.,2011	17317660:Benschop JJ, et al.,2007;22215637:Elmore JM, et al.,2012;21166475:Ito J, et al.,2011
AT3G54540.1	general control non-repressible 4;member of GCN subfamily	3	75	3	723	80485.3	6.24229	-0.635961	cytosol	cytosol,mitochondrion,nucleus,endoplasmic reticulum,plastid	endoplasmic reticulum		nucleus						nucleus		plastid	cytosol,plastid	mitochondrion		plastid		mitochondrion	cytosol,nucleus	nucleus		cytosol	cytosol				Q9M1H3			nucleus:23396599		23396599:Sakamoto Y, et al.,2013
AT3G56240.1	copper chaperone;CCH protein belongs to a family of eukaryotic proteins that participate in intracellular copper homeostasis by delivering this metal to the secretory pathway; mainly located along the vascular bundles of senescing leaves and petioles as well as in stem sieve elements; hypothesized to have a role in copper mobilization from decaying organs towards reproductive structures, as a res…	3	216	4	121	12971.3	4.60073	-0.509917	cytosol	cytosol,endoplasmic reticulum,golgi,plastid,nucleus,mitochondrion,extracellular	cytosol		extracellular,endoplasmic reticulum,golgi		cytosol	extracellular,endoplasmic reticulum,golgi		mitochondrion	cytosol			mitochondrion,plastid,nucleus	mitochondrion		plastid		extracellular,endoplasmic reticulum,golgi	cytosol,nucleus	nucleus	extracellular,endoplasmic reticulum,golgi	plastid	cytosol	Tair: "plastid" 18431481			O82089	plastid:18431481	cytosol:19329564	peroxisome:19329564;plastid:18431481	AT5G44790.1:17223078	17223078:Puig S, et al.,2007;19329564:Reumann S, et al.,2009;18431481:Zybailov B, et al.,2008	17223078:Puig S, et al.,2007;18431481:Zybailov B, et al.,2008	18431481:Zybailov B, et al.,2008	17223078:Puig S, et al.,2007
AT3G58610.1	ketol-acid reductoisomerase;	3	601	10	591	63816	6.78978	-0.0714044	plastid	mitochondrion,plastid,extracellular	plastid		plastid	plastid	plastid	plastid		mitochondrion	plastid		plastid	plastid	plastid	plastid	plastid		plastid	plastid	extracellular	plastid	plastid	plastid	Amigo: "plastid" 15028209|Amigo: "plastid" 16207701|Amigo: "plastid" 18431481|Amigo: "plastid" 12938931|Amigo: "mitochondrion" 14671022|Amigo: "plastid" 18633119|SwissProt: "plastid" 16381842|Tair: "mitochondrion" 14671022|Tair: "plastid" 18431481|Tair: "plastid" 18633119|Tair: "plastid" 12938931	mitochondrion:14671022;plastid:12938931;plastid:15028209;plastid:16207701;plastid:18431481;plastid:18633119	plastid:16381842	Q05758	mitochondrion:14671022;plastid:18633119;plastid:18431481;plastid:12938931		mitochondrion:21841088;mitochondrion:14671022;plasma membrane:21433285;plastid:22923678;plastid:21539947;plastid:21531424;plastid:20423899;plastid:20061580;plastid:18633119;plastid:18433418;plastid:18431481;plastid:16207701;plastid:15028209;plastid:12938931		20061580:Ferro M, et al.,2010;12938931:Froehlich JE, et al.,2003;21539947:Granlund I, et al.,2011;14671022:Heazlewood JL, et al.,2004;15028209:Kleffmann T, et al.,2004;21841088:Klodmann J, et al.,2011;21531424:Kong RP, et al.,2011;22923678:Nikolovski N, et al.,2012;20423899:Olinares PD, et al.,2010;16207701:Peltier JB, et al.,2006;18633119:Rutschow H, et al.,2008;18433418:StrÃ¶her E, et al.,2008;…	20061580:Ferro M, et al.,2010;12938931:Froehlich JE, et al.,2003;21539947:Granlund I, et al.,2011;14671022:Heazlewood JL, et al.,2004;15028209:Kleffmann T, et al.,2004;21841088:Klodmann J, et al.,2011;21531424:Kong RP, et al.,2011;22923678:Nikolovski N, et al.,2012;20423899:Olinares PD, et al.,2010;16207701:Peltier JB, et al.,2006;18633119:Rutschow H, et al.,2008;18433418:StrÃ¶her E, et al.,2008;…	20061580:Ferro M, et al.,2010;12938931:Froehlich JE, et al.,2003;14671022:Heazlewood JL, et al.,2004;15028209:Kleffmann T, et al.,2004;22923678:Nikolovski N, et al.,2012;20423899:Olinares PD, et al.,2010;16207701:Peltier JB, et al.,2006;18433418:StrÃ¶her E, et al.,2008;18431481:Zybailov B, et al.,2008
AT3G61440.1	cysteine synthase C1;Encodes a cysteine synthase isomer CysC1. The isomer is however less effective in cysteine biosynthesis. It is involved in beta-cyanoalanine biosynthesis, an intermediate of cyanide detoxification pathway.	3	302	7	368	39929.6	8.8355	-0.109783	mitochondrion	mitochondrion,plastid	plastid		plastid	plastid	plastid	mitochondrion		mitochondrion	plastid		plastid	plastid	mitochondrion	mitochondrion	mitochondrion		mitochondrion	mitochondrion	mitochondrion	mitochondrion	mitochondrion	mitochondrion	Amigo: "mitochondrion" 14671022|Amigo: "mitochondrion" 11743114|Tair: "mitochondrion" 14671022|Tair: "plastid" 18431481|Tair: "mitochondrion" 18385124|Tair: "plastid" 15028209	mitochondrion:11743114;mitochondrion:14671022		Q9S757	plastid:15028209;mitochondrion:18385124;mitochondrion:14671022;plastid:18431481		mitochondrion:22923678;mitochondrion:21841088;mitochondrion:21296373;mitochondrion:18385124;mitochondrion:14671022;mitochondrion:11743114;mitochondrion:21472856;plastid:18431481;plastid:15028209	AT1G43560.1:20405473	14671022:Heazlewood JL, et al.,2004;15028209:Kleffmann T, et al.,2004;21841088:Klodmann J, et al.,2011;11743114:Kruft V, et al.,2001;18385124:Lee CP, et al.,2008;21296373:Lee CP, et al.,2011;20405473:Marchand CH, et al.,2010;22923678:Nikolovski N, et al.,2012;21472856:Taylor NL, et al.,2011;18431481:Zybailov B, et al.,2008	14671022:Heazlewood JL, et al.,2004;15028209:Kleffmann T, et al.,2004;21841088:Klodmann J, et al.,2011;11743114:Kruft V, et al.,2001;18385124:Lee CP, et al.,2008;21296373:Lee CP, et al.,2011;20405473:Marchand CH, et al.,2010;22923678:Nikolovski N, et al.,2012;21472856:Taylor NL, et al.,2011;18431481:Zybailov B, et al.,2008	14671022:Heazlewood JL, et al.,2004;15028209:Kleffmann T, et al.,2004;11743114:Kruft V, et al.,2001;18385124:Lee CP, et al.,2008;21296373:Lee CP, et al.,2011;22923678:Nikolovski N, et al.,2012;18431481:Zybailov B, et al.,2008	20405473:Marchand CH, et al.,2010
AT4G00490.1	beta-amylase 2;Encodes a chloroplast beta-amylase. The enzyme activity is very weak compared to BAM1 and BAM3. Mutant of BAM2 has no visible phenotype.	4	33	0	542	61401.3	4.62631	-0.356642	plastid	cytosol,mitochondrion,extracellular,plastid	cytosol		plastid	plastid	extracellular	mitochondrion		mitochondrion	mitochondrion		plastid	cytosol	plastid	plastid	plastid		plastid	plastid	cytosol	plastid	plastid	extracellular	Amigo: "plastid" 18390594|SwissProt: "plastid" 16381842|Tair: "plastid" 18390594|Tair: "plastid" 18431481	plastid:18390594	plastid:16381842	O65258	plastid:18390594;plastid:18431481	plastid:cpeb-tanz	plasma membrane:22318864;plastid:20423899;plastid:20061580;plastid:18431481		20061580:Ferro M, et al.,2010;http://suba.plantenergy.uwa.edu.au/about/about.php:In house.,2010;22318864:Li B, et al.,2012;20423899:Olinares PD, et al.,2010;18431481:Zybailov B, et al.,2008	20061580:Ferro M, et al.,2010;22318864:Li B, et al.,2012;20423899:Olinares PD, et al.,2010;18431481:Zybailov B, et al.,2008	20061580:Ferro M, et al.,2010;22318864:Li B, et al.,2012;20423899:Olinares PD, et al.,2010;18431481:Zybailov B, et al.,2008
AT4G02580.1	NADH-ubiquinone oxidoreductase 24 kDa subunit, putative;	4	78	5	255	28390.2	8.0326	-0.359608	mitochondrion	cytosol,mitochondrion,extracellular,plastid	cytosol		plastid		mitochondrion	mitochondrion		mitochondrion	mitochondrion			mitochondrion	mitochondrion	mitochondrion	mitochondrion		mitochondrion	mitochondrion	extracellular	mitochondrion	plastid	mitochondrion	Amigo: "mitochondrion" 12837548|Amigo: "mitochondrion" 20197505|Amigo: "mitochondrion" 11743115|Amigo: "mitochondrion" 14671022|Amigo: "mitochondrion" 12492832|Amigo: "mitochondrion" 18385124|SwissProt: "mitochondrion" 16381842|Tair: "mitochondrion" 11743115|Tair: "mitochondrion" 18385124	mitochondrion:11743115;mitochondrion:12492832;mitochondrion:12837548;mitochondrion:14671022;mitochondrion:18385124;mitochondrion:20197505	mitochondrion:16381842	O22769	mitochondrion:18385124;mitochondrion:11743115		mitochondrion:22923678;mitochondrion:21841088;mitochondrion:20197505;mitochondrion:18385124;mitochondrion:18189341;mitochondrion:17406791;mitochondrion:14671022;mitochondrion:12837548;mitochondrion:12492832;mitochondrion:11743115;mitochondrion:21472856;plasma membrane:19334764	AT3G47930.1:12837548;AT5G66510.1:18189341	12837548:Heazlewood JL, et al.,2003;14671022:Heazlewood JL, et al.,2004;20197505:Klodmann J, et al.,2010;21841088:Klodmann J, et al.,2011;18385124:Lee CP, et al.,2008;17406791:Meyer EH, et al.,2007;18189341:Meyer EH, et al.,2008;11743115:Millar AH, et al.,2001;19334764:Mitra SK, et al.,2009;22923678:Nikolovski N, et al.,2012;12492832:Sweetlove LJ, et al.,2002;21472856:Taylor NL, et al.,2011	12837548:Heazlewood JL, et al.,2003;14671022:Heazlewood JL, et al.,2004;20197505:Klodmann J, et al.,2010;21841088:Klodmann J, et al.,2011;18385124:Lee CP, et al.,2008;17406791:Meyer EH, et al.,2007;18189341:Meyer EH, et al.,2008;11743115:Millar AH, et al.,2001;19334764:Mitra SK, et al.,2009;22923678:Nikolovski N, et al.,2012;12492832:Sweetlove LJ, et al.,2002;21472856:Taylor NL, et al.,2011	14671022:Heazlewood JL, et al.,2004;20197505:Klodmann J, et al.,2010;18385124:Lee CP, et al.,2008;17406791:Meyer EH, et al.,2007;11743115:Millar AH, et al.,2001;19334764:Mitra SK, et al.,2009;22923678:Nikolovski N, et al.,2012;12492832:Sweetlove LJ, et al.,2002	12837548:Heazlewood JL, et al.,2003;18189341:Meyer EH, et al.,2008
AT4G04020.1	fibrillin;Fibrillin precursor protein. The fibrillin preprotein, but not the mature protein interacts with ABI2. Regulated by abscisic acid response regulators. Involved in abscisic acid-mediated photoprotection.	4	143	4	318	34950.3	5.24645	-0.26761	plastid	cytosol,mitochondrion,nucleus,plastid	cytosol		plastid	plastid	plastid	plastid		mitochondrion	nucleus		plastid	plastid	plastid	plastid	plastid		mitochondrion	plastid	cytosol	plastid	plastid	plastid	Amigo: "plastid" 16923014|Amigo: "plastid" 16461379|SwissProt: "cytosol,plastid" 16381842|Tair: "plastid" 18431481|Tair: "nucleus" 14617066|Tair: "plastid" 16207701|Tair: "plastid" 16923014|Tair: "plastid" 15322131|Tair: "plastid" 16414959	plastid:16461379;plastid:16923014	plastid:16381842;cytosol:16381842	O81439	plastid:16414959;plastid:16923014;plastid:15322131;nucleus:14617066;plastid:18431481;plastid:16207701	plastid:16414959	nucleus:14617066;plastid:22274653;plastid:21531424;plastid:20423899;plastid:20061580;plastid:18431481;plastid:16923014;plastid:16648217;plastid:16461379;plastid:16414959;plastid:16207701;plastid:15322131;plastid:15028209;plastid:14729914;plastid:11826309;plastid:11719511	AT1G02690.1:21798944;AT1G18040.1:21798944;AT1G69400.1:20706207;AT2G01760.1:21798944;AT2G24570.1:21798944;AT3G06720.1:21798944;AT3G48750.1:20706207;AT4G04020.1:21798944;AT4G21070.1:16957774;AT5G09790.1:21798944;AT5G22890.1:21798944;AT5G43080.1:20706207;AT5G55220.1:21798944	14617066:Bae MS, et al.,2003;20061580:Ferro M, et al.,2010;14729914:Friso G, et al.,2004;16648217:Giacomelli L, et al.,2006;16923014:Goulas E, et al.,2006;15028209:Kleffmann T, et al.,2004;21531424:Kong RP, et al.,2011;22274653:Lundquist PK, et al.,2012;21798944:None None,2011;20423899:Olinares PD, et al.,2010;11826309:Peltier JB, et al.,2002;15322131:Peltier JB, et al.,2004;16207701:Peltier JB, …	14617066:Bae MS, et al.,2003;20061580:Ferro M, et al.,2010;14729914:Friso G, et al.,2004;16648217:Giacomelli L, et al.,2006;16923014:Goulas E, et al.,2006;15028209:Kleffmann T, et al.,2004;21531424:Kong RP, et al.,2011;22274653:Lundquist PK, et al.,2012;21798944:None None,2011;20423899:Olinares PD, et al.,2010;11826309:Peltier JB, et al.,2002;15322131:Peltier JB, et al.,2004;16207701:Peltier JB, …	14617066:Bae MS, et al.,2003;20061580:Ferro M, et al.,2010;14729914:Friso G, et al.,2004;16648217:Giacomelli L, et al.,2006;16923014:Goulas E, et al.,2006;15028209:Kleffmann T, et al.,2004;20423899:Olinares PD, et al.,2010;11826309:Peltier JB, et al.,2002;15322131:Peltier JB, et al.,2004;16207701:Peltier JB, et al.,2006;11719511:Schubert M, et al.,2002;16461379:Ytterberg AJ, et al.,2006;18431481:…	21798944:None None,2011;16957774:Reidt W, et al.,2006;20706207:Van Leene J, et al.,2010
AT4G04640.1	ATPase, F1 complex, gamma subunit protein;One of two genes (with ATPC2) encoding the gamma subunit of Arabidopsis chloroplast ATP synthase.	4	886	6	373	40913.3	8.17097	-0.105094	plastid	mitochondrion,plastid,nucleus	plastid	mitochondrion,plastid	plastid	plastid	plastid	plastid		mitochondrion	plastid		plastid	plastid	plastid	plastid	plastid		plastid	plastid	nucleus	plastid	plastid	plastid	Amigo: "plastid" 1826905|SwissProt: "plastid" 16381842|Tair: "plastid" 18431481|Tair: "plastid" 12938931|Tair: "plastid" 1826905|Tair: "plastid" 15322131	plastid:1826905	plastid:16381842	Q01908	plastid:12938931;plastid:15322131;plastid:18431481;plastid:1826905		nucleus:23396599;plasma membrane:19334764;plastid:21531424;plastid:20061580;plastid:18633119;plastid:18433418;plastid:18431481;plastid:16648217;plastid:15322131;plastid:15028209;plastid:14729914;plastid:12938931;plastid:11826309	AT5G44520.1:21798944	20061580:Ferro M, et al.,2010;14729914:Friso G, et al.,2004;12938931:Froehlich JE, et al.,2003;16648217:Giacomelli L, et al.,2006;15028209:Kleffmann T, et al.,2004;21531424:Kong RP, et al.,2011;19334764:Mitra SK, et al.,2009;21798944:None None,2011;11826309:Peltier JB, et al.,2002;15322131:Peltier JB, et al.,2004;18633119:Rutschow H, et al.,2008;23396599:Sakamoto Y, et al.,2013;18433418:StrÃ¶her …	20061580:Ferro M, et al.,2010;14729914:Friso G, et al.,2004;12938931:Froehlich JE, et al.,2003;16648217:Giacomelli L, et al.,2006;15028209:Kleffmann T, et al.,2004;21531424:Kong RP, et al.,2011;19334764:Mitra SK, et al.,2009;21798944:None None,2011;11826309:Peltier JB, et al.,2002;15322131:Peltier JB, et al.,2004;18633119:Rutschow H, et al.,2008;18433418:StrÃ¶her E, et al.,2008;18431481:Zybailov …	20061580:Ferro M, et al.,2010;14729914:Friso G, et al.,2004;12938931:Froehlich JE, et al.,2003;16648217:Giacomelli L, et al.,2006;15028209:Kleffmann T, et al.,2004;19334764:Mitra SK, et al.,2009;11826309:Peltier JB, et al.,2002;15322131:Peltier JB, et al.,2004;18433418:StrÃ¶her E, et al.,2008;18431481:Zybailov B, et al.,2008	21798944:None None,2011
AT4G09040.1	RNA-binding (RRM/RBD/RNP motifs) family protein;	4	105	11	304	34034.2	7.7292	-0.602632	plastid	cytosol,endoplasmic reticulum,golgi,plastid,nucleus,mitochondrion,extracellular	nucleus		plastid	plastid	plastid	mitochondrion	mitochondrion	mitochondrion	nucleus		plastid	plastid	plastid	extracellular,endoplasmic reticulum,golgi	mitochondrion		mitochondrion	plastid	nucleus	plastid	plastid	cytosol	Amigo: "plastid" 18431481|Amigo: "plastid" 18633119|Amigo: "plastid" 15028209|Tair: "plastid" 18431481|Tair: "plastid" 18633119|Tair: "plastid" 15028209	plastid:15028209;plastid:18431481;plastid:18633119		Q6NPL0	plastid:15028209;plastid:18633119;plastid:18431481		plastid:21531424;plastid:20423899;plastid:20061580;plastid:18633119;plastid:18431481;plastid:15028209		20061580:Ferro M, et al.,2010;15028209:Kleffmann T, et al.,2004;21531424:Kong RP, et al.,2011;20423899:Olinares PD, et al.,2010;18633119:Rutschow H, et al.,2008;18431481:Zybailov B, et al.,2008	20061580:Ferro M, et al.,2010;15028209:Kleffmann T, et al.,2004;21531424:Kong RP, et al.,2011;20423899:Olinares PD, et al.,2010;18633119:Rutschow H, et al.,2008;18431481:Zybailov B, et al.,2008	20061580:Ferro M, et al.,2010;15028209:Kleffmann T, et al.,2004;20423899:Olinares PD, et al.,2010;18431481:Zybailov B, et al.,2008
AT4G14680.1	Pseudouridine synthase/archaeosine transglycosylase-like family protein;ATP sulfurylase	4	31	3	465	52032.7	7.46661	-0.323441	plastid	cytosol,mitochondrion,plastid	cytosol		plastid	plastid	cytosol	plastid		mitochondrion	plastid		plastid	cytosol	plastid	plastid	plastid		plastid	plastid	mitochondrion	plastid	plastid	plastid	Amigo: "plastid" 10806350	plastid:10806350		O23324		nucleus:21908688			21908688:Narsai R, et al.,2011	21908688:Narsai R, et al.,2011
AT4G20890.1	tubulin beta-9 chain;tubulin 9	4	230	2	444	49660.7	4.4174	-0.331532	cytosol	cytosol,mitochondrion,nucleus	cytosol		cytosol		nucleus				cytosol	nucleus		cytosol,mitochondrion	mitochondrion				mitochondrion	cytosol,nucleus	cytosol		nucleus	cytosol	Amigo: "cytoskeleton" 1498609|Tair: "plastid" 18431481|Tair: "plasma membrane" 17151019	cytoskeleton:1498609		P29517	plasma membrane:17151019;plastid:18431481	nucleus:10737809	golgi:22430844;nucleus:14505352;plasma membrane:22215637;plasma membrane:22318864;plasma membrane:20843791;plasma membrane:19334764;plasma membrane:17644812;plasma membrane:17317660;vacuole:17151019	AT3G16857.1:18642946	17317660:Benschop JJ, et al.,2007;14505352:Calikowski TT, et al.,2003;10737809:Cutler SR, et al.,2000;18642946:Dortay H, et al.,2008;22215637:Elmore JM, et al.,2012;17151019:Jaquinod M, et al.,2007;20843791:Keinath NF, et al.,2010;22318864:Li B, et al.,2012;17644812:Marmagne A, et al.,2007;19334764:Mitra SK, et al.,2009;22430844:Parsons HT, et al.,2012	17317660:Benschop JJ, et al.,2007;14505352:Calikowski TT, et al.,2003;18642946:Dortay H, et al.,2008;22215637:Elmore JM, et al.,2012;20843791:Keinath NF, et al.,2010;22318864:Li B, et al.,2012;17644812:Marmagne A, et al.,2007;19334764:Mitra SK, et al.,2009	17317660:Benschop JJ, et al.,2007;14505352:Calikowski TT, et al.,2003;22215637:Elmore JM, et al.,2012;20843791:Keinath NF, et al.,2010;22318864:Li B, et al.,2012;17644812:Marmagne A, et al.,2007;19334764:Mitra SK, et al.,2009	18642946:Dortay H, et al.,2008
AT4G21650.1	Subtilase family protein;	4	88	4	766	81484.5	7.42761	0.0182768	extracellular	cytosol,endoplasmic reticulum,golgi,vacuole,plastid,mitochondrion,extracellular	plastid		extracellular,endoplasmic reticulum,golgi			extracellular,endoplasmic reticulum,golgi			vacuole			extracellular	extracellular,endoplasmic reticulum,golgi	extracellular,endoplasmic reticulum,golgi	extracellular,endoplasmic reticulum,golgi		mitochondrion	extracellular,endoplasmic reticulum,golgi	cytosol	extracellular,endoplasmic reticulum,golgi	plastid	vacuole				Q8GUK4
AT4G24930.1	thylakoid lumenal 17.9 kDa protein, chloroplast;	4	47	2	225	24696.8	6.58942	-0.125778	plastid	mitochondrion,plastid,nucleus,plasma membrane	nucleus		plastid	plastid		plastid			plasma membrane		plastid	plastid	plastid	mitochondrion	plastid		mitochondrion	mitochondrion	nucleus	plastid	plastid	plastid	Amigo: "plastid" 11826309|Amigo: "plastid" 11719511|Amigo: "plastid" 18431481|Amigo: "plastid" 15028209|SwissProt: "plastid" 16381842|Tair: "plastid" 11719511|Tair: "plastid" 18431481	plastid:11719511;plastid:11826309;plastid:15028209;plastid:18431481	plastid:16381842	Q9SW33	plastid:11719511;plastid:18431481		plastid:21531424;plastid:20423899;plastid:20061580;plastid:18431481;plastid:16648217;plastid:15028209;plastid:14729914;plastid:11826309;plastid:11719511		20061580:Ferro M, et al.,2010;14729914:Friso G, et al.,2004;16648217:Giacomelli L, et al.,2006;15028209:Kleffmann T, et al.,2004;21531424:Kong RP, et al.,2011;20423899:Olinares PD, et al.,2010;11826309:Peltier JB, et al.,2002;11719511:Schubert M, et al.,2002;18431481:Zybailov B, et al.,2008	20061580:Ferro M, et al.,2010;14729914:Friso G, et al.,2004;16648217:Giacomelli L, et al.,2006;15028209:Kleffmann T, et al.,2004;21531424:Kong RP, et al.,2011;20423899:Olinares PD, et al.,2010;11826309:Peltier JB, et al.,2002;11719511:Schubert M, et al.,2002;18431481:Zybailov B, et al.,2008	20061580:Ferro M, et al.,2010;14729914:Friso G, et al.,2004;16648217:Giacomelli L, et al.,2006;15028209:Kleffmann T, et al.,2004;20423899:Olinares PD, et al.,2010;11826309:Peltier JB, et al.,2002;11719511:Schubert M, et al.,2002;18431481:Zybailov B, et al.,2008
AT4G26500.1	chloroplast sulfur E;Sulfur acceptor that interacts with and activates the cysteine desulfurases, AtSufS in plastids and AtNifS1 in mitochondria, and both activations are vital during embryogenesis. Dual localization in mitochondria and chloroplasts. Involved in Fe-S cluster biogenesis in mitochondria and plastids. Expressed in all major tissues, with higher expression in green parts. Its express…	4	37	6	371	40835.8	5.34904	-0.293261	plastid	cytosol,mitochondrion,nucleus,plastid	plastid	mitochondrion,plastid	plastid	plastid	nucleus	plastid	mitochondrion	mitochondrion	plastid		plastid	plastid	plastid	plastid	plastid		mitochondrion	plastid	cytosol	plastid	plastid	plastid	Amigo: "plastid" 16455656|Amigo: "mitochondrion,plastid" 16437155|SwissProt: "plastid" 16381842|Tair: "plastid" 16455656|Tair: "plastid" 18633119|Tair: "plastid" 18431481|Tair: "mitochondrion,plastid" 16437155	mitochondrion:16437155;plastid:16437155;plastid:16455656	plastid:16381842	Q84W65	plastid:18633119;plastid:16437155;plastid:18431481;plastid:16455656;mitochondrion:16437155	plastid:16455656	plastid:21531424;plastid:20423899;plastid:18633119;plastid:18431481		21531424:Kong RP, et al.,2011;20423899:Olinares PD, et al.,2010;18633119:Rutschow H, et al.,2008;16455656:Ye H, et al.,2006;18431481:Zybailov B, et al.,2008	21531424:Kong RP, et al.,2011;20423899:Olinares PD, et al.,2010;18633119:Rutschow H, et al.,2008;18431481:Zybailov B, et al.,2008	20423899:Olinares PD, et al.,2010;18431481:Zybailov B, et al.,2008
AT4G27440.1	protochlorophyllide oxidoreductase B;light-dependent NADPH:protochlorophyllide oxidoreductase B	4	711	9	401	43361.6	9.65539	-0.198005	plastid	mitochondrion,plastid	mitochondrion		plastid	plastid	plastid	plastid			plastid		plastid	plastid	plastid	plastid	plastid		mitochondrion	plastid	mitochondrion	plastid	plastid	plastid	Amigo: "plastid" 8624514|SwissProt: "plastid" 16381842|Tair: "plastid" 18431481|Tair: "plastid" 15028209|Tair: "plastid" 15322131|Tair: "plastid" 12766230	plastid:8624514	plastid:16381842	P21218	plastid:15028209;plastid:12766230;plastid:18431481;plastid:15322131	plastid:14688290	plasma membrane:19334764;plastid:21531424;plastid:20423899;plastid:20061580;plastid:19676087;plastid:18431481;plastid:15322131;plastid:15028209;plastid:12938931;plastid:12766230	AT1G03630.1:21798944	19676087:Fan P, et al.,2009;12766230:Ferro M, et al.,2003;20061580:Ferro M, et al.,2010;12938931:Froehlich JE, et al.,2003;14688290:Kim C, et al.,2004;15028209:Kleffmann T, et al.,2004;21531424:Kong RP, et al.,2011;19334764:Mitra SK, et al.,2009;21798944:None None,2011;20423899:Olinares PD, et al.,2010;15322131:Peltier JB, et al.,2004;18431481:Zybailov B, et al.,2008	19676087:Fan P, et al.,2009;12766230:Ferro M, et al.,2003;20061580:Ferro M, et al.,2010;12938931:Froehlich JE, et al.,2003;15028209:Kleffmann T, et al.,2004;21531424:Kong RP, et al.,2011;19334764:Mitra SK, et al.,2009;21798944:None None,2011;20423899:Olinares PD, et al.,2010;15322131:Peltier JB, et al.,2004;18431481:Zybailov B, et al.,2008	19676087:Fan P, et al.,2009;12766230:Ferro M, et al.,2003;20061580:Ferro M, et al.,2010;12938931:Froehlich JE, et al.,2003;15028209:Kleffmann T, et al.,2004;19334764:Mitra SK, et al.,2009;20423899:Olinares PD, et al.,2010;15322131:Peltier JB, et al.,2004;18431481:Zybailov B, et al.,2008	21798944:None None,2011
AT4G34490.1	cyclase associated protein 1;CYCLASE ASSOCIATED PROTEIN	4	96	3	476	50972.5	6.6248	-0.271008	cytosol	cytosol,mitochondrion,nucleus,plastid	plastid		nucleus						cytosol			mitochondrion	mitochondrion				mitochondrion	cytosol,nucleus	mitochondrion		plastid	cytosol				O65902			cytosol:21166475		21166475:Ito J, et al.,2011	21166475:Ito J, et al.,2011	21166475:Ito J, et al.,2011
AT4G35000.1	ascorbate peroxidase 3;Encodes a microsomal ascorbate peroxidase APX3. Ascorbate peroxidases are enzymes that scavenge hydrogen peroxide in plant cells. Eight types of APX have been described for Arabidopsis: three cytosolic (APX1, APX2, APX6), two chloroplastic types (stromal sAPX, thylakoid tAPX), and three microsomal (APX3, APX4, APX5) isoforms. The APX3 protein interacts with AKR2 (ankyrin-co…	4	206	7	287	31573.6	6.95709	-0.365157	peroxisome	cytosol,mitochondrion,nucleus,plastid,peroxisome	cytosol		cytosol		plastid				cytosol			peroxisome	mitochondrion				mitochondrion	cytosol,nucleus	cytosol		cytosol	cytosol	Amigo: "peroxisome" 9290648|SwissProt: "peroxisome" 16381842|Tair: "mitochondrion" 15276431|Tair: "peroxisome" 17951448|Tair: "vacuole" 14760709|Tair: "plastid" 18431481|Tair: "plastid" 12938931|Tair: "plasma membrane" 17151019	peroxisome:9290648	peroxisome:16381842	Q42564	mitochondrion:15276431;vacuole:14760709;plastid:18431481;plasma membrane:17151019;plastid:12938931;peroxisome:17951448	peroxisome:16873450	mitochondrion:15276431;peroxisome:19329564;peroxisome:18931141;peroxisome:17951448;peroxisome:14581625;peroxisome:12154131;plasma membrane:19334764;plastid:22923678;plastid:20061580;plastid:12938931;plastid:12766230;unclear:16618929;vacuole:17151019;vacuole:14760709		15276431:Brugiere S, et al.,2004;16618929:Dunkley TP, et al.,2006;18931141:Eubel H, et al.,2008;12766230:Ferro M, et al.,2003;20061580:Ferro M, et al.,2010;12938931:Froehlich JE, et al.,2003;12154131:Fukao Y, et al.,2002;14581625:Fukao Y, et al.,2003;17151019:Jaquinod M, et al.,2007;19334764:Mitra SK, et al.,2009;16873450:Narendra S, et al.,2006;22923678:Nikolovski N, et al.,2012;17951448:Reumann…	15276431:Brugiere S, et al.,2004;16618929:Dunkley TP, et al.,2006;12766230:Ferro M, et al.,2003;20061580:Ferro M, et al.,2010;12938931:Froehlich JE, et al.,2003;12154131:Fukao Y, et al.,2002;14581625:Fukao Y, et al.,2003;19334764:Mitra SK, et al.,2009;22923678:Nikolovski N, et al.,2012;14760709:Szponarski W, et al.,2004	15276431:Brugiere S, et al.,2004;16618929:Dunkley TP, et al.,2006;12766230:Ferro M, et al.,2003;20061580:Ferro M, et al.,2010;12938931:Froehlich JE, et al.,2003;12154131:Fukao Y, et al.,2002;14581625:Fukao Y, et al.,2003;19334764:Mitra SK, et al.,2009;22923678:Nikolovski N, et al.,2012;14760709:Szponarski W, et al.,2004
AT4G37980.1	elicitor-activated gene 3-1;	4	92	8	357	38247.8	7.22218	0.0263305	cytosol	cytosol,endoplasmic reticulum,golgi,plastid,nucleus,mitochondrion,extracellular	cytosol		cytosol		plastid				cytosol			cytosol	mitochondrion		extracellular,endoplasmic reticulum,golgi		mitochondrion	cytosol,nucleus	cytosol		cytosol	cytosol				Q02971			nucleus:23396599;plasma membrane:22215637		22215637:Elmore JM, et al.,2012;23396599:Sakamoto Y, et al.,2013	22215637:Elmore JM, et al.,2012	22215637:Elmore JM, et al.,2012
AT4G39150.1	DNAJ heat shock N-terminal domain-containing protein;	4	31	2	345	38463.9	7.68717	-0.502319	cytosol	cytosol,mitochondrion,nucleus,golgi	cytosol		nucleus		mitochondrion				cytosol			nucleus,golgi	mitochondrion				mitochondrion	cytosol,nucleus	cytosol		cytosol	cytosol							cytosol:21166475;plasma membrane:22215637;plasma membrane:19334764		22215637:Elmore JM, et al.,2012;21166475:Ito J, et al.,2011;19334764:Mitra SK, et al.,2009	22215637:Elmore JM, et al.,2012;21166475:Ito J, et al.,2011;19334764:Mitra SK, et al.,2009	22215637:Elmore JM, et al.,2012;21166475:Ito J, et al.,2011;19334764:Mitra SK, et al.,2009
AT4G39690.1	;	4	48	2	650	70557	4.85845	-0.514	mitochondrion	cytosol,mitochondrion,nucleus,plastid	nucleus	mitochondrion,plastid	plastid	plastid		mitochondrion	mitochondrion	mitochondrion	mitochondrion		plastid	nucleus	mitochondrion	mitochondrion	mitochondrion		mitochondrion	mitochondrion	cytosol	mitochondrion	mitochondrion	nucleus	Amigo: "mitochondrion" 14671022|Amigo: "mitochondrion" 15276431|Tair: "mitochondrion" 14671022|Tair: "mitochondrion" 15276431	mitochondrion:14671022;mitochondrion:15276431		Q9ASV5	mitochondrion:14671022;mitochondrion:15276431		mitochondrion:22923678;mitochondrion:21472856;mitochondrion:21841088;mitochondrion:15276431;mitochondrion:14671022;plasma membrane:21433285;plasma membrane:19334764;unclear:16618929	AT2G42870.1:21798944	15276431:Brugiere S, et al.,2004;16618929:Dunkley TP, et al.,2006;14671022:Heazlewood JL, et al.,2004;21841088:Klodmann J, et al.,2011;19334764:Mitra SK, et al.,2009;22923678:Nikolovski N, et al.,2012;21798944:None None,2011;21472856:Taylor NL, et al.,2011;21433285:Zhang ZJ, et al.,2011	15276431:Brugiere S, et al.,2004;16618929:Dunkley TP, et al.,2006;14671022:Heazlewood JL, et al.,2004;21841088:Klodmann J, et al.,2011;19334764:Mitra SK, et al.,2009;22923678:Nikolovski N, et al.,2012;21798944:None None,2011;21472856:Taylor NL, et al.,2011;21433285:Zhang ZJ, et al.,2011	15276431:Brugiere S, et al.,2004;16618929:Dunkley TP, et al.,2006;14671022:Heazlewood JL, et al.,2004;19334764:Mitra SK, et al.,2009;22923678:Nikolovski N, et al.,2012	21798944:None None,2011
AT4G39730.1	Lipase/lipooxygenase, PLAT/LH2 family protein;	4	221	10	181	20136.8	4.77374	-0.0983425	plastid	cytosol,endoplasmic reticulum,golgi,plastid,extracellular,plasma membrane	plasma membrane		extracellular,endoplasmic reticulum,golgi			extracellular,endoplasmic reticulum,golgi			extracellular			cytosol	extracellular,endoplasmic reticulum,golgi	extracellular,endoplasmic reticulum,golgi	extracellular,endoplasmic reticulum,golgi		extracellular,endoplasmic reticulum,golgi	extracellular,endoplasmic reticulum,golgi	cytosol	extracellular,endoplasmic reticulum,golgi	plastid	extracellular	Amigo: "plasma membrane" 17644812|Amigo: "plastid" 14729914|Amigo: "vacuole" 15539469|Amigo: "plastid" 15028209|Amigo: "plastid" 15322131|Amigo: "plasma membrane" 17151019|Tair: "vacuole" 15539469|Tair: "plasma membrane" 17151019|Tair: "plastid" 14729914|Tair: "plastid" 15322131|Tair: "plastid" 15028209	plasma membrane:17151019;plasma membrane:17644812;plastid:14729914;plastid:15028209;plastid:15322131;vacuole:15539469		O65660	plastid:15028209;vacuole:15539469;plasma membrane:17151019;plastid:15322131;plastid:14729914		plasma membrane:22923678;plasma membrane:22215637;plasma membrane:17644812;plastid:22274653;plastid:21539947;plastid:16648217;plastid:15322131;plastid:15028209;plastid:14729914;vacuole:17151019		22215637:Elmore JM, et al.,2012;14729914:Friso G, et al.,2004;16648217:Giacomelli L, et al.,2006;21539947:Granlund I, et al.,2011;17151019:Jaquinod M, et al.,2007;15028209:Kleffmann T, et al.,2004;22274653:Lundquist PK, et al.,2012;17644812:Marmagne A, et al.,2007;22923678:Nikolovski N, et al.,2012;15322131:Peltier JB, et al.,2004	22215637:Elmore JM, et al.,2012;14729914:Friso G, et al.,2004;16648217:Giacomelli L, et al.,2006;21539947:Granlund I, et al.,2011;15028209:Kleffmann T, et al.,2004;22274653:Lundquist PK, et al.,2012;17644812:Marmagne A, et al.,2007;22923678:Nikolovski N, et al.,2012;15322131:Peltier JB, et al.,2004	22215637:Elmore JM, et al.,2012;14729914:Friso G, et al.,2004;16648217:Giacomelli L, et al.,2006;15028209:Kleffmann T, et al.,2004;17644812:Marmagne A, et al.,2007;22923678:Nikolovski N, et al.,2012;15322131:Peltier JB, et al.,2004
AT5G08640.1	flavonol synthase 1;Encodes a flavonol synthase that catalyzes formation of flavonols from dihydroflavonols.	5	132	5	336	38283.8	5.70237	-0.513393	cytosol	cytosol,mitochondrion,nucleus,plastid,peroxisome	cytosol		cytosol		plastid				peroxisome			cytosol	mitochondrion				mitochondrion	cytosol,nucleus	nucleus		cytosol	cytosol	SwissProt: "cytosol" 16381842		cytosol:16381842	Q96330				AT5G13930.1:18467451	18467451:Owens DK, et al.,2008	18467451:Owens DK, et al.,2008		18467451:Owens DK, et al.,2008
AT5G09660.1	peroxisomal NAD-malate dehydrogenase 2;encodes a microbody NAD-dependent malate dehydrogenase encodes an peroxisomal NAD-malate dehydrogenase that is involved in fatty acid beta-oxidation through providing NAD to the process of converting fatty acyl CoA to acetyl CoA.	5	645	6	354	37371.5	8.11359	0.0960452	peroxisome	cytosol,mitochondrion,nucleus,plastid,peroxisome	cytosol		plastid		plastid				cytosol			mitochondrion,plastid	mitochondrion				mitochondrion	cytosol,nucleus	mitochondrion		cytosol	peroxisome	Amigo: "peroxisome" 17376163|SwissProt: "peroxisome" 16381842|Tair: "vacuole" 15539469|Tair: "peroxisome" 17951448|Tair: "plastid" 18431481|Tair: "plastid" 12766230	peroxisome:17376163	peroxisome:16381842	Q9ZP05	vacuole:15539469;plastid:12766230;plastid:18431481;peroxisome:17951448		nucleus:23396599;peroxisome:19329564;peroxisome:18931141;peroxisome:17951448;peroxisome:12154131;plasma membrane:22215637;plasma membrane:19334764;plastid:21531424;plastid:20061580;plastid:15028209		22215637:Elmore JM, et al.,2012;18931141:Eubel H, et al.,2008;20061580:Ferro M, et al.,2010;12154131:Fukao Y, et al.,2002;15028209:Kleffmann T, et al.,2004;21531424:Kong RP, et al.,2011;19334764:Mitra SK, et al.,2009;17951448:Reumann S, et al.,2007;19329564:Reumann S, et al.,2009;23396599:Sakamoto Y, et al.,2013	22215637:Elmore JM, et al.,2012;20061580:Ferro M, et al.,2010;12154131:Fukao Y, et al.,2002;15028209:Kleffmann T, et al.,2004;21531424:Kong RP, et al.,2011;19334764:Mitra SK, et al.,2009	22215637:Elmore JM, et al.,2012;20061580:Ferro M, et al.,2010;12154131:Fukao Y, et al.,2002;15028209:Kleffmann T, et al.,2004;19334764:Mitra SK, et al.,2009
AT5G11520.1	aspartate aminotransferase 3;Encodes the chloroplastic isozyme of aspartate aminotransferase. Involved in aspartate biosynthesis and nitrogen metabolism. mRNA is expressed in senescing leaves.	5	134	5	449	48957.2	9.71435	-0.102673	peroxisome	mitochondrion,plastid	mitochondrion		plastid	plastid	plastid		mitochondrion	mitochondrion	plastid		plastid	plastid	plastid		plastid		plastid	plastid	mitochondrion	plastid	plastid	plastid	Amigo: "plastid" 7894512|SwissProt: "plastid" 16381842|Tair: "plastid" 7894512|Tair: "peroxisome" 17951448	plastid:7894512	plastid:16381842	P46644	plastid:7894512;peroxisome:17951448	peroxisome:18931141	mitochondrion:21841088;peroxisome:19329564;peroxisome:18931141;peroxisome:17951448;plasma membrane:22318864;plasma membrane:19334764;plastid:20061580	AT5G13810.1:21798944	18931141:Eubel H, et al.,2008;20061580:Ferro M, et al.,2010;21841088:Klodmann J, et al.,2011;22318864:Li B, et al.,2012;19334764:Mitra SK, et al.,2009;21798944:None None,2011;17951448:Reumann S, et al.,2007;19329564:Reumann S, et al.,2009	20061580:Ferro M, et al.,2010;21841088:Klodmann J, et al.,2011;22318864:Li B, et al.,2012;19334764:Mitra SK, et al.,2009;21798944:None None,2011	20061580:Ferro M, et al.,2010;22318864:Li B, et al.,2012;19334764:Mitra SK, et al.,2009	21798944:None None,2011
AT5G14590.1	Isocitrate/isopropylmalate dehydrogenase family protein;	5	42	2	485	54199.1	8.1204	-0.215258	mitochondrion	cytosol,mitochondrion,plastid	plastid		plastid		plastid	mitochondrion		mitochondrion	mitochondrion		plastid	cytosol,mitochondrion,plastid	plastid	mitochondrion	plastid		mitochondrion	plastid	mitochondrion	plastid	plastid	mitochondrion	Amigo: "mitochondrion" 14671022|Amigo: "plastid" 18431481|Tair: "mitochondrion" 14671022|Tair: "plastid" 18431481	mitochondrion:14671022;plastid:18431481		Q8LPJ5	mitochondrion:14671022;plastid:18431481		mitochondrion:22923678;mitochondrion:21472856;mitochondrion:21841088;mitochondrion:14671022;plastid:21531424;plastid:20061580;plastid:18431481		20061580:Ferro M, et al.,2010;14671022:Heazlewood JL, et al.,2004;21841088:Klodmann J, et al.,2011;21531424:Kong RP, et al.,2011;22923678:Nikolovski N, et al.,2012;21472856:Taylor NL, et al.,2011;18431481:Zybailov B, et al.,2008	20061580:Ferro M, et al.,2010;14671022:Heazlewood JL, et al.,2004;21841088:Klodmann J, et al.,2011;21531424:Kong RP, et al.,2011;22923678:Nikolovski N, et al.,2012;21472856:Taylor NL, et al.,2011;18431481:Zybailov B, et al.,2008	20061580:Ferro M, et al.,2010;14671022:Heazlewood JL, et al.,2004;22923678:Nikolovski N, et al.,2012;18431481:Zybailov B, et al.,2008
AT5G17170.1	rubredoxin family protein;	5	145	0	271	28460.3	10.1759	-0.0667897	plastid	mitochondrion,plastid	plastid		plastid	plastid		plastid	mitochondrion		plastid		plastid	mitochondrion,plastid	plastid	plastid	plastid		plastid	plastid	mitochondrion	plastid	plastid	plastid	Tair: "plastid" 18431481|Tair: "plastid" 12938931|Tair: "plastid" 14729914|Tair: "plastid" 15322131			Q9FFJ2	plastid:12938931;plastid:18431481;plastid:14729914;plastid:15322131	plastid:17485445	plastid:21531424;plastid:20061580;plastid:18431481;plastid:15322131;plastid:15028209;plastid:14729914;plastid:12938931	AT1G27300.1:21798944;AT4G19030.1:21798944;AT4G35580.1:21798944;AT5G22290.1:21798944	20061580:Ferro M, et al.,2010;14729914:Friso G, et al.,2004;12938931:Froehlich JE, et al.,2003;15028209:Kleffmann T, et al.,2004;21531424:Kong RP, et al.,2011;21798944:None None,2011;15322131:Peltier JB, et al.,2004;17485445:Zhu J, et al.,2007;18431481:Zybailov B, et al.,2008	20061580:Ferro M, et al.,2010;14729914:Friso G, et al.,2004;12938931:Froehlich JE, et al.,2003;15028209:Kleffmann T, et al.,2004;21531424:Kong RP, et al.,2011;21798944:None None,2011;15322131:Peltier JB, et al.,2004;18431481:Zybailov B, et al.,2008	20061580:Ferro M, et al.,2010;14729914:Friso G, et al.,2004;12938931:Froehlich JE, et al.,2003;15028209:Kleffmann T, et al.,2004;15322131:Peltier JB, et al.,2004;18431481:Zybailov B, et al.,2008	21798944:None None,2011
AT5G20250.1	Raffinose synthase family protein;encodes a member of glycosyl hydrolase family 36. Expression is induced within 3 hours of dark treatment, in senescing leaves and treatment with exogenous photosynthesis inhibitor. Induction of gene expression was suppressed in excised leaves supplied with sugar. The authors suggest that the gene's expression pattern is responding to the level of sugar in the cel…	5	487	4	749	83121	6.6585	-0.269426	plastid	cytosol,endoplasmic reticulum,golgi,plastid,nucleus,mitochondrion,extracellular	cytosol		cytosol						cytosol			plastid	mitochondrion				extracellular,endoplasmic reticulum,golgi	cytosol,nucleus	cytosol		cytosol	cytosol	Tair: "plastid" 18431481			Q8RX87	plastid:18431481		plastid:21531424;plastid:20061580;plastid:18431481	AT3G27960.1:21798944;AT4G29820.1:21798944	20061580:Ferro M, et al.,2010;21531424:Kong RP, et al.,2011;21798944:None None,2011;18431481:Zybailov B, et al.,2008	20061580:Ferro M, et al.,2010;21531424:Kong RP, et al.,2011;21798944:None None,2011;18431481:Zybailov B, et al.,2008	20061580:Ferro M, et al.,2010;18431481:Zybailov B, et al.,2008	21798944:None None,2011
AT5G20350.1	Ankyrin repeat family protein with DHHC zinc finger domain;Encodes a protein containing ankyrin and DHHC-CRD domain. Acts to restrict the size of the swelling that forms at the beginning of root hair cell growth, possibly by a mechanism that requires RHD1. Mutant displays defects in both root hair and pollen tube growth.	5	53	2	620	68237.4	6.8057	-0.165161	golgi	cytosol,mitochondrion,nucleus,plasma membrane	cytosol		nucleus						cytosol			nucleus	mitochondrion				mitochondrion	cytosol,nucleus	cytosol		plasma membrane	nucleus	SwissProt: "plasma membrane" 16381842		plasma membrane:16381842	Q52T38		golgi:22430844	golgi:22923678;golgi:21826108;golgi:22430844;plasma membrane:21433285;plasma membrane:19334764		21826108:Drakakaki G, et al.,2012;19334764:Mitra SK, et al.,2009;22923678:Nikolovski N, et al.,2012;22430844:Parsons HT, et al.,2012;21433285:Zhang ZJ, et al.,2011	19334764:Mitra SK, et al.,2009;22923678:Nikolovski N, et al.,2012;21433285:Zhang ZJ, et al.,2011	19334764:Mitra SK, et al.,2009;22923678:Nikolovski N, et al.,2012
AT5G23120.1	photosystem II stability/assembly factor, chloroplast (HCF136);encodes a stability and/or assembly factor of photosystem II	5	213	6	403	44105.9	7.48695	-0.292804	plastid	cytosol,mitochondrion,extracellular,plastid	cytosol	mitochondrion,plastid	plastid	plastid	plastid	plastid		mitochondrion	plastid		plastid	plastid	plastid	plastid	plastid		mitochondrion	plastid	extracellular	plastid	plastid	plastid	Amigo: "plastid" 11826309|Amigo: "plastid" 9736608|Amigo: "plastid" 11719511|SwissProt: "plastid" 16381842|Tair: "plastid" 11719511|Tair: "plastid" 14729914|Tair: "plastid" 15028209|Tair: "plastid" 18633119|Tair: "plastid" 15322131|Tair: "plastid" 9736608	plastid:11719511;plastid:11826309;plastid:9736608	plastid:16381842	O82660	plastid:15028209;plastid:11719511;plastid:15322131;plastid:9736608;plastid:14729914;plastid:18633119		plastid:21539947;plastid:21531424;plastid:20423899;plastid:20061580;plastid:18633119;plastid:18433418;plastid:18431481;plastid:16923014;plastid:16648217;plastid:16207701;plastid:15322131;plastid:15028209;plastid:14729914;plastid:11826309;plastid:11719511	AT1G31880.1:21798944;AT1G70410.1:21798944;AT2G39800.1:21798944;AT3G02150.1:21798944	20061580:Ferro M, et al.,2010;14729914:Friso G, et al.,2004;16648217:Giacomelli L, et al.,2006;16923014:Goulas E, et al.,2006;21539947:Granlund I, et al.,2011;15028209:Kleffmann T, et al.,2004;21531424:Kong RP, et al.,2011;21798944:None None,2011;20423899:Olinares PD, et al.,2010;11826309:Peltier JB, et al.,2002;15322131:Peltier JB, et al.,2004;16207701:Peltier JB, et al.,2006;18633119:Rutschow H…	20061580:Ferro M, et al.,2010;14729914:Friso G, et al.,2004;16648217:Giacomelli L, et al.,2006;16923014:Goulas E, et al.,2006;21539947:Granlund I, et al.,2011;15028209:Kleffmann T, et al.,2004;21531424:Kong RP, et al.,2011;21798944:None None,2011;20423899:Olinares PD, et al.,2010;11826309:Peltier JB, et al.,2002;15322131:Peltier JB, et al.,2004;16207701:Peltier JB, et al.,2006;18633119:Rutschow H…	20061580:Ferro M, et al.,2010;14729914:Friso G, et al.,2004;16648217:Giacomelli L, et al.,2006;16923014:Goulas E, et al.,2006;15028209:Kleffmann T, et al.,2004;20423899:Olinares PD, et al.,2010;11826309:Peltier JB, et al.,2002;15322131:Peltier JB, et al.,2004;16207701:Peltier JB, et al.,2006;11719511:Schubert M, et al.,2002;18433418:StrÃ¶her E, et al.,2008;18431481:Zybailov B, et al.,2008	21798944:None None,2011
AT5G25980.1	glucoside glucohydrolase 2;Myrosinase (thioglucoside glucohydrolase) gene involved in glucosinoloate metabolism.	5	249	3	467	53425.4	6.8902	-0.407281	vacuole	cytosol,endoplasmic reticulum,golgi,vacuole,plastid,extracellular	cytosol		extracellular,endoplasmic reticulum,golgi		vacuole	extracellular,endoplasmic reticulum,golgi			vacuole			vacuole	extracellular,endoplasmic reticulum,golgi	extracellular,endoplasmic reticulum,golgi	extracellular,endoplasmic reticulum,golgi		extracellular,endoplasmic reticulum,golgi	extracellular,endoplasmic reticulum,golgi	cytosol	extracellular,endoplasmic reticulum,golgi	plastid	endoplasmic reticulum	Tair: "vacuole" 15539469|Tair: "peroxisome" 17951448|Tair: "plastid" 18431481			Q9C5C2	vacuole:15539469;plastid:18431481;peroxisome:17951448		extracellular:16356755;nucleus:23396599;peroxisome:19329564;peroxisome:17951448;plasma membrane:22215637;plastid:15028209;vacuole:15539469		15539469:Carter C, et al.,2004;22215637:Elmore JM, et al.,2012;16356755:Jamet E, et al.,2006;15028209:Kleffmann T, et al.,2004;17951448:Reumann S, et al.,2007;19329564:Reumann S, et al.,2009;23396599:Sakamoto Y, et al.,2013	15539469:Carter C, et al.,2004;22215637:Elmore JM, et al.,2012;16356755:Jamet E, et al.,2006;15028209:Kleffmann T, et al.,2004	15539469:Carter C, et al.,2004;22215637:Elmore JM, et al.,2012;16356755:Jamet E, et al.,2006;15028209:Kleffmann T, et al.,2004
AT5G26000.1	thioglucoside glucohydrolase 1;member of Glycoside Hydrolase Family 1. encodes one of two known functional myrosinase enzymes in Arabidopsis. The enzyme catalyzes the hydrolysis of glucosinolates into compounds that are toxic to various microbes and herbivores.	5	1503	6	541	61135.9	5.70319	-0.404067	vacuole	cytosol,endoplasmic reticulum,golgi,vacuole,plastid,extracellular	extracellular		extracellular,endoplasmic reticulum,golgi		vacuole	extracellular,endoplasmic reticulum,golgi			vacuole			vacuole	extracellular,endoplasmic reticulum,golgi	extracellular,endoplasmic reticulum,golgi	extracellular,endoplasmic reticulum,golgi		extracellular,endoplasmic reticulum,golgi	extracellular,endoplasmic reticulum,golgi	cytosol	extracellular,endoplasmic reticulum,golgi	plastid	endoplasmic reticulum	SwissProt: "vacuole" 16381842|Tair: "vacuole" 15539469|Tair: "peroxisome" 17951448|Tair: "plastid" 18431481|Tair: "plastid" 15028209		vacuole:16381842	P37702	plastid:15028209;vacuole:15539469;plastid:18431481;peroxisome:17951448	endoplasmic reticulum:19880612;vacuole:19880612	nucleus:23396599;peroxisome:19329564;peroxisome:17951448;plasma membrane:22215637;plastid:20061580;plastid:16648217;plastid:15028209;vacuole:15539469	AT5G42980.1:15352244	19880612:Agee AE, et al.,2010;15539469:Carter C, et al.,2004;22215637:Elmore JM, et al.,2012;20061580:Ferro M, et al.,2010;16648217:Giacomelli L, et al.,2006;15028209:Kleffmann T, et al.,2004;15352244:Marchand C, et al.,2004;17951448:Reumann S, et al.,2007;19329564:Reumann S, et al.,2009;23396599:Sakamoto Y, et al.,2013	15539469:Carter C, et al.,2004;22215637:Elmore JM, et al.,2012;20061580:Ferro M, et al.,2010;16648217:Giacomelli L, et al.,2006;15028209:Kleffmann T, et al.,2004;15352244:Marchand C, et al.,2004	15539469:Carter C, et al.,2004;22215637:Elmore JM, et al.,2012;20061580:Ferro M, et al.,2010;16648217:Giacomelli L, et al.,2006;15028209:Kleffmann T, et al.,2004	15352244:Marchand C, et al.,2004
AT5G27560.1	Domain of unknown function (DUF1995);	5	37	2	341	38047.9	4.46243	-0.278299	plastid	cytosol,mitochondrion,plastid	plastid		plastid	plastid		plastid		mitochondrion	plastid		plastid	plastid	plastid	plastid	plastid		mitochondrion	plastid	cytosol	plastid	plastid	plastid	Amigo: "plastid" 18431481|Tair: "plastid" 18431481	plastid:18431481		Q94K68	plastid:18431481	plastid:19224954	plastid:20061580;plastid:18431481		20061580:Ferro M, et al.,2010;19224954:Ishikawa M, et al.,2009;18431481:Zybailov B, et al.,2008	20061580:Ferro M, et al.,2010;18431481:Zybailov B, et al.,2008	20061580:Ferro M, et al.,2010;18431481:Zybailov B, et al.,2008
AT5G35630.1	glutamine synthetase 2;chloroplastic glutamine synthetase	5	763	9	430	47413.1	6.86395	-0.413256	plastid	cytosol,mitochondrion,plastid	cytosol	mitochondrion,plastid	plastid	plastid	plastid	mitochondrion		mitochondrion	cytosol		plastid	mitochondrion,plastid	plastid	plastid	plastid		plastid	plastid	mitochondrion	plastid	plastid	plastid	Amigo: "mitochondrion,plastid" 15273293|Amigo: "plastid" 10482686|SwissProt: "mitochondrion,plastid" 16381842|Tair: "plastid" 16207701|Tair: "mitochondrion,plastid" 15273293|Tair: "plastid" 18431481|Tair: "plastid" 12938931|Tair: "plastid" 15322131	mitochondrion:15273293;plastid:10482686;plastid:15273293	plastid:16381842;mitochondrion:16381842	Q43127	plastid:15322131;plastid:15273293;plastid:18431481;mitochondrion:15273293;plastid:12938931;plastid:16207701	mitochondrion:15273293;plastid:15273293	plasma membrane:22215637;plasma membrane:19334764;plastid:21539947;plastid:21531424;plastid:20423899;plastid:20061580;plastid:18633119;plastid:18431481;plastid:16648217;plastid:16207701;plastid:15322131;plastid:15028209;plastid:12938931	AT5G42980.1:15352244	22215637:Elmore JM, et al.,2012;20061580:Ferro M, et al.,2010;12938931:Froehlich JE, et al.,2003;16648217:Giacomelli L, et al.,2006;21539947:Granlund I, et al.,2011;15028209:Kleffmann T, et al.,2004;21531424:Kong RP, et al.,2011;15352244:Marchand C, et al.,2004;19334764:Mitra SK, et al.,2009;20423899:Olinares PD, et al.,2010;15322131:Peltier JB, et al.,2004;16207701:Peltier JB, et al.,2006;186331…	22215637:Elmore JM, et al.,2012;20061580:Ferro M, et al.,2010;12938931:Froehlich JE, et al.,2003;16648217:Giacomelli L, et al.,2006;21539947:Granlund I, et al.,2011;15028209:Kleffmann T, et al.,2004;21531424:Kong RP, et al.,2011;15352244:Marchand C, et al.,2004;19334764:Mitra SK, et al.,2009;20423899:Olinares PD, et al.,2010;15322131:Peltier JB, et al.,2004;16207701:Peltier JB, et al.,2006;186331…	22215637:Elmore JM, et al.,2012;20061580:Ferro M, et al.,2010;12938931:Froehlich JE, et al.,2003;16648217:Giacomelli L, et al.,2006;15028209:Kleffmann T, et al.,2004;19334764:Mitra SK, et al.,2009;20423899:Olinares PD, et al.,2010;15322131:Peltier JB, et al.,2004;16207701:Peltier JB, et al.,2006;18431481:Zybailov B, et al.,2008	15352244:Marchand C, et al.,2004
AT5G38520.1	alpha/beta-Hydrolases superfamily protein;	5	81	4	362	39571.8	7.0333	-0.000276243	plastid	cytosol,mitochondrion,plastid	plastid		plastid	plastid		mitochondrion		mitochondrion	plastid		plastid	plastid	mitochondrion	plastid	plastid		mitochondrion	plastid	cytosol	plastid	plastid	mitochondrion	Amigo: "plastid" 18431481|Amigo: "plastid" 12938931|Tair: "plastid" 18431481|Tair: "plastid" 12938931	plastid:12938931;plastid:18431481		Q9FFW9	plastid:18431481;plastid:12938931		plastid:21531424;plastid:20061580;plastid:18431481;plastid:12938931		20061580:Ferro M, et al.,2010;12938931:Froehlich JE, et al.,2003;21531424:Kong RP, et al.,2011;18431481:Zybailov B, et al.,2008	20061580:Ferro M, et al.,2010;12938931:Froehlich JE, et al.,2003;21531424:Kong RP, et al.,2011;18431481:Zybailov B, et al.,2008	20061580:Ferro M, et al.,2010;12938931:Froehlich JE, et al.,2003;18431481:Zybailov B, et al.,2008
AT5G39410.1	Saccharopine dehydrogenase ;	5	48	9	454	49683.8	8.44851	-0.178194	mitochondrion	cytosol,mitochondrion,nucleus,plasma membrane,plastid	plasma membrane		nucleus	plastid					cytosol		plastid	mitochondrion	mitochondrion				plastid	cytosol,nucleus	cytosol		nucleus	cytosol	Amigo: "mitochondrion" 15276431|Amigo: "plasma membrane" 17317660|Amigo: "vacuole" 15539469|Amigo: "plastid" 12938931|Amigo: "mitochondrion" 14671022|Amigo: "plasma membrane" 17151019|SwissProt: "mitochondrion" 16381842|Tair: "mitochondrion" 14671022|Tair: "vacuole" 15539469|Tair: "plastid" 12938931|Tair: "mitochondrion" 15276431|Tair: "plasma membrane" 17317660	mitochondrion:14671022;mitochondrion:15276431;plasma membrane:17151019;plasma membrane:17317660;plastid:12938931;vacuole:15539469	mitochondrion:16381842	Q8LGI2	plasma membrane:17317660;vacuole:15539469;mitochondrion:14671022;mitochondrion:15276431;plastid:12938931		mitochondrion:21841088;mitochondrion:15276431;mitochondrion:14671022;plasma membrane:22923678;plasma membrane:22215637;plasma membrane:21433285;plasma membrane:19334764;plasma membrane:17317660;plastid:20061580;plastid:12938931;vacuole:17151019		17317660:Benschop JJ, et al.,2007;15276431:Brugiere S, et al.,2004;22215637:Elmore JM, et al.,2012;20061580:Ferro M, et al.,2010;12938931:Froehlich JE, et al.,2003;14671022:Heazlewood JL, et al.,2004;17151019:Jaquinod M, et al.,2007;21841088:Klodmann J, et al.,2011;19334764:Mitra SK, et al.,2009;22923678:Nikolovski N, et al.,2012;21433285:Zhang ZJ, et al.,2011	17317660:Benschop JJ, et al.,2007;15276431:Brugiere S, et al.,2004;22215637:Elmore JM, et al.,2012;20061580:Ferro M, et al.,2010;12938931:Froehlich JE, et al.,2003;14671022:Heazlewood JL, et al.,2004;21841088:Klodmann J, et al.,2011;19334764:Mitra SK, et al.,2009;22923678:Nikolovski N, et al.,2012;21433285:Zhang ZJ, et al.,2011	17317660:Benschop JJ, et al.,2007;15276431:Brugiere S, et al.,2004;22215637:Elmore JM, et al.,2012;20061580:Ferro M, et al.,2010;12938931:Froehlich JE, et al.,2003;14671022:Heazlewood JL, et al.,2004;19334764:Mitra SK, et al.,2009;22923678:Nikolovski N, et al.,2012
AT5G42390.1	Insulinase (Peptidase family M16) family protein;	5	68	1	1265	140615	6.5563	-0.284348	plastid	cytosol,mitochondrion,nucleus,plastid	plastid		plastid	plastid		mitochondrion	mitochondrion		plastid		plastid	mitochondrion,plastid	plastid	plastid	plastid		mitochondrion	plastid	cytosol	plastid	plastid	nucleus	Amigo: "mitochondrion" 14671022|Amigo: "plastid" 18431481|Amigo: "plastid" 18633119|Tair: "mitochondrion" 14671022|Tair: "plastid" 18431481|Tair: "plastid" 18633119	mitochondrion:14671022;plastid:18431481;plastid:18633119		Q9FIH8	mitochondrion:14671022;plastid:18633119;plastid:18431481		mitochondrion:14671022;plastid:21531424;plastid:20061580;plastid:18633119;plastid:18431481		20061580:Ferro M, et al.,2010;14671022:Heazlewood JL, et al.,2004;21531424:Kong RP, et al.,2011;18633119:Rutschow H, et al.,2008;18431481:Zybailov B, et al.,2008	20061580:Ferro M, et al.,2010;14671022:Heazlewood JL, et al.,2004;21531424:Kong RP, et al.,2011;18633119:Rutschow H, et al.,2008;18431481:Zybailov B, et al.,2008	20061580:Ferro M, et al.,2010;14671022:Heazlewood JL, et al.,2004;18431481:Zybailov B, et al.,2008
AT5G44720.1	Molybdenum cofactor sulfurase family protein;	5	89	3	308	34800.7	5.29879	-0.352273	cytosol	cytosol,mitochondrion,nucleus,plastid	cytosol		nucleus			plastid			cytosol			plastid,nucleus	mitochondrion				mitochondrion	cytosol,nucleus	cytosol		nucleus	cytosol				O48588
AT5G59250.1	Major facilitator superfamily protein;	5	60	4	558	59832.7	9.13907	0.549104	plastid	mitochondrion,plastid,extracellular,plasma membrane	plasma membrane		plastid			plastid		mitochondrion	plastid		plastid	plasma membrane	plastid	plastid	plastid		mitochondrion	mitochondrion	extracellular	plastid	plastid	plasma membrane	Amigo: "plastid" 18431481|Amigo: "plastid" 12766230|Amigo: "plastid" 12938931|Amigo: "plastid" 15028209|SwissProt: "plasma membrane" 16381842|Tair: "plastid" 12938931|Tair: "plastid" 15028209	plastid:12766230;plastid:12938931;plastid:15028209;plastid:18431481	plasma membrane:16381842	Q0WWW9	plastid:15028209;plastid:12938931		plastid:21531424;plastid:20061580;plastid:18431481;plastid:15028209;plastid:12938931;plastid:12766230		12766230:Ferro M, et al.,2003;20061580:Ferro M, et al.,2010;12938931:Froehlich JE, et al.,2003;15028209:Kleffmann T, et al.,2004;21531424:Kong RP, et al.,2011;18431481:Zybailov B, et al.,2008	12766230:Ferro M, et al.,2003;20061580:Ferro M, et al.,2010;12938931:Froehlich JE, et al.,2003;15028209:Kleffmann T, et al.,2004;21531424:Kong RP, et al.,2011;18431481:Zybailov B, et al.,2008	12766230:Ferro M, et al.,2003;20061580:Ferro M, et al.,2010;12938931:Froehlich JE, et al.,2003;15028209:Kleffmann T, et al.,2004;18431481:Zybailov B, et al.,2008

## Sheet: lhycca1_ED_Loc
Protein Properties									Location Consensus	Location Predictors																							Location Annotators					Location Experiments			Publications and PubMed ID
Gene	Description	Chromosome	ESTs	Full-length cDNAs	Amino Acid Residues	Molecular Weight	Isoelectric Point	GRAVY	Location SUBAcon	Location All Predictors	Location AdaBoost	Location ATP	Location BaCelLo	Location ChloroP 1.1	Location EpiLoc	Location iPSORT	Location MitoPred	Location MitoProt	Location MultiLoc2	Location Nucleo	Location PCLR 0.9	Location Plant-mPLoc	Location PProwler 1.2	Location Predotar v1.03	Location PredSL	Location PTS1	Location SLPFA	Location SLP-Local	Location SubLoc	Location TargetP 1.1	Location WoLF PSORT	Location YLoc	Location All Annotators	Location AmiGO	Location Swiss-Prot	Swiss-Prot ID	Location TAIR10	Location GFP	Location Mass Spec	PPI	All Publications	Publications GFP	Publications Mass Spec	Publications PPI
AT1G01090.1	pyruvate dehydrogenase E1 alpha;pyruvate dehydrogenase E1 alpha subunit	1	290	9	428	47176.6	7.54509	-0.269393	plastid	cytosol,mitochondrion,plastid	cytosol		plastid	plastid	mitochondrion	mitochondrion	mitochondrion	mitochondrion	plastid		plastid	plastid	plastid	plastid	plastid		mitochondrion	plastid	mitochondrion	plastid	plastid	mitochondrion	Amigo: "plastid" 9393637|Tair: "plastid" 18431481|Tair: "plastid" 12938931	plastid:9393637		O24457	plastid:18431481;plastid:12938931		plastid:21531424;plastid:20423899;plastid:20061580;plastid:18431481;plastid:12938931	AT2G01760.1:18642946;AT5G50850.1:21798944	18642946:Dortay H, et al.,2008;20061580:Ferro M, et al.,2010;12938931:Froehlich JE, et al.,2003;21531424:Kong RP, et al.,2011;21798944:None None,2011;20423899:Olinares PD, et al.,2010;18431481:Zybailov B, et al.,2008	18642946:Dortay H, et al.,2008;20061580:Ferro M, et al.,2010;12938931:Froehlich JE, et al.,2003;21531424:Kong RP, et al.,2011;21798944:None None,2011;20423899:Olinares PD, et al.,2010;18431481:Zybailov B, et al.,2008	20061580:Ferro M, et al.,2010;12938931:Froehlich JE, et al.,2003;20423899:Olinares PD, et al.,2010;18431481:Zybailov B, et al.,2008	18642946:Dortay H, et al.,2008;21798944:None None,2011
AT1G01820.1	peroxin 11c;member of the peroxin11 (PEX11) gene family, integral to peroxisome membrane, controls peroxisome proliferation.	1	51	9	235	25913.9	10.4065	-0.0229787	peroxisome	mitochondrion,nucleus,plasma membrane,endoplasmic reticulum,peroxisome	plasma membrane		nucleus						peroxisome			peroxisome	mitochondrion				mitochondrion	mitochondrion	mitochondrion		endoplasmic reticulum	peroxisome	Amigo: "peroxisome" 17220199|SwissProt: "peroxisome" 16381842|Tair: "peroxisome" 17220199	peroxisome:17220199	peroxisome:16381842	Q9LQ73	peroxisome:17220199	peroxisome:16636080	peroxisome:19329564;peroxisome:18931141;plasma membrane:19334764		18931141:Eubel H, et al.,2008;16636080:Lingard MJ, et al.,2006;19334764:Mitra SK, et al.,2009;19329564:Reumann S, et al.,2009	19334764:Mitra SK, et al.,2009	19334764:Mitra SK, et al.,2009
AT1G03090.1	methylcrotonyl-CoA carboxylase alpha chain, mitochondrial / 3-methylcrotonyl-CoA carboxylase 1 (MCCA);MCCA is the biotinylated subunit of the dimer MCCase, which is involved in leucine degradation. Both subunits are nuclear coded and the active enzyme is located in the mitochondrion.	1	29	1	714	78373.4	6.77947	-0.284174	mitochondrion	cytosol,mitochondrion,plastid	cytosol		mitochondrion		mitochondrion	mitochondrion	mitochondrion	mitochondrion	mitochondrion		plastid	mitochondrion	mitochondrion	mitochondrion	mitochondrion		mitochondrion	mitochondrion	cytosol	mitochondrion	mitochondrion	mitochondrion	Amigo: "mitochondrion" 12068107|SwissProt: "mitochondrion" 16381842|Tair: "mitochondrion" 12068107|Tair: "mitochondrion" 18385124	mitochondrion:12068107	mitochondrion:16381842	Q42523	mitochondrion:18385124;mitochondrion:12068107		mitochondrion:18385124		18385124:Lee CP, et al.,2008	18385124:Lee CP, et al.,2008	18385124:Lee CP, et al.,2008
AT1G03160.1	FZO-like;A new plant-specific member of the dynamin superfamily; defines a new protein class within the dynamin superfamily of membrane remodeling GTPases that regulates organization of the thylakoid network in plants. Targeted to chloroplasts and associated with thylakoid and envelope membranes as punctate structures. Knockout mutants have abnormalities in chloroplast and thylakoid morphology, i…	1	35	1	912	100736	5.63419	-0.102741	plastid	cytosol,mitochondrion,plastid	plastid	mitochondrion,plastid	plastid	plastid		mitochondrion		mitochondrion	plastid		plastid	plastid	plastid	mitochondrion	plastid		plastid	plastid	cytosol	plastid	plastid	mitochondrion	Amigo: "plastid" 16617119|Tair: "plastid" 18431481|Tair: "plastid" 16617119	plastid:16617119		Q1KPV0	plastid:16617119;plastid:18431481	plastid:16617119	cytosol:22522809;plastid:21531424;plastid:18431481		16617119:Gao H, et al.,2006;22522809:Hummel M, et al.,2012;21531424:Kong RP, et al.,2011;18431481:Zybailov B, et al.,2008	22522809:Hummel M, et al.,2012;21531424:Kong RP, et al.,2011;18431481:Zybailov B, et al.,2008	22522809:Hummel M, et al.,2012;18431481:Zybailov B, et al.,2008
AT1G03230.1	Eukaryotic aspartyl protease family protein;	1	42	3	434	46150.6	9.456	0.232258	extracellular	plastid,endoplasmic reticulum,golgi,vacuole,extracellular,plasma membrane	plasma membrane		extracellular,endoplasmic reticulum,golgi	plastid		extracellular,endoplasmic reticulum,golgi			vacuole		plastid	plasma membrane	extracellular,endoplasmic reticulum,golgi	extracellular,endoplasmic reticulum,golgi	extracellular,endoplasmic reticulum,golgi		extracellular,endoplasmic reticulum,golgi	extracellular,endoplasmic reticulum,golgi	extracellular	extracellular,endoplasmic reticulum,golgi	plastid	vacuole				Q9ZVS5			extracellular:21109274;extracellular:16729891;extracellular:16356755;extracellular:15593128;golgi:22430844;plasma membrane:22923678;plasma membrane:22318864;plasma membrane:19334764		15593128:Boudart G, et al.,2005;16729891:Feiz L, et al.,2006;16356755:Jamet E, et al.,2006;22318864:Li B, et al.,2012;19334764:Mitra SK, et al.,2009;22923678:Nikolovski N, et al.,2012;22430844:Parsons HT, et al.,2012;21109274:Zhang Y, et al.,2011	15593128:Boudart G, et al.,2005;16729891:Feiz L, et al.,2006;16356755:Jamet E, et al.,2006;22318864:Li B, et al.,2012;19334764:Mitra SK, et al.,2009;22923678:Nikolovski N, et al.,2012;21109274:Zhang Y, et al.,2011	15593128:Boudart G, et al.,2005;16356755:Jamet E, et al.,2006;22318864:Li B, et al.,2012;19334764:Mitra SK, et al.,2009;22923678:Nikolovski N, et al.,2012;21109274:Zhang Y, et al.,2011
AT1G04420.1	NAD(P)-linked oxidoreductase superfamily protein;	1	77	5	412	46429.6	8.75652	-0.281553	plastid	mitochondrion,plastid,endoplasmic reticulum	plastid	mitochondrion,plastid	plastid	plastid	endoplasmic reticulum	plastid		mitochondrion	plastid		plastid	plastid	plastid	plastid	plastid		plastid	plastid	mitochondrion	plastid	plastid	plastid	Amigo: "plastid" 16207701|Amigo: "plastid" 12938931|Amigo: "plastid" 18431481|Amigo: "plastid" 18633119|Tair: "plastid" 16207701|Tair: "plastid" 18431481|Tair: "plastid" 12938931	plastid:12938931;plastid:16207701;plastid:18431481;plastid:18633119		Q8VZ23	plastid:12938931;plastid:18431481;plastid:16207701		plasma membrane:19334764;plastid:21531424;plastid:20423899;plastid:20061580;plastid:18633119;plastid:18431481;plastid:16207701;plastid:12938931		20061580:Ferro M, et al.,2010;12938931:Froehlich JE, et al.,2003;21531424:Kong RP, et al.,2011;19334764:Mitra SK, et al.,2009;20423899:Olinares PD, et al.,2010;16207701:Peltier JB, et al.,2006;18633119:Rutschow H, et al.,2008;18431481:Zybailov B, et al.,2008	20061580:Ferro M, et al.,2010;12938931:Froehlich JE, et al.,2003;21531424:Kong RP, et al.,2011;19334764:Mitra SK, et al.,2009;20423899:Olinares PD, et al.,2010;16207701:Peltier JB, et al.,2006;18633119:Rutschow H, et al.,2008;18431481:Zybailov B, et al.,2008	20061580:Ferro M, et al.,2010;12938931:Froehlich JE, et al.,2003;19334764:Mitra SK, et al.,2009;20423899:Olinares PD, et al.,2010;16207701:Peltier JB, et al.,2006;18431481:Zybailov B, et al.,2008
AT1G04620.1	coenzyme F420 hydrogenase family / dehydrogenase, beta subunit family;	1	14	5	462	51664.4	8.23792	-0.294372	plastid	cytosol,mitochondrion,nucleus,plastid	cytosol		plastid	plastid	nucleus	mitochondrion		mitochondrion	cytosol		plastid	mitochondrion	plastid	mitochondrion			plastid	mitochondrion	cytosol	plastid	plastid	plastid				Q8GS60			plasma membrane:19334764;plastid:20061580		20061580:Ferro M, et al.,2010;19334764:Mitra SK, et al.,2009	20061580:Ferro M, et al.,2010;19334764:Mitra SK, et al.,2009	20061580:Ferro M, et al.,2010;19334764:Mitra SK, et al.,2009
AT1G04850.1	ubiquitin-associated (UBA)/TS-N domain-containing protein;	1	116	3	413	46605.7	6.03764	-0.752784	cytosol	cytosol,endoplasmic reticulum,golgi,nucleus,mitochondrion,extracellular,plasma membrane	nucleus		nucleus		plasma membrane				cytosol	nucleus		nucleus	mitochondrion		extracellular,endoplasmic reticulum,golgi		mitochondrion	cytosol,nucleus	nucleus		cytosol	cytosol				Q9MAT3			cytosol:21166475	AT1G74890.1:18642946	18642946:Dortay H, et al.,2008;21166475:Ito J, et al.,2011	18642946:Dortay H, et al.,2008;21166475:Ito J, et al.,2011	21166475:Ito J, et al.,2011	18642946:Dortay H, et al.,2008
AT1G05010.1	ethylene-forming enzyme;Encodes 1-aminocyclopropane-1-carboxylate oxidase	1	247	4	323	36678.9	5.0142	-0.478328	cytosol	cytosol,mitochondrion,nucleus,plastid,peroxisome	cytosol		cytosol		plastid				peroxisome			cytosol	mitochondrion				mitochondrion	cytosol,nucleus	cytosol		cytosol	cytosol				Q06588
AT1G06000.1	UDP-Glycosyltransferase superfamily protein;encodes a flavonol-7-O-rhamnosyltransferase involved in the formation of rhamnosylated flavonols	1	96	6	435	48124.9	6.11752	-0.0342529	cytosol,mitochondrion	cytosol,endoplasmic reticulum,golgi,plastid,nucleus,mitochondrion,extracellular	cytosol		cytosol			mitochondrion			cytosol			plastid	mitochondrion		extracellular,endoplasmic reticulum,golgi		mitochondrion	cytosol,nucleus	cytosol		plastid	mitochondrion				Q9LNE6			plasma membrane:19334764		19334764:Mitra SK, et al.,2009	19334764:Mitra SK, et al.,2009	19334764:Mitra SK, et al.,2009
AT1G06400.1	Ras-related small GTP-binding family protein;small GTP-binding protein (ara-2)	1	96	5	216	23928.4	6.93703	-0.305093	cytosol	cytosol,mitochondrion,nucleus,plastid	cytosol		nucleus		plastid				cytosol			cytosol,nucleus	mitochondrion				mitochondrion	cytosol,nucleus	mitochondrion		cytosol	cytosol	SwissProt: "plasma membrane" 16381842|Tair: "plasma membrane" 17317660		plasma membrane:16381842	P28185	plasma membrane:17317660	cytosol:22974509	golgi:21826108;plasma membrane:22215637;plasma membrane:19334764;plasma membrane:17317660		22974509:Asaoka R, et al.,2012;17317660:Benschop JJ, et al.,2007;21826108:Drakakaki G, et al.,2012;22215637:Elmore JM, et al.,2012;19334764:Mitra SK, et al.,2009	17317660:Benschop JJ, et al.,2007;22215637:Elmore JM, et al.,2012;19334764:Mitra SK, et al.,2009	17317660:Benschop JJ, et al.,2007;22215637:Elmore JM, et al.,2012;19334764:Mitra SK, et al.,2009
AT1G08550.1	non-photochemical quenching 1;Violaxanthin deepoxidase involved in xanthophyll cycle.Two major consequences of the npq1 mutation are the absence of zeaxanthin formation in strong light and the partial inhibition of the quenching of singlet excited chlorophylls in the photosystem II light-harvesting complex	1	28	2	462	52019.9	4.92659	-0.319697	plastid	cytosol,mitochondrion,nucleus,plastid	cytosol	mitochondrion,plastid	nucleus						cytosol	nucleus		plastid	mitochondrion	plastid	plastid		mitochondrion	mitochondrion	cytosol		cytosol	cytosol	Amigo: "plastid" 11719511|Amigo: "plastid" 11058750|SwissProt: "plastid" 16381842|Tair: "plastid" 11719511|Tair: "plastid" 18431481	plastid:11058750;plastid:11719511	plastid:16381842	Q39249	plastid:11719511;plastid:18431481		plastid:21539947;plastid:21531424;plastid:20061580;plastid:20049866;plastid:18431481;plastid:11719511		20061580:Ferro M, et al.,2010;21539947:Granlund I, et al.,2011;20049866:Hall M, et al.,2010;21531424:Kong RP, et al.,2011;11719511:Schubert M, et al.,2002;18431481:Zybailov B, et al.,2008	20061580:Ferro M, et al.,2010;21539947:Granlund I, et al.,2011;20049866:Hall M, et al.,2010;21531424:Kong RP, et al.,2011;11719511:Schubert M, et al.,2002;18431481:Zybailov B, et al.,2008	20061580:Ferro M, et al.,2010;20049866:Hall M, et al.,2010;11719511:Schubert M, et al.,2002;18431481:Zybailov B, et al.,2008
AT1G08980.1	amidase 1;Encodes an enzyme with similarity to bacterial acylamidohydrolases and exhibits indole-3-acetamide amidohydrolase activity in vitro. This enzyme may be involved in the in vivo biosynthesis of indole-acetic acid from indole-3-acetamide, a native metabolite of A. thaliana. It appears to exist as a monomer.	1	81	7	425	45058.9	6.22927	0.161882	cytosol	cytosol,plastid,nucleus,mitochondrion,extracellular,plasma membrane	plasma membrane		nucleus	plastid	nucleus	plastid			cytosol			plastid	mitochondrion		plastid		plastid	cytosol,nucleus	extracellular		cytosol	cytosol				Q9FR37		cytosol:16738862;nucleus:16738862;unclear:14741350	cytosol:21166475		14741350:Chew O, et al.,2004;21166475:Ito J, et al.,2011;16738862:Pollmann S, et al.,2006	21166475:Ito J, et al.,2011	21166475:Ito J, et al.,2011
AT1G09310.1	Protein of unknown function, DUF538;	1	972	6	179	19948.1	5.06359	-0.36648	cytosol	cytosol,mitochondrion,nucleus,plastid	cytosol		nucleus						cytosol			plastid	mitochondrion				mitochondrion	cytosol,nucleus	nucleus		cytosol	cytosol				Q9ZPZ4			plasma membrane:22215637;plasma membrane:19334764;plastid:20061580	AT5G42980.1:15352244	22215637:Elmore JM, et al.,2012;20061580:Ferro M, et al.,2010;15352244:Marchand C, et al.,2004;19334764:Mitra SK, et al.,2009	22215637:Elmore JM, et al.,2012;20061580:Ferro M, et al.,2010;15352244:Marchand C, et al.,2004;19334764:Mitra SK, et al.,2009	22215637:Elmore JM, et al.,2012;20061580:Ferro M, et al.,2010;19334764:Mitra SK, et al.,2009	15352244:Marchand C, et al.,2004
AT1G12000.1	Phosphofructokinase family protein;	1	184	2	566	61463	5.95377	-0.179682	cytosol	cytosol,endoplasmic reticulum,golgi,plastid,mitochondrion,extracellular	cytosol		plastid		extracellular	mitochondrion			plastid		plastid	cytosol,plastid	plastid	plastid	plastid		extracellular,endoplasmic reticulum,golgi	plastid	cytosol	plastid	plastid	cytosol				Q8W4M5			cytosol:21166475;plasma membrane:19334764		21166475:Ito J, et al.,2011;19334764:Mitra SK, et al.,2009	21166475:Ito J, et al.,2011;19334764:Mitra SK, et al.,2009	21166475:Ito J, et al.,2011;19334764:Mitra SK, et al.,2009
AT1G12230.1	Aldolase superfamily protein;	1	134	9	405	43996.5	6.87925	-0.0330864	plastid	mitochondrion,plastid,nucleus	plastid	mitochondrion,plastid	plastid	plastid		plastid		mitochondrion	plastid		plastid	plastid	plastid	plastid	plastid		mitochondrion	plastid	nucleus	plastid	plastid	plastid	Amigo: "plastid" 18431481|Tair: "plastid" 18431481	plastid:18431481		Q9FWX0	plastid:18431481		plastid:21531424;plastid:20423899;plastid:20061580;plastid:18431481		20061580:Ferro M, et al.,2010;21531424:Kong RP, et al.,2011;20423899:Olinares PD, et al.,2010;18431481:Zybailov B, et al.,2008	20061580:Ferro M, et al.,2010;21531424:Kong RP, et al.,2011;20423899:Olinares PD, et al.,2010;18431481:Zybailov B, et al.,2008	20061580:Ferro M, et al.,2010;20423899:Olinares PD, et al.,2010;18431481:Zybailov B, et al.,2008
AT1G12240.1	Glycosyl hydrolases family 32 protein;	1	101	1	664	73847.9	5.30235	-0.284639	vacuole	cytosol,endoplasmic reticulum,golgi,vacuole,plastid,nucleus,mitochondrion,extracellular	plastid		nucleus		vacuole				vacuole			vacuole	mitochondrion				extracellular,endoplasmic reticulum,golgi	cytosol,nucleus	cytosol		nucleus	vacuole	Amigo: "vacuole" 9332372|Tair: "vacuole" 15539469	vacuole:9332372		Q39041	vacuole:15539469		vacuole:15539469	AT4G19030.1:21798944;AT5G22290.1:21798944	15539469:Carter C, et al.,2004;21798944:None None,2011	15539469:Carter C, et al.,2004;21798944:None None,2011	15539469:Carter C, et al.,2004	21798944:None None,2011
AT1G12520.1	copper chaperone for SOD1;Copper/zinc superoxide dismutase copper chaperone. Localized to the chloroplast. Expressed in roots and shoots. Up-regulated in response to copper and senescence. The AtACC activates all three CuZnSOD activities located in three different subcellular compartments. Contains three domains, central, ATX-1 like and C-terminal. ATX-1 like domain essential for the copper chape…	1	138	11	320	33853.2	5.45866	-0.045	plastid	cytosol,endoplasmic reticulum,golgi,plastid,peroxisome,mitochondrion,extracellular	plastid		plastid	plastid	cytosol	extracellular,endoplasmic reticulum,golgi		mitochondrion	plastid		plastid	plastid	plastid	plastid	plastid	peroxisome	mitochondrion	plastid	mitochondrion	plastid	plastid	plastid	Amigo: "plastid" 15848163|Tair: "plastid" 18431481|Tair: "plastid" 15848163	plastid:15848163		Q9LD47	plastid:15848163;plastid:18431481	plastid:15848163	plastid:20423899;plastid:20061580;plastid:18431481	AT2G31955.1:21798944;AT3G15660.1:21798944;AT5G18100.1:21798944;AT5G24680.1:21798944	15848163:Abdel-Ghany SE, et al.,2005;20061580:Ferro M, et al.,2010;21798944:None None,2011;20423899:Olinares PD, et al.,2010;18431481:Zybailov B, et al.,2008	20061580:Ferro M, et al.,2010;21798944:None None,2011;20423899:Olinares PD, et al.,2010;18431481:Zybailov B, et al.,2008	20061580:Ferro M, et al.,2010;20423899:Olinares PD, et al.,2010;18431481:Zybailov B, et al.,2008	21798944:None None,2011
AT1G12780.1	UDP-D-glucose/UDP-D-galactose 4-epimerase 1;Encodes a UDP-glucose epimerase that catalyzes the interconversion of the sugar nucleotides UDP-glucose UDP-galactose via a UDP-4-keto-hexose intermediate. Responsive to stress.	1	190	5	351	39159.9	6.52271	-0.343875	golgi	cytosol,golgi,plastid,nucleus,peroxisome,mitochondrion,cytoskeleton	cytosol		cytosol		golgi	plastid			peroxisome			golgi	peroxisome			peroxisome	mitochondrion	cytosol,nucleus	cytosol		cytoskeleton	cytosol	Amigo: "cytosol" 8615692|Amigo: "cytosol" 16644739|Tair: "cytosol" 8615692|Tair: "plasma membrane" 17644812	cytosol:16644739;cytosol:8615692		Q42605	cytosol:8615692;plasma membrane:17644812		cytosol:21166475;plasma membrane:17644812	AT1G12780.1:21798944;AT4G23920.1:21798944	21166475:Ito J, et al.,2011;17644812:Marmagne A, et al.,2007;21798944:None None,2011	21166475:Ito J, et al.,2011;17644812:Marmagne A, et al.,2007;21798944:None None,2011	21166475:Ito J, et al.,2011;17644812:Marmagne A, et al.,2007	21798944:None None,2011
AT1G13110.1	cytochrome P450, family 71 subfamily B, polypeptide 7;member of CYP71B	1	206	4	504	57212.3	8.38198	-0.0031746	endoplasmic reticulum	cytosol,endoplasmic reticulum,golgi,plastid,mitochondrion,extracellular,plasma membrane	cytosol		extracellular,endoplasmic reticulum,golgi		mitochondrion	extracellular,endoplasmic reticulum,golgi		mitochondrion	extracellular		plastid	endoplasmic reticulum	extracellular,endoplasmic reticulum,golgi	extracellular,endoplasmic reticulum,golgi	extracellular,endoplasmic reticulum,golgi		mitochondrion	extracellular,endoplasmic reticulum,golgi	cytosol	extracellular,endoplasmic reticulum,golgi	plasma membrane	golgi	SwissProt: "plasma membrane" 16381842		plasma membrane:16381842	Q96514			plasma membrane:22215637;plasma membrane:19334764;plasma membrane:15574830		15574830:Alexandersson E, et al.,2004;22215637:Elmore JM, et al.,2012;19334764:Mitra SK, et al.,2009	15574830:Alexandersson E, et al.,2004;22215637:Elmore JM, et al.,2012;19334764:Mitra SK, et al.,2009	15574830:Alexandersson E, et al.,2004;22215637:Elmore JM, et al.,2012;19334764:Mitra SK, et al.,2009
AT1G13270.1	methionine aminopeptidase 1B;Encodes a methionine aminopeptidase formerly called MAP1B, renamed to MAP1C.	1	98	5	369	40426.4	7.47838	-0.194038	plastid	cytosol,mitochondrion,plastid	plastid		plastid	plastid	cytosol	plastid		mitochondrion	plastid		plastid	mitochondrion,plastid	plastid	plastid	plastid		mitochondrion	plastid	cytosol	plastid	plastid	plastid	Amigo: "mitochondrion,plastid" 15681659|SwissProt: "plastid" 16381842|Tair: "plastid" 18431481	mitochondrion:15681659;plastid:15681659	plastid:16381842	Q9FV52	plastid:18431481	plastid:11060042	plastid:21531424;plastid:20423899;plastid:20061580;plastid:18431481		20061580:Ferro M, et al.,2010;11060042:Giglione C, et al.,2000;21531424:Kong RP, et al.,2011;20423899:Olinares PD, et al.,2010;18431481:Zybailov B, et al.,2008	20061580:Ferro M, et al.,2010;21531424:Kong RP, et al.,2011;20423899:Olinares PD, et al.,2010;18431481:Zybailov B, et al.,2008	20061580:Ferro M, et al.,2010;20423899:Olinares PD, et al.,2010;18431481:Zybailov B, et al.,2008
AT1G15820.1	light harvesting complex photosystem II subunit 6;Lhcb6 protein (Lhcb6), light harvesting complex of photosystem II.	1	2369	13	258	27524	7.66629	0.0333333	plastid	mitochondrion,plastid,nucleus,extracellular,plasma membrane	plasma membrane		nucleus	plastid	plastid	plastid		mitochondrion	plastid		plastid	plastid	plastid	plastid	plastid		plastid	plastid	extracellular	mitochondrion	plastid	plastid	Amigo: "plastid" 16461379|Tair: "plastid" 15028209|Tair: "plastid" 16461379|Tair: "plastid" 14729914|Tair: "plastid" 15322131|Tair: "plastid" 12766230	plastid:16461379		Q9LMQ2	plastid:15028209;plastid:16461379;plastid:12766230;plastid:15322131;plastid:14729914		cytosol:22522809;nucleus:23396599;plasma membrane:22215637;plasma membrane:19334764;plastid:21531424;plastid:20061580;plastid:18633119;plastid:18431481;plastid:16461379;plastid:15322131;plastid:15028209;plastid:14729914;plastid:12766230		22215637:Elmore JM, et al.,2012;12766230:Ferro M, et al.,2003;20061580:Ferro M, et al.,2010;14729914:Friso G, et al.,2004;22522809:Hummel M, et al.,2012;15028209:Kleffmann T, et al.,2004;21531424:Kong RP, et al.,2011;19334764:Mitra SK, et al.,2009;15322131:Peltier JB, et al.,2004;18633119:Rutschow H, et al.,2008;23396599:Sakamoto Y, et al.,2013;16461379:Ytterberg AJ, et al.,2006;18431481:Zybailov…	22215637:Elmore JM, et al.,2012;12766230:Ferro M, et al.,2003;20061580:Ferro M, et al.,2010;14729914:Friso G, et al.,2004;22522809:Hummel M, et al.,2012;15028209:Kleffmann T, et al.,2004;21531424:Kong RP, et al.,2011;19334764:Mitra SK, et al.,2009;15322131:Peltier JB, et al.,2004;18633119:Rutschow H, et al.,2008;16461379:Ytterberg AJ, et al.,2006;18431481:Zybailov B, et al.,2008	22215637:Elmore JM, et al.,2012;12766230:Ferro M, et al.,2003;20061580:Ferro M, et al.,2010;14729914:Friso G, et al.,2004;22522809:Hummel M, et al.,2012;15028209:Kleffmann T, et al.,2004;19334764:Mitra SK, et al.,2009;15322131:Peltier JB, et al.,2004;16461379:Ytterberg AJ, et al.,2006;18431481:Zybailov B, et al.,2008
AT1G15950.1	cinnamoyl coa reductase 1;Encodes a cinnamoyl CoA reductase. Involved in lignin biosynthesis.	1	165	15	344	37490.8	6.51513	-0.260174	cytosol	cytosol,mitochondrion,nucleus,extracellular,golgi	cytosol		cytosol						cytosol			golgi	mitochondrion				mitochondrion	cytosol,nucleus	extracellular		cytosol	cytosol				Q9S9N9			cytosol:21166475		21166475:Ito J, et al.,2011	21166475:Ito J, et al.,2011	21166475:Ito J, et al.,2011
AT1G15980.1	NDH-dependent cyclic electron flow 1;encodes a novel subunit of the chloroplast NAD(P)H dehydrogenase complex, involved in cyclic electron flow around photosystem I to produce ATP.	1	56	4	461	51025.1	6.92216	-0.238395	plastid	cytosol,mitochondrion,plastid	plastid		plastid	plastid		plastid		mitochondrion	plastid		plastid	cytosol,plastid	plastid	plastid	plastid		mitochondrion	plastid	cytosol	plastid	plastid	plastid	Amigo: "plastid" 18785996|Tair: "plastid" 18431481|Tair: "plastid" 18785996	plastid:18785996		Q9S9N6	plastid:18431481;plastid:18785996		plastid:21531424;plastid:20061580;plastid:18431481;plastid:15028209		20061580:Ferro M, et al.,2010;15028209:Kleffmann T, et al.,2004;21531424:Kong RP, et al.,2011;18431481:Zybailov B, et al.,2008	20061580:Ferro M, et al.,2010;15028209:Kleffmann T, et al.,2004;21531424:Kong RP, et al.,2011;18431481:Zybailov B, et al.,2008	20061580:Ferro M, et al.,2010;15028209:Kleffmann T, et al.,2004;18431481:Zybailov B, et al.,2008
AT1G16080.1	;	1	172	3	313	34132	6.7663	-0.105751	plastid	cytosol,mitochondrion,plastid	cytosol		plastid	plastid		mitochondrion	mitochondrion	mitochondrion	plastid		plastid	plastid	plastid	plastid	plastid		plastid	plastid	mitochondrion	plastid	plastid	plastid	Amigo: "plastid" 12938931|Amigo: "plastid" 18431481|Amigo: "plastid" 18633119|Tair: "plastid" 18633119|Tair: "plastid" 18431481|Tair: "plastid" 12938931	plastid:12938931;plastid:18431481;plastid:18633119		Q9S9M7	plastid:18633119;plastid:18431481;plastid:12938931		plastid:21531424;plastid:20423899;plastid:20061580;plastid:18633119;plastid:18431481;plastid:12938931		20061580:Ferro M, et al.,2010;12938931:Froehlich JE, et al.,2003;21531424:Kong RP, et al.,2011;20423899:Olinares PD, et al.,2010;18633119:Rutschow H, et al.,2008;18431481:Zybailov B, et al.,2008	20061580:Ferro M, et al.,2010;12938931:Froehlich JE, et al.,2003;21531424:Kong RP, et al.,2011;20423899:Olinares PD, et al.,2010;18633119:Rutschow H, et al.,2008;18431481:Zybailov B, et al.,2008	20061580:Ferro M, et al.,2010;12938931:Froehlich JE, et al.,2003;20423899:Olinares PD, et al.,2010;18431481:Zybailov B, et al.,2008
AT1G17100.1	SOUL heme-binding family protein;	1	87	3	232	25389.6	4.54333	-0.224569	extracellular	cytosol,endoplasmic reticulum,golgi,plastid,nucleus,mitochondrion,extracellular,plasma membrane	plastid		extracellular,endoplasmic reticulum,golgi			extracellular,endoplasmic reticulum,golgi			extracellular			cytosol,golgi,plastid,mitochondrion,extracellular,plasma membrane	extracellular,endoplasmic reticulum,golgi	extracellular,endoplasmic reticulum,golgi	extracellular,endoplasmic reticulum,golgi		extracellular,endoplasmic reticulum,golgi	extracellular,endoplasmic reticulum,golgi	extracellular	extracellular,endoplasmic reticulum,golgi	nucleus	extracellular	Amigo: "vacuole" 15539469|Amigo: "plasma membrane" 17151019|Tair: "vacuole" 15539469|Tair: "plasma membrane" 17151019	plasma membrane:17151019;vacuole:15539469		Q9SHG8	vacuole:15539469;plasma membrane:17151019		vacuole:17151019	AT5G35750.1:18642946	18642946:Dortay H, et al.,2008;17151019:Jaquinod M, et al.,2007	18642946:Dortay H, et al.,2008		18642946:Dortay H, et al.,2008
AT1G17860.1	Kunitz family trypsin and protease inhibitor protein;	1	73	6	196	22082.8	9.00787	-0.0387755	extracellular	cytosol,endoplasmic reticulum,golgi,vacuole,extracellular,plasma membrane	plasma membrane		extracellular,endoplasmic reticulum,golgi		extracellular	extracellular,endoplasmic reticulum,golgi			extracellular			vacuole	extracellular,endoplasmic reticulum,golgi	extracellular,endoplasmic reticulum,golgi	extracellular,endoplasmic reticulum,golgi		extracellular,endoplasmic reticulum,golgi	extracellular,endoplasmic reticulum,golgi	cytosol	extracellular,endoplasmic reticulum,golgi	extracellular	extracellular				Q9LMU2			extracellular:16729891;extracellular:16356755;extracellular:15593128	AT4G19030.1:21798944;AT5G22290.1:21798944	15593128:Boudart G, et al.,2005;16729891:Feiz L, et al.,2006;16356755:Jamet E, et al.,2006;21798944:None None,2011	15593128:Boudart G, et al.,2005;16729891:Feiz L, et al.,2006;16356755:Jamet E, et al.,2006;21798944:None None,2011	15593128:Boudart G, et al.,2005;16356755:Jamet E, et al.,2006	21798944:None None,2011
AT1G18270.1	ketose-bisphosphate aldolase class-II family protein;	1	60	0	1373	147051	5.63194	0.0593591	plasma membrane,peroxisome	cytosol,endoplasmic reticulum,golgi,plastid,nucleus,peroxisome,mitochondrion,extracellular,plasma membrane	plastid		cytosol			plastid			peroxisome				extracellular,endoplasmic reticulum,golgi	extracellular,endoplasmic reticulum,golgi			mitochondrion	cytosol,nucleus	cytosol	extracellular,endoplasmic reticulum,golgi	plasma membrane	cytosol	Amigo: "nucleus" 14617066|Tair: "nucleus" 14617066	nucleus:14617066		Q8VYC5	nucleus:14617066		nucleus:14617066		14617066:Bae MS, et al.,2003	14617066:Bae MS, et al.,2003	14617066:Bae MS, et al.,2003
AT1G19570.1	dehydroascorbate reductase;Encodes a member of the dehydroascorbate reductase gene family. Critical for a mutualistic symbiosis between the host Arabidopsis and the root colonizing fungus Piriformospora indica.	1	460	9	213	23642.2	5.79218	-0.17277	cytosol	cytosol,endoplasmic reticulum,golgi,nucleus,mitochondrion,extracellular	extracellular		cytosol						cytosol			cytosol	mitochondrion				extracellular,endoplasmic reticulum,golgi	cytosol,nucleus	cytosol		cytosol	cytosol	Amigo: "peroxisome" 19329564|Amigo: "mitochondrion" 12954611|SwissProt: "mitochondrion" 16381842|Tair: "plastid" 16207701|Tair: "vacuole" 15539469|Tair: "plasma membrane" 17644812|Tair: "plastid" 18431481|Tair: "mitochondrion" 12954611	mitochondrion:12954611;peroxisome:19329564	mitochondrion:16381842	Q9FWR4	mitochondrion:12954611;vacuole:15539469;plastid:18431481;plasma membrane:17644812;plastid:16207701	cytosol:20735773;peroxisome:19329564	cytosol:21166475;mitochondrion:12954611;peroxisome:19329564;plasma membrane:22215637;plasma membrane:17644812;plastid:16207701	AT1G05680.1:21798944;AT2G31790.1:21798944	12954611:Chew O, et al.,2003;22215637:Elmore JM, et al.,2012;20735773:Grefen C, et al.,2010;21166475:Ito J, et al.,2011;17644812:Marmagne A, et al.,2007;21798944:None None,2011;16207701:Peltier JB, et al.,2006;19329564:Reumann S, et al.,2009	22215637:Elmore JM, et al.,2012;20735773:Grefen C, et al.,2010;21166475:Ito J, et al.,2011;17644812:Marmagne A, et al.,2007;21798944:None None,2011;16207701:Peltier JB, et al.,2006	22215637:Elmore JM, et al.,2012;21166475:Ito J, et al.,2011;17644812:Marmagne A, et al.,2007;16207701:Peltier JB, et al.,2006	20735773:Grefen C, et al.,2010;21798944:None None,2011
AT1G19670.1	chlorophyllase 1;Chlorophyllase is the first enzyme involved in chlorophyll degradation. It catalyzes the hydrolysis of the ester bond to yield chlorophyllide and phytol. AtCLH1 lacks a typical signal sequence for the chloroplast. Its expression is induced rapidly by methyljasmonate, a known promoter of senescence and chlorophyll degradation.	1	123	4	324	34856.7	5.54328	0.0265432	plastid	cytosol,endoplasmic reticulum,golgi,plastid,nucleus,mitochondrion,extracellular	plastid		cytosol		plastid				cytosol			plastid	mitochondrion		plastid		extracellular,endoplasmic reticulum,golgi	cytosol,nucleus	cytosol		cytosol	plastid	Tair: "vacuole" 15539469			O22527	vacuole:15539469		plasma membrane:19334764		19334764:Mitra SK, et al.,2009	19334764:Mitra SK, et al.,2009	19334764:Mitra SK, et al.,2009
AT1G19920.1	Pseudouridine synthase/archaeosine transglycosylase-like family protein;encodes a chloroplast form of ATP sulfurylase	1	80	8	476	53641.2	6.58348	-0.378782	plastid	cytosol,mitochondrion,plastid	cytosol		plastid	plastid	cytosol	mitochondrion	mitochondrion	mitochondrion	plastid		plastid	cytosol	plastid	plastid	plastid		plastid	plastid	cytosol	plastid	plastid	plastid	Amigo: "plastid" 10806350	plastid:10806350		Q43870			cytosol:21166475;plastid:20061580	AT3G46090.1:17259181	17259181:Ciftci-Yilmaz S, et al.,2007;20061580:Ferro M, et al.,2010;21166475:Ito J, et al.,2011	17259181:Ciftci-Yilmaz S, et al.,2007;20061580:Ferro M, et al.,2010;21166475:Ito J, et al.,2011	20061580:Ferro M, et al.,2010;21166475:Ito J, et al.,2011	17259181:Ciftci-Yilmaz S, et al.,2007
AT1G20620.1	catalase 3;Catalase, catalyzes the breakdown of hydrogen peroxide (H2O2) into water and oxygen.	1	2247	5	492	56698.3	7.69369	-0.482317	peroxisome	cytosol,endoplasmic reticulum,golgi,plastid,nucleus,peroxisome,mitochondrion,extracellular	peroxisome		nucleus		peroxisome	plastid			cytosol			peroxisome	mitochondrion			peroxisome	extracellular,endoplasmic reticulum,golgi	cytosol,nucleus	cytosol		peroxisome	peroxisome	Amigo: "peroxisome" 8819328|Amigo: "mitochondrion" 14671022|SwissProt: "peroxisome" 16381842|Tair: "plasma membrane" 17317660|Tair: "vacuole" 15539469|Tair: "peroxisome" 17951448|Tair: "plastid" 18431481|Tair: "plastid" 18633119|Tair: "plastid" 12938931|Tair: "mitochondrion" 14671022|Tair: "peroxisome" 12154131	mitochondrion:14671022;peroxisome:8819328	peroxisome:16381842	Q42547	vacuole:15539469;plasma membrane:17317660;mitochondrion:14671022;plastid:18431481;plastid:12938931;plastid:18633119;peroxisome:12154131;peroxisome:17951448	unclear:10737809	mitochondrion:21841088;mitochondrion:14671022;nucleus:23396599;peroxisome:19329564;peroxisome:18931141;peroxisome:17951448;peroxisome:14581625;peroxisome:12154131;plasma membrane:22318864;plasma membrane:22215637;plasma membrane:21433285;plasma membrane:20843791;plasma membrane:19334764;plasma membrane:17317660;plasma membrane:15574830;plastid:21531424;plastid:20061580;plastid:18633119;plastid:15…	AT1G43560.1:20405473	15574830:Alexandersson E, et al.,2004;17317660:Benschop JJ, et al.,2007;10737809:Cutler SR, et al.,2000;22215637:Elmore JM, et al.,2012;18931141:Eubel H, et al.,2008;20061580:Ferro M, et al.,2010;12938931:Froehlich JE, et al.,2003;12154131:Fukao Y, et al.,2002;14581625:Fukao Y, et al.,2003;14671022:Heazlewood JL, et al.,2004;20843791:Keinath NF, et al.,2010;15028209:Kleffmann T, et al.,2004;21841…	15574830:Alexandersson E, et al.,2004;17317660:Benschop JJ, et al.,2007;22215637:Elmore JM, et al.,2012;20061580:Ferro M, et al.,2010;12938931:Froehlich JE, et al.,2003;12154131:Fukao Y, et al.,2002;14581625:Fukao Y, et al.,2003;14671022:Heazlewood JL, et al.,2004;20843791:Keinath NF, et al.,2010;15028209:Kleffmann T, et al.,2004;21841088:Klodmann J, et al.,2011;21531424:Kong RP, et al.,2011;2231…	15574830:Alexandersson E, et al.,2004;17317660:Benschop JJ, et al.,2007;22215637:Elmore JM, et al.,2012;20061580:Ferro M, et al.,2010;12938931:Froehlich JE, et al.,2003;12154131:Fukao Y, et al.,2002;14581625:Fukao Y, et al.,2003;14671022:Heazlewood JL, et al.,2004;20843791:Keinath NF, et al.,2010;15028209:Kleffmann T, et al.,2004;22318864:Li B, et al.,2012;19334764:Mitra SK, et al.,2009	20405473:Marchand CH, et al.,2010
AT1G21130.1	O-methyltransferase family protein;	1	531	4	373	40750.1	4.76947	0.0831099	cytosol	cytosol,endoplasmic reticulum,golgi,plastid,nucleus,mitochondrion,extracellular	cytosol		cytosol		plastid				cytosol			plastid	mitochondrion				extracellular,endoplasmic reticulum,golgi	cytosol,nucleus	cytosol		cytosol	cytosol	Amigo: "cytosol" 9484457	cytosol:9484457		Q9LPU8				AT5G05410.1:18552202	18552202:Qin F, et al.,2008	18552202:Qin F, et al.,2008		18552202:Qin F, et al.,2008
AT1G21250.1	cell wall-associated kinase;cell wall-associated kinase, may function as a signaling receptor of extracellular matrix component such as oligogalacturonides.	1	57	7	735	81215.6	5.43044	-0.25483	plasma membrane	cytosol,endoplasmic reticulum,golgi,nucleus,extracellular,plasma membrane	cytosol		extracellular,endoplasmic reticulum,golgi		plasma membrane	extracellular,endoplasmic reticulum,golgi			endoplasmic reticulum			nucleus	extracellular,endoplasmic reticulum,golgi	extracellular,endoplasmic reticulum,golgi	extracellular,endoplasmic reticulum,golgi		extracellular,endoplasmic reticulum,golgi	extracellular,endoplasmic reticulum,golgi	nucleus	extracellular,endoplasmic reticulum,golgi	plasma membrane	plasma membrane	Amigo: "plasma membrane" 10380805|Amigo: "plasma membrane" 11554472|SwissProt: "plasma membrane" 16381842|Tair: "vacuole" 15539469|Tair: "plasma membrane" 10380805	plasma membrane:10380805;plasma membrane:11554472	plasma membrane:16381842	Q39191	vacuole:15539469;plasma membrane:10380805	golgi:16723734;unclear:16723734	plasma membrane:22215637;vacuole:15539469	AT2G05380.1:11335717;AT5G19280.1:11335717	15539469:Carter C, et al.,2004;22215637:Elmore JM, et al.,2012;16723734:Kohorn BD, et al.,2006;11335717:Park AR, et al.,2001	15539469:Carter C, et al.,2004;22215637:Elmore JM, et al.,2012;11335717:Park AR, et al.,2001	15539469:Carter C, et al.,2004;22215637:Elmore JM, et al.,2012	11335717:Park AR, et al.,2001
AT1G23740.1	Oxidoreductase, zinc-binding dehydrogenase family protein;	1	180	7	386	40988.5	8.6595	0.0435233	plastid	cytosol,mitochondrion,plastid	plastid		plastid	plastid		plastid		mitochondrion	cytosol			plastid	plastid	plastid	plastid		mitochondrion	plastid	mitochondrion	plastid	plastid	plastid	Amigo: "plastid" 16923014|Amigo: "plastid" 15028209|Amigo: "plastid" 16207701|Amigo: "plastid" 18431481|Amigo: "plastid" 12938931|Amigo: "plastid" 18633119|SwissProt: "plastid" 16381842|Tair: "plastid" 16207701|Tair: "plastid" 16923014|Tair: "plastid" 12938931|Tair: "plastid" 15028209	plastid:12938931;plastid:15028209;plastid:16207701;plastid:16923014;plastid:18431481;plastid:18633119	plastid:16381842	Q9ZUC1	plastid:15028209;plastid:16923014;plastid:12938931;plastid:16207701		plastid:21531424;plastid:20423899;plastid:20061580;plastid:18633119;plastid:18431481;plastid:16923014;plastid:16648217;plastid:16207701;plastid:15028209;plastid:12938931		20061580:Ferro M, et al.,2010;12938931:Froehlich JE, et al.,2003;16648217:Giacomelli L, et al.,2006;16923014:Goulas E, et al.,2006;15028209:Kleffmann T, et al.,2004;21531424:Kong RP, et al.,2011;20423899:Olinares PD, et al.,2010;16207701:Peltier JB, et al.,2006;18633119:Rutschow H, et al.,2008;18431481:Zybailov B, et al.,2008	20061580:Ferro M, et al.,2010;12938931:Froehlich JE, et al.,2003;16648217:Giacomelli L, et al.,2006;16923014:Goulas E, et al.,2006;15028209:Kleffmann T, et al.,2004;21531424:Kong RP, et al.,2011;20423899:Olinares PD, et al.,2010;16207701:Peltier JB, et al.,2006;18633119:Rutschow H, et al.,2008;18431481:Zybailov B, et al.,2008	20061580:Ferro M, et al.,2010;12938931:Froehlich JE, et al.,2003;16648217:Giacomelli L, et al.,2006;16923014:Goulas E, et al.,2006;15028209:Kleffmann T, et al.,2004;20423899:Olinares PD, et al.,2010;16207701:Peltier JB, et al.,2006;18431481:Zybailov B, et al.,2008
AT1G23820.1	spermidine synthase 1;Spermidine synthase.	1	134	6	378	41681.6	4.80249	-0.130952	cytosol	cytosol,mitochondrion,plastid	cytosol		plastid		plastid	mitochondrion	mitochondrion	mitochondrion	mitochondrion			cytosol	mitochondrion	mitochondrion	mitochondrion		plastid	mitochondrion	cytosol	mitochondrion	cytosol	plastid				Q9ZUB3			cytosol:21166475;plasma membrane:21433285		21166475:Ito J, et al.,2011;21433285:Zhang ZJ, et al.,2011	21166475:Ito J, et al.,2011;21433285:Zhang ZJ, et al.,2011	21166475:Ito J, et al.,2011
AT1G29660.1	GDSL-like Lipase/Acylhydrolase superfamily protein;	1	118	5	364	40144	4.97248	-0.224176	extracellular	cytosol,extracellular,endoplasmic reticulum,golgi	extracellular		extracellular,endoplasmic reticulum,golgi		cytosol	extracellular,endoplasmic reticulum,golgi			extracellular			extracellular	extracellular,endoplasmic reticulum,golgi	extracellular,endoplasmic reticulum,golgi	extracellular,endoplasmic reticulum,golgi		extracellular,endoplasmic reticulum,golgi	extracellular,endoplasmic reticulum,golgi	extracellular	extracellular,endoplasmic reticulum,golgi	extracellular	golgi	Amigo: "nucleus" 14617066|SwissProt: "extracellular" 16381842|Tair: "nucleus" 14617066	nucleus:14617066	extracellular:16381842	Q9C7N5	nucleus:14617066		nucleus:14617066		14617066:Bae MS, et al.,2003	14617066:Bae MS, et al.,2003	14617066:Bae MS, et al.,2003
AT1G29700.1	Metallo-hydrolase/oxidoreductase superfamily protein;	1	40	4	350	38153.5	6.06054	0.0682857	plastid	cytosol,mitochondrion,nucleus,plastid	plastid		plastid	plastid		mitochondrion		mitochondrion	mitochondrion		plastid	plastid,nucleus	plastid	plastid	plastid		plastid	plastid	cytosol	plastid	plastid	plastid	Amigo: "plastid" 18431481|Tair: "plastid" 18431481	plastid:18431481		Q9C535	plastid:18431481	plastid:19224954	plastid:21531424;plastid:20061580;plastid:18431481		20061580:Ferro M, et al.,2010;19224954:Ishikawa M, et al.,2009;21531424:Kong RP, et al.,2011;18431481:Zybailov B, et al.,2008	20061580:Ferro M, et al.,2010;21531424:Kong RP, et al.,2011;18431481:Zybailov B, et al.,2008	20061580:Ferro M, et al.,2010;18431481:Zybailov B, et al.,2008
AT1G29910.1	chlorophyll A/B binding protein 3;member of Chlorophyll a/b-binding protein family	1	1813	2	267	28228.6	5.08526	0.0224719	plastid	cytosol,mitochondrion,plasma membrane,plastid	plasma membrane		plastid	plastid	plastid	plastid		mitochondrion	plastid		plastid	plastid	plastid	plastid	plastid		plastid	plastid	cytosol	plastid	plastid	plastid	Amigo: "plastid" 16414959|Amigo: "plastid" 16461379|SwissProt: "plastid" 16381842|Tair: "plastid" 15028209|Tair: "mitochondrion" 15276431|Tair: "plastid" 15322131|Tair: "plastid" 16461379	plastid:16414959;plastid:16461379	plastid:16381842	P04778	plastid:15028209;mitochondrion:15276431;plastid:16461379;plastid:15322131	plastid:19036033	cytosol:22522809;mitochondrion:15276431;nucleus:23396599;plastid:21531424;plastid:20061580;plastid:18633119;plastid:18431481;plastid:16461379;plastid:16414959;plastid:15322131;plastid:15028209;plastid:14729914	AT1G74890.1:18642946;AT3G47620.1:21798944	15276431:Brugiere S, et al.,2004;19036033:Carrie C, et al.,2009;18642946:Dortay H, et al.,2008;20061580:Ferro M, et al.,2010;14729914:Friso G, et al.,2004;22522809:Hummel M, et al.,2012;15028209:Kleffmann T, et al.,2004;21531424:Kong RP, et al.,2011;21798944:None None,2011;15322131:Peltier JB, et al.,2004;18633119:Rutschow H, et al.,2008;23396599:Sakamoto Y, et al.,2013;16414959:Vidi PA, et al.,2…	15276431:Brugiere S, et al.,2004;18642946:Dortay H, et al.,2008;20061580:Ferro M, et al.,2010;14729914:Friso G, et al.,2004;22522809:Hummel M, et al.,2012;15028209:Kleffmann T, et al.,2004;21531424:Kong RP, et al.,2011;21798944:None None,2011;15322131:Peltier JB, et al.,2004;18633119:Rutschow H, et al.,2008;16461379:Ytterberg AJ, et al.,2006;18431481:Zybailov B, et al.,2008	15276431:Brugiere S, et al.,2004;20061580:Ferro M, et al.,2010;14729914:Friso G, et al.,2004;22522809:Hummel M, et al.,2012;15028209:Kleffmann T, et al.,2004;15322131:Peltier JB, et al.,2004;16461379:Ytterberg AJ, et al.,2006;18431481:Zybailov B, et al.,2008	18642946:Dortay H, et al.,2008;21798944:None None,2011
AT1G34430.1	2-oxoacid dehydrogenases acyltransferase family protein;	1	117	6	465	48309.5	9.2988	0.130538	plastid	cytosol,mitochondrion,plastid	cytosol		plastid	plastid	mitochondrion	mitochondrion		mitochondrion	mitochondrion		plastid	mitochondrion	plastid	mitochondrion	plastid		mitochondrion	plastid	mitochondrion	plastid	plastid	mitochondrion	Tair: "plasma membrane" 17317660|Tair: "plastid" 18431481|Tair: "plastid" 12938931			Q9C8P0	plasma membrane:17317660;plastid:18431481;plastid:12938931		nucleus:23396599;plasma membrane:22318864;plasma membrane:19334764;plasma membrane:17317660;plastid:21531424;plastid:20423899;plastid:20061580;plastid:18431481;plastid:15028209;plastid:12938931	AT1G02690.1:21798944;AT1G52240.1:21798944;AT1G52250.1:21798944;AT2G01760.1:21798944;AT2G45920.1:21798944;AT2G47400.1:21798944;AT2G47450.1:21798944;AT3G17668.1:21798944;AT3G18140.1:21798944;AT3G25860.1:21798944;AT3G54190.1:21798944;AT5G15190.1:21798944;AT5G55220.1:21798944	17317660:Benschop JJ, et al.,2007;20061580:Ferro M, et al.,2010;12938931:Froehlich JE, et al.,2003;15028209:Kleffmann T, et al.,2004;21531424:Kong RP, et al.,2011;22318864:Li B, et al.,2012;19334764:Mitra SK, et al.,2009;21798944:None None,2011;20423899:Olinares PD, et al.,2010;23396599:Sakamoto Y, et al.,2013;18431481:Zybailov B, et al.,2008	17317660:Benschop JJ, et al.,2007;20061580:Ferro M, et al.,2010;12938931:Froehlich JE, et al.,2003;15028209:Kleffmann T, et al.,2004;21531424:Kong RP, et al.,2011;22318864:Li B, et al.,2012;19334764:Mitra SK, et al.,2009;21798944:None None,2011;20423899:Olinares PD, et al.,2010;18431481:Zybailov B, et al.,2008	17317660:Benschop JJ, et al.,2007;20061580:Ferro M, et al.,2010;12938931:Froehlich JE, et al.,2003;15028209:Kleffmann T, et al.,2004;22318864:Li B, et al.,2012;19334764:Mitra SK, et al.,2009;20423899:Olinares PD, et al.,2010;18431481:Zybailov B, et al.,2008	21798944:None None,2011
AT1G35720.1	annexin 1;Encodes a member of the annexin gene family, a diverse, multigene family of calcium-dependent, membrane-binding proteins. The protein was determined to have peroxidase activity. This activity is thought to be dependent on the presence of post-translational modifications (most likely phosphorylation). The protein was shown to be present as a mixture of monomer and homodimer. The homodime…	1	534	16	317	36205.6	5.01811	-0.603155	peroxisome	cytosol,endoplasmic reticulum,golgi,vacuole,nucleus,mitochondrion,extracellular	cytosol		nucleus		vacuole				cytosol			cytosol	mitochondrion				extracellular,endoplasmic reticulum,golgi	cytosol,nucleus	mitochondrion		cytosol	cytosol	Amigo: "cytosol" 15161963|SwissProt: "cytosol,plasma membrane" 16381842|Tair: "plasma membrane" 17644812|Tair: "mitochondrion" 17137349|Tair: "vacuole" 15539469|Tair: "plastid" 15028209|Tair: "plastid" 16207701|Tair: "cytosol" 15161963	cytosol:15161963	cytosol:16381842;plasma membrane:16381842	Q9SYT0	plastid:15028209;vacuole:15539469;plasma membrane:17644812;cytosol:15161963;mitochondrion:17137349;plastid:16207701		peroxisome:18931141;peroxisome:14581625;plasma membrane:22318864;plasma membrane:22215637;plasma membrane:19334764;plasma membrane:17644812;plasma membrane:17317660;plasma membrane:15574830;plastid:20061580;plastid:18431481;plastid:16207701;plastid:15028209;plastid:14729914;vacuole:17151019;vacuole:15539469	AT1G47220.1:20706207	15574830:Alexandersson E, et al.,2004;17317660:Benschop JJ, et al.,2007;15539469:Carter C, et al.,2004;22215637:Elmore JM, et al.,2012;18931141:Eubel H, et al.,2008;20061580:Ferro M, et al.,2010;14729914:Friso G, et al.,2004;14581625:Fukao Y, et al.,2003;17151019:Jaquinod M, et al.,2007;15028209:Kleffmann T, et al.,2004;22318864:Li B, et al.,2012;17644812:Marmagne A, et al.,2007;19334764:Mitra SK…	15574830:Alexandersson E, et al.,2004;17317660:Benschop JJ, et al.,2007;15539469:Carter C, et al.,2004;22215637:Elmore JM, et al.,2012;20061580:Ferro M, et al.,2010;14729914:Friso G, et al.,2004;14581625:Fukao Y, et al.,2003;15028209:Kleffmann T, et al.,2004;22318864:Li B, et al.,2012;17644812:Marmagne A, et al.,2007;19334764:Mitra SK, et al.,2009;16207701:Peltier JB, et al.,2006;20706207:Van Lee…	15574830:Alexandersson E, et al.,2004;17317660:Benschop JJ, et al.,2007;15539469:Carter C, et al.,2004;22215637:Elmore JM, et al.,2012;20061580:Ferro M, et al.,2010;14729914:Friso G, et al.,2004;14581625:Fukao Y, et al.,2003;15028209:Kleffmann T, et al.,2004;22318864:Li B, et al.,2012;17644812:Marmagne A, et al.,2007;19334764:Mitra SK, et al.,2009;16207701:Peltier JB, et al.,2006;18431481:Zybailo…	20706207:Van Leene J, et al.,2010
AT1G43670.1	Inositol monophosphatase family protein;	1	157	2	341	37289.5	5.12614	-0.201466	cytosol	cytosol,endoplasmic reticulum,golgi,plastid,nucleus,mitochondrion,extracellular	cytosol		cytosol		plastid				cytosol			cytosol	mitochondrion		extracellular,endoplasmic reticulum,golgi		extracellular,endoplasmic reticulum,golgi	cytosol,nucleus	cytosol		cytosol	cytosol	SwissProt: "cytosol" 16381842		cytosol:16381842	Q9MA79			cytosol:21166475;plastid:20061580	AT5G42980.1:15352244	20061580:Ferro M, et al.,2010;21166475:Ito J, et al.,2011;15352244:Marchand C, et al.,2004	20061580:Ferro M, et al.,2010;21166475:Ito J, et al.,2011;15352244:Marchand C, et al.,2004	20061580:Ferro M, et al.,2010;21166475:Ito J, et al.,2011	15352244:Marchand C, et al.,2004
AT1G44170.1	aldehyde dehydrogenase 3H1;Encodes a protein similar to the aldehyde dehydrogenase cp-ADH from C.plantagineum. Constitutively expressed at low levels.	1	52	2	484	53161.7	8.65208	0.0481405	cytosol	cytosol,mitochondrion,nucleus,plastid	cytosol		cytosol		mitochondrion				cytosol			plastid	mitochondrion				mitochondrion	cytosol,nucleus	cytosol		cytosol	cytosol	Amigo: "endoplasmic reticulum" 16618929|Amigo: "plastid" 11849595|Tair: "endoplasmic reticulum" 16618929|Tair: "vacuole" 15539469	endoplasmic reticulum:16618929;plastid:11849595		Q70DU8	vacuole:15539469;endoplasmic reticulum:16618929		endoplasmic reticulum:22923678;endoplasmic reticulum:16618929;golgi:22430844;plasma membrane:23323832;plasma membrane:22215637;plasma membrane:19334764;vacuole:15215502		16618929:Dunkley TP, et al.,2006;22215637:Elmore JM, et al.,2012;23323832:McLoughlin F, et al.,2013;19334764:Mitra SK, et al.,2009;22923678:Nikolovski N, et al.,2012;22430844:Parsons HT, et al.,2012;15215502:Shimaoka T, et al.,2004	16618929:Dunkley TP, et al.,2006;22215637:Elmore JM, et al.,2012;23323832:McLoughlin F, et al.,2013;19334764:Mitra SK, et al.,2009;22923678:Nikolovski N, et al.,2012;15215502:Shimaoka T, et al.,2004	16618929:Dunkley TP, et al.,2006;22215637:Elmore JM, et al.,2012;23323832:McLoughlin F, et al.,2013;19334764:Mitra SK, et al.,2009;22923678:Nikolovski N, et al.,2012;15215502:Shimaoka T, et al.,2004
AT1G45474.1	photosystem I light harvesting complex gene 5;Encodes a component of the light harvesting complex of photosystem I.	1	121	4	256	27803.6	7.25726	0.0769531	plastid	mitochondrion,plastid,extracellular,plasma membrane	plasma membrane		plastid						mitochondrion			mitochondrion,plasma membrane	mitochondrion	mitochondrion	mitochondrion		mitochondrion	mitochondrion	extracellular	mitochondrion	plastid	plastid	Tair: "plastid" 18431481|Tair: "plastid" 14729914			Q9C639	plastid:18431481;plastid:14729914		plasma membrane:19334764;plastid:20061580;plastid:18431481		20061580:Ferro M, et al.,2010;19334764:Mitra SK, et al.,2009;18431481:Zybailov B, et al.,2008	20061580:Ferro M, et al.,2010;19334764:Mitra SK, et al.,2009;18431481:Zybailov B, et al.,2008	20061580:Ferro M, et al.,2010;19334764:Mitra SK, et al.,2009;18431481:Zybailov B, et al.,2008
AT1G48030.1	mitochondrial lipoamide dehydrogenase 1;Encodes a mitochondrial lipoamide dehydrogenase whose expression is induced by light.	1	99	4	507	53991.2	7.45339	-0.0420118	mitochondrion	cytosol,mitochondrion,plastid	cytosol		mitochondrion	plastid	mitochondrion	mitochondrion		mitochondrion	mitochondrion			cytosol,mitochondrion	mitochondrion	mitochondrion	mitochondrion		mitochondrion	mitochondrion	cytosol	mitochondrion	mitochondrion	mitochondrion	Amigo: "mitochondrion" 14671022|Amigo: "mitochondrion" 11598235|Amigo: "mitochondrion" 20197505|Amigo: "mitochondrion" 11743115|SwissProt: "mitochondrion" 16381842|Tair: "mitochondrion" 11743115|Tair: "mitochondrion" 17137349	mitochondrion:11598235;mitochondrion:11743115;mitochondrion:14671022;mitochondrion:20197505	mitochondrion:16381842	Q9M5K3	mitochondrion:17137349;mitochondrion:11743115		mitochondrion:22923678;mitochondrion:21472856;mitochondrion:21841088;mitochondrion:21296373;mitochondrion:20197505;mitochondrion:18385124;mitochondrion:17137349;mitochondrion:14671022;mitochondrion:11743115;mitochondrion:11743114;plasma membrane:21433285;plasma membrane:19334764;plastid:21531424;plastid:20061580	AT5G42980.1:15352244	20061580:Ferro M, et al.,2010;14671022:Heazlewood JL, et al.,2004;17137349:Ito J, et al.,2006;20197505:Klodmann J, et al.,2010;21841088:Klodmann J, et al.,2011;21531424:Kong RP, et al.,2011;11743114:Kruft V, et al.,2001;18385124:Lee CP, et al.,2008;21296373:Lee CP, et al.,2011;15352244:Marchand C, et al.,2004;11743115:Millar AH, et al.,2001;19334764:Mitra SK, et al.,2009;22923678:Nikolovski N, et…	20061580:Ferro M, et al.,2010;14671022:Heazlewood JL, et al.,2004;17137349:Ito J, et al.,2006;20197505:Klodmann J, et al.,2010;21841088:Klodmann J, et al.,2011;21531424:Kong RP, et al.,2011;11743114:Kruft V, et al.,2001;18385124:Lee CP, et al.,2008;21296373:Lee CP, et al.,2011;15352244:Marchand C, et al.,2004;11743115:Millar AH, et al.,2001;19334764:Mitra SK, et al.,2009;22923678:Nikolovski N, et…	20061580:Ferro M, et al.,2010;14671022:Heazlewood JL, et al.,2004;17137349:Ito J, et al.,2006;20197505:Klodmann J, et al.,2010;11743114:Kruft V, et al.,2001;18385124:Lee CP, et al.,2008;21296373:Lee CP, et al.,2011;11743115:Millar AH, et al.,2001;19334764:Mitra SK, et al.,2009;22923678:Nikolovski N, et al.,2012	15352244:Marchand C, et al.,2004
AT1G48610.1	AT hook motif-containing protein;	1	45	4	212	21675	11.9924	-0.634434	nucleus	mitochondrion,plastid,nucleus	nucleus		nucleus	plastid	nucleus	mitochondrion			nucleus		plastid	nucleus	plastid	plastid	plastid		mitochondrion	plastid	nucleus		nucleus	nucleus				Q94AD1			nucleus:23396599;plasma membrane:19334764		19334764:Mitra SK, et al.,2009;23396599:Sakamoto Y, et al.,2013	19334764:Mitra SK, et al.,2009	19334764:Mitra SK, et al.,2009
AT1G49040.1	stomatal cytokinesis defective / SCD1 protein (SCD1);Encodes soluble protein containing N-terminal DENN domain and eight C-terminal WD-40 repeats. Involved in cytokinesis of guard mother cells and leaf epidermal cells. The overall growth and development of mutant plants is severely affected, they are smaller than wt, with defects in seedling development, leaf expansion and flower morphology which…	1	34	1	1187	131600	5.53968	-0.163774	plasma membrane	cytosol,endoplasmic reticulum,golgi,plastid,nucleus,mitochondrion,extracellular,plasma membrane	plastid		nucleus					mitochondrion	cytosol	nucleus		nucleus	mitochondrion		extracellular,endoplasmic reticulum,golgi		mitochondrion	mitochondrion	cytosol		plastid	plasma membrane				Q8RXA7			plasma membrane:21433285;plasma membrane:19334764		19334764:Mitra SK, et al.,2009;21433285:Zhang ZJ, et al.,2011	19334764:Mitra SK, et al.,2009;21433285:Zhang ZJ, et al.,2011	19334764:Mitra SK, et al.,2009
AT1G49750.1	Leucine-rich repeat (LRR) family protein;	1	138	2	494	54410.8	8.19204	-0.313968	extracellular	endoplasmic reticulum,golgi,vacuole,nucleus,extracellular,plasma membrane	extracellular		extracellular,endoplasmic reticulum,golgi			extracellular,endoplasmic reticulum,golgi			endoplasmic reticulum	nucleus		plasma membrane	extracellular,endoplasmic reticulum,golgi	extracellular,endoplasmic reticulum,golgi	extracellular,endoplasmic reticulum,golgi		extracellular,endoplasmic reticulum,golgi	extracellular,endoplasmic reticulum,golgi	nucleus	extracellular,endoplasmic reticulum,golgi	extracellular	vacuole	Amigo: "plastid" 15028209|Tair: "plastid" 15028209	plastid:15028209		Q9FXA1	plastid:15028209		nucleus:23396599;plasma membrane:19334764;plastid:15028209		15028209:Kleffmann T, et al.,2004;19334764:Mitra SK, et al.,2009;23396599:Sakamoto Y, et al.,2013	15028209:Kleffmann T, et al.,2004;19334764:Mitra SK, et al.,2009	15028209:Kleffmann T, et al.,2004;19334764:Mitra SK, et al.,2009
AT1G49970.1	CLP protease proteolytic subunit 1;Encodes a ClpP-related sequence. Though similar to ClpP proteins, this does not contains the highly conserved catalytic triad of Ser-type proteases (Ser-His-Asp). The name reflects nomenclature described in Adam et. al (2001).	1	148	5	387	42629.9	8.84184	-0.441085	plastid	cytosol,mitochondrion,nucleus,plastid	nucleus		plastid	plastid	cytosol	plastid		mitochondrion	plastid		plastid	plastid	plastid	plastid	plastid		mitochondrion	plastid	nucleus	plastid	plastid	plastid	Amigo: "plastid" 11278690|Amigo: "plastid" 10427773|SwissProt: "plastid" 16381842|Tair: "plastid" 16207701|Tair: "plastid" 11278690|Tair: "plastid" 14593120|Tair: "plastid" 10427773|Tair: "plastid" 18431481	plastid:10427773;plastid:11278690	plastid:16381842	Q9XJ35	plastid:11278690;plastid:10427773;plastid:14593120;plastid:18431481;plastid:16207701	plastid:cpeb-tanz	plastid:21531424;plastid:20423899;plastid:20061580;plastid:18431481;plastid:16207701;plastid:11278690	AT4G12060.1:14593120	20061580:Ferro M, et al.,2010;http://suba.plantenergy.uwa.edu.au/about/about.php:In house.,2010;21531424:Kong RP, et al.,2011;20423899:Olinares PD, et al.,2010;11278690:Peltier JB, et al.,2001;16207701:Peltier JB, et al.,2006;14593120:Peltier JB, et al.,2004;18431481:Zybailov B, et al.,2008	20061580:Ferro M, et al.,2010;21531424:Kong RP, et al.,2011;20423899:Olinares PD, et al.,2010;11278690:Peltier JB, et al.,2001;16207701:Peltier JB, et al.,2006;14593120:Peltier JB, et al.,2004;18431481:Zybailov B, et al.,2008	20061580:Ferro M, et al.,2010;20423899:Olinares PD, et al.,2010;11278690:Peltier JB, et al.,2001;16207701:Peltier JB, et al.,2006;18431481:Zybailov B, et al.,2008	14593120:Peltier JB, et al.,2004
AT1G50370.1	Calcineurin-like metallo-phosphoesterase superfamily protein;	1	83	4	303	34821.3	4.70491	-0.294719	cytosol	cytosol,mitochondrion,nucleus	cytosol		cytosol		cytosol				cytosol	nucleus		cytosol,nucleus	mitochondrion				mitochondrion	cytosol,nucleus	cytosol		cytosol	cytosol	SwissProt: "cytosol" 16381842		cytosol:16381842	Q9SX52				AT4G25200.1:21798944	21798944:None None,2011	21798944:None None,2011		21798944:None None,2011
AT1G51110.1	Plastid-lipid associated protein PAP / fibrillin family protein;	1	40	4	409	45767.9	8.08382	-0.177995	plastid	cytosol,mitochondrion,extracellular,plasma membrane,plastid	plasma membrane		plastid	plastid		mitochondrion		mitochondrion	plastid		plastid	plastid	plastid	plastid	plastid		mitochondrion	plastid	cytosol	plastid	plastid	extracellular	Amigo: "plastid" 18431481|Amigo: "plastid" 15322131|Amigo: "plastid" 15028209|SwissProt: "plastid" 16381842|Tair: "plastid" 18431481|Tair: "plastid" 15322131	plastid:15028209;plastid:15322131;plastid:18431481	plastid:16381842	Q8LAP6	plastid:18431481;plastid:15322131		plastid:22274653;plastid:21531424;plastid:20061580;plastid:18431481;plastid:15322131;plastid:15028209		20061580:Ferro M, et al.,2010;15028209:Kleffmann T, et al.,2004;21531424:Kong RP, et al.,2011;22274653:Lundquist PK, et al.,2012;15322131:Peltier JB, et al.,2004;18431481:Zybailov B, et al.,2008	20061580:Ferro M, et al.,2010;15028209:Kleffmann T, et al.,2004;21531424:Kong RP, et al.,2011;22274653:Lundquist PK, et al.,2012;15322131:Peltier JB, et al.,2004;18431481:Zybailov B, et al.,2008	20061580:Ferro M, et al.,2010;15028209:Kleffmann T, et al.,2004;15322131:Peltier JB, et al.,2004;18431481:Zybailov B, et al.,2008
AT1G52400.1	beta glucosidase 18;encodes a member of glycosyl hydrolase family 1, located in inducible ER bodies which were formed after wounding, required in inducible ER body formation	1	690	7	528	60462.4	7.22895	-0.509659	endoplasmic reticulum	cytosol,vacuole,extracellular,endoplasmic reticulum,golgi	cytosol		extracellular,endoplasmic reticulum,golgi		vacuole	extracellular,endoplasmic reticulum,golgi			endoplasmic reticulum			endoplasmic reticulum	extracellular,endoplasmic reticulum,golgi	extracellular,endoplasmic reticulum,golgi	extracellular,endoplasmic reticulum,golgi		extracellular,endoplasmic reticulum,golgi	extracellular,endoplasmic reticulum,golgi	cytosol	extracellular,endoplasmic reticulum,golgi	vacuole	endoplasmic reticulum	SwissProt: "endoplasmic reticulum" 16381842|Tair: "vacuole" 15539469|Tair: "nucleus" 14617066|Tair: "plastid" 18431481|Tair: "peroxisome" 17951448		endoplasmic reticulum:16381842	Q9SE50	vacuole:15539469;nucleus:14617066;plastid:18431481;peroxisome:17951448		nucleus:23396599;nucleus:14617066;peroxisome:19329564;peroxisome:17951448;plasma membrane:22215637;plasma membrane:15574830;plastid:20061580;plastid:18431481;vacuole:15539469	AT1G54030.1:23155454	15574830:Alexandersson E, et al.,2004;14617066:Bae MS, et al.,2003;15539469:Carter C, et al.,2004;22215637:Elmore JM, et al.,2012;20061580:Ferro M, et al.,2010;23155454:Nakano RT, et al.,2012;17951448:Reumann S, et al.,2007;19329564:Reumann S, et al.,2009;23396599:Sakamoto Y, et al.,2013;18431481:Zybailov B, et al.,2008	15574830:Alexandersson E, et al.,2004;14617066:Bae MS, et al.,2003;15539469:Carter C, et al.,2004;22215637:Elmore JM, et al.,2012;20061580:Ferro M, et al.,2010;18431481:Zybailov B, et al.,2008	15574830:Alexandersson E, et al.,2004;14617066:Bae MS, et al.,2003;15539469:Carter C, et al.,2004;22215637:Elmore JM, et al.,2012;20061580:Ferro M, et al.,2010;18431481:Zybailov B, et al.,2008
AT1G52410.1	TSK-associating protein 1;Contains a novel calcium-binding repeat sequence. Binds TSK in vitro. Localizes to small cytoplasmic vesicles in interphase cells. In cells synchronized for cell division, TSA1 and TSK relocalize to ends of spindle microtubules that are ahead of separating chromatids during metaphase and anaphase of mitosis. May be involved in mitosis together with TSK. Expressed prefere…	1	157	2	755	84022.7	4.29019	-0.733907	cytosol,nucleus	cytosol,endoplasmic reticulum,golgi,nucleus,mitochondrion,cytoskeleton,extracellular	cytoskeleton		nucleus			extracellular,endoplasmic reticulum,golgi			endoplasmic reticulum			nucleus	extracellular,endoplasmic reticulum,golgi	extracellular,endoplasmic reticulum,golgi	extracellular,endoplasmic reticulum,golgi		mitochondrion	extracellular,endoplasmic reticulum,golgi	cytosol	extracellular,endoplasmic reticulum,golgi	extracellular	endoplasmic reticulum	Tair: "vacuole" 15539469|Tair: "peroxisome" 17951448|Tair: "plastid" 15322131			Q94AE1	vacuole:15539469;plastid:15322131;peroxisome:17951448	cytoskeleton:15964904;endoplasmic reticulum:15964904;nucleus:15964904	peroxisome:19329564;peroxisome:17951448;plastid:20423899;plastid:15322131;vacuole:15539469		15539469:Carter C, et al.,2004;20423899:Olinares PD, et al.,2010;15322131:Peltier JB, et al.,2004;17951448:Reumann S, et al.,2007;19329564:Reumann S, et al.,2009;15964904:Suzuki T, et al.,2005	15539469:Carter C, et al.,2004;20423899:Olinares PD, et al.,2010;15322131:Peltier JB, et al.,2004	15539469:Carter C, et al.,2004;20423899:Olinares PD, et al.,2010;15322131:Peltier JB, et al.,2004
AT1G52510.1	alpha/beta-Hydrolases superfamily protein;	1	85	4	380	41841.5	7.06275	-0.301842	plastid	cytosol,mitochondrion,plastid	plastid		plastid	plastid		plastid		mitochondrion	plastid		plastid	plastid	plastid	plastid	plastid		plastid	plastid	cytosol	plastid	plastid	plastid	Amigo: "plastid" 18431481|Amigo: "plastid" 12938931|Amigo: "plastid" 15028209|Tair: "plastid" 18431481|Tair: "plastid" 12938931|Tair: "plastid" 15028209	plastid:12938931;plastid:15028209;plastid:18431481		Q8VZ57	plastid:15028209;plastid:18431481;plastid:12938931		plastid:21531424;plastid:20423899;plastid:20061580;plastid:18431481;plastid:15028209;plastid:12938931	AT1G22920.1:21798944;AT1G62560.1:21798944;AT3G08530.1:21798944	20061580:Ferro M, et al.,2010;12938931:Froehlich JE, et al.,2003;15028209:Kleffmann T, et al.,2004;21531424:Kong RP, et al.,2011;21798944:None None,2011;20423899:Olinares PD, et al.,2010;18431481:Zybailov B, et al.,2008	20061580:Ferro M, et al.,2010;12938931:Froehlich JE, et al.,2003;15028209:Kleffmann T, et al.,2004;21531424:Kong RP, et al.,2011;21798944:None None,2011;20423899:Olinares PD, et al.,2010;18431481:Zybailov B, et al.,2008	20061580:Ferro M, et al.,2010;12938931:Froehlich JE, et al.,2003;15028209:Kleffmann T, et al.,2004;20423899:Olinares PD, et al.,2010;18431481:Zybailov B, et al.,2008	21798944:None None,2011
AT1G54570.1	Esterase/lipase/thioesterase family protein;	1	38	4	704	78208	8.06071	-0.160653	plastid	cytosol,mitochondrion,plastid	cytosol		plastid	plastid		plastid	mitochondrion	mitochondrion	mitochondrion		plastid	plastid	plastid	plastid	plastid		mitochondrion	plastid	cytosol	plastid	plastid	cytosol	Amigo: "plastid" 18431481|Amigo: "plastid" 16414959|Amigo: "plastid" 16461379|SwissProt: "cytosol,plastid" 16381842|Tair: "plastid" 18431481|Tair: "plastid" 16414959	plastid:16414959;plastid:16461379;plastid:18431481	plastid:16381842;cytosol:16381842	Q9ZVN2	plastid:16414959;plastid:18431481		plastid:22274653;plastid:18431481;plastid:16461379;plastid:16414959		22274653:Lundquist PK, et al.,2012;16414959:Vidi PA, et al.,2006;16461379:Ytterberg AJ, et al.,2006;18431481:Zybailov B, et al.,2008	22274653:Lundquist PK, et al.,2012;16461379:Ytterberg AJ, et al.,2006;18431481:Zybailov B, et al.,2008	16461379:Ytterberg AJ, et al.,2006;18431481:Zybailov B, et al.,2008
AT1G55020.1	lipoxygenase 1;lipoxygenase, a defense gene conferring resistance Xanthomonas campestris	1	47	4	859	98050.5	5.20495	-0.438068	cytosol	cytosol,mitochondrion,nucleus,plastid	cytosol		cytosol		plastid				cytosol			cytosol	mitochondrion				mitochondrion	cytosol,nucleus	cytosol		cytosol	cytosol	SwissProt: "cytosol" 16381842		cytosol:16381842	Q06327			plasma membrane:22318864		22318864:Li B, et al.,2012	22318864:Li B, et al.,2012	22318864:Li B, et al.,2012
AT1G55450.1	S-adenosyl-L-methionine-dependent methyltransferases superfamily protein;	1	91	4	311	34477.2	7.32049	-0.159486	cytosol	cytosol,mitochondrion,nucleus	cytosol		cytosol				mitochondrion		cytosol				mitochondrion				mitochondrion	cytosol,nucleus	cytosol		cytosol	cytosol				Q9ZVU4			plasma membrane:19334764;plastid:20061580		20061580:Ferro M, et al.,2010;19334764:Mitra SK, et al.,2009	20061580:Ferro M, et al.,2010;19334764:Mitra SK, et al.,2009	20061580:Ferro M, et al.,2010;19334764:Mitra SK, et al.,2009
AT1G58270.1	TRAF-like family protein;ZW9 mRNA, complete cds	1	205	5	396	45037.7	5.5264	-0.328283	extracellular,plasma membrane	endoplasmic reticulum,golgi,vacuole,nucleus,extracellular,plasma membrane	extracellular		nucleus						plasma membrane			nucleus	extracellular,endoplasmic reticulum,golgi		extracellular,endoplasmic reticulum,golgi		extracellular,endoplasmic reticulum,golgi	extracellular,endoplasmic reticulum,golgi	extracellular	extracellular,endoplasmic reticulum,golgi	vacuole	golgi				Q9SLV3				AT1G54030.1:23155454	23155454:Nakano RT, et al.,2012
AT1G58290.1	Glutamyl-tRNA reductase family protein;Encodes a protein with glutamyl-tRNA reductase (GluTR) activity, catalyzing the NADPH-dependent reduction of Glu-tRNA(Glu) to glutamate 1-semialdehyde (GSA) with the release of free tRNA(Glu). It is involved in the early steps of chlorophyll biosynthesis.	1	183	3	543	59518.8	7.91463	-0.198895	plastid	cytosol,mitochondrion,plastid	plastid		plastid	plastid	plastid	plastid		mitochondrion	plastid		plastid	cytosol,plastid	plastid	plastid	plastid		plastid	plastid	mitochondrion	plastid	plastid	plastid	Amigo: "plastid" 0012445126|SwissProt: "plastid" 16381842|Tair: "plastid" 15028209	plastid:0012445126	plastid:16381842	P42804	plastid:15028209		plastid:15028209	AT3G09250.1:21798944;AT3G14110.1:12459457;AT3G21200.1:21798944;AT5G14260.1:21798944	15028209:Kleffmann T, et al.,2004;12459457:Meskauskiene R, et al.,2002;21798944:None None,2011	15028209:Kleffmann T, et al.,2004;12459457:Meskauskiene R, et al.,2002;21798944:None None,2011	15028209:Kleffmann T, et al.,2004	12459457:Meskauskiene R, et al.,2002;21798944:None None,2011
AT1G59870.1	ABC-2 and Plant PDR ABC-type transporter family protein;ATP binding cassette transporter. Localized to the plasma membrane in uninfected cells. In infected leaves, the protein concentrated at infection sites. Contributes to nonhost resistance to inappropriate pathogens that enter by direct penetration in a salicylic acidâdependent manner. Required for mlo resistance. Has Cd transporter activity…	1	246	2	1469	165091	8.00184	0.0468346	plasma membrane	mitochondrion,plastid,extracellular,plasma membrane,peroxisome	plasma membrane		plastid	plastid		plastid		mitochondrion	peroxisome			plastid,plasma membrane	mitochondrion		plastid		mitochondrion	plastid	extracellular	plastid	plasma membrane	plasma membrane	Amigo: "plasma membrane" 16618929|Amigo: "plasma membrane,plastid" 16473969|Amigo: "plasma membrane" 17355438|SwissProt: "plasma membrane" 16381842|Tair: "mitochondrion" 15276431|Tair: "plasma membrane" 17317660|Tair: "plastid" 18431481|Tair: "plastid" 12938931|Tair: "plasma membrane" 16618929|Tair: "plastid" 16473969	plasma membrane:16473969;plasma membrane:16618929;plasma membrane:17355438;plastid:16473969	plasma membrane:16381842	Q9XIE2	mitochondrion:15276431;plasma membrane:17317660;plastid:18431481;plastid:16473969;plastid:12938931;plasma membrane:16618929	plasma membrane:16473969	golgi:21826108;mitochondrion:15276431;plasma membrane:22923678;plasma membrane:22215637;plasma membrane:22318864;plasma membrane:21433285;plasma membrane:19334764;plasma membrane:17644812;plasma membrane:17317660;plasma membrane:16635983;plasma membrane:16618929;plasma membrane:15574830;plasma membrane:15308754;plasma membrane:14506206;plastid:18431481;plastid:15028209;plastid:12938931;vacuole:17…		15574830:Alexandersson E, et al.,2004;17317660:Benschop JJ, et al.,2007;15276431:Brugiere S, et al.,2004;21826108:Drakakaki G, et al.,2012;16618929:Dunkley TP, et al.,2006;22215637:Elmore JM, et al.,2012;12938931:Froehlich JE, et al.,2003;17151019:Jaquinod M, et al.,2007;15028209:Kleffmann T, et al.,2004;22318864:Li B, et al.,2012;17644812:Marmagne A, et al.,2007;19334764:Mitra SK, et al.,2009;16…	15574830:Alexandersson E, et al.,2004;17317660:Benschop JJ, et al.,2007;15276431:Brugiere S, et al.,2004;16618929:Dunkley TP, et al.,2006;22215637:Elmore JM, et al.,2012;12938931:Froehlich JE, et al.,2003;15028209:Kleffmann T, et al.,2004;22318864:Li B, et al.,2012;17644812:Marmagne A, et al.,2007;19334764:Mitra SK, et al.,2009;16635983:Nelson CJ, et al.,2006;22923678:Nikolovski N, et al.,2012;14…	15574830:Alexandersson E, et al.,2004;17317660:Benschop JJ, et al.,2007;15276431:Brugiere S, et al.,2004;16618929:Dunkley TP, et al.,2006;22215637:Elmore JM, et al.,2012;12938931:Froehlich JE, et al.,2003;15028209:Kleffmann T, et al.,2004;22318864:Li B, et al.,2012;17644812:Marmagne A, et al.,2007;19334764:Mitra SK, et al.,2009;16635983:Nelson CJ, et al.,2006;22923678:Nikolovski N, et al.,2012;14…
AT1G61520.1	photosystem I light harvesting complex gene 3;PSI type III chlorophyll a/b-binding protein (Lhca3*1)	1	2394	14	273	29183.1	9.08464	-0.0135531	plastid	mitochondrion,plastid,plasma membrane	plasma membrane		plastid	plastid		plastid		mitochondrion	plastid		plastid	plastid	plastid	plastid	plastid		plastid	plastid	mitochondrion	plastid	plastid	plastid	Amigo: "plastid" 16414959|Tair: "plastid" 18431481|Tair: "plastid" 14729914|Tair: "plastid" 15322131|Tair: "plastid" 16414959	plastid:16414959		Q9SY97	plastid:16414959;plastid:18431481;plastid:14729914;plastid:15322131		cytosol:22522809;nucleus:23396599;plasma membrane:22215637;plasma membrane:19334764;plastid:21531424;plastid:20061580;plastid:18633119;plastid:18431481;plastid:16414959;plastid:15322131;plastid:15028209;plastid:14729914;plastid:12766230		22215637:Elmore JM, et al.,2012;12766230:Ferro M, et al.,2003;20061580:Ferro M, et al.,2010;14729914:Friso G, et al.,2004;22522809:Hummel M, et al.,2012;15028209:Kleffmann T, et al.,2004;21531424:Kong RP, et al.,2011;19334764:Mitra SK, et al.,2009;15322131:Peltier JB, et al.,2004;18633119:Rutschow H, et al.,2008;23396599:Sakamoto Y, et al.,2013;16414959:Vidi PA, et al.,2006;18431481:Zybailov B, e…	22215637:Elmore JM, et al.,2012;12766230:Ferro M, et al.,2003;20061580:Ferro M, et al.,2010;14729914:Friso G, et al.,2004;22522809:Hummel M, et al.,2012;15028209:Kleffmann T, et al.,2004;21531424:Kong RP, et al.,2011;19334764:Mitra SK, et al.,2009;15322131:Peltier JB, et al.,2004;18633119:Rutschow H, et al.,2008;18431481:Zybailov B, et al.,2008	22215637:Elmore JM, et al.,2012;12766230:Ferro M, et al.,2003;20061580:Ferro M, et al.,2010;14729914:Friso G, et al.,2004;22522809:Hummel M, et al.,2012;15028209:Kleffmann T, et al.,2004;19334764:Mitra SK, et al.,2009;15322131:Peltier JB, et al.,2004;18431481:Zybailov B, et al.,2008
AT1G64880.1	Ribosomal protein S5 family protein;	1	54	2	515	60239.2	7.63905	-0.955728	mitochondrion	mitochondrion,plastid,nucleus	nucleus		plastid	plastid		mitochondrion	mitochondrion	mitochondrion	mitochondrion		plastid	plastid	mitochondrion	mitochondrion	mitochondrion		mitochondrion	mitochondrion	mitochondrion	mitochondrion	mitochondrion	mitochondrion	Amigo: "golgi" 16618929|Tair: "golgi" 16618929	golgi:16618929		Q6GKU7	golgi:16618929		golgi:22923678;golgi:16618929;mitochondrion:21841088;plasma membrane:19334764		16618929:Dunkley TP, et al.,2006;21841088:Klodmann J, et al.,2011;19334764:Mitra SK, et al.,2009;22923678:Nikolovski N, et al.,2012	16618929:Dunkley TP, et al.,2006;21841088:Klodmann J, et al.,2011;19334764:Mitra SK, et al.,2009;22923678:Nikolovski N, et al.,2012	16618929:Dunkley TP, et al.,2006;19334764:Mitra SK, et al.,2009;22923678:Nikolovski N, et al.,2012
AT1G65060.1	4-coumarate:CoA ligase 3;encodes an isoform of 4-coumarate:CoA ligase (4CL), which is involved in the last step of the general phenylpropanoid pathway. mRNA levels are not induced in response to wounding or to fungal infection by P. parasitica. mRNA is expressed in flowers, to a lesser degree in mature leaves and siliques and marginally in seedling roots and bolting stems of mature plants. The ca…	1	27	5	561	61314	6.30781	-0.0172906	peroxisome	cytosol,mitochondrion,nucleus,plastid,peroxisome	cytosol		cytosol		plastid				peroxisome			peroxisome	mitochondrion				mitochondrion	cytosol,nucleus	cytosol		plastid	peroxisome				Q9S777
AT1G66430.1	pfkB-like carbohydrate kinase family protein;	1	81	5	384	41473.6	5.49899	-0.0703125	plastid	cytosol,mitochondrion,extracellular,plastid	plastid		plastid	plastid	extracellular	plastid		mitochondrion	plastid		plastid	plastid	plastid	plastid	plastid		plastid	plastid	cytosol	plastid	plastid	plastid	Amigo: "plastid" 16207701|Amigo: "plastid" 18431481|Amigo: "plastid" 18633119|Tair: "plastid" 18431481|Tair: "plastid" 18633119	plastid:16207701;plastid:18431481;plastid:18633119		Q9C524	plastid:18633119;plastid:18431481		plastid:21539947;plastid:21531424;plastid:20423899;plastid:20061580;plastid:18633119;plastid:18431481;plastid:16207701	AT1G15710.1:21798944;AT3G47620.1:21798944	20061580:Ferro M, et al.,2010;21539947:Granlund I, et al.,2011;21531424:Kong RP, et al.,2011;21798944:None None,2011;20423899:Olinares PD, et al.,2010;16207701:Peltier JB, et al.,2006;18633119:Rutschow H, et al.,2008;18431481:Zybailov B, et al.,2008	20061580:Ferro M, et al.,2010;21539947:Granlund I, et al.,2011;21531424:Kong RP, et al.,2011;21798944:None None,2011;20423899:Olinares PD, et al.,2010;16207701:Peltier JB, et al.,2006;18633119:Rutschow H, et al.,2008;18431481:Zybailov B, et al.,2008	20061580:Ferro M, et al.,2010;20423899:Olinares PD, et al.,2010;16207701:Peltier JB, et al.,2006;18431481:Zybailov B, et al.,2008	21798944:None None,2011
AT1G66970.1	SHV3-like 2;	1	194	1	763	83792.3	4.76271	-0.0176933	plasma membrane	plastid,plasma membrane,extracellular,endoplasmic reticulum,golgi	plasma membrane		plastid		golgi	extracellular,endoplasmic reticulum,golgi			plasma membrane			plasma membrane	extracellular,endoplasmic reticulum,golgi	extracellular,endoplasmic reticulum,golgi	extracellular,endoplasmic reticulum,golgi		extracellular,endoplasmic reticulum,golgi	extracellular,endoplasmic reticulum,golgi	extracellular	extracellular,endoplasmic reticulum,golgi	plasma membrane	plasma membrane	SwissProt: "plasma membrane" 16381842|Tair: "plastid" 18431481|Tair: "plasma membrane" 14517339		plasma membrane:16381842	Q7Y208	plasma membrane:14517339;plastid:18431481		plasma membrane:22923678;plasma membrane:22318864;plasma membrane:22215637;plasma membrane:19334764;plasma membrane:16602701;plasma membrane:15574830;plastid:18431481		15574830:Alexandersson E, et al.,2004;22215637:Elmore JM, et al.,2012;16602701:Elortza F, et al.,2006;22318864:Li B, et al.,2012;19334764:Mitra SK, et al.,2009;22923678:Nikolovski N, et al.,2012;18431481:Zybailov B, et al.,2008	15574830:Alexandersson E, et al.,2004;22215637:Elmore JM, et al.,2012;16602701:Elortza F, et al.,2006;22318864:Li B, et al.,2012;19334764:Mitra SK, et al.,2009;22923678:Nikolovski N, et al.,2012;18431481:Zybailov B, et al.,2008	15574830:Alexandersson E, et al.,2004;22215637:Elmore JM, et al.,2012;16602701:Elortza F, et al.,2006;22318864:Li B, et al.,2012;19334764:Mitra SK, et al.,2009;22923678:Nikolovski N, et al.,2012;18431481:Zybailov B, et al.,2008
AT1G68010.1	hydroxypyruvate reductase;Encodes hydroxypyruvate reductase.	1	592	7	386	42250.3	7.18075	-0.0440415	peroxisome	cytosol,mitochondrion,nucleus,plastid,peroxisome	cytosol		cytosol		cytosol	plastid			peroxisome			peroxisome	peroxisome			peroxisome	mitochondrion	cytosol,nucleus	mitochondrion		cytosol	cytosol	Amigo: "peroxisome" 9177031|Tair: "plastid" 18431481|Tair: "peroxisome" 17951448	peroxisome:9177031		Q9C9W5	plastid:18431481;peroxisome:17951448		peroxisome:19329564;peroxisome:18931141;peroxisome:17951448;peroxisome:12154131;plasma membrane:22215637;plasma membrane:15574830;plastid:20061580;plastid:19288221	AT3G04460.1:16813573;AT3G07560.1:16813573	15574830:Alexandersson E, et al.,2004;22215637:Elmore JM, et al.,2012;18931141:Eubel H, et al.,2008;20061580:Ferro M, et al.,2010;12154131:Fukao Y, et al.,2002;16813573:Mano S, et al.,2006;19288221:Ni RJ, et al.,2010;17951448:Reumann S, et al.,2007;19329564:Reumann S, et al.,2009	15574830:Alexandersson E, et al.,2004;22215637:Elmore JM, et al.,2012;20061580:Ferro M, et al.,2010;12154131:Fukao Y, et al.,2002;16813573:Mano S, et al.,2006;19288221:Ni RJ, et al.,2010	15574830:Alexandersson E, et al.,2004;22215637:Elmore JM, et al.,2012;20061580:Ferro M, et al.,2010;12154131:Fukao Y, et al.,2002;19288221:Ni RJ, et al.,2010	16813573:Mano S, et al.,2006
AT1G70310.1	spermidine synthase 2;Spermidine synthase.	1	103	5	340	37142.1	4.46098	-0.121471	cytosol	cytosol,plastid,nucleus,peroxisome,mitochondrion,plasma membrane	plasma membrane		cytosol		plastid				peroxisome			cytosol	mitochondrion				mitochondrion	cytosol,nucleus	cytosol		cytosol	cytosol	Tair: "plasma membrane" 17644812			O48661	plasma membrane:17644812		plasma membrane:17644812	AT5G53120.1:12368503	17644812:Marmagne A, et al.,2007;12368503:Panicot M, et al.,2002	17644812:Marmagne A, et al.,2007;12368503:Panicot M, et al.,2002	17644812:Marmagne A, et al.,2007	12368503:Panicot M, et al.,2002
AT1G70410.1	beta carbonic anhydrase 4;Encodes a putative beta-carbonic anhydrase betaCA4. Together with betaCA1 (At3g01500) regulates CO2-controlled stomatal movements in guard cells.	1	171	2	258	28413.9	7.15031	-0.177519	cytosol	cytosol,endoplasmic reticulum,golgi,vacuole,plastid,nucleus,mitochondrion,extracellular	cytosol		cytosol		vacuole				cytosol			plastid	mitochondrion				extracellular,endoplasmic reticulum,golgi	cytosol,nucleus	cytosol		cytosol	cytosol	Amigo: "plasma membrane" 17407539|Tair: "plasma membrane" 17407539|Tair: "plastid" 12938931	plasma membrane:17407539		Q94CE4	plasma membrane:17407539;plastid:12938931		plasma membrane:22215637;plastid:12938931	AT1G13520.1:21798944;AT1G23730.1:21798944;AT1G45145.1:21798944;AT1G70410.1:21798944;AT1G79470.1:21798944;AT3G54900.1:21798944;AT5G23120.1:21798944;AT5G42980.1:21798944	22215637:Elmore JM, et al.,2012;12938931:Froehlich JE, et al.,2003;21798944:None None,2011	22215637:Elmore JM, et al.,2012;12938931:Froehlich JE, et al.,2003;21798944:None None,2011	22215637:Elmore JM, et al.,2012;12938931:Froehlich JE, et al.,2003	21798944:None None,2011
AT1G72930.1	toll/interleukin-1 receptor-like;Toll/interleukin-1 receptor-like protein (TIR) mRNA,	1	177	6	176	20246	7.62309	-0.458523	cytosol	cytosol,mitochondrion,nucleus,plastid	cytosol		plastid			mitochondrion	mitochondrion		cytosol			nucleus	mitochondrion				mitochondrion	plastid	mitochondrion		cytosol	cytosol				Q9SSN3
AT1G74020.1	strictosidine synthase 2;Encodes AtSS-2 strictosidine synthase.	1	49	4	335	35295	5.43454	0.0698507	vacuole	endoplasmic reticulum,golgi,vacuole,mitochondrion,extracellular,plasma membrane	plasma membrane		extracellular,endoplasmic reticulum,golgi			extracellular,endoplasmic reticulum,golgi			vacuole			vacuole	extracellular,endoplasmic reticulum,golgi	extracellular,endoplasmic reticulum,golgi	extracellular,endoplasmic reticulum,golgi		extracellular,endoplasmic reticulum,golgi	extracellular,endoplasmic reticulum,golgi	mitochondrion	extracellular,endoplasmic reticulum,golgi	extracellular	vacuole	SwissProt: "vacuole" 16381842|Tair: "vacuole" 15539469|Tair: "plasma membrane" 17151019		vacuole:16381842	P94111	vacuole:15539469;plasma membrane:17151019		golgi:22430844;plasma membrane:22318864;plasma membrane:19334764;plasma membrane:17644812;vacuole:17151019;vacuole:15539469;vacuole:15215502		15539469:Carter C, et al.,2004;17151019:Jaquinod M, et al.,2007;22318864:Li B, et al.,2012;17644812:Marmagne A, et al.,2007;19334764:Mitra SK, et al.,2009;22430844:Parsons HT, et al.,2012;15215502:Shimaoka T, et al.,2004	15539469:Carter C, et al.,2004;22318864:Li B, et al.,2012;17644812:Marmagne A, et al.,2007;19334764:Mitra SK, et al.,2009;15215502:Shimaoka T, et al.,2004	15539469:Carter C, et al.,2004;22318864:Li B, et al.,2012;17644812:Marmagne A, et al.,2007;19334764:Mitra SK, et al.,2009;15215502:Shimaoka T, et al.,2004
AT1G75040.1	pathogenesis-related gene 5;Thaumatin-like protein involved in response to pathogens. mRNA level of the PR-5 gene (At1g75040)is significantly changed after cutting the inflorescence stem indicating the existence of a network of signal transducing pathways as other stress-regulated genes (At5g01410, At3g17800, At1g29930)do not response to the treatment.	1	29	6	239	25253.6	4.54478	-0.133054	extracellular	cytosol,vacuole,extracellular,endoplasmic reticulum,golgi	extracellular		extracellular,endoplasmic reticulum,golgi		vacuole	extracellular,endoplasmic reticulum,golgi			endoplasmic reticulum			cytosol	extracellular,endoplasmic reticulum,golgi	extracellular,endoplasmic reticulum,golgi	extracellular,endoplasmic reticulum,golgi		extracellular,endoplasmic reticulum,golgi	extracellular,endoplasmic reticulum,golgi	extracellular	extracellular,endoplasmic reticulum,golgi	extracellular	extracellular	SwissProt: "extracellular" 16381842|Tair: "vacuole" 15539469		extracellular:16381842	P28493	vacuole:15539469		extracellular:16356755;extracellular:15694452;extracellular:15593128;vacuole:15539469	AT5G42980.1:15352244	15593128:Boudart G, et al.,2005;15539469:Carter C, et al.,2004;15694452:Charmont S, et al.,2005;16356755:Jamet E, et al.,2006;15352244:Marchand C, et al.,2004	15593128:Boudart G, et al.,2005;15539469:Carter C, et al.,2004;15694452:Charmont S, et al.,2005;16356755:Jamet E, et al.,2006;15352244:Marchand C, et al.,2004	15593128:Boudart G, et al.,2005;15539469:Carter C, et al.,2004;15694452:Charmont S, et al.,2005;16356755:Jamet E, et al.,2006	15352244:Marchand C, et al.,2004
AT1G75330.1	ornithine carbamoyltransferase;	1	117	7	375	41004.3	7.6402	-0.101067	plastid	mitochondrion,plastid	plastid	mitochondrion,plastid	plastid	plastid	plastid	mitochondrion		mitochondrion	plastid		plastid	plastid	plastid	plastid	plastid		mitochondrion	plastid	mitochondrion	plastid	mitochondrion	plastid	SwissProt: "plastid" 16381842|Tair: "plastid" 18431481|Tair: "plastid" 18633119		plastid:16381842	O50039	plastid:18633119;plastid:18431481		plastid:20061580;plastid:18633119;plastid:18431481;plastid:16207701		20061580:Ferro M, et al.,2010;16207701:Peltier JB, et al.,2006;18633119:Rutschow H, et al.,2008;18431481:Zybailov B, et al.,2008	20061580:Ferro M, et al.,2010;16207701:Peltier JB, et al.,2006;18633119:Rutschow H, et al.,2008;18431481:Zybailov B, et al.,2008	20061580:Ferro M, et al.,2010;16207701:Peltier JB, et al.,2006;18431481:Zybailov B, et al.,2008
AT1G75750.1	GAST1 protein homolog 1;GA-responsive GAST1 protein homolog regulated by BR and GA antagonistically. Possibly involved in cell elongation based on expression data	1	495	9	98	10745.3	9.28298	-0.155102	extracellular	vacuole,extracellular,endoplasmic reticulum,golgi	extracellular		extracellular,endoplasmic reticulum,golgi		vacuole	extracellular,endoplasmic reticulum,golgi			endoplasmic reticulum			golgi	extracellular,endoplasmic reticulum,golgi	extracellular,endoplasmic reticulum,golgi	extracellular,endoplasmic reticulum,golgi		extracellular,endoplasmic reticulum,golgi	extracellular,endoplasmic reticulum,golgi	extracellular	extracellular,endoplasmic reticulum,golgi	extracellular	extracellular	SwissProt: "extracellular" 16381842		extracellular:16381842	P46689		peroxisome:10737809	extracellular:16287169;peroxisome:19329564;plasma membrane:19334764	AT1G01910.1:21798944;AT1G47220.1:20706207;AT2G42580.1:19000166;AT3G54220.1:19228333	16287169:Bayer EM, et al.,2006;19000166:Ceserani T, et al.,2009;19228333:Cui H, et al.,2009;10737809:Cutler SR, et al.,2000;19334764:Mitra SK, et al.,2009;21798944:None None,2011;19329564:Reumann S, et al.,2009;20706207:Van Leene J, et al.,2010	16287169:Bayer EM, et al.,2006;19000166:Ceserani T, et al.,2009;19228333:Cui H, et al.,2009;19334764:Mitra SK, et al.,2009;21798944:None None,2011;20706207:Van Leene J, et al.,2010	16287169:Bayer EM, et al.,2006;19334764:Mitra SK, et al.,2009	19000166:Ceserani T, et al.,2009;19228333:Cui H, et al.,2009;21798944:None None,2011;20706207:Van Leene J, et al.,2010
AT1G76730.1	NagB/RpiA/CoA transferase-like superfamily protein;	1	34	3	354	39561.1	9.97227	-0.362994	plastid	cytosol,mitochondrion,nucleus,plastid	cytosol		plastid	plastid		plastid	mitochondrion	mitochondrion	mitochondrion		plastid	plastid	plastid	mitochondrion	mitochondrion		mitochondrion	mitochondrion	nucleus	plastid	plastid	cytosol	Amigo: "plastid" 18431481|Tair: "plastid" 18431481	plastid:18431481		Q9SRE0	plastid:18431481		plastid:18431481		18431481:Zybailov B, et al.,2008	18431481:Zybailov B, et al.,2008	18431481:Zybailov B, et al.,2008
AT1G77490.1	thylakoidal ascorbate peroxidase;Encodes a chloroplastic thylakoid ascorbate peroxidase tAPX. Ascorbate peroxidases are enzymes that scavenge hydrogen peroxide in plant cells. Eight types of APX have been described for Arabidopsis: three cytosolic (APX1, APX2, APX6), two chloroplastic types (stromal sAPX, thylakoid tAPX), and three microsomal (APX3, APX4, APX5) isoforms.	1	73	5	426	46094.6	7.32252	-0.284272	plastid	cytosol,mitochondrion,plastid	cytosol		plastid	plastid	plastid	plastid		mitochondrion	plastid		plastid	mitochondrion,plastid	plastid	plastid	plastid		mitochondrion	plastid	cytosol	plastid	plastid	plastid	Amigo: "plastid" 11997377|SwissProt: "plastid" 16381842|Tair: "plastid" 11997377|Tair: "plastid" 15322131|Tair: "plastid" 15028209	plastid:11997377	plastid:16381842	Q42593	plastid:15028209;plastid:11997377;plastid:15322131		plastid:21531424;plastid:20423899;plastid:20061580;plastid:18633119;plastid:18431481;plastid:15322131;plastid:15028209		20061580:Ferro M, et al.,2010;15028209:Kleffmann T, et al.,2004;21531424:Kong RP, et al.,2011;20423899:Olinares PD, et al.,2010;15322131:Peltier JB, et al.,2004;18633119:Rutschow H, et al.,2008;18431481:Zybailov B, et al.,2008	20061580:Ferro M, et al.,2010;15028209:Kleffmann T, et al.,2004;21531424:Kong RP, et al.,2011;20423899:Olinares PD, et al.,2010;15322131:Peltier JB, et al.,2004;18633119:Rutschow H, et al.,2008;18431481:Zybailov B, et al.,2008	20061580:Ferro M, et al.,2010;15028209:Kleffmann T, et al.,2004;20423899:Olinares PD, et al.,2010;15322131:Peltier JB, et al.,2004;18431481:Zybailov B, et al.,2008
AT1G79230.1	mercaptopyruvate sulfurtransferase 1;encodes a sulfurtransferase/rhodaneses, which belongs to a group of enzymes widely distributed in all three phyla that catalyze the transfer of sulfur from a donor to a thiophilic acceptor substrate. The protein and transcript levels are NOT affected by senescence or exogenous cyanide, suggesting that sulfurtransferases are involved in cyanide detoxification.	1	110	9	379	41895.5	6.35168	-0.292348	mitochondrion,plastid	cytosol,mitochondrion,nucleus,plastid	nucleus		plastid	plastid	cytosol	mitochondrion	mitochondrion	mitochondrion	plastid		plastid	plastid	plastid	plastid	plastid		plastid	plastid	cytosol	plastid	plastid	cytosol	Amigo: "mitochondrion" 10734224|Amigo: "mitochondrion" 10951223|Amigo: "mitochondrion" 11743115|Amigo: "mitochondrion" 14671022|Tair: "plastid" 18431481|Tair: "mitochondrion" 10951223	mitochondrion:10734224;mitochondrion:10951223;mitochondrion:11743115;mitochondrion:14671022		O64530	plastid:18431481;mitochondrion:10951223	mitochondrion:15181206;mitochondrion:10951223;mitochondrion:10734224	mitochondrion:22923678;mitochondrion:21472856;mitochondrion:14671022;mitochondrion:11743115;plastid:21531424;plastid:20061580		15181206:Bauer M, et al.,2004;20061580:Ferro M, et al.,2010;10734224:Hatzfeld Y, et al.,2000;14671022:Heazlewood JL, et al.,2004;21531424:Kong RP, et al.,2011;11743115:Millar AH, et al.,2001;10951223:Nakamura T, et al.,2000;22923678:Nikolovski N, et al.,2012;21472856:Taylor NL, et al.,2011	20061580:Ferro M, et al.,2010;14671022:Heazlewood JL, et al.,2004;21531424:Kong RP, et al.,2011;11743115:Millar AH, et al.,2001;22923678:Nikolovski N, et al.,2012;21472856:Taylor NL, et al.,2011	20061580:Ferro M, et al.,2010;14671022:Heazlewood JL, et al.,2004;11743115:Millar AH, et al.,2001;22923678:Nikolovski N, et al.,2012
AT1G80380.1	P-loop containing nucleoside triphosphate hydrolases superfamily protein;encodes a glycerate kinase which catalyzes the last step of photorespiration C2 cycle.	1	196	0	362	40835.1	6.16647	-0.33011	plastid	cytosol,endoplasmic reticulum,golgi,plastid,mitochondrion,extracellular	plastid		plastid	plastid		plastid		mitochondrion	plastid		plastid	plastid	plastid	plastid	plastid		plastid	extracellular,endoplasmic reticulum,golgi	cytosol	plastid	plastid	plastid	Amigo: "plastid" 18431481|Amigo: "plastid" 12938931|Amigo: "plastid" 15980259|SwissProt: "plastid" 16381842|Tair: "plastid" 18633119|Tair: "plastid" 18431481|Tair: "plastid" 12938931	plastid:12938931;plastid:15980259;plastid:18431481	plastid:16381842	Q944I4	plastid:18633119;plastid:18431481;plastid:12938931		nucleus:23396599;plastid:21531424;plastid:18433418;plastid:12938931		12938931:Froehlich JE, et al.,2003;21531424:Kong RP, et al.,2011;23396599:Sakamoto Y, et al.,2013;18433418:StrÃ¶her E, et al.,2008	12938931:Froehlich JE, et al.,2003;21531424:Kong RP, et al.,2011;18433418:StrÃ¶her E, et al.,2008	12938931:Froehlich JE, et al.,2003;18433418:StrÃ¶her E, et al.,2008
AT2G01470.1	SEC12P-like 2 protein;Sec12p-like protein (GTP exchange protein) that functionally complements yeast sec12 null mutant. Protein is localized to the ER.	2	33	5	393	42796.2	5.31164	-0.0862595	endoplasmic reticulum	cytosol,mitochondrion,nucleus,endoplasmic reticulum,plastid	plastid		nucleus						cytosol			endoplasmic reticulum	mitochondrion				mitochondrion	cytosol,nucleus	nucleus		cytosol	nucleus	Amigo: "endoplasmic reticulum" 16618929|Amigo: "endoplasmic reticulum" 9159953|SwissProt: "endoplasmic reticulum,golgi" 16381842|Tair: "endoplasmic reticulum" 16618929|Tair: "plasma membrane" 17151019|Tair: "endoplasmic reticulum" 9159953	endoplasmic reticulum:16618929;endoplasmic reticulum:9159953	endoplasmic reticulum:16381842;golgi:16381842	Q39221	endoplasmic reticulum:9159953;plasma membrane:17151019;endoplasmic reticulum:16618929	endoplasmic reticulum:15208385	endoplasmic reticulum:22923678;endoplasmic reticulum:16618929;endoplasmic reticulum:15295017;plasma membrane:19334764;plasma membrane:17644812;plasma membrane:17317660;plasma membrane:15308754;plasma membrane:14506206;vacuole:18686298;vacuole:17151019		17317660:Benschop JJ, et al.,2007;15208385:daSilva LL, et al.,2004;15295017:Dunkley TP, et al.,2004;16618929:Dunkley TP, et al.,2006;17151019:Jaquinod M, et al.,2007;17644812:Marmagne A, et al.,2007;19334764:Mitra SK, et al.,2009;22923678:Nikolovski N, et al.,2012;14506206:Nuhse TS, et al.,2003;15308754:Nuhse TS, et al.,2004;18686298:Whiteman SA, et al.,2008	17317660:Benschop JJ, et al.,2007;15295017:Dunkley TP, et al.,2004;16618929:Dunkley TP, et al.,2006;17644812:Marmagne A, et al.,2007;19334764:Mitra SK, et al.,2009;22923678:Nikolovski N, et al.,2012;14506206:Nuhse TS, et al.,2003;15308754:Nuhse TS, et al.,2004;18686298:Whiteman SA, et al.,2008	17317660:Benschop JJ, et al.,2007;15295017:Dunkley TP, et al.,2004;16618929:Dunkley TP, et al.,2006;17644812:Marmagne A, et al.,2007;19334764:Mitra SK, et al.,2009;22923678:Nikolovski N, et al.,2012;14506206:Nuhse TS, et al.,2003;15308754:Nuhse TS, et al.,2004;18686298:Whiteman SA, et al.,2008
AT2G05070.1	photosystem II light harvesting complex gene 2.2;Encodes Lhcb2.2. Belongs to the Lhc super-gene family encodes the light-harvesting chlorophyll a/b-binding (LHC) proteins that constitute the antenna system of the photosynthetic apparatus.	2	531	11	265	28622.1	5.08526	-0.085283	plastid	mitochondrion,plastid,extracellular,plasma membrane	plasma membrane		plastid	plastid	plastid	plastid		mitochondrion	plastid		plastid	plastid	plastid	plastid	plastid		plastid	plastid	extracellular	plastid	plastid	plastid	Amigo: "plastid" 16414959|Tair: "plastid" 16414959|Tair: "plasma membrane" 17151019|Tair: "plastid" 18431481|Tair: "plastid" 15322131|Tair: "plastid" 12766230	plastid:16414959		Q9S7J7	plastid:16414959;plasma membrane:17151019;plastid:12766230;plastid:18431481;plastid:15322131		cytosol:22522809;nucleus:23396599;plastid:21531424;plastid:20061580;plastid:18633119;plastid:18431481;plastid:16414959;plastid:15322131;plastid:15028209;plastid:14729914;vacuole:17151019	AT2G01830.1:18642946	18642946:Dortay H, et al.,2008;20061580:Ferro M, et al.,2010;14729914:Friso G, et al.,2004;22522809:Hummel M, et al.,2012;17151019:Jaquinod M, et al.,2007;15028209:Kleffmann T, et al.,2004;21531424:Kong RP, et al.,2011;15322131:Peltier JB, et al.,2004;18633119:Rutschow H, et al.,2008;23396599:Sakamoto Y, et al.,2013;16414959:Vidi PA, et al.,2006;18431481:Zybailov B, et al.,2008	18642946:Dortay H, et al.,2008;20061580:Ferro M, et al.,2010;14729914:Friso G, et al.,2004;22522809:Hummel M, et al.,2012;15028209:Kleffmann T, et al.,2004;21531424:Kong RP, et al.,2011;15322131:Peltier JB, et al.,2004;18633119:Rutschow H, et al.,2008;18431481:Zybailov B, et al.,2008	20061580:Ferro M, et al.,2010;14729914:Friso G, et al.,2004;22522809:Hummel M, et al.,2012;15028209:Kleffmann T, et al.,2004;15322131:Peltier JB, et al.,2004;18431481:Zybailov B, et al.,2008	18642946:Dortay H, et al.,2008
AT2G05990.1	NAD(P)-binding Rossmann-fold superfamily protein;Encodes enoyl-ACP reductase a component of the fatty acid synthase complex. A reduced function mutation in this gene, mod1, was found in a screen for premature cell death mutants. Mutant plants have reduced lipid level and pleiotropic morphological defects, including chlorotic and abnormally shaped leaves.	2	113	1	390	41216.1	9.36084	-0.0697436	plastid	mitochondrion,plastid,nucleus	plastid		plastid	plastid	plastid	plastid		mitochondrion	plastid		plastid	plastid	plastid	plastid	plastid		plastid	plastid	nucleus	plastid	plastid	plastid	Tair: "plastid" 16207701|Tair: "plastid" 18431481|Tair: "plastid" 12938931|Tair: "plastid" 15028209			Q9SLA8	plastid:15028209;plastid:12938931;plastid:18431481;plastid:16207701		plastid:21531424;plastid:20423899;plastid:20061580;plastid:18633119;plastid:18431481;plastid:16207701;plastid:15028209;plastid:14729914;plastid:12938931;plastid:11826309	AT1G43560.1:20405473	20061580:Ferro M, et al.,2010;14729914:Friso G, et al.,2004;12938931:Froehlich JE, et al.,2003;15028209:Kleffmann T, et al.,2004;21531424:Kong RP, et al.,2011;20405473:Marchand CH, et al.,2010;20423899:Olinares PD, et al.,2010;11826309:Peltier JB, et al.,2002;16207701:Peltier JB, et al.,2006;18633119:Rutschow H, et al.,2008;18431481:Zybailov B, et al.,2008	20061580:Ferro M, et al.,2010;14729914:Friso G, et al.,2004;12938931:Froehlich JE, et al.,2003;15028209:Kleffmann T, et al.,2004;21531424:Kong RP, et al.,2011;20405473:Marchand CH, et al.,2010;20423899:Olinares PD, et al.,2010;11826309:Peltier JB, et al.,2002;16207701:Peltier JB, et al.,2006;18633119:Rutschow H, et al.,2008;18431481:Zybailov B, et al.,2008	20061580:Ferro M, et al.,2010;14729914:Friso G, et al.,2004;12938931:Froehlich JE, et al.,2003;15028209:Kleffmann T, et al.,2004;20423899:Olinares PD, et al.,2010;11826309:Peltier JB, et al.,2002;16207701:Peltier JB, et al.,2006;18431481:Zybailov B, et al.,2008	20405473:Marchand CH, et al.,2010
AT2G13360.1	alanine:glyoxylate aminotransferase;Encodes a peroxisomal photorespiratory enzyme that catalyzes transamination reactions with multiple substrates. It is involved in photorespiration.	2	587	7	401	44210.5	7.94547	0.0234414	peroxisome	cytosol,plastid,nucleus,peroxisome,mitochondrion,plasma membrane	plasma membrane		plastid		peroxisome	mitochondrion			peroxisome			peroxisome	mitochondrion				mitochondrion	cytosol,nucleus	mitochondrion		cytosol	peroxisome	Amigo: "peroxisome" 11309139|SwissProt: "peroxisome" 16381842|Tair: "plastid" 18431481|Tair: "plastid" 18633119|Tair: "peroxisome" 11309139|Tair: "plasma membrane" 14506206|Tair: "peroxisome" 17951448	peroxisome:11309139	peroxisome:16381842	Q56YA5	plastid:18633119;peroxisome:11309139;plastid:18431481;plasma membrane:14506206;peroxisome:17951448		peroxisome:19329564;peroxisome:18931141;peroxisome:17951448;plasma membrane:14506206;plastid:21531424;plastid:20061580;plastid:18633119;plastid:15028209	AT2G01950.1:19000166;AT2G13360.1:21798944;AT3G14415.1:21798944;AT3G46090.1:17259181	19000166:Ceserani T, et al.,2009;17259181:Ciftci-Yilmaz S, et al.,2007;18931141:Eubel H, et al.,2008;20061580:Ferro M, et al.,2010;15028209:Kleffmann T, et al.,2004;21531424:Kong RP, et al.,2011;21798944:None None,2011;14506206:Nuhse TS, et al.,2003;17951448:Reumann S, et al.,2007;19329564:Reumann S, et al.,2009;18633119:Rutschow H, et al.,2008	19000166:Ceserani T, et al.,2009;17259181:Ciftci-Yilmaz S, et al.,2007;20061580:Ferro M, et al.,2010;15028209:Kleffmann T, et al.,2004;21531424:Kong RP, et al.,2011;21798944:None None,2011;14506206:Nuhse TS, et al.,2003;18633119:Rutschow H, et al.,2008	20061580:Ferro M, et al.,2010;15028209:Kleffmann T, et al.,2004;14506206:Nuhse TS, et al.,2003	19000166:Ceserani T, et al.,2009;17259181:Ciftci-Yilmaz S, et al.,2007;21798944:None None,2011
AT2G14170.1	aldehyde dehydrogenase 6B2;Arabidopsis thaliana methylmalonate-semialdehyde dehydrogenase	2	74	2	607	65930.2	8.78848	-0.176442	mitochondrion	cytosol,mitochondrion,plastid	mitochondrion		plastid		mitochondrion	mitochondrion		mitochondrion	cytosol		plastid	mitochondrion	mitochondrion		mitochondrion		mitochondrion	mitochondrion	mitochondrion	mitochondrion	mitochondrion	cytosol	Amigo: "mitochondrion" 14671022|Amigo: "mitochondrion" 14764908|Amigo: "mitochondrion" 12492832|Amigo: "mitochondrion" 11743115|SwissProt: "mitochondrion" 16381842|Tair: "mitochondrion" 14764908	mitochondrion:11743115;mitochondrion:12492832;mitochondrion:14671022;mitochondrion:14764908	mitochondrion:16381842	Q0WM29	mitochondrion:14764908		mitochondrion:21472856;mitochondrion:21841088;mitochondrion:14764908;mitochondrion:14671022;mitochondrion:12492832;mitochondrion:11743115		14671022:Heazlewood JL, et al.,2004;21841088:Klodmann J, et al.,2011;11743115:Millar AH, et al.,2001;12492832:Sweetlove LJ, et al.,2002;14764908:Taylor NL, et al.,2004;21472856:Taylor NL, et al.,2011	14671022:Heazlewood JL, et al.,2004;21841088:Klodmann J, et al.,2011;11743115:Millar AH, et al.,2001;12492832:Sweetlove LJ, et al.,2002;14764908:Taylor NL, et al.,2004;21472856:Taylor NL, et al.,2011	14671022:Heazlewood JL, et al.,2004;11743115:Millar AH, et al.,2001;12492832:Sweetlove LJ, et al.,2002;14764908:Taylor NL, et al.,2004
AT2G15620.1	nitrite reductase 1;Involved in the second step of nitrate assimilation. Its expression is induced by nitrate.	2	154	8	586	65508.7	6.1712	-0.395563	plastid	cytosol,mitochondrion,plastid	cytosol		plastid	plastid	plastid	plastid			plastid		plastid	mitochondrion,plastid	plastid	plastid	plastid		plastid	plastid	cytosol	plastid	plastid	plastid	Amigo: "mitochondrion" 14671022|SwissProt: "plastid" 16381842|Tair: "plastid" 16207701|Tair: "mitochondrion" 14671022|Tair: "plastid" 18431481	mitochondrion:14671022	plastid:16381842	Q39161	mitochondrion:14671022;plastid:18431481;plastid:16207701		mitochondrion:14671022;plasma membrane:21433285;plastid:21539947;plastid:21531424;plastid:20423899;plastid:20061580;plastid:18633119;plastid:18433418;plastid:18431481;plastid:16207701;plastid:15028209	AT1G63940.1:21798944;AT5G42980.1:15352244	20061580:Ferro M, et al.,2010;21539947:Granlund I, et al.,2011;14671022:Heazlewood JL, et al.,2004;15028209:Kleffmann T, et al.,2004;21531424:Kong RP, et al.,2011;15352244:Marchand C, et al.,2004;21798944:None None,2011;20423899:Olinares PD, et al.,2010;16207701:Peltier JB, et al.,2006;18633119:Rutschow H, et al.,2008;18433418:StrÃ¶her E, et al.,2008;21433285:Zhang ZJ, et al.,2011;18431481:Zybail…	20061580:Ferro M, et al.,2010;21539947:Granlund I, et al.,2011;14671022:Heazlewood JL, et al.,2004;15028209:Kleffmann T, et al.,2004;21531424:Kong RP, et al.,2011;15352244:Marchand C, et al.,2004;21798944:None None,2011;20423899:Olinares PD, et al.,2010;16207701:Peltier JB, et al.,2006;18633119:Rutschow H, et al.,2008;18433418:StrÃ¶her E, et al.,2008;21433285:Zhang ZJ, et al.,2011;18431481:Zybail…	20061580:Ferro M, et al.,2010;14671022:Heazlewood JL, et al.,2004;15028209:Kleffmann T, et al.,2004;20423899:Olinares PD, et al.,2010;16207701:Peltier JB, et al.,2006;18433418:StrÃ¶her E, et al.,2008;18431481:Zybailov B, et al.,2008	15352244:Marchand C, et al.,2004;21798944:None None,2011
AT2G17340.1	Uncharacterised conserved protein (UCP030210);	2	60	3	367	40859.9	4.52937	-0.156131	cytosol	cytosol,mitochondrion,cytoskeleton,nucleus,plastid	cytosol		cytosol						cytosol			plastid	mitochondrion				plastid	cytosol,nucleus	cytosol		cytoskeleton	cytosol				Q949P3
AT2G17630.1	Pyridoxal phosphate (PLP)-dependent transferases superfamily protein;	2	31	3	422	46636.1	8.18793	-0.215403	plastid	mitochondrion,plastid	plastid		plastid	plastid	plastid	plastid		mitochondrion	plastid		plastid	plastid	plastid	plastid	plastid		plastid	plastid	mitochondrion	plastid	plastid	plastid	Amigo: "plastid" 18431481|Tair: "plastid" 18431481	plastid:18431481		Q9SHP0	plastid:18431481		cytosol:22522809;plastid:21531424;plastid:20061580;plastid:18431481		20061580:Ferro M, et al.,2010;22522809:Hummel M, et al.,2012;21531424:Kong RP, et al.,2011;18431481:Zybailov B, et al.,2008	20061580:Ferro M, et al.,2010;22522809:Hummel M, et al.,2012;21531424:Kong RP, et al.,2011;18431481:Zybailov B, et al.,2008	20061580:Ferro M, et al.,2010;22522809:Hummel M, et al.,2012;18431481:Zybailov B, et al.,2008
AT2G20420.1	ATP citrate lyase (ACL) family protein;	2	141	5	421	45348.2	6.68637	-0.0532067	mitochondrion	cytosol,mitochondrion	cytosol		mitochondrion		mitochondrion	mitochondrion	mitochondrion	mitochondrion	mitochondrion			mitochondrion	mitochondrion	mitochondrion	mitochondrion		mitochondrion	mitochondrion	cytosol	mitochondrion	mitochondrion	mitochondrion	Amigo: "mitochondrion" 17137349|Amigo: "mitochondrion" 11743114|Amigo: "mitochondrion" 11743115|Amigo: "mitochondrion" 14671022|Amigo: "mitochondrion" 12492832|Amigo: "mitochondrion" 18385124|SwissProt: "mitochondrion" 16381842|Tair: "mitochondrion" 12492832|Tair: "mitochondrion" 18385124	mitochondrion:11743114;mitochondrion:11743115;mitochondrion:12492832;mitochondrion:14671022;mitochondrion:17137349;mitochondrion:18385124	mitochondrion:16381842	O82662	mitochondrion:18385124;mitochondrion:12492832		mitochondrion:22923678;mitochondrion:21472856;mitochondrion:21841088;mitochondrion:21296373;mitochondrion:18385124;mitochondrion:17137349;mitochondrion:14671022;mitochondrion:12492832;mitochondrion:11743115;mitochondrion:11743114;plasma membrane:21433285;plasma membrane:19334764		14671022:Heazlewood JL, et al.,2004;17137349:Ito J, et al.,2006;21841088:Klodmann J, et al.,2011;11743114:Kruft V, et al.,2001;18385124:Lee CP, et al.,2008;21296373:Lee CP, et al.,2011;11743115:Millar AH, et al.,2001;19334764:Mitra SK, et al.,2009;22923678:Nikolovski N, et al.,2012;12492832:Sweetlove LJ, et al.,2002;21472856:Taylor NL, et al.,2011;21433285:Zhang ZJ, et al.,2011	14671022:Heazlewood JL, et al.,2004;17137349:Ito J, et al.,2006;21841088:Klodmann J, et al.,2011;11743114:Kruft V, et al.,2001;18385124:Lee CP, et al.,2008;21296373:Lee CP, et al.,2011;11743115:Millar AH, et al.,2001;19334764:Mitra SK, et al.,2009;22923678:Nikolovski N, et al.,2012;12492832:Sweetlove LJ, et al.,2002;21472856:Taylor NL, et al.,2011;21433285:Zhang ZJ, et al.,2011	14671022:Heazlewood JL, et al.,2004;17137349:Ito J, et al.,2006;11743114:Kruft V, et al.,2001;18385124:Lee CP, et al.,2008;21296373:Lee CP, et al.,2011;11743115:Millar AH, et al.,2001;19334764:Mitra SK, et al.,2009;22923678:Nikolovski N, et al.,2012;12492832:Sweetlove LJ, et al.,2002
AT2G21130.1	Cyclophilin-like peptidyl-prolyl cis-trans isomerase family protein;	2	57	2	174	18465.1	8.33747	-0.249425	cytosol	cytosol,mitochondrion,nucleus,plastid	cytosol		nucleus		plastid				cytosol			cytosol	mitochondrion				mitochondrion	cytosol,nucleus	cytosol		cytosol	cytosol	Amigo: "plasma membrane" 17644812|SwissProt: "cytosol" 16381842|Tair: "plasma membrane" 17644812	plasma membrane:17644812	cytosol:16381842	Q9SKQ0	plasma membrane:17644812		cytosol:21166475;plasma membrane:22318864;plasma membrane:17644812		21166475:Ito J, et al.,2011;22318864:Li B, et al.,2012;17644812:Marmagne A, et al.,2007	21166475:Ito J, et al.,2011;22318864:Li B, et al.,2012;17644812:Marmagne A, et al.,2007	21166475:Ito J, et al.,2011;22318864:Li B, et al.,2012;17644812:Marmagne A, et al.,2007
AT2G21330.1	fructose-bisphosphate aldolase 1;	2	1360	13	399	42933.3	6.53569	-0.120301	plastid	mitochondrion,plastid,nucleus	plastid		nucleus	plastid	plastid	mitochondrion		mitochondrion	plastid		plastid	plastid	plastid	plastid	plastid		plastid	mitochondrion	mitochondrion	plastid	plastid	plastid	Amigo: "plastid" 16414959|Amigo: "plastid" 16461379|SwissProt: "cytosol,plastid" 16381842|Tair: "plastid" 18633119|Tair: "plastid" 18431481|Tair: "plastid" 15028209|Tair: "plastid" 12938931|Tair: "plastid" 16414959	plastid:16414959;plastid:16461379	plastid:16381842;cytosol:16381842	Q9SJU4	plastid:15028209;plastid:16414959;plastid:18633119;plastid:18431481;plastid:12938931	plastid:16414959	plastid:22274653;plastid:21539947;plastid:21531424;plastid:20423899;plastid:20061580;plastid:19288221;plastid:18633119;plastid:18431481;plastid:16648217;plastid:16461379;plastid:16414959;plastid:16207701;plastid:15028209;plastid:12938931;plastid:11719511		20061580:Ferro M, et al.,2010;12938931:Froehlich JE, et al.,2003;16648217:Giacomelli L, et al.,2006;21539947:Granlund I, et al.,2011;15028209:Kleffmann T, et al.,2004;21531424:Kong RP, et al.,2011;22274653:Lundquist PK, et al.,2012;19288221:Ni RJ, et al.,2010;20423899:Olinares PD, et al.,2010;16207701:Peltier JB, et al.,2006;18633119:Rutschow H, et al.,2008;11719511:Schubert M, et al.,2002;164149…	20061580:Ferro M, et al.,2010;12938931:Froehlich JE, et al.,2003;16648217:Giacomelli L, et al.,2006;21539947:Granlund I, et al.,2011;15028209:Kleffmann T, et al.,2004;21531424:Kong RP, et al.,2011;22274653:Lundquist PK, et al.,2012;19288221:Ni RJ, et al.,2010;20423899:Olinares PD, et al.,2010;16207701:Peltier JB, et al.,2006;18633119:Rutschow H, et al.,2008;11719511:Schubert M, et al.,2002;164613…	20061580:Ferro M, et al.,2010;12938931:Froehlich JE, et al.,2003;16648217:Giacomelli L, et al.,2006;15028209:Kleffmann T, et al.,2004;19288221:Ni RJ, et al.,2010;20423899:Olinares PD, et al.,2010;16207701:Peltier JB, et al.,2006;11719511:Schubert M, et al.,2002;16461379:Ytterberg AJ, et al.,2006;18431481:Zybailov B, et al.,2008
AT2G21880.1	RAB GTPase homolog 7A;	2	11	5	212	23827	6.02102	-0.495283	cytosol	cytosol,endoplasmic reticulum,golgi,vacuole,nucleus,mitochondrion,extracellular	cytosol		nucleus		vacuole				cytosol			cytosol	mitochondrion				extracellular,endoplasmic reticulum,golgi	cytosol,nucleus	cytosol		cytosol	cytosol				Q9SJ11			vacuole:18686298		18686298:Whiteman SA, et al.,2008	18686298:Whiteman SA, et al.,2008	18686298:Whiteman SA, et al.,2008
AT2G22170.1	Lipase/lipooxygenase, PLAT/LH2 family protein;	2	142	5	183	20130.8	4.93432	-0.015847	extracellular	cytosol,plastid,extracellular,endoplasmic reticulum,golgi	plastid		extracellular,endoplasmic reticulum,golgi			extracellular,endoplasmic reticulum,golgi			extracellular			cytosol	extracellular,endoplasmic reticulum,golgi	extracellular,endoplasmic reticulum,golgi	extracellular,endoplasmic reticulum,golgi		extracellular,endoplasmic reticulum,golgi	extracellular,endoplasmic reticulum,golgi	extracellular	extracellular,endoplasmic reticulum,golgi	plastid	extracellular	Amigo: "plastid" 15028209|Tair: "plastid" 15028209	plastid:15028209		Q9SIE7	plastid:15028209	endoplasmic reticulum:15141064	extracellular:21109274;extracellular:16729891;extracellular:16356755;extracellular:15694452;plasma membrane:22215637;plasma membrane:19334764;plastid:21539947;plastid:16648217;plastid:15028209		15694452:Charmont S, et al.,2005;22215637:Elmore JM, et al.,2012;16729891:Feiz L, et al.,2006;16648217:Giacomelli L, et al.,2006;21539947:Granlund I, et al.,2011;16356755:Jamet E, et al.,2006;15028209:Kleffmann T, et al.,2004;19334764:Mitra SK, et al.,2009;15141064:Tian GW, et al.,2004;21109274:Zhang Y, et al.,2011	15694452:Charmont S, et al.,2005;22215637:Elmore JM, et al.,2012;16729891:Feiz L, et al.,2006;16648217:Giacomelli L, et al.,2006;21539947:Granlund I, et al.,2011;16356755:Jamet E, et al.,2006;15028209:Kleffmann T, et al.,2004;19334764:Mitra SK, et al.,2009;21109274:Zhang Y, et al.,2011	15694452:Charmont S, et al.,2005;22215637:Elmore JM, et al.,2012;16648217:Giacomelli L, et al.,2006;16356755:Jamet E, et al.,2006;15028209:Kleffmann T, et al.,2004;19334764:Mitra SK, et al.,2009;21109274:Zhang Y, et al.,2011
AT2G22360.1	DNAJ heat shock family protein;	2	22	5	442	47763.9	9.49077	-0.441855	plastid	mitochondrion,plastid,vacuole,nucleus	plastid		plastid	plastid	vacuole	plastid		mitochondrion	plastid		plastid	mitochondrion	plastid	plastid	mitochondrion		mitochondrion	plastid	nucleus	plastid	plastid	plastid	Amigo: "plastid" 18431481|Amigo: "plastid" 15322131|Tair: "plastid" 18431481|Tair: "plastid" 15322131	plastid:15322131;plastid:18431481		Q9SJZ7	plastid:18431481;plastid:15322131		nucleus:23396599;plasma membrane:19334764;plastid:21531424;plastid:20423899;plastid:20061580;plastid:18431481;plastid:15322131		20061580:Ferro M, et al.,2010;21531424:Kong RP, et al.,2011;19334764:Mitra SK, et al.,2009;20423899:Olinares PD, et al.,2010;15322131:Peltier JB, et al.,2004;23396599:Sakamoto Y, et al.,2013;18431481:Zybailov B, et al.,2008	20061580:Ferro M, et al.,2010;21531424:Kong RP, et al.,2011;19334764:Mitra SK, et al.,2009;20423899:Olinares PD, et al.,2010;15322131:Peltier JB, et al.,2004;18431481:Zybailov B, et al.,2008	20061580:Ferro M, et al.,2010;19334764:Mitra SK, et al.,2009;20423899:Olinares PD, et al.,2010;15322131:Peltier JB, et al.,2004;18431481:Zybailov B, et al.,2008
AT2G24820.1	translocon at the inner envelope membrane of chloroplasts 55-II;	2	84	5	539	60610.9	8.87297	-0.281447	plastid	cytosol,mitochondrion,extracellular,plasma membrane,plastid	plasma membrane		plastid	plastid		plastid		mitochondrion	cytosol		plastid	plastid	plastid	plastid	plastid		mitochondrion	plastid	mitochondrion	plastid	plastid	extracellular	Tair: "plastid" 15028209|Tair: "plastid" 12766230			Q9SK50	plastid:15028209;plastid:12766230		nucleus:23396599;plasma membrane:19334764;plastid:21531424;plastid:20061580;plastid:18431481;plastid:15028209;plastid:12938931;plastid:12766230		12766230:Ferro M, et al.,2003;20061580:Ferro M, et al.,2010;12938931:Froehlich JE, et al.,2003;15028209:Kleffmann T, et al.,2004;21531424:Kong RP, et al.,2011;19334764:Mitra SK, et al.,2009;23396599:Sakamoto Y, et al.,2013;18431481:Zybailov B, et al.,2008	12766230:Ferro M, et al.,2003;20061580:Ferro M, et al.,2010;12938931:Froehlich JE, et al.,2003;15028209:Kleffmann T, et al.,2004;21531424:Kong RP, et al.,2011;19334764:Mitra SK, et al.,2009;18431481:Zybailov B, et al.,2008	12766230:Ferro M, et al.,2003;20061580:Ferro M, et al.,2010;12938931:Froehlich JE, et al.,2003;15028209:Kleffmann T, et al.,2004;19334764:Mitra SK, et al.,2009;18431481:Zybailov B, et al.,2008
AT2G25970.1	KH domain-containing protein;	2	68	2	632	64610.3	5.11783	-0.853481	nucleus	cytosol,mitochondrion,nucleus,plastid	nucleus		nucleus	plastid	nucleus				cytosol	nucleus	plastid	nucleus	mitochondrion		plastid		mitochondrion	cytosol,nucleus	nucleus		nucleus	nucleus				O82762			cytosol:21166475		21166475:Ito J, et al.,2011	21166475:Ito J, et al.,2011	21166475:Ito J, et al.,2011
AT2G26080.1	glycine decarboxylase P-protein 2;	2	229	2	1044	113782	6.63269	-0.183046	mitochondrion	cytosol,mitochondrion,vacuole,plastid	cytosol		mitochondrion		vacuole		mitochondrion	mitochondrion	mitochondrion		plastid	mitochondrion	mitochondrion	mitochondrion			mitochondrion	mitochondrion	mitochondrion	mitochondrion	mitochondrion	mitochondrion	Amigo: "mitochondrion" 14671022|SwissProt: "mitochondrion" 16381842|Tair: "mitochondrion" 14671022|Tair: "plastid" 18431481|Tair: "plastid" 12938931|Tair: "mitochondrion" 18385124	mitochondrion:14671022	mitochondrion:16381842	O80988	mitochondrion:18385124;mitochondrion:14671022;plastid:18431481;plastid:12938931		mitochondrion:21472856;mitochondrion:21841088;mitochondrion:21296373;mitochondrion:18385124;mitochondrion:17137349;mitochondrion:14671022;plasma membrane:21433285;plastid:15028209;plastid:12938931		12938931:Froehlich JE, et al.,2003;14671022:Heazlewood JL, et al.,2004;17137349:Ito J, et al.,2006;15028209:Kleffmann T, et al.,2004;21841088:Klodmann J, et al.,2011;18385124:Lee CP, et al.,2008;21296373:Lee CP, et al.,2011;21472856:Taylor NL, et al.,2011;21433285:Zhang ZJ, et al.,2011	12938931:Froehlich JE, et al.,2003;14671022:Heazlewood JL, et al.,2004;17137349:Ito J, et al.,2006;15028209:Kleffmann T, et al.,2004;21841088:Klodmann J, et al.,2011;18385124:Lee CP, et al.,2008;21296373:Lee CP, et al.,2011;21472856:Taylor NL, et al.,2011;21433285:Zhang ZJ, et al.,2011	12938931:Froehlich JE, et al.,2003;14671022:Heazlewood JL, et al.,2004;17137349:Ito J, et al.,2006;15028209:Kleffmann T, et al.,2004;18385124:Lee CP, et al.,2008;21296373:Lee CP, et al.,2011
AT2G26540.1	uroporphyrinogen-III synthase family protein;Encodes a uroporphyrinogen-III synthase involved in tetrapyrrole biosynthesis. The protein localizes to the chloroplast. Member of the plant-specific DUF724 protein family. Arabidopsis has 10 DUF724 proteins. Loss of function mutant has a WT phenotype	2	23	5	321	34226.6	8.24168	-0.0339564	plastid	cytosol,mitochondrion,vacuole,nucleus,plastid	plastid	mitochondrion,plastid	plastid	plastid	cytosol	plastid		mitochondrion	plastid		plastid	plastid,nucleus	plastid	plastid			mitochondrion	plastid	nucleus	plastid	plastid	vacuole	Amigo: "plastid" 18042043|Tair: "plastid" 18431481	plastid:18042043		Q8RVZ2	plastid:18431481	plastid:18042043	plastid:20423899;plastid:20061580;plastid:18431481		20061580:Ferro M, et al.,2010;20423899:Olinares PD, et al.,2010;18042043:Tan FC, et al.,2008;18431481:Zybailov B, et al.,2008	20061580:Ferro M, et al.,2010;20423899:Olinares PD, et al.,2010;18431481:Zybailov B, et al.,2008	20061580:Ferro M, et al.,2010;20423899:Olinares PD, et al.,2010;18431481:Zybailov B, et al.,2008
AT2G27860.1	UDP-D-apiose/UDP-D-xylose synthase 1;Encodes UDP-d-apiose/UDP-d-xylose synthase that requires NAD+ for enzymatic activity and is strongly inhibited by UDP-d-galacturonate.	2	264	6	389	43640.3	5.47206	-0.247301	cytosol	cytosol,endoplasmic reticulum,golgi,nucleus,mitochondrion,extracellular	cytosol		cytosol			mitochondrion			cytosol			golgi	mitochondrion				extracellular,endoplasmic reticulum,golgi	cytosol,nucleus	cytosol		cytosol	cytosol				Q9ZUY6			cytosol:21166475		21166475:Ito J, et al.,2011	21166475:Ito J, et al.,2011	21166475:Ito J, et al.,2011
AT2G28190.1	copper/zinc superoxide dismutase 2;Encodes a chloroplastic copper/zinc superoxide dismutase CSD2 that can detoxify superoxide radicals. Its expression is affected by miR398-directed mRNA cleavage.	2	331	8	216	22245.3	7.01526	-0.110185	plastid	mitochondrion,plastid,extracellular	plastid		plastid	plastid	plastid	plastid		mitochondrion	plastid		plastid	plastid	plastid	plastid	plastid		mitochondrion	plastid	extracellular	plastid	plastid	plastid	Amigo: "plastid" 9765550|SwissProt: "plastid" 16381842|Tair: "plastid" 9765550|Tair: "plastid" 18431481|Tair: "plastid" 18633119	plastid:9765550	plastid:16381842	O78310	plastid:9765550;plastid:18633119;plastid:18431481		plastid:20423899;plastid:20061580;plastid:18633119;plastid:18431481;plastid:16648217;plastid:15028209	AT1G43560.1:20405473	20061580:Ferro M, et al.,2010;16648217:Giacomelli L, et al.,2006;15028209:Kleffmann T, et al.,2004;20405473:Marchand CH, et al.,2010;20423899:Olinares PD, et al.,2010;18633119:Rutschow H, et al.,2008;18431481:Zybailov B, et al.,2008	20061580:Ferro M, et al.,2010;16648217:Giacomelli L, et al.,2006;15028209:Kleffmann T, et al.,2004;20405473:Marchand CH, et al.,2010;20423899:Olinares PD, et al.,2010;18633119:Rutschow H, et al.,2008;18431481:Zybailov B, et al.,2008	20061580:Ferro M, et al.,2010;16648217:Giacomelli L, et al.,2006;15028209:Kleffmann T, et al.,2004;20423899:Olinares PD, et al.,2010;18431481:Zybailov B, et al.,2008	20405473:Marchand CH, et al.,2010
AT2G29450.1	glutathione S-transferase tau 5;Encodes a member of the TAU glutathione S-transferase gene family. Gene expression is induced by exposure to auxin, pathogen and herbicides. Naming convention according to Wagner et al. (2002)	2	122	8	224	26001.7	5.26829	-0.248661	cytosol	cytosol,mitochondrion,vacuole,nucleus	cytosol		cytosol		vacuole				cytosol			cytosol	mitochondrion				mitochondrion	cytosol,nucleus	cytosol		cytosol	cytosol	Tair: "plasma membrane" 17644812			P46421	plasma membrane:17644812		cytosol:21166475;plasma membrane:22215637;plasma membrane:17644812		22215637:Elmore JM, et al.,2012;21166475:Ito J, et al.,2011;17644812:Marmagne A, et al.,2007	22215637:Elmore JM, et al.,2012;21166475:Ito J, et al.,2011;17644812:Marmagne A, et al.,2007	22215637:Elmore JM, et al.,2012;21166475:Ito J, et al.,2011;17644812:Marmagne A, et al.,2007
AT2G31810.1	ACT domain-containing small subunit of acetolactate synthase protein;	2	102	2	491	53876.1	9.40608	-0.0488798	plastid	mitochondrion,plastid	plastid		plastid	plastid	plastid	plastid		mitochondrion	plastid		plastid	plastid	plastid	plastid	plastid		plastid	plastid	mitochondrion	plastid	plastid	plastid	Amigo: "plastid" 18431481|Tair: "plastid" 18431481	plastid:18431481		Q93YZ7	plastid:18431481		plasma membrane:19334764;plastid:21531424;plastid:20423899;plastid:20061580;plastid:18431481		20061580:Ferro M, et al.,2010;21531424:Kong RP, et al.,2011;19334764:Mitra SK, et al.,2009;20423899:Olinares PD, et al.,2010;18431481:Zybailov B, et al.,2008	20061580:Ferro M, et al.,2010;21531424:Kong RP, et al.,2011;19334764:Mitra SK, et al.,2009;20423899:Olinares PD, et al.,2010;18431481:Zybailov B, et al.,2008	20061580:Ferro M, et al.,2010;19334764:Mitra SK, et al.,2009;20423899:Olinares PD, et al.,2010;18431481:Zybailov B, et al.,2008
AT2G34430.1	light-harvesting chlorophyll-protein complex II subunit B1;Photosystem II type I chlorophyll a/b-binding protein	2	2959	7	266	28171.5	4.91784	0.00338346	plastid	cytosol,mitochondrion,plastid	cytosol		plastid	plastid	plastid	plastid		mitochondrion	plastid		plastid	plastid	plastid	plastid	plastid		plastid	plastid	cytosol	plastid	plastid	plastid	Amigo: "plastid" 16461379|Tair: "plastid" 15028209|Tair: "plastid" 12938931|Tair: "plastid" 14729914|Tair: "plastid" 15322131|Tair: "plastid" 16461379	plastid:16461379		Q39142	plastid:15028209;plastid:16461379;plastid:15322131;plastid:14729914;plastid:12938931		cytosol:22522809;nucleus:23396599;plasma membrane:19334764;plastid:21531424;plastid:20061580;plastid:18633119;plastid:18431481;plastid:15322131;plastid:15028209;plastid:14729914;plastid:12938931;plastid:12766230		12766230:Ferro M, et al.,2003;20061580:Ferro M, et al.,2010;14729914:Friso G, et al.,2004;12938931:Froehlich JE, et al.,2003;22522809:Hummel M, et al.,2012;15028209:Kleffmann T, et al.,2004;21531424:Kong RP, et al.,2011;19334764:Mitra SK, et al.,2009;15322131:Peltier JB, et al.,2004;18633119:Rutschow H, et al.,2008;23396599:Sakamoto Y, et al.,2013;18431481:Zybailov B, et al.,2008	12766230:Ferro M, et al.,2003;20061580:Ferro M, et al.,2010;14729914:Friso G, et al.,2004;12938931:Froehlich JE, et al.,2003;22522809:Hummel M, et al.,2012;15028209:Kleffmann T, et al.,2004;21531424:Kong RP, et al.,2011;19334764:Mitra SK, et al.,2009;15322131:Peltier JB, et al.,2004;18633119:Rutschow H, et al.,2008;18431481:Zybailov B, et al.,2008	12766230:Ferro M, et al.,2003;20061580:Ferro M, et al.,2010;14729914:Friso G, et al.,2004;12938931:Froehlich JE, et al.,2003;22522809:Hummel M, et al.,2012;15028209:Kleffmann T, et al.,2004;19334764:Mitra SK, et al.,2009;15322131:Peltier JB, et al.,2004;18431481:Zybailov B, et al.,2008
AT2G34560.1	P-loop containing nucleoside triphosphate hydrolases superfamily protein;	2	97	5	384	42875.1	5.5395	-0.504427	cytosol	cytosol,mitochondrion,nucleus,peroxisome	cytosol		cytosol						peroxisome	nucleus		nucleus	mitochondrion				mitochondrion	cytosol,nucleus	cytosol		cytosol	cytosol				O64691
AT2G35370.1	glycine decarboxylase complex H;Encodes glycine decarboxylase complex H protein. Involved in photorespiration.	2	392	6	165	17948.1	5.05174	-0.249697	mitochondrion	mitochondrion,plastid	plastid		mitochondrion	plastid	mitochondrion	mitochondrion	mitochondrion	mitochondrion	mitochondrion		plastid	mitochondrion	mitochondrion	mitochondrion	mitochondrion		mitochondrion	mitochondrion	mitochondrion	mitochondrion	mitochondrion	mitochondrion	SwissProt: "mitochondrion" 16381842|Tair: "nucleus" 14617066|Tair: "plastid" 15028209		mitochondrion:16381842	P25855	plastid:15028209;nucleus:14617066		mitochondrion:21472856;mitochondrion:21296373;mitochondrion:18385124;nucleus:14617066;plastid:15028209;plastid:14729914	AT5G42980.1:15352244	14617066:Bae MS, et al.,2003;14729914:Friso G, et al.,2004;15028209:Kleffmann T, et al.,2004;18385124:Lee CP, et al.,2008;21296373:Lee CP, et al.,2011;15352244:Marchand C, et al.,2004;21472856:Taylor NL, et al.,2011	14617066:Bae MS, et al.,2003;14729914:Friso G, et al.,2004;15028209:Kleffmann T, et al.,2004;18385124:Lee CP, et al.,2008;21296373:Lee CP, et al.,2011;15352244:Marchand C, et al.,2004;21472856:Taylor NL, et al.,2011	14617066:Bae MS, et al.,2003;14729914:Friso G, et al.,2004;15028209:Kleffmann T, et al.,2004;18385124:Lee CP, et al.,2008;21296373:Lee CP, et al.,2011	15352244:Marchand C, et al.,2004
AT2G37040.1	PHE ammonia lyase 1;Encodes PAL1, a phenylalanine ammonia-lyase. Arabidopsis has four PALs: AT2G37040 (PAL1), AT3G53260 (PAL2), AT5G04230 (PAL3) and AT3G10340 (PAL4).	2	226	7	725	78730.3	6.24719	-0.156276	cytosol	cytosol,endoplasmic reticulum,golgi,plastid,nucleus,mitochondrion,extracellular	cytosol		cytosol		plastid				cytosol			cytosol	mitochondrion				extracellular,endoplasmic reticulum,golgi	cytosol,nucleus	cytosol		plastid	cytosol	SwissProt: "cytosol" 16381842		cytosol:16381842	P35510				AT1G15670.1:21798944;AT2G37040.1:21798944;AT3G10340.1:21798944;AT3G15180.1:21798944;AT3G59940.1:21798944	21798944:None None,2011	21798944:None None,2011		21798944:None None,2011
AT2G37230.1	Tetratricopeptide repeat (TPR)-like superfamily protein;	2	24	2	757	85709.9	9.16349	-0.38177	mitochondrion,plastid	cytosol,mitochondrion,nucleus,plastid	cytosol		plastid	plastid		mitochondrion	mitochondrion	mitochondrion	mitochondrion		plastid	plastid,nucleus	mitochondrion		mitochondrion		mitochondrion	mitochondrion	nucleus	mitochondrion	mitochondrion	cytosol	Amigo: "plastid" 15322131|Tair: "plastid" 15322131	plastid:15322131		Q9ZUU3	plastid:15322131		plasma membrane:21433285;plastid:20061580;plastid:15322131		20061580:Ferro M, et al.,2010;15322131:Peltier JB, et al.,2004;21433285:Zhang ZJ, et al.,2011	20061580:Ferro M, et al.,2010;15322131:Peltier JB, et al.,2004;21433285:Zhang ZJ, et al.,2011	20061580:Ferro M, et al.,2010;15322131:Peltier JB, et al.,2004
AT2G37500.1	arginine biosynthesis protein ArgJ family;	2	69	3	468	48716.4	6.6237	0.141453	plastid	cytosol,mitochondrion,nucleus,plastid	cytosol		plastid	plastid	nucleus	mitochondrion			plastid		plastid	plastid	mitochondrion	plastid	plastid		mitochondrion	mitochondrion	mitochondrion	plastid	plastid	mitochondrion	Amigo: "plastid" 18431481|Tair: "plastid" 18431481	plastid:18431481		Q9ZUR7	plastid:18431481		mitochondrion:21841088;plastid:20423899;plastid:20061580;plastid:18431481		20061580:Ferro M, et al.,2010;21841088:Klodmann J, et al.,2011;20423899:Olinares PD, et al.,2010;18431481:Zybailov B, et al.,2008	20061580:Ferro M, et al.,2010;21841088:Klodmann J, et al.,2011;20423899:Olinares PD, et al.,2010;18431481:Zybailov B, et al.,2008	20061580:Ferro M, et al.,2010;20423899:Olinares PD, et al.,2010;18431481:Zybailov B, et al.,2008
AT2G37970.1	SOUL heme-binding family protein;	2	69	3	225	24926.3	9.3223	-0.357333	plasma membrane	cytosol,endoplasmic reticulum,golgi,plastid,nucleus,mitochondrion,extracellular,plasma membrane	cytosol		extracellular,endoplasmic reticulum,golgi			plastid		mitochondrion	cytosol			mitochondrion,plastid,plasma membrane	extracellular,endoplasmic reticulum,golgi				mitochondrion	cytosol,nucleus	cytosol		cytosol	endoplasmic reticulum	Tair: "plasma membrane" 17317660|Tair: "vacuole" 15539469			Q9SH90	plasma membrane:17317660;vacuole:15539469		golgi:22430844;plasma membrane:22923678;plasma membrane:22215637;plasma membrane:19334764;plasma membrane:17644812;plasma membrane:17317660;plasma membrane:15060130		17317660:Benschop JJ, et al.,2007;22215637:Elmore JM, et al.,2012;15060130:Marmagne A, et al.,2004;17644812:Marmagne A, et al.,2007;19334764:Mitra SK, et al.,2009;22923678:Nikolovski N, et al.,2012;22430844:Parsons HT, et al.,2012	17317660:Benschop JJ, et al.,2007;22215637:Elmore JM, et al.,2012;17644812:Marmagne A, et al.,2007;19334764:Mitra SK, et al.,2009;22923678:Nikolovski N, et al.,2012	17317660:Benschop JJ, et al.,2007;22215637:Elmore JM, et al.,2012;17644812:Marmagne A, et al.,2007;19334764:Mitra SK, et al.,2009;22923678:Nikolovski N, et al.,2012
AT2G38170.1	cation exchanger 1;Encodes a high affinity vacuolar calcium antiporter. The residue His 338 is critical to Ca2+ transport activity. Disruption of CAX1 reduces manganese and zinc of shoot tissue and results in a decrease in the activity of vacuolar V-type proton ATPase.	2	150	4	463	50179.7	6.16276	0.600864	vacuole	cytosol,golgi,vacuole,plastid,mitochondrion,plasma membrane	plasma membrane		plastid						golgi		plastid	vacuole	plastid		plastid		mitochondrion	plastid	cytosol	plastid	plasma membrane	plastid	Amigo: "vacuole" 10559438|Amigo: "vacuole" 11500563|Amigo: "vacuole" 8710949|SwissProt: "vacuole" 16381842|Tair: "vacuole" 15539469|Tair: "vacuole" 10559438|Tair: "vacuole" 8710949	vacuole:10559438;vacuole:11500563;vacuole:8710949	vacuole:16381842	Q39253	vacuole:15539469;vacuole:8710949;vacuole:10559438		vacuole:15539469		15539469:Carter C, et al.,2004	15539469:Carter C, et al.,2004	15539469:Carter C, et al.,2004
AT2G38230.1	pyridoxine biosynthesis 1.1;Encodes a protein predicted to function in tandem with PDX2 to form glutamine amidotransferase complex with involved in vitamin B6 biosynthesis.	2	128	5	309	32863.9	5.7965	0.0864078	cytosol	cytosol,mitochondrion,vacuole,nucleus,peroxisome	cytosol		nucleus		vacuole				peroxisome			cytosol	mitochondrion				mitochondrion	cytosol,nucleus	mitochondrion		cytosol	cytosol	Amigo: "cytosol" 16157873|SwissProt: "cytosol" 16381842|Tair: "plastid" 18431481|Tair: "cytosol" 16157873	cytosol:16157873	cytosol:16381842	O80448	cytosol:16157873;plastid:18431481	cytosol:16157873	cytosol:21166475	AT3G16050.1:16766694;AT5G01410.1:16766694;AT5G60540.1:16766694	21166475:Ito J, et al.,2011;16157873:Tambasco-Studart M, et al.,2005;16766694:Wagner S, et al.,2006	21166475:Ito J, et al.,2011;16766694:Wagner S, et al.,2006	21166475:Ito J, et al.,2011	16766694:Wagner S, et al.,2006
AT2G38550.1	Transmembrane proteins 14C;	2	71	5	335	36703.1	7.70795	-0.155821	plastid	mitochondrion,plastid	plastid	mitochondrion,plastid	plastid	plastid		plastid	mitochondrion	mitochondrion	plastid		plastid	plastid	plastid	plastid	plastid		mitochondrion	plastid	mitochondrion	plastid	plastid	plastid	Amigo: "mitochondrion,plastid" 16618929|Amigo: "plastid" 18431481|Amigo: "plastid" 12938931|Amigo: "plastid" 12766230|Tair: "mitochondrion,plastid" 16618929|Tair: "plastid" 18431481|Tair: "plastid" 12938931|Tair: "plastid" 12766230	mitochondrion:16618929;plastid:12766230;plastid:12938931;plastid:16618929;plastid:18431481		Q9ZVH7	plastid:12938931;plastid:16618929;plastid:12766230;plastid:18431481;mitochondrion:16618929		mitochondrion:21841088;plasma membrane:19334764;plastid:22923678;plastid:21531424;plastid:20061580;plastid:18431481;plastid:12938931;plastid:12766230;unclear:16618929		16618929:Dunkley TP, et al.,2006;12766230:Ferro M, et al.,2003;20061580:Ferro M, et al.,2010;12938931:Froehlich JE, et al.,2003;21841088:Klodmann J, et al.,2011;21531424:Kong RP, et al.,2011;19334764:Mitra SK, et al.,2009;22923678:Nikolovski N, et al.,2012;18431481:Zybailov B, et al.,2008	16618929:Dunkley TP, et al.,2006;12766230:Ferro M, et al.,2003;20061580:Ferro M, et al.,2010;12938931:Froehlich JE, et al.,2003;21841088:Klodmann J, et al.,2011;21531424:Kong RP, et al.,2011;19334764:Mitra SK, et al.,2009;22923678:Nikolovski N, et al.,2012;18431481:Zybailov B, et al.,2008	16618929:Dunkley TP, et al.,2006;12766230:Ferro M, et al.,2003;20061580:Ferro M, et al.,2010;12938931:Froehlich JE, et al.,2003;19334764:Mitra SK, et al.,2009;22923678:Nikolovski N, et al.,2012;18431481:Zybailov B, et al.,2008
AT2G38750.1	annexin 4;Annexins are a family of calcium dependent membrane binding proteins though to be involved in Golgi mediated secretion. This is one of four annexins identified in Arabidopsis.	2	62	6	319	36223.4	7.41614	-0.440125	cytosol,plasma membrane	cytosol,endoplasmic reticulum,golgi,nucleus,mitochondrion,extracellular	endoplasmic reticulum		nucleus						cytosol			cytosol	mitochondrion				extracellular,endoplasmic reticulum,golgi	cytosol,nucleus	cytosol		cytosol	cytosol				Q9ZVJ6			plasma membrane:22215637;plasma membrane:19334764;plasma membrane:15574830	AT2G02090.1:21798944	15574830:Alexandersson E, et al.,2004;22215637:Elmore JM, et al.,2012;19334764:Mitra SK, et al.,2009;21798944:None None,2011	15574830:Alexandersson E, et al.,2004;22215637:Elmore JM, et al.,2012;19334764:Mitra SK, et al.,2009;21798944:None None,2011	15574830:Alexandersson E, et al.,2004;22215637:Elmore JM, et al.,2012;19334764:Mitra SK, et al.,2009	21798944:None None,2011
AT2G39330.1	jacalin-related lectin 23;	2	99	3	459	50446	7.29592	-0.380828	cytosol	cytosol,mitochondrion,nucleus,extracellular	cytosol		nucleus						cytosol			cytosol,mitochondrion,extracellular	mitochondrion				mitochondrion	cytosol,nucleus	cytosol		cytosol	cytosol	Tair: "vacuole" 15539469			O80948	vacuole:15539469		vacuole:15539469		15539469:Carter C, et al.,2004	15539469:Carter C, et al.,2004	15539469:Carter C, et al.,2004
AT2G39730.1	rubisco activase;Rubisco activase, a nuclear-encoded chloroplast protein that consists of two isoforms arising from alternative splicing in most plants. Required for the light activation of rubisco.	2	2230	7	474	51984.2	5.92911	-0.307595	plastid	cytosol,mitochondrion,plastid	plastid		plastid	plastid	plastid	plastid		mitochondrion	plastid		plastid	plastid	plastid	plastid	plastid		plastid	plastid	cytosol	plastid	plastid	plastid	Amigo: "plastid" 16923014|Amigo: "plastid" 16461379|SwissProt: "cytosol,plastid" 16381842|Tair: "plastid" 14729914|Tair: "nucleus" 14617066|Tair: "plastid" 16461379|Tair: "plastid" 18431481|Tair: "plastid" 12938931|Tair: "plastid" 15322131|Tair: "plastid" 18633119|Tair: "plastid" 16923014|Tair: "plastid" 15028209|Tair: "plastid" 12766230	plastid:16461379;plastid:16923014	plastid:16381842;cytosol:16381842	P10896	plastid:15028209;plastid:16923014;plastid:16461379;plastid:15322131;nucleus:14617066;plastid:18431481;plastid:14729914;plastid:12938931;plastid:18633119;plastid:12766230		golgi:21826108;nucleus:23396599;nucleus:14617066;plasma membrane:22215637;plasma membrane:19334764;plasma membrane:15574830;plastid:21539947;plastid:21531424;plastid:20423899;plastid:20061580;plastid:18633119;plastid:18433418;plastid:18431481;plastid:16923014;plastid:16648217;plastid:16207701;plastid:15322131;plastid:15028209;plastid:12938931;plastid:12766230	AT5G42980.1:15352244	15574830:Alexandersson E, et al.,2004;14617066:Bae MS, et al.,2003;21826108:Drakakaki G, et al.,2012;22215637:Elmore JM, et al.,2012;12766230:Ferro M, et al.,2003;20061580:Ferro M, et al.,2010;12938931:Froehlich JE, et al.,2003;16648217:Giacomelli L, et al.,2006;16923014:Goulas E, et al.,2006;21539947:Granlund I, et al.,2011;15028209:Kleffmann T, et al.,2004;21531424:Kong RP, et al.,2011;15352244…	15574830:Alexandersson E, et al.,2004;14617066:Bae MS, et al.,2003;22215637:Elmore JM, et al.,2012;12766230:Ferro M, et al.,2003;20061580:Ferro M, et al.,2010;12938931:Froehlich JE, et al.,2003;16648217:Giacomelli L, et al.,2006;16923014:Goulas E, et al.,2006;21539947:Granlund I, et al.,2011;15028209:Kleffmann T, et al.,2004;21531424:Kong RP, et al.,2011;15352244:Marchand C, et al.,2004;19334764:…	15574830:Alexandersson E, et al.,2004;14617066:Bae MS, et al.,2003;22215637:Elmore JM, et al.,2012;12766230:Ferro M, et al.,2003;20061580:Ferro M, et al.,2010;12938931:Froehlich JE, et al.,2003;16648217:Giacomelli L, et al.,2006;16923014:Goulas E, et al.,2006;15028209:Kleffmann T, et al.,2004;19334764:Mitra SK, et al.,2009;20423899:Olinares PD, et al.,2010;15322131:Peltier JB, et al.,2004;1620770…	15352244:Marchand C, et al.,2004
AT2G39800.1	delta1-pyrroline-5-carboxylate synthase 1;encodes a delta1-pyrroline-5-carboxylate synthase that catalyzes the rate-limiting enzyme in the biosynthesis of proline. Gene is expressed in reproductive organs and tissues under non-stress conditions but in the whole plant under water-limiting condition. Expression is also induced by abscisic acid and salt stress in a light-dependent manner. P5CS1 appe…	2	112	8	717	77706.4	6.2216	-0.0719665	cytosol	cytosol,mitochondrion,endoplasmic reticulum,plastid	cytosol		cytosol		plastid				cytosol			cytosol	mitochondrion				mitochondrion	mitochondrion	cytosol		endoplasmic reticulum	cytosol	Amigo: "plastid" 17971042|Tair: "plastid" 17971042	plastid:17971042		P54887	plastid:17971042	cytosol:17971042;plastid:17971042		AT1G69400.1:20706207;AT1G76310.1:20706207;AT2G27960.1:20706207;AT2G39800.1:21798944;AT3G25930.1:21798944;AT5G20010.1:21798944;AT5G23120.1:21798944	21798944:None None,2011;17971042:Szekely G, et al.,2008;20706207:Van Leene J, et al.,2010	21798944:None None,2011;20706207:Van Leene J, et al.,2010		21798944:None None,2011;20706207:Van Leene J, et al.,2010
AT2G40060.1	Clathrin light chain protein;	2	343	6	258	28838.4	4.62573	-0.916667	plasma membrane	cytosol,mitochondrion,cytoskeleton,nucleus	cytoskeleton		nucleus						cytosol			nucleus	mitochondrion				mitochondrion	cytosol,nucleus	nucleus		nucleus	nucleus	Amigo: "plasma membrane" 17317660|Amigo: "plastid" 12938931|Tair: "plasma membrane" 17317660|Tair: "plastid" 12938931	plasma membrane:17317660;plastid:12938931		O04209	plasma membrane:17317660;plastid:12938931	cytosol:18502847;plasma membrane:22010034;plasma membrane:18502847	plasma membrane:19334764;plasma membrane:17317660;plastid:12938931	AT1G14830.1:18502847;AT1G59610.1:20231465;AT2G40060.1:21187379;AT3G01780.1:21187379;AT3G03000.1:21798944;AT3G08530.1:21187379;AT5G42080.1:20231465	17317660:Benschop JJ, et al.,2007;12938931:Froehlich JE, et al.,2003;20231465:Fujimoto M, et al.,2010;18502847:Konopka CA, et al.,2008;22010034:Li X, et al.,2011;19334764:Mitra SK, et al.,2009;21798944:None None,2011;21187379:Van Damme D, et al.,2011	17317660:Benschop JJ, et al.,2007;12938931:Froehlich JE, et al.,2003;20231465:Fujimoto M, et al.,2010;22010034:Li X, et al.,2011;19334764:Mitra SK, et al.,2009;21798944:None None,2011;21187379:Van Damme D, et al.,2011	17317660:Benschop JJ, et al.,2007;12938931:Froehlich JE, et al.,2003;19334764:Mitra SK, et al.,2009	20231465:Fujimoto M, et al.,2010;21798944:None None,2011;21187379:Van Damme D, et al.,2011
AT2G40100.1	light harvesting complex photosystem II;Lhcb4:3 protein (Lhcb4.3, light harvesting complex of photosystem II	2	75	5	276	30213.2	4.99113	-0.0974638	plastid	cytosol,mitochondrion,nucleus,plastid	plastid		nucleus	plastid		plastid		mitochondrion	plastid			plastid	plastid	plastid	plastid		mitochondrion	plastid	cytosol	plastid	plastid	plastid	SwissProt: "plastid" 16381842|Tair: "plastid" 15322131|Tair: "plastid" 15028209		plastid:16381842	Q9S7W1	plastid:15028209;plastid:15322131		plasma membrane:19334764;plastid:21531424;plastid:20061580;plastid:18633119;plastid:18431481;plastid:15322131;plastid:15028209;plastid:14729914		20061580:Ferro M, et al.,2010;14729914:Friso G, et al.,2004;15028209:Kleffmann T, et al.,2004;21531424:Kong RP, et al.,2011;19334764:Mitra SK, et al.,2009;15322131:Peltier JB, et al.,2004;18633119:Rutschow H, et al.,2008;18431481:Zybailov B, et al.,2008	20061580:Ferro M, et al.,2010;14729914:Friso G, et al.,2004;15028209:Kleffmann T, et al.,2004;21531424:Kong RP, et al.,2011;19334764:Mitra SK, et al.,2009;15322131:Peltier JB, et al.,2004;18633119:Rutschow H, et al.,2008;18431481:Zybailov B, et al.,2008	20061580:Ferro M, et al.,2010;14729914:Friso G, et al.,2004;15028209:Kleffmann T, et al.,2004;19334764:Mitra SK, et al.,2009;15322131:Peltier JB, et al.,2004;18431481:Zybailov B, et al.,2008
AT2G40300.1	ferritin 4;Encodes FERRITIN 4, AtFER4. Ferritins are a class of 24-mer multi-meric proteins found in all kingdoms of life. Function as the main iron store in mammals. Evidence suggests that Arabidopsis ferritins are essential to protect cells against oxidative damage, but they do not constitute the major iron pool. Localize to mitochondria. Knock out mutants are not sensitive to abiotic stress.	2	58	3	259	29030.6	6.61006	-0.268726	plastid	cytosol,mitochondrion,plastid	cytosol		plastid	plastid	plastid	mitochondrion		mitochondrion	plastid		plastid	plastid	plastid	mitochondrion	plastid		plastid	plastid	cytosol	plastid	plastid	plastid	Amigo: "plastid" 11672431|Amigo: "mitochondrion" 19959254|SwissProt: "plastid" 16381842|Tair: "plastid" 18633119|Tair: "plastid" 18431481|Tair: "plastid" 12938931	mitochondrion:19959254;plastid:11672431	plastid:16381842	Q9S756	plastid:18633119;plastid:18431481;plastid:12938931		plasma membrane:22318864;plasma membrane:19334764;plastid:21531424;plastid:20423899;plastid:20061580;plastid:18633119;plastid:18431481;plastid:12938931		20061580:Ferro M, et al.,2010;12938931:Froehlich JE, et al.,2003;21531424:Kong RP, et al.,2011;22318864:Li B, et al.,2012;19334764:Mitra SK, et al.,2009;20423899:Olinares PD, et al.,2010;18633119:Rutschow H, et al.,2008;18431481:Zybailov B, et al.,2008	20061580:Ferro M, et al.,2010;12938931:Froehlich JE, et al.,2003;21531424:Kong RP, et al.,2011;22318864:Li B, et al.,2012;19334764:Mitra SK, et al.,2009;20423899:Olinares PD, et al.,2010;18633119:Rutschow H, et al.,2008;18431481:Zybailov B, et al.,2008	20061580:Ferro M, et al.,2010;12938931:Froehlich JE, et al.,2003;22318864:Li B, et al.,2012;19334764:Mitra SK, et al.,2009;20423899:Olinares PD, et al.,2010;18431481:Zybailov B, et al.,2008
AT2G40490.1	Uroporphyrinogen decarboxylase;	2	131	6	394	43582.4	8.42657	-0.101523	plastid	cytosol,mitochondrion,plasma membrane,plastid	plasma membrane		plastid	plastid	plastid	plastid		mitochondrion	plastid		plastid	plastid	plastid	plastid	plastid		mitochondrion	plastid	mitochondrion	plastid	plastid	cytosol	SwissProt: "plastid" 16381842|Tair: "plastid" 16207701|Tair: "plastid" 18431481|Tair: "plastid" 12938931		plastid:16381842	O22886	plastid:12938931;plastid:18431481;plastid:16207701		plastid:21539947;plastid:21531424;plastid:20423899;plastid:20061580;plastid:18633119;plastid:18431481;plastid:16207701;plastid:12938931		20061580:Ferro M, et al.,2010;12938931:Froehlich JE, et al.,2003;21539947:Granlund I, et al.,2011;21531424:Kong RP, et al.,2011;20423899:Olinares PD, et al.,2010;16207701:Peltier JB, et al.,2006;18633119:Rutschow H, et al.,2008;18431481:Zybailov B, et al.,2008	20061580:Ferro M, et al.,2010;12938931:Froehlich JE, et al.,2003;21539947:Granlund I, et al.,2011;21531424:Kong RP, et al.,2011;20423899:Olinares PD, et al.,2010;16207701:Peltier JB, et al.,2006;18633119:Rutschow H, et al.,2008;18431481:Zybailov B, et al.,2008	20061580:Ferro M, et al.,2010;12938931:Froehlich JE, et al.,2003;20423899:Olinares PD, et al.,2010;16207701:Peltier JB, et al.,2006;18431481:Zybailov B, et al.,2008
AT2G40840.1	disproportionating enzyme 2;Encodes a cytosolic protein with transglucosidase and amylomaltase activity. It is an essential component of the pathway from starch to sucrose and cellular metabolism in leaves at night. The protein binds to heteroglycans and utilizes glucose, mannose and xylose as acceptors. Fucose and galactose can also act as acceptors but less efficiently than the previous three. …	2	82	0	955	109782	5.58865	-0.433613	cytosol	cytosol,endoplasmic reticulum,golgi,plastid,mitochondrion,extracellular	cytosol	mitochondrion,plastid	plastid	plastid		mitochondrion			cytosol		plastid	plastid	plastid	plastid	extracellular,endoplasmic reticulum,golgi		mitochondrion	extracellular,endoplasmic reticulum,golgi	cytosol	plastid	plastid	plastid	Amigo: "cytosol" 14996213|Tair: "cytosol" 14996213	cytosol:14996213		Q8RXD9	cytosol:14996213	cytosol:20700743	cytosol:21166475;plasma membrane:21433285;plasma membrane:19334764		21166475:Ito J, et al.,2011;20700743:LÃ¼tken H, et al.,2010;19334764:Mitra SK, et al.,2009;21433285:Zhang ZJ, et al.,2011	21166475:Ito J, et al.,2011;19334764:Mitra SK, et al.,2009;21433285:Zhang ZJ, et al.,2011	21166475:Ito J, et al.,2011;19334764:Mitra SK, et al.,2009
AT2G41090.1	Calcium-binding EF-hand family protein;	2	122	3	191	21728.5	4.35758	-0.527225	cytosol,plasma membrane	cytosol,mitochondrion,nucleus,plasma membrane	cytosol		nucleus		nucleus				cytosol			plasma membrane	mitochondrion				mitochondrion	cytosol,nucleus	cytosol		cytosol	cytosol				P30187				AT1G08320.1:17360592;AT1G12680.1:17360592;AT1G14370.1:17360592;AT1G20930.1:17360592;AT1G27190.1:17360592;AT1G28390.1:17360592;AT1G53510.1:17360592;AT1G54610.1:17360592;AT1G56145.1:17360592;AT1G58110.1:17360592;AT1G59530.1:17360592;AT1G60040.1:17360592;AT1G68380.1:17360592;AT1G68400.1:17360592;AT1G74740.1:17360592;AT1G75100.1:17360592;AT1G77145.1:17360592;AT1G80120.1:17360592;AT2G20110.1:17360592;…	17360592:Popescu SC, et al.,2007	17360592:Popescu SC, et al.,2007		17360592:Popescu SC, et al.,2007
AT2G42130.1	Plastid-lipid associated protein PAP / fibrillin family protein;	2	23	1	270	29833.5	10.2675	-0.00777778	plastid	cytosol,mitochondrion,nucleus,plastid	mitochondrion		plastid	plastid		plastid		mitochondrion	plastid		plastid	plastid,nucleus	plastid	plastid	plastid		mitochondrion	plastid	cytosol	plastid	plastid	plastid	Amigo: "plastid" 18431481|Amigo: "plastid" 16414959|Amigo: "plastid" 16461379|SwissProt: "cytosol,plastid" 16381842|Tair: "plastid" 18431481|Tair: "plastid" 18633119|Tair: "plastid" 16414959	plastid:16414959;plastid:16461379;plastid:18431481	plastid:16381842;cytosol:16381842	Q8S9M1	plastid:16414959;plastid:18633119;plastid:18431481		plastid:21539947;plastid:21531424;plastid:16648217;plastid:16414959;plastid:14729914;plastid:11826309		14729914:Friso G, et al.,2004;16648217:Giacomelli L, et al.,2006;21539947:Granlund I, et al.,2011;21531424:Kong RP, et al.,2011;11826309:Peltier JB, et al.,2002;16414959:Vidi PA, et al.,2006	14729914:Friso G, et al.,2004;16648217:Giacomelli L, et al.,2006;21539947:Granlund I, et al.,2011;21531424:Kong RP, et al.,2011;11826309:Peltier JB, et al.,2002	14729914:Friso G, et al.,2004;16648217:Giacomelli L, et al.,2006;11826309:Peltier JB, et al.,2002
AT2G42220.1	Rhodanese/Cell cycle control phosphatase superfamily protein;	2	161	2	234	25511.6	8.90322	-0.00470085	plastid	cytosol,mitochondrion,nucleus,plasma membrane,plastid	plasma membrane		cytosol	plastid		plastid		mitochondrion	plastid		plastid	plastid	plastid	plastid	plastid		mitochondrion	plastid	nucleus	plastid	plastid	plastid	Amigo: "plastid" 18431481|Amigo: "plastid" 15322131|Amigo: "plastid" 15028209|Tair: "plastid" 18431481|Tair: "plastid" 15322131	plastid:15028209;plastid:15322131;plastid:18431481		O48529	plastid:18431481;plastid:15322131		plastid:21531424;plastid:20061580;plastid:18431481;plastid:15322131;plastid:15028209		20061580:Ferro M, et al.,2010;15028209:Kleffmann T, et al.,2004;21531424:Kong RP, et al.,2011;15322131:Peltier JB, et al.,2004;18431481:Zybailov B, et al.,2008	20061580:Ferro M, et al.,2010;15028209:Kleffmann T, et al.,2004;21531424:Kong RP, et al.,2011;15322131:Peltier JB, et al.,2004;18431481:Zybailov B, et al.,2008	20061580:Ferro M, et al.,2010;15028209:Kleffmann T, et al.,2004;15322131:Peltier JB, et al.,2004;18431481:Zybailov B, et al.,2008
AT2G42320.1	nucleolar protein gar2-related;	2	32	0	669	74215.7	4.66132	-0.539312	nucleus	cytosol,mitochondrion,nucleus	nucleus		nucleus					mitochondrion	cytosol	nucleus		nucleus	mitochondrion	mitochondrion	mitochondrion		mitochondrion	cytosol,nucleus	nucleus		mitochondrion	nucleus				Q9SLC7
AT2G42520.1	P-loop containing nucleoside triphosphate hydrolases superfamily protein;	2	23	1	633	67630.3	7.11298	-0.483728	nucleus	cytosol,mitochondrion,nucleus,extracellular,plastid	cytosol		nucleus	plastid	nucleus				nucleus	nucleus	plastid	nucleus	plastid		plastid		mitochondrion	plastid	extracellular	plastid	cytosol	cytosol	Amigo: "peroxisome" 17951448|Tair: "peroxisome" 17951448	peroxisome:17951448		Q84W89	peroxisome:17951448		peroxisome:19329564;peroxisome:17951448;plasma membrane:21433285;plasma membrane:19334764		19334764:Mitra SK, et al.,2009;17951448:Reumann S, et al.,2007;19329564:Reumann S, et al.,2009;21433285:Zhang ZJ, et al.,2011	19334764:Mitra SK, et al.,2009;21433285:Zhang ZJ, et al.,2011	19334764:Mitra SK, et al.,2009
AT2G43945.1	;	2	35	1	289	32168.7	6.70134	-0.228028	plastid	plastid,endoplasmic reticulum,golgi,vacuole,nucleus,mitochondrion,extracellular	nucleus		plastid	plastid		plastid		mitochondrion	vacuole	nucleus	plastid	nucleus	plastid	extracellular,endoplasmic reticulum,golgi	plastid		plastid	plastid	nucleus	plastid	plastid	plastid	Amigo: "plastid" 18431481|Tair: "plastid" 18431481	plastid:18431481		O80564	plastid:18431481	plastid:19224954	plastid:20423899;plastid:20061580;plastid:18431481		20061580:Ferro M, et al.,2010;19224954:Ishikawa M, et al.,2009;20423899:Olinares PD, et al.,2010;18431481:Zybailov B, et al.,2008	20061580:Ferro M, et al.,2010;20423899:Olinares PD, et al.,2010;18431481:Zybailov B, et al.,2008	20061580:Ferro M, et al.,2010;20423899:Olinares PD, et al.,2010;18431481:Zybailov B, et al.,2008
AT2G44060.1	Late embryogenesis abundant protein, group 2;	2	260	3	325	36038.3	4.43108	-0.313538	cytosol	cytosol,mitochondrion,nucleus	cytosol		nucleus						cytosol			nucleus	mitochondrion				mitochondrion	cytosol,nucleus	cytosol		cytosol	nucleus	Amigo: "plasma membrane" 17317660|Amigo: "plasma membrane" 17644812|Tair: "plasma membrane" 17644812	plasma membrane:17317660;plasma membrane:17644812		O80576	plasma membrane:17644812		cytosol:21166475;golgi:22430844;plasma membrane:22215637;plasma membrane:19334764;plasma membrane:17644812;plasma membrane:17317660		17317660:Benschop JJ, et al.,2007;22215637:Elmore JM, et al.,2012;21166475:Ito J, et al.,2011;17644812:Marmagne A, et al.,2007;19334764:Mitra SK, et al.,2009;22430844:Parsons HT, et al.,2012	17317660:Benschop JJ, et al.,2007;22215637:Elmore JM, et al.,2012;21166475:Ito J, et al.,2011;17644812:Marmagne A, et al.,2007;19334764:Mitra SK, et al.,2009	17317660:Benschop JJ, et al.,2007;22215637:Elmore JM, et al.,2012;21166475:Ito J, et al.,2011;17644812:Marmagne A, et al.,2007;19334764:Mitra SK, et al.,2009
AT2G45640.1	SIN3 associated polypeptide P18;Involved in the regulation of salt stress. Expression of AtSAP18 is induced by NaCl, cold, drought, ABA, and ethylene treatment. AtSAP18 and HDA19 associate with ERF3 and ERF4 both in vitro and in vivo.	2	61	5	152	17165.3	9.57182	-0.871053	nucleus	cytosol,mitochondrion,nucleus,plastid	nucleus		plastid		nucleus	mitochondrion		mitochondrion	cytosol		plastid	nucleus	mitochondrion		mitochondrion		mitochondrion	cytosol,nucleus	nucleus	mitochondrion	cytosol	nucleus	Tair: "nucleus" 15496452			O64644	nucleus:15496452	nucleus:15496452	nucleus:23396599;nucleus:15496452	AT1G22920.1:21798944	21798944:None None,2011;15496452:Pendle AF, et al.,2005;23396599:Sakamoto Y, et al.,2013	21798944:None None,2011		21798944:None None,2011
AT2G45740.1	peroxin 11D;member of the peroxin11 (PEX11) gene family, integral to peroxisome membrane, controls peroxisome proliferation.	2	80	2	236	25945.2	10.6271	-0.000423729	peroxisome	cytosol,endoplasmic reticulum,golgi,nucleus,peroxisome,mitochondrion,extracellular	mitochondrion		nucleus						peroxisome			peroxisome	mitochondrion	extracellular,endoplasmic reticulum,golgi			mitochondrion	mitochondrion	mitochondrion	extracellular,endoplasmic reticulum,golgi	golgi	cytosol	Amigo: "peroxisome" 17220199|SwissProt: "peroxisome" 16381842|Tair: "plastid" 18431481|Tair: "peroxisome" 17220199|Tair: "peroxisome" 17951448|Tair: "mitochondrion" 15276431	peroxisome:17220199	peroxisome:16381842	O80845	mitochondrion:15276431;plastid:18431481;peroxisome:17220199;peroxisome:17951448	peroxisome:16636080	mitochondrion:15276431;peroxisome:19329564;peroxisome:18931141;peroxisome:17951448;plasma membrane:19334764;plastid:20061580;plastid:18431481;plastid:15028209		15276431:Brugiere S, et al.,2004;18931141:Eubel H, et al.,2008;20061580:Ferro M, et al.,2010;15028209:Kleffmann T, et al.,2004;16636080:Lingard MJ, et al.,2006;19334764:Mitra SK, et al.,2009;17951448:Reumann S, et al.,2007;19329564:Reumann S, et al.,2009;18431481:Zybailov B, et al.,2008	15276431:Brugiere S, et al.,2004;20061580:Ferro M, et al.,2010;15028209:Kleffmann T, et al.,2004;19334764:Mitra SK, et al.,2009;18431481:Zybailov B, et al.,2008	15276431:Brugiere S, et al.,2004;20061580:Ferro M, et al.,2010;15028209:Kleffmann T, et al.,2004;19334764:Mitra SK, et al.,2009;18431481:Zybailov B, et al.,2008
AT2G46650.1	cytochrome B5 isoform C;member of Cytochromes b5	2	68	9	132	14873.9	5.99068	-0.234091	plasma membrane	cytosol,endoplasmic reticulum,golgi,plastid,nucleus,mitochondrion,extracellular,plasma membrane	cytosol		cytosol		plastid				cytosol			plasma membrane	mitochondrion				extracellular,endoplasmic reticulum,golgi	cytosol,nucleus	cytosol		cytosol	cytosol				Q682C5			plasma membrane:22215637	AT5G47120.1:19054355	22215637:Elmore JM, et al.,2012;19054355:Nagano M, et al.,2009	22215637:Elmore JM, et al.,2012;19054355:Nagano M, et al.,2009	22215637:Elmore JM, et al.,2012	19054355:Nagano M, et al.,2009
AT2G47240.1	AMP-dependent synthetase and ligase family protein;Encodes an acyl-CoA synthetase that acts on long-chain and very-long-chain fatty acids, involved in cuticular wax and cutin biosynthesis	2	120	6	660	74602.1	6.29674	-0.213788	peroxisome	cytosol,endoplasmic reticulum,golgi,nucleus,peroxisome,mitochondrion,extracellular	cytosol		cytosol						peroxisome			peroxisome	mitochondrion		mitochondrion		extracellular,endoplasmic reticulum,golgi	cytosol,nucleus	cytosol		cytosol	peroxisome				O22898
[truncated: 199 more rows]

## Sheet: lhycca1_EN_Loc
lh									Location Consensus	Location Predictors																							Location Annotators					Location Experiments			Publications and PubMed ID
Gene	Description	Chromosome	ESTs	Full-length cDNAs	Amino Acid Residues	Molecular Weight	Isoelectric Point	GRAVY	Location SUBAcon	Location All Predictors	Location AdaBoost	Location ATP	Location BaCelLo	Location ChloroP 1.1	Location EpiLoc	Location iPSORT	Location MitoPred	Location MitoProt	Location MultiLoc2	Location Nucleo	Location PCLR 0.9	Location Plant-mPLoc	Location PProwler 1.2	Location Predotar v1.03	Location PredSL	Location PTS1	Location SLPFA	Location SLP-Local	Location SubLoc	Location TargetP 1.1	Location WoLF PSORT	Location YLoc	Location All Annotators	Location AmiGO	Location Swiss-Prot	Swiss-Prot ID	Location TAIR10	Location GFP	Location Mass Spec	PPI	All Publications	Publications GFP	Publications Mass Spec	Publications PPI
[truncated: 633 more rows]

## Sheet: prr7prr9_ED_Loc
Protein Properties									Location Consensus	Location Predictors																							Location Annotators					Location Experiments			Publications and PubMed ID
[truncated: 414 more rows]

[truncated: 3 more sheets: prr7prr9_EN_Loc, Toc1_ED_Loc, Toc1_EN_Loc]
