# Supplementary material for: Parallel analysis of Arabidopsis circadian clock mutants reveals different scales of transcriptome and proteome regulation
Source: Open Biol. 2017 Mar 1;7(3):160333. doi: 10.1098/rsob.160333 (PMC5376707; doi:10.1098/rsob.160333)
Supplement: Table S15 [file rsob160333supp23.xlsx]

## Sheet: gi.ed.tp
df

## Sheet: gi.en.tp
df	Anno	giED	giEN	lhycca1ED	lhycca1EN	prr7prr9ED	prr7prr9EN	toc1ED	toc1EN
AT1G32900	GBSS1__UDP-Glycosyltransferase superfamily protein	0.663001	-1.81229	2.48729	-1.13076	3.60439	0	1.4327	-0.553874

## Sheet: lhycca1.ed.tp
df	Anno	giED	giEN	lhycca1ED	lhycca1EN	prr7prr9ED	prr7prr9EN	toc1ED	toc1EN
AT1G20620	ATCAT3_CAT3_SEN2__catalase 3	0	0.717996	-1.50613	1.29827	0	0	0	0.77828
AT1G75040	PR-5_PR5__pathogenesis-related gene 5	0.627333	0	-2.10233	-1.44612	0	0	0	0.661628
AT2G39330	JAL23__jacalin-related lectin 23	0	0	1.86305	0	-2.08017	0	0	0
AT3G25770	AOC2__allene oxide cyclase 2	0	0.951917	-1.50836	0	0	0	0	0
AT3G56290	unknown protein; Has 39 Blast hits to 39 proteins in 15 species: Archae - 0; Bacteria - 0; Metazoa - 0; Fungi - 0; Plants - 39; Viruses - 0; Other Eukaryotes - 0 (source: NCBI BLink).	0.926592	-0.870676	2.21149	-0.627173	0	0	0.773377	-0.445531
AT4G22485	Bifunctional inhibitor/lipid-transfer protein/seed storage 2S albumin superfamily protein	0	0	-2.972	-3.40532	0	0	0	0
AT4G35090	CAT2__catalase 2	0.753317	-0.907014	2.04636	0.353413	0	0	0.612202	-0.528696
AT5G35970	P-loop containing nucleoside triphosphate hydrolases superfamily protein	1.24949	-0.489679	1.87979	-0.205047	2.94807	0	0.551945	0
AT5G51720	2 iron, 2 sulfur cluster binding	0	-0.576741	2.30965	0	0	0	0	-0.584542
AT5G52310	COR78_LTI140_LTI78_RD29A__low-temperature-responsive protein 78 (LTI78) / desiccation-responsive protein 29A (RD29A)	0	0	-2.7918	0	2.31325	0	0	0

## Sheet: lhycca1.en.tp
df		giED	giEN	lhycca1ED	lhycca1EN	prr7prr9ED	prr7prr9EN	toc1ED	toc1EN
AT1G03090	MCCA__methylcrotonyl-CoA carboxylase alpha chain, mitochondrial / 3-methylcrotonyl-CoA carboxylase 1 (MCCA)	0	0	0	3.94941	0	0	0	0
AT1G06000	UDP-Glycosyltransferase superfamily protein	-0.920923	0	0	-1.98706	-1.17967	0	0.52075	-0.979595
AT1G09310	Protein of unknown function, DUF538	0	0	0	-2.06488	0	0	-0.289346	0
AT1G12240	ATBETAFRUCT4_VAC-INV__Glycosyl hydrolases family 32 protein	0	0	0.581853	1.96372	0	0	0	0
AT1G12780	ATUGE1_UGE1__UDP-D-glucose/UDP-D-galactose 4-epimerase 1	0	0	0	3.44562	0	0	0	0
AT1G17860	Kunitz family trypsin and protease inhibitor protein	0	0	0	2.5496	0	0	0	0	ER / Sec
AT1G18270	ketose-bisphosphate aldolase class-II family protein	0	0	0	2.71202	0	0	0	0
AT1G18590	ATSOT17_ATST5C_SOT17__sulfotransferase 17	0	0	0	-2.71652	0	0	0	-0.424869
AT1G24020	MLP423__MLP-like protein 423	0	0	0	-2.19793	0	0	0	0
AT1G31690	Copper amine oxidase family protein	0	1.09397	-1.04815	-2.96004	0	0	0	-0.293045	ER / Sec
AT1G54010	GDSL-like Lipase/Acylhydrolase superfamily protein	0	0	0	-1.9849	0	0	-0.711657	0	ER / Sec
AT1G56580	SVB__Protein of unknown function, DUF538	-0.484503	0	0.459206	-1.51092	0	0	0	0
AT1G72930	TIR__toll/interleukin-1 receptor-like	0.316997	0	-0.582555	-1.90548	0	0	0	0
AT2G41090	Calcium-binding EF-hand family protein	0	0	-0.984995	-2.22244	-1.65663	0	0	0
AT2G46650	ATCB5-C_B5 #1_CB5-C__cytochrome B5 isoform C	-0.340205	-0.385226	-0.303661	-2.95136	0	0	0	-0.705475
AT3G13750	BGAL1_BGAL1__beta galactosidase 1	-0.279704	-0.297158	0	2.1479	0	0	0	0	ER / Sec
AT3G14210	ESM1__epithiospecifier modifier 1	0	0.429202	-0.888299	-2.041	0	0	0	0	ER / Sec
AT3G16370	GDSL-like Lipase/Acylhydrolase superfamily protein	0	0.229461	0	-1.55519	0	0	0	0	ER / Sec
AT3G23810	ATSAHH2_SAHH2__S-adenosyl-l-homocysteine (SAH) hydrolase 2	0	0	0	-1.74452	0	0	0	0
AT3G26520	GAMMA-TIP2_SITIP_TIP1;2_TIP2__tonoplast intrinsic protein 2	0	0	0.381619	1.58082	0	0	0	0.45299
AT3G28220	TRAF-like family protein	0	0	0	1.53408	0	0	0	0
AT3G45140	ATLOX2_LOX2__lipoxygenase 2	-0.464216	0	0	-1.56987	-1.40367	0	0	0
AT3G47340	ASN1_AT-ASN1_DIN6__glutamine-dependent asparagine synthase 1	-1.14949	-1.47648	-0.668166	5.25823	2.40783	-2.6609	0	0
AT3G54400	Eukaryotic aspartyl protease family protein	0.349612	0.388778	0.49773	-2.15029	0	0	0	0.438021	ER / Sec
AT3G57520	AtSIP2_RS2_SIP2__seed imbibition 2	-0.319187	-1.46107	1.20214	3.08551	0	0	0	-0.873533
AT4G15530	PPDK__pyruvate orthophosphate dikinase	0	-0.972679	1.23122	3.07254	0	0	0	-0.53638
AT4G19120	ERD3__S-adenosyl-L-methionine-dependent methyltransferases superfamily protein	0.313985	0.368593	-1.3205	-1.67731	0	0	-0.37146	0
AT4G22485	Bifunctional inhibitor/lipid-transfer protein/seed storage 2S albumin superfamily protein	0	0	-2.972	-3.40532	0	0	0	0	ER / Sec
AT4G31500	ATR4_CYP83B1_RED1_RNT1_SUR2__cytochrome P450, family 83, subfamily B, polypeptide 1	-0.242308	0	-0.420612	-1.97387	0	0	0	0	ER / Sec
AT5G07440	GDH2__glutamate dehydrogenase 2	0	0	0	3.83033	0	0	0	0
AT5G20250	DIN10_RS6__Raffinose synthase family protein	0	0	0.824665	3.65433	0	0	0	0
AT5G24490	30S ribosomal protein, putative	0	0	0	1.52319	0	0	-0.408608	0
AT5G49360	ATBXL1_BXL1__beta-xylosidase 1	0	-0.591623	0	2.89114	0	0	0	0	ER / Sec
AT5G51970	GroES-like zinc-binding alcohol dehydrogenase family protein	-0.661114	0	0	2.01418	-1.20948	0	0	0
AT5G57655	xylose isomerase family protein	0	0	0	3.21186	0	0	0	0	ER / Sec

## Sheet: prr7prr9.ed.tp
df	Anno	giED	giEN	lhycca1ED	lhycca1EN	prr7prr9ED	prr7prr9EN	toc1ED	toc1EN
AT1G73600	S-adenosyl-L-methionine-dependent methyltransferases superfamily protein	0	0	0.930321	-2.49098	1.55405	0	0	0
AT2G39330	JAL23__jacalin-related lectin 23	0	0	1.86305	0	-2.08017	0	0	0
AT2G40100	LHCB4.3__light harvesting complex photosystem II	-1.26193	-0.79826	0.720907	-1.01876	-2.65253	0	0.497331	-0.451371
AT2G41090	Calcium-binding EF-hand family protein	0	0	-0.984995	-2.22244	-1.65663	0	0	0
AT3G28270	Protein of unknown function (DUF677)	0	-1.29478	0.573585	-1.27538	-3.53995	0	0.498144	-0.852635
AT3G54890	LHCA1__photosystem I light harvesting complex gene 1	0.925586	0	-1.06845	0	1.77986	0	-0.586864	0.408565
AT5G64940	ATATH13_ATH13_ATOSA1_OSA1__ABC2 homolog 13	0.392808	-0.215851	1.11038	-0.32301	2.01736	0	0.51257	0

## Sheet: prr7prr9.en.tp
df	Anno	giED	giEN	lhycca1ED	lhycca1EN	prr7prr9ED	prr7prr9EN	toc1ED	toc1EN
AT2G42530	COR15B__cold regulated 15b	1.12335	1.19838	-4.25834	-1.149	1.4726	2.66643	0	0

## Sheet: toc1.ed.tp
df

## Sheet: toc1.en.tp
df
