# Supplementary material for: Parallel analysis of Arabidopsis circadian clock mutants reveals different scales of transcriptome and proteome regulation
Source: Open Biol. 2017 Mar 1;7(3):160333. doi: 10.1098/rsob.160333 (PMC5376707; doi:10.1098/rsob.160333)
Supplement: Table S17 [file rsob160333supp25.xlsx]

## Sheet: readme
	data used in Figure 6
		plotted in Fig6
	iso	isoprenoids
	horm	hormones
	T	transcript
	P	proteins
	tf	transcription factor
	std	starch degradation
	stb	starch biosynthesis
	starv	starvation

## Sheet: iso_horm_T
	AGI	giED	giEN	lhycca1ED	lhycca1EN	prr7prr9ED	prr7prr9EN	toc1ED	toc1EN
iso	AT4G16740	3.3302	0	-3.86631	0	0	0	0	0
iso	AT3G14540	0	0	-1.00422	-1.91704	0	0	0	0
iso	AT4G13250	-0.272972	0.29655	-0.978648	1.77178	-1.45508	0	0	0
iso	AT3G30180	0	0.364219	-0.430452	-2.36334	0	0	0	0.618374
iso	AT2G29090	0	0	0	-2.00953	0	0	0	0
iso	AT1G15550	1.06398	0	0	-1.93224	1.29713	0	0	0
iso	AT4G20230	0	0	0	-1.80156	0	0	0	0
iso	AT4G19230	0	0	0	-1.66443	0	0	0	0
iso	AT4G25420	0	0	0	-1.58382	0	0	0	1.27037
iso	AT1G80340	-1.73443	-1.14172	0	0	0	0	0	-2.28116
iso	AT5G54190	1.35739	1.59373	0	2.68904	4.32189	0	0	1.98889
iso	AT1G06570	0.773273	-0.784658	0.491332	2.28661	1.28682	0	1.45291	0
iso	AT4G19170	1.69473	0	0.779299	-1.13975	2.22955	0	0	0.520337
iso	AT5G67030	0.768063	-0.411819	0.806735	-0.241995	1.93718	0	0.444333	0
iso	AT1G44446	1.0573	0	0.992974	0	2.17171	0	1.01875	0
iso	AT5G58770	0	-1.7602	2.26476	0	-2.49424	0	0	-1.09733
iso	AT5G44630	0	0	3.02196	2.42668	0	0	5.25473	0
iso	AT5G52570	0	-0.865223	3.30032	0	3.92556	0	0	0
horm	AT5G43440	0.437175	1.71532	-4.01499	0	0	0	0	1.51984
horm	AT2G33830	0.691396	0.907447	-2.68204	3.99661	0	0	-0.94507	0
horm	AT5G47220	0	0	-1.73075	1.15762	0	0	0	0
horm	AT3G25770	0	0.951917	-1.50836	0	0	0	0	0
horm	AT3G62550	0	2.0539	-1.25888	6.29095	0	0	0	1.00886
horm	AT4G17500	0	0	-1.06767	1.84482	0	0	0	0
horm	AT1G56150	-0.886369	0	-0.996762	1.92071	0	0	0	-0.40533
horm	AT2G31230	0	0	-0.83253	-2.83023	0	0	0	0
horm	AT3G15450	0.392117	0	-0.807997	2.92592	1.57091	0	0	0
horm	AT5G43830	0	0	-0.362403	1.60386	0	0	0	0
horm	AT5G61590	0.734672	0	-0.294743	1.9988	1.82187	0	0.478537	0
horm	AT3G25290	0	0	0	-2.03916	0	0	0	0
horm	AT4G00880	0	-0.38732	0	-1.7075	0	0	0	-0.919464
horm	AT1G24100	-0.315506	0	0	-1.59383	0	0	0	-0.347746
horm	AT3G45140	-0.464216	0	0	-1.56987	-1.40367	0	0	0
horm	AT4G38850	1.09612	0	0	0	1.77077	0	0	0.717195
horm	AT2G43820	0	0	0	1.98403	0	0	0	0.610758
horm	AT5G48180	0	0	0	2.10343	0	0	0	0
horm	AT1G05680	0	0	0	2.44585	0	0	0	0
horm	AT4G17490	0	0	0	2.73862	0	0	0	0
horm	AT3G44300	0	0	0	3.01683	0	0	0	0
horm	AT5G61600	0	0	0	3.29883	0	0	0.68539	0
horm	AT4G27450	0	0	0	3.49209	0	0	0	0.76003
horm	AT5G03310	0	0	0	3.73629	0	0	0	0
horm	AT4G03400	0.730121	-0.629033	0.475898	-0.966652	1.72908	0	0	0.481344
horm	AT2G47750	0.602497	0	0.536521	-0.928227	1.5146	0	0	0
horm	AT4G27260	0	0	0.742512	1.58515	0	0	0	0
horm	AT5G55250	0	0	0.966144	2.46272	0	0	0	0
horm	AT1G19640	0	-0.990143	1.04506	0	0	0	0	-1.50861
horm	AT1G28360	0	0	1.18108	2.34734	0	0	0	0
horm	AT1G20470	0	-0.660819	1.96439	0	0	0	0	0
horm	AT4G38825	0	0	2.02475	1.88444	0	0	0	0

## Sheet: tf_T
	AGI	giED	giEN	lhycca1ED	lhycca1EN	prr7prr9ED	prr7prr9EN	toc1ED	toc1EN
tf	AT2G43010	1.04799	1.13419	-4.50322	0.856017	2.20651	0	0	3.16056
tf	AT1G43770	0	0	-2.89199	-1.51097	0	0	0	0
tf	AT4G32280	0	1.59916	-2.87074	0	0	0	0	2.84757
tf	AT5G02810	1.24011	0	-2.8109	3.6308	-1.96079	-3.0558	0	3.35802
tf	AT4G25480	1.8126	0	-2.70461	0	0	0	0	3.48617
tf	AT1G08890	0.64546	1.04454	-2.01504	0	1.87814	0	-0.545907	0
tf	AT1G26800	0	0	-1.9973	2.5263	0	0	0	0
tf	AT5G47220	0	0	-1.73075	1.15762	0	0	0	0
tf	AT1G76590	0	0	-1.5736	3.51749	1.37736	0	0	0
tf	AT2G26150	0	0	-1.49688	-2.29065	-2.07744	0	0	0
tf	AT5G57660	1.31932	0	-1.41327	1.58387	2.72664	0	0	0.679523
tf	AT3G20810	-0.601406	-0.846511	-1.35038	-0.348046	-3.82304	0	0	-1.08637
tf	AT3G62550	0	2.0539	-1.25888	6.29095	0	0	0	1.00886
tf	AT3G01080	0	0	-1.1381	-0.773052	-1.97029	0	0	0
tf	AT4G29190	0	0	-1.107	2.77671	1.87028	0	0	0
tf	AT1G18710	0.755175	0	-1.10322	-2.00234	0	0	0	0
tf	AT4G27410	0	0	-1.068	2.69842	0	0	0	0
tf	AT4G17500	0	0	-1.06767	1.84482	0	0	0	0
tf	AT3G47500	0.796626	-0.87811	-1.06044	0.230603	2.49522	0	0.372017	0.718999
tf	AT4G01680	0	0	-1.00055	-2.05372	0	0	0	0.751929
tf	AT5G60100	0	1.64027	-0.955766	1.15885	0	0	0	0
tf	AT1G25560	0	0	-0.953033	1.78444	0	0	0.574464	0.326864
tf	AT2G31230	0	0	-0.83253	-2.83023	0	0	0	0
tf	AT5G25810	0	0	-0.804256	-2.46655	0	0	0	0
tf	AT4G23810	0	0	-0.788332	1.60172	0	0	0.653967	0.84298
tf	AT1G67970	0	0	-0.727234	3.26661	0	0	0	0
tf	AT1G51140	-0.427885	0	-0.727167	-0.838377	-1.56736	0	0	-0.558414
tf	AT3G59060	1.40399	-0.599803	-0.711744	1.90033	2.27476	0	0.417208	0.737932
tf	AT1G68840	0.856321	0	-0.657212	0.523523	1.72629	0	0	0
tf	AT2G46830	0.657306	-0.866997	-0.65334	-3.00579	5.91475	0	0	0
tf	AT4G16750	0	0	-0.630215	-1.88233	0	0	0	0
tf	AT2G19810	0	0	-0.623308	2.33794	0	0	0.443967	0.401751
tf	AT5G61380	-0.455582	0	-0.623064	1.99231	0	0	-0.481245	-1.48931
tf	AT5G67480	0	0	-0.576267	2.0651	0	0	0	0
tf	AT2G41870	0.817181	0	-0.572324	0	1.67592	0	0	0
tf	AT1G06040	1.11297	-0.733887	-0.550212	0.697699	1.61287	0	0.79146	0.622767
tf	AT4G32800	0	0	-0.537339	-1.70238	0	0	0	0
tf	AT1G71030	1.61814	0	-0.433169	1.94889	3.04444	0	0	1.8781
tf	AT3G46600	0	0	-0.429102	1.92024	0	0	0	0
tf	AT2G25900	0.512545	0.29118	-0.404653	1.6543	1.26032	0	0	0.809158
tf	AT3G58070	0	-0.612347	-0.393561	-2.16854	0	0	0.552056	-0.440488
tf	AT1G13260	0.817154	0	-0.322506	0	1.83858	0	0.633156	0.411342
tf	AT3G07650	-1.3689	-0.344872	-0.30242	0.78	0	0	0	-1.62767
tf	AT5G61590	0.734672	0	-0.294743	1.9988	1.82187	0	0.478537	0
tf	AT4G32980	0	0.334942	-0.289632	-1.64847	0	0	0	0
tf	AT5G49330	-1.25132	0	-0.243994	-2.84933	-1.26809	0	0.344459	-1.09538
tf	AT5G07690	0	0	0	-3.98459	0	0	0	0
tf	AT5G60890	0	0	0	-3.86961	0	0	0	0
tf	AT5G11590	0	0	0	-3.55137	0	0	0	0
tf	AT1G26790	0	-4.24844	0	-3.40075	0	0	2.31754	-0.909856
tf	AT2G35700	0	0	0	-3.06482	0	0	0	0
tf	AT3G62610	0	-1.91432	0	-2.9451	0	0	1.02377	-1.7464
tf	AT2G44940	0	0	0	-2.81216	0	0	0	0
tf	AT3G46130	0	0	0	-2.79972	0	0	0	0
tf	AT5G53290	0	0	0	-2.63863	0	0	0	0
tf	AT5G61420	0	0	0	-2.59189	0	0	0	-0.369587
tf	AT4G34588	0	0.420023	0	-2.39027	0	0	0	0
tf	AT1G73870	3.28324	-0.898259	0	-2.2801	4.35998	0	0	0
tf	AT5G43530	0	0	0	-2.22182	0	0	0	0
tf	AT3G16870	0	0	0	-2.16608	0	0	0	0
tf	AT5G07700	0	0	0	-2.1577	0	0	0	0
tf	AT1G56650	0	0	0	-2.06638	0	0	0	-1.56018
tf	AT4G38620	-0.343476	0	0	-1.98656	0	0	0.362048	-0.295259
tf	AT5G62380	0	0	0	-1.97938	0	0	0	0
tf	AT5G01840	0	0	0	-1.94886	0	0	0	0
tf	AT3G05800	0.484816	0.724541	0	-1.93902	0	0	0	0
tf	AT4G36988	0	0	0	-1.93117	0	0	0	0
tf	AT2G21650	0	0	0	-1.91772	0	0	0	0
tf	AT3G06740	0	0	0	-1.88128	0	0	0	0
tf	AT1G16530	0	0	0	-1.78318	0	0	0	0
tf	AT1G22380	0	0	0	-1.78051	0	0	0	0
tf	AT1G64380	0	0.580747	0	-1.76896	0	0	0.436999	0
tf	AT4G13570	0	0	0	-1.76895	0	0	0	0
tf	AT3G54810	0	0	0	-1.73334	0	0	0	0.409284
tf	AT1G53230	0	0	0	-1.72157	0	0	0	0
tf	AT4G09820	0	0	0	-1.70663	0	0	0	-1.54866
tf	AT3G05690	0	0	0	-1.63884	0	0	0	0
tf	AT4G11140	0	0	0	-1.60692	0	0	0	0
tf	AT4G12540	0	0	0	-1.59284	0	0	0	0
tf	AT2G22770	0.912787	0	0	-1.59216	0	0	0	0
tf	AT5G53210	0	0	0	-1.58894	0	0	0	0
tf	AT3G49950	-0.898009	0	0	-1.58466	0	0	0	0
tf	AT2G28550	0.440664	0	0	-1.58446	0	0	0	0
tf	AT5G62430	0	-0.643394	0	-1.50113	2.29996	0	0	0
tf	AT5G59780	0	0	0	-1.05755	2.25639	0	0	0
tf	AT2G32100	1.20908	0	0	-0.983689	1.85329	0	0	0.82474
tf	AT5G15840	-3.38806	-1.59334	0	-0.927544	0	0	0.570799	-2.83414
tf	AT4G25470	4.07662	0	0	-0.725947	7.61017	0	4.02115	0
tf	AT1G27360	-0.863102	0	0	-0.278041	-1.5339	0	0	-0.532297
tf	AT1G29600	-1.08644	0	0	0	-4.11029	-2.80369	0	-0.943156
tf	AT1G66390	0	-3.35518	0	0	0	0	0	0
tf	AT2G43140	0	0	0	0	0	0	2.24968	1.49365
tf	AT5G43500	0	0	0	0	0	0	1.17615	1.73672
tf	AT1G78600	0.618955	0.844232	0	0.812908	1.96297	0	0	0.967813
tf	AT1G22985	0	0	0	1.5418	0	0	0	0
tf	AT2G29660	0	-0.437157	0	1.60312	0	0	0	0
tf	AT5G16820	0	0	0	1.64674	0	0	0	0
tf	AT5G47390	0	0	0	1.68292	0	0	0	0
tf	AT3G02340	0	0	0	1.70412	0	0	0	-0.258012
tf	AT1G21000	0	-0.468989	0	1.73381	0	0	0.685782	0
tf	AT5G55970	0	0	0	1.8239	0	0	0	0
tf	AT1G27730	0	0	0	1.83973	0	0	0	0
tf	AT1G05805	0	0.362832	0	1.84831	0	0	0	0.422244
tf	AT3G43430	0	0	0	1.91601	0	0	0	0
tf	AT1G75490	0	0	0	2.07583	0	0	0	0
tf	AT1G47655	0	0	0	2.15778	0	0	0	0
tf	AT1G02340	0	0	0	2.17481	0	0	0	2.24384
tf	AT5G07100	0	0	0	2.27412	0	0	0	0
tf	AT3G48360	-2.78529	0	0	2.30447	-2.60611	0	0.886266	-0.802662
tf	AT2G38470	0	0	0	2.37814	0	0	0	0
tf	AT4G39070	-2.01563	0	0	2.41054	0	0	0	-0.612564
tf	AT5G49448	0	0	0	2.44392	0	0	0	0
tf	AT1G74840	0	0	0	2.46575	0	0	0	0
tf	AT1G31040	0	0	0	2.55092	0	0	0	0
tf	AT3G11020	0.592799	0	0	2.57449	0	0	0.55454	1.15334
tf	AT1G18330	1.39566	0	0	2.59896	2.63329	0	0	1.28313
tf	AT1G79700	0	0	0	2.63636	0	0	0	0
tf	AT3G46640	0	0	0	2.66034	0	0	-0.448738	0
tf	AT5G44260	0	0	0	2.70409	0	0	0	0
tf	AT4G17490	0	0	0	2.73862	0	0	0	0
tf	AT5G39610	0	0	0	2.7474	0	0	0	0
tf	AT1G34180	0	0	0	2.74921	0	0	0	0
tf	AT5G46710	0	0	0	2.78202	0	0	0	0
tf	AT5G05410	0	0	0	2.9987	0	0	0	0
tf	AT5G61600	0	0	0	3.29883	0	0	0.68539	0
tf	AT5G47370	0	0	0	3.36788	0	0	0	0.48053
tf	AT1G80840	0	0	0	3.46724	0	0	0	0
tf	AT3G05150	0	0	0	5.60556	0	0	0	0
tf	AT3G15500	0	0	0	5.73054	0	0	0	1.69963
tf	AT2G15880	0	0	0	5.98232	0	0	0	0
tf	AT4G18650	0	0	0	6.27029	0	0	0	0
tf	AT5G24470	1.75296	0	0	6.42094	2.14336	0	0	0
tf	AT5G66620	-1.43361	-0.706667	0.357431	-0.93484	-1.82788	0	0	-0.596088
tf	AT1G11850	0	0	0.39381	-1.73846	0	0	0	0
tf	AT1G01720	0	-0.780406	0.396933	1.52737	0	0	0.700628	0
tf	AT3G16770	0	0	0.479025	1.68766	0	0	0	0.567105
tf	AT4G17880	0	-0.600361	0.560799	-1.89425	0	0	0	-0.54928
tf	AT3G03450	0	0	0.608607	-1.64369	0	0	0	0
tf	AT2G46270	0	-1.2617	0.634212	2.10638	0	0	0	0
tf	AT5G62020	0	0	0.654656	2.26271	0	0	0	0
tf	AT4G34610	0.382076	0	0.716561	-2.31027	0	0	0	0
tf	AT5G65510	0	0	0.726079	-2.05289	0	0	0	0
tf	AT1G02670	0	0	0.741887	1.60844	0	0	0	0
tf	AT5G67030	0.768063	-0.411819	0.806735	-0.241995	1.93718	0	0.444333	0
tf	AT5G26660	0	0	0.908059	-1.76636	0	0	0	0
tf	AT1G31310	0	0	0.93269	1.79857	0	0	0	0
tf	AT5G37260	-5.27124	-1.07499	0.960121	0	-2.06958	0	0	-1.7937
tf	AT2G45660	0	0	0.967364	2.09052	0	0	0.626019	0.709203
tf	AT2G40670	-0.721582	0	1.04988	-1.99004	0	0	0	0
tf	AT5G44190	0.862687	0	1.11572	0.677433	2.25529	0	0	0
tf	AT1G28360	0	0	1.18108	2.34734	0	0	0	0
tf	AT5G54470	1.03512	-2.14419	1.18697	-0.478804	4.12557	0	1.2923	0.820762
tf	AT4G38960	0.692985	-0.677099	1.32205	-0.632375	1.84651	0	0.511005	0
tf	AT2G45800	0	-0.713583	1.33924	2.09268	0	0	0	0
tf	AT3G02380	0	-0.929793	1.35101	0.33003	3.21449	0	0.52173	-0.250698
tf	AT3G06160	0	0	1.44889	2.05079	0	0	0	0
tf	AT3G17609	0.295203	-0.796606	1.58966	0	0	0	0.8306	-0.51081
tf	AT5G43170	0	0	1.61052	1.14623	0	0	0	0
tf	AT5G24120	0.93763	-1.4193	1.61346	-0.240275	1.40418	0	0.906012	-0.373025
tf	AT2G03710	-0.416009	-0.468548	1.72876	1.72987	0	0	0	-0.32164
tf	AT3G53310	0	0	1.75316	1.68484	0	0	0	0
tf	AT2G21320	1.82319	-0.539645	1.82316	-1.45962	3.00636	0	0	0
tf	AT5G62165	0	0	1.84302	2.02373	0	0	0	0
tf	AT1G01520	0	-2.19414	1.93922	-2.58254	0	0	0	-1.3117
tf	AT2G28200	0	-0.959672	2.01074	0.628867	0	0	0	0
tf	AT2G31380	1.05162	-0.867461	2.01648	-0.80836	2.77897	0	0.843862	0
tf	AT4G34400	0	0	2.08282	2.24579	0	0	0.931917	0.681278
tf	AT3G06220	0	0	2.09524	1.00351	0	0	0	0
tf	AT5G65070	0	0	2.11544	0	0	0	0	0
tf	AT5G60910	-0.601391	0	2.19584	2.33681	0	0	0.664365	0
tf	AT1G24260	-1.35609	0	2.26014	2.44462	0	0	-2.72169	0
tf	AT4G31610	0	0	2.28921	0.896965	0	0	1.30691	0
tf	AT4G24150	0	0	2.37608	1.49791	0	0	0	0
tf	AT5G15850	1.73351	-0.620606	2.49557	0.347118	2.20256	0	0.955919	0
tf	AT3G21890	3.00908	-1.40436	2.54124	-4.48594	5.63266	0	0	-0.773879
tf	AT1G01060	-0.489757	-1.12884	2.55191	-2.27127	4.6687	0	0	-0.550654
tf	AT1G69180	0	0	2.76848	2.24137	0	0	0	0
tf	AT5G17300	-1.11407	-0.986069	3.356	1.17143	3.33673	0	1.20161	0
tf	AT5G20240	0	0	4.53127	4.45445	0	0	0	0
tf	AT5G15800	-1.75692	0	5.05188	4.29179	0	0	0	0
tf	AT3G02310	0	0	5.10969	5.78583	0	0	0	-2.62692
tf	AT2G16210	0	0	5.24776	4.79514	0	0	0	0
tf	AT1G69120	0	0	5.87671	5.95007	0	0	0	0
tf	AT3G54340	0	0	6.94252	4.71704	0	0	0	0

## Sheet: std_stb_starv_T
	AGI	giED	giEN	lhycca1ED	lhycca1EN	prr7prr9ED	prr7prr9EN	toc1ED	toc1EN
std	AT3G46970	0	0.486464	-1.60442	-0.368478	0	0	0	0
std	AT1G10760	0	0	-1.56769	-0.597359	0	0	0	0
std	AT1G69830	0.223501	0.950969	-0.770337	0	0	0	0	2.20046
std	AT4G15210	-2.83192	0	0	0	-2.41185	0	0	0
std	AT5G55700	0	0	0	2.57761	0	0	0	0
std	AT2G32290	0	0	0.487599	-2.90171	-1.56839	0	0	0
std	AT5G18670	0	-1.72794	1.54703	0	0	0	0.945768	-0.812531
stb	AT3G20440	0.721636	0	-1.50675	0	0	0	0	0
stb	AT1G03310	0	0.268149	0	-1.86106	0	0	0	0
stb	AT1G32900	0.663001	-1.81229	2.48729	-1.13076	3.60439	0	1.4327	-0.553874
starv	AT4G30650	0	0	-2.89022	-0.869543	0	0	0	0
starv	AT2G33830	0.691396	0.907447	-2.68204	3.99661	0	0	-0.94507	0
starv	AT4G11890	0	0	-2.14174	0	0	0	0	0
starv	AT4G21380	0.30621	0	-2.12922	-0.653564	0	0	0	0
starv	AT5G26340	0.787979	0	-1.96646	2.41616	1.69666	0	0	0
starv	AT5G52760	0	0	-1.92325	0	0	0	0	0
starv	AT3G26210	0	0	-1.83266	0.803163	0	0	0	0
starv	AT2G18660	0	0	-1.79508	-1.58357	0	0	0	0
starv	AT2G28400	0	0	-1.74376	1.85539	0	0	0.794712	0
starv	AT5G01870	0	0	-1.72086	-2.50303	0	0	0	0
starv	AT4G14365	0	0	-1.5737	0	0	0	0	0
starv	AT1G76590	0	0	-1.5736	3.51749	1.37736	0	0	0
starv	AT3G60420	0	0	-1.56737	0	-1.79599	0	0	0
starv	AT3G26740	0	1.6183	-1.55393	4.47606	0	0	0	1.1515
starv	AT1G02360	0	0	-1.52917	0	0	0	0	1.00989
starv	AT5G45000	0	0	-1.50442	0	0	0	0	0
starv	AT2G26560	0.773	0.754445	-1.48651	2.00454	2.14746	0	0	0.836873
starv	AT3G26220	0	0	-1.47448	2.24217	-2.53856	0	0	0
starv	AT3G07350	0	0	-1.47186	1.83688	0	0	0	1.13095
starv	AT3G50970	0	0	-1.42771	1.146	2.46869	0	0	0
starv	AT2G15890	0	0.959397	-1.32281	5.20069	0	0	0	0.852261
starv	AT4G19120	0.313985	0.368593	-1.3205	-1.67731	0	0	-0.37146	0
starv	AT1G21250	0	-0.473958	-1.2948	-1.11571	-1.64435	0	0	0
starv	AT3G62550	0	2.0539	-1.25888	6.29095	0	0	0	1.00886
starv	AT1G23390	0	0	-1.2082	2.19891	1.10126	0	0	0.666206
starv	AT2G46430	0	0	-1.19991	-1.67967	-1.47022	0	0	0
starv	AT1G28330	-1.60941	0	-1.12431	3.0103	0	0	0	0
starv	AT3G15630	-0.539004	0	-1.12052	2.89153	0	0	0	0
starv	AT4G27410	0	0	-1.068	2.69842	0	0	0	0
starv	AT1G31690	0	1.09397	-1.04815	-2.96004	0	0	0	-0.293045
starv	AT1G66100	-1.06041	-0.649165	-1.04125	0	0	0	-1.60826	0
starv	AT3G59940	0	0	-1.03055	2.74874	0	0	0	0
starv	AT5G02490	-0.950474	0	-1.0236	-3.65371	-1.483	0	0	0
starv	AT1G52200	0.777406	0.495221	-1.01779	2.21054	1.57273	0	0	0.679703
starv	AT1G80920	0	0	-1.00522	2.84505	0	0	0	0.631285
starv	AT3G51330	0	0	-1.00322	1.59891	0	0	0	0
starv	AT2G27830	0	0	-0.999791	2.30063	0	0	0	0
starv	AT2G41090	0	0	-0.984995	-2.22244	-1.65663	0	0	0
starv	AT3G60540	0	0	-0.968048	-2.37553	0	0	0	0
starv	AT3G09440	0	0	-0.905335	-2.16738	0	0	0	0.440109
starv	AT4G36040	1.81583	-0.630011	-0.853533	2.76019	3.73549	0	1.06084	1.10271
starv	AT5G62360	0	0	-0.852838	2.21182	2.13672	0	-1.41722	0
starv	AT2G38820	0	0	-0.850567	2.04639	0	0	0	0
starv	AT4G11360	0	0	-0.847696	2.00993	0	0	0	0
starv	AT2G25200	0	0	-0.847587	2.70148	0	0	0	0
starv	AT3G44990	0.572111	0.508413	-0.823679	-3.28355	0	0	0	0
starv	AT3G15450	0.392117	0	-0.807997	2.92592	1.57091	0	0	0
starv	AT4G03510	0	0	-0.798946	4.51441	0	0	0	0.896452
starv	AT3G10020	0	0.537825	-0.773508	2.77898	0	0	0	1.24807
starv	AT1G21680	0	0	-0.740031	3.05873	0	0	0	0
starv	AT5G18130	0	0	-0.73044	2.31484	0	0	0	0
starv	AT2G17880	0	0	-0.730049	2.90364	0	0	0	0
starv	AT1G64390	0.259085	0	-0.688634	-2.20596	0	0	0	0
starv	AT2G40000	0	-1.47906	-0.680077	1.86629	0	0	1.57421	0
starv	AT4G01870	0	0	-0.678914	2.57259	0	0	0	0
starv	AT3G47340	-1.14949	-1.47648	-0.668166	5.25823	2.40783	-2.6609	0	0
starv	AT1G56220	0	0.382125	-0.662377	2.28068	0	0	0	0
starv	AT1G80440	1.17113	0	-0.655994	3.52761	2.23405	0	0	0.922589
starv	AT4G35770	0	0	-0.644334	5.33107	0	0	0	0
starv	AT5G56100	0	0	-0.644175	2.88491	1.66665	0	1.17731	0
starv	AT5G33290	0	0	-0.619601	-1.84557	0	0	0	0
starv	AT1G07040	0	0	-0.61023	3.07569	0	0	0	0
starv	AT1G04980	-0.55777	0	-0.557487	-0.45683	-1.53632	0	0	-0.444242
starv	AT5G40690	-1.27041	0	-0.536725	0.913606	-1.84534	0	0	-0.693774
starv	AT4G04610	0	-0.526432	-0.511815	-2.36459	0	0	0	-0.707057
starv	AT2G32990	0	0	-0.507343	-2.95586	0	0	0.341772	-0.3574
starv	AT3G06035	-0.321922	0	-0.47148	-1.65873	0	0	0	-0.394926
starv	AT2G16660	0	0.658114	-0.467302	-2.03829	0	0	0	0.710765
starv	AT5G23660	-0.334843	0.247018	-0.452876	-0.299142	-1.20543	0	0	-1.83201
starv	AT2G38400	-0.588684	-0.500742	-0.441085	3.22446	0	0	0	0
starv	AT4G39950	0	0	-0.439814	-3.44855	0	0	0	0
starv	AT1G71030	1.61814	0	-0.433169	1.94889	3.04444	0	0	1.8781
starv	AT3G23000	0.472909	-0.698477	-0.417758	-2.31663	0	0	0.454683	-0.274367
starv	AT2G25900	0.512545	0.29118	-0.404653	1.6543	1.26032	0	0	0.809158
starv	AT5G11790	0	0	-0.387111	-1.75811	0	0	0	-0.234079
starv	AT5G01790	0	0	-0.385879	-4.34323	0	0	0	-0.595249
starv	AT1G54100	0	0	-0.378237	1.50365	0	0	0	0
starv	AT5G24890	0	0	-0.318789	1.71366	0	0	0	0
starv	AT2G14750	0	0	-0.311222	-1.66969	0	0	0	0
starv	AT2G46650	-0.340205	-0.385226	-0.303661	-2.95136	0	0	0	-0.705475
starv	AT3G52370	0	0	-0.297401	-2.5088	0	0	0	0
starv	AT5G61590	0.734672	0	-0.294743	1.9988	1.82187	0	0.478537	0
starv	AT4G03060	0	-0.446929	0	-4.04389	0	0	0	-0.508645
starv	AT5G07690	0	0	0	-3.98459	0	0	0	0
starv	AT5G60890	0	0	0	-3.86961	0	0	0	0
starv	AT3G03190	0	0	0	-3.61105	0	0	0	-0.644818
starv	AT4G21760	0.666276	0	0	-3.33305	0	0	0.637095	0
starv	AT1G16410	0	-0.728171	0	-3.15244	0	0	0	-0.54602
starv	AT3G58990	0	-0.557329	0	-3.09358	0	0	0	-0.46529
starv	AT1G65860	0	0	0	-3.05289	0	0	0	-0.38216
starv	AT1G62560	0	-0.417651	0	-2.81348	0	0	0	-0.553755
starv	AT2G44940	0	0	0	-2.81216	0	0	0	0
starv	AT1G18590	0	0	0	-2.71652	0	0	0	-0.424869
starv	AT5G61420	0	0	0	-2.59189	0	0	0	-0.369587
starv	AT1G29660	0	0	0	-2.54257	0	0	0	0
starv	AT4G34590	0	0.445538	0	-2.52444	0	0	0	0
starv	AT2G40475	0	0.343257	0	-2.51127	0	0	0	0.608132
starv	AT2G20750	0	0	0	-2.47412	0	0	0	0
starv	AT2G43100	0	-0.577504	0	-2.41694	0	0	0	-0.418033
starv	AT5G48850	0	0	0	-2.38513	0	0	0	0
starv	AT1G24020	0	0	0	-2.19793	0	0	0	0
starv	AT4G12030	0	-0.547224	0	-2.1912	0	0	0	0
starv	AT5G17220	0	0	0	-2.18058	0	0	0	-1.67006
starv	AT4G02330	0	0	0	-2.11857	0	0	0	0.503156
starv	AT1G56650	0	0	0	-2.06638	0	0	0	-1.56018
starv	AT4G39940	0	-0.363126	0	-2.04312	0	0	0	-0.434384
starv	AT1G06000	-0.920923	0	0	-1.98706	-1.17967	0	0.52075	-0.979595
starv	AT3G13650	0	0	0	-1.96979	0	0	0	0
starv	AT3G15650	0	0	0	-1.95204	0	0	0	0
starv	AT5G19240	0.413516	-0.982807	0	-1.8517	0	0	0	0
starv	AT1G67750	0	0	0	-1.8338	0	0	0	0
starv	AT1G55210	-0.344061	0	0	-1.80978	0	0	0	-0.502222
starv	AT2G35860	0	0	0	-1.79001	0	0	0	0
starv	AT5G11740	0	0.529745	0	-1.77649	0	0	0	0.539791
starv	AT5G47060	0	0.613562	0	-1.75725	0	0	0	0.569875
starv	AT1G11545	0	0	0	-1.7489	0	0	0	0
starv	AT3G23810	0	0	0	-1.74452	0	0	0	0
starv	AT3G12610	0.241262	0.643811	0	-1.71214	0	0	-0.328865	0.477288
starv	AT2G32220	0	0	0	-1.65564	0	0	0	0
starv	AT5G03760	0.235118	0	0	-1.6418	0	0	0	0
starv	AT3G57010	0.741016	0	0	-1.62754	0	0	0	0
starv	AT3G16250	-0.302871	0	0	-1.6262	0	0	0	-0.427609
starv	AT1G24100	-0.315506	0	0	-1.59383	0	0	0	-0.347746
starv	AT5G41040	0	0	0	-1.57625	0	0	0	0
starv	AT4G20460	0	0	0	-1.55914	0	0	0	0
starv	AT4G26530	0.825469	0	0	-1.53029	0	0	0	0
starv	AT4G39800	0	0	0	-1.52441	0	0	0.405769	0
starv	AT3G19370	0	0	0	-1.52411	0	0	0	-0.314675
starv	AT5G02590	0	0	0	-1.51596	0	0	0	0
starv	AT3G15460	0	0	0	-1.50032	0	0	0	0
starv	AT5G03350	0.524496	-0.559252	0	-1.25229	-1.74968	0	0	0
starv	AT1G80130	1.25321	-1.17104	0	-1.20748	2.36079	0	1.37164	0
starv	AT3G12580	0	0	0	-0.895472	-2.26229	0	0	0
starv	AT4G15210	-2.83192	0	0	0	-2.41185	0	0	0
starv	AT5G42800	0	-1.4822	0	0	0	0	0	-2.6698
starv	AT5G52640	0	0	0	0	-2.0813	0	0	0
starv	AT1G55850	-0.568512	-0.306263	0	0.324376	-1.52854	0	0	-0.462659
starv	AT3G27690	1.72112	-0.346404	0	0.76426	4.32322	0	0.308137	0.866647
starv	AT4G29950	0	-0.527205	0	1.51345	0	0	0	0
starv	AT5G24490	0	0	0	1.52319	0	0	-0.408608	0
starv	AT5G64260	0	0	0	1.52727	0	0	0	0
starv	AT3G28220	0	0	0	1.53408	0	0	0	0
starv	AT1G63180	-0.444704	0	0	1.55649	0	0	0	0
starv	AT5G45310	0	0	0	1.55773	0	0	0	0
starv	AT2G45170	0	0	0	1.57846	0	0	-0.324138	0.260081
starv	AT1G21100	0	0	0	1.58849	0	0	0	0
starv	AT3G26280	0.423326	0	0	1.61594	1.22991	0	0	0.420944
starv	AT3G15620	0	0	0	1.63367	0	0	0	-0.437738
starv	AT4G13830	0	0	0	1.63405	0	0	0	0.655599
starv	AT1G09460	0	0	0	1.68591	0	0	0	0
starv	AT3G29240	-0.585319	0	0	1.68638	0	0	0	0
starv	AT1G21000	0	-0.468989	0	1.73381	0	0	0.685782	0
starv	AT3G23880	-0.791479	0	0	1.7603	-1.4243	0	0	0
starv	AT1G30820	0	0	0	1.79318	0	0	0	0
starv	AT2G43400	0	-0.269285	0	1.80191	0	0	0	0
starv	AT4G15700	0	0	0	1.83878	0	0	0	0
starv	AT1G27730	0	0	0	1.83973	0	0	0	0
starv	AT4G28270	-0.889026	0	0	1.85335	-2.68443	0	0	0
starv	AT4G15690	0	0	0	1.8931	0	0	0	0.545051
starv	AT2G03760	0	0	0	1.91244	0	0	0	0
starv	AT1G14870	0	0	0	1.93294	0	0	0	0
starv	AT5G51390	0	0	0	1.94136	0	0	0	0
starv	AT5G59680	0	-1.60176	0	1.94525	-1.86947	-3.67055	0	0
starv	AT2G43820	0	0	0	1.98403	0	0	0	0.610758
starv	AT1G64660	0	0	0	1.99162	0	0	0	0
starv	AT1G05340	0	0	0	1.99592	0	0	0	0
starv	AT4G19160	0	0	0	2.00451	0	0	0	0
starv	AT5G51970	-0.661114	0	0	2.01418	-1.20948	0	0	0
starv	AT2G30600	0.434886	0	0	2.05257	1.59456	0	-0.538025	0.713468
starv	AT5G06860	0	0	0	2.07611	0	0	0	0
starv	AT4G34030	0	0	0	2.08109	0	0	0	0
starv	AT4G15680	0	0	0	2.1128	1.43819	0	0	0
starv	AT3G49780	-0.690071	-0.76004	0	2.11386	0	0	0	-0.605742
starv	AT3G13750	-0.279704	-0.297158	0	2.1479	0	0	0	0
starv	AT4G19420	0	0	0	2.16677	0	0	0	0
starv	AT5G54080	0	0	0	2.2102	0	0	0	0
starv	AT1G21120	0	0	0	2.22415	0	0	0	0.864465
starv	AT5G07100	0	0	0	2.27412	0	0	0	0
starv	AT1G60140	0	0	0	2.2961	0	0	0	0
starv	AT1G21110	0	0	0	2.30221	0	0	0	0
starv	AT3G48360	-2.78529	0	0	2.30447	-2.60611	0	0.886266	-0.802662
starv	AT3G49790	0	0	0	2.33363	0	0	0	0
starv	AT2G18700	0	0	0	2.36311	0	0	0	0
starv	AT2G41100	0	0	0	2.36714	0	0	0	0
starv	AT2G40420	0	0	0	2.37427	0	0	0	0
starv	AT4G37370	0	0	0	2.39175	0	0	0	0
starv	AT1G05680	0	0	0	2.44585	0	0	0	0
starv	AT1G15670	0	0	0	2.44733	0	0	0	0.458492
starv	AT5G49450	0	0	0	2.52057	0	0	0	0
starv	AT5G02020	0	0	0	2.58754	0	0	0	0
starv	AT2G31945	0	0	0	2.59776	0	0	0	0
starv	AT1G18330	1.39566	0	0	2.59896	2.63329	0	0	1.28313
starv	AT2G02710	0	0	0	2.6178	0	0	0	0
starv	AT3G45730	0	0	0	2.63397	0	0	0.830449	0
starv	AT5G21170	-0.382953	0	0	2.638	0	0	0	0
starv	AT1G18270	0	0	0	2.71202	0	0	0	0
starv	AT3G26510	0	0	0	2.72581	0	0	0	0
starv	AT2G20670	1.73246	0	0	2.73956	2.56648	0	0	0
starv	AT5G39610	0	0	0	2.7474	0	0	0	0
starv	AT4G38470	0	0	0	2.7917	0	0	0	0
starv	AT1G54740	0.496099	-0.858994	0	2.81022	0	0	1.02162	0
starv	AT2G22980	0	0	0	2.85885	0	0	0	0.972247
starv	AT5G49360	0	-0.591623	0	2.89114	0	0	0	0
starv	AT1G30720	0	0	0	2.89434	0	0	0	0.742788
starv	AT1G76410	0	0	0	2.90076	0	0	0	0
starv	AT1G69890	0	0	0	2.91798	0	0	0	0
starv	AT5G05410	0	0	0	2.9987	0	0	0	0
starv	AT4G33150	0	0	0	3.00137	0	0	0	0
starv	AT1G11260	0	0	0	3.05033	0	0	0	0
starv	AT1G76600	0	0	0	3.05106	0	0	0.963152	0
starv	AT1G19540	0	0	0	3.05563	0	0	0	0
starv	AT4G35750	0	0	0	3.10902	0	0	0	0
starv	AT1G10140	0	0	0	3.14292	0	0	0	0
starv	AT5G57655	0	0	0	3.21186	0	0	0	0
starv	AT3G61060	0	-1.53318	0	3.24396	0	0	0	0
starv	AT2G32150	0.716121	0	0	3.28195	0	0	0	0
starv	AT5G61600	0	0	0	3.29883	0	0	0.68539	0
starv	AT1G10340	0	0	0	3.35539	0	0	0	0
starv	AT1G53885	0	0	0	3.37294	0	0	0	0
starv	AT3G13450	0	0	0	3.41015	0	0	0	0
starv	AT1G12780	0	0	0	3.44562	0	0	0	0
starv	AT3G06850	0	0	0	3.45008	0	0	0	0
starv	AT1G80840	0	0	0	3.46724	0	0	0	0
starv	AT4G27450	0	0	0	3.49209	0	0	0	0.76003
starv	AT1G35612	0	0	0	3.50516	0	0	-0.398464	0
starv	AT4G34138	0	0	0	3.57789	0	0	0	0
starv	AT5G20230	0	0	0	3.69356	0	0	0	0
starv	AT1G77210	0.754487	0	0	3.78256	1.27907	0	0	0
starv	AT5G16370	0	0	0	3.79888	0	0	0	0
starv	AT1G02660	0.380986	0	0	3.80991	0	0	0	0.479963
starv	AT5G07440	0	0	0	3.83033	0	0	0	0
starv	AT3G45300	0	0	0	3.87363	0	0	0	0
starv	AT1G33055	0	0	0	3.93622	0	0	0	0
starv	AT1G03090	0	0	0	3.94941	0	0	0	0
starv	AT2G15960	0	0.719114	0	4.13245	1.2213	0	-0.927815	0
starv	AT5G57550	0	0	0	4.20455	0	0	0	0
starv	AT4G28040	0	0	0	4.25975	0	0	0	0
starv	AT4G37220	0	0	0	4.45849	0	0	0	0
starv	AT2G19800	0	0	0	4.46037	0	0	0	0
starv	AT1G25400	0	-0.523335	0	4.51204	0	0	0.550032	0
starv	AT1G15040	0	0	0	4.60167	0	0	0	0
starv	AT1G03850	0	0	0	4.61558	0	0	0	0
starv	AT1G19530	0	0	0	4.90994	0	0	0	0
starv	AT4G26260	0	0	0	5.27517	0	0	0	-1.14805
starv	AT5G56870	0	0	0	5.45384	0	0	0	0
starv	AT3G15500	0	0	0	5.73054	0	0	0	1.69963
starv	AT5G14470	0	0	0	5.8264	0	0	0	0
starv	AT2G15880	0	0	0	5.98232	0	0	0	0
starv	AT5G24470	1.75296	0	0	6.42094	2.14336	0	0	0
starv	AT3G22640	0	0	0	6.92305	0	0	0	0
starv	AT1G10070	0	0	0	7.38092	0	0	0	0
starv	AT3G15680	0	0	0.248882	-1.56132	0	0	0	0
starv	AT1G03610	0	0	0.340491	2.0498	0	0	0	0
starv	AT3G29030	0	0	0.352186	-2.5276	0	0	0	0
starv	AT4G37800	0	0	0.357786	-1.67506	0	0	0	0
starv	AT1G58180	0	0	0.369812	2.44137	0	0	0	0
starv	AT1G01720	0	-0.780406	0.396933	1.52737	0	0	0.700628	0
starv	AT2G17500	-1.09773	-1.07584	0.427897	-1.2113	-2.67171	0	0.565007	-0.769062
starv	AT3G21870	0.517043	-0.630425	0.437551	1.62532	0	0	0.710123	0
starv	AT5G57560	0.488983	0	0.454765	3.9938	0	0	0.73483	1.07656
starv	AT1G70290	0	0	0.471395	2.40039	1.09927	0	0	0.423736
starv	AT1G06570	0.773273	-0.784658	0.491332	2.28661	1.28682	0	1.45291	0
starv	AT3G54400	0.349612	0.388778	0.49773	-2.15029	0	0	0	0.438021
starv	AT3G44450	0.667707	-0.437213	0.55363	-2.55109	1.26379	0	0	0
starv	AT4G01080	-0.820889	-0.513844	0.564031	-1.45956	-2.45632	0	0	0
starv	AT3G28270	0	-1.29478	0.573585	-1.27538	-3.53995	0	0.498144	-0.852635
starv	AT1G12240	0	0	0.581853	1.96372	0	0	0	0
starv	AT4G15660	0	0	0.62231	1.91315	0	0	0	0
starv	AT5G18630	0	0	0.642204	1.50041	0	0	0	0
starv	AT5G08350	0	0	0.667882	2.76034	0	0	0	0
starv	AT1G04040	0.306476	0	0.689055	-1.54821	0	0	0	0
starv	AT1G58170	0	0	0.724066	-1.61716	0	0	0	0
starv	AT5G22920	0	0	0.735566	3.23848	0	0	-0.625046	0
starv	AT3G18560	0	-0.586482	0.73713	2.61761	0	0	0	0
starv	AT4G19170	1.69473	0	0.779299	-1.13975	2.22955	0	0	0.520337
starv	AT5G24660	0	-0.560656	0.800191	-2.17208	0	0	0.451248	-0.918381
starv	AT5G20250	0	0	0.824665	3.65433	0	0	0	0
starv	AT1G23870	0	-0.508685	0.8846	2.42118	0	0	0	0
starv	AT1G73600	0	0	0.930321	-2.49098	1.55405	0	0	0
starv	AT5G37260	-5.27124	-1.07499	0.960121	0	-2.06958	0	0	-1.7937
starv	AT5G41080	0	-1.37804	0.98181	4.45694	0	0	0	-1.08059
starv	AT5G59080	0.880337	0	1.02523	0.520095	1.52743	0	0	0.584582
starv	AT5G04770	0	0	1.0591	3.12082	0	0	0	0
starv	AT4G11190	0	0	1.05978	-2.0822	0	0	0	0
starv	AT1G13700	0	0	1.06938	1.47635	2.04587	0	0	0.600314
starv	AT1G02640	0	-0.534995	1.1316	2.52856	0	0	0	0
starv	AT5G04950	0.898714	0	1.1788	-2.45476	0	0	0	0
starv	AT4G29700	-1.27099	0	1.18535	0.859032	-1.56099	0	0	0
starv	AT3G57520	-0.319187	-1.46107	1.20214	3.08551	0	0	0	-0.873533
starv	AT4G15530	0	-0.972679	1.23122	3.07254	0	0	0	-0.53638
starv	AT1G08630	0	0	1.31643	4.96205	0	0	0	0
starv	AT3G02380	0	-0.929793	1.35101	0.33003	3.21449	0	0.52173	-0.250698
starv	AT1G35140	0	0	1.35392	2.28845	0	0	0	0
starv	AT1G74670	0	0.777604	1.37968	0	2.07872	0	-0.958751	0.665486
starv	AT4G11460	-0.868189	-0.428382	1.39012	-1.81916	0	0	0	0
starv	AT1G26210	0	0	1.40547	-4.17471	0	0	0	0
starv	AT2G41250	0.550937	-1.09182	1.42976	-0.821855	1.51695	0	0.837928	0
starv	AT5G18670	0	-1.72794	1.54703	0	0	0	0.945768	-0.812531
starv	AT1G55960	0	-2.28324	1.55952	0.38371	0	0	0.424095	0
starv	AT5G24120	0.93763	-1.4193	1.61346	-0.240275	1.40418	0	0.906012	-0.373025
starv	AT3G30775	0	0	1.66507	4.28189	0	0	0	0
starv	AT1G64500	1.27314	-0.757045	1.6674	0	0	0	0.778251	0
starv	AT1G09500	-0.961367	0	1.76058	1.42001	0	0	0	0
starv	AT1G49200	-0.791519	-1.04021	1.85058	-1.31058	0	0	0.940419	-0.570698
starv	AT1G68440	-0.85486	-0.81867	1.89486	0.960079	0	0	0.947617	-0.593623
starv	AT5G48490	0	0	1.9969	0	2.41685	0	0	0
starv	AT3G22060	0	-0.825317	2.14414	0.927079	0	0	0	0
starv	AT1G32900	0.663001	-1.81229	2.48729	-1.13076	3.60439	0	1.4327	-0.553874
starv	AT2G15020	2.86632	-1.1972	3.07226	-2.34024	2.7908	0	0.895107	0
starv	AT5G17300	-1.11407	-0.986069	3.356	1.17143	3.33673	0	1.20161	0
starv	AT1G15380	0	0	4.70277	7.08636	0	0	0	0

## Sheet: iso_horm_P
	AGI	giED	giEN	lhycca1ED	lhycca1EN	prr7prr9ED	prr7prr9EN	toc1ED	toc1EN
iso	AT1G20050	0	0	0	-0.594553	0	-4.09486	0	0
iso	AT5G17230	0	0	0	-0.59012	0	0	0	0
iso	AT5G11950	0	0	0	-0.462194	0	0	0	0
iso	AT4G19170	0	0	-0.468335	-0.423478	0	0	0	0
iso	AT4G27440	0.39669	0.419663	-0.459137	-0.41285	-0.195992	0	-0.10714	-0.135047
iso	AT3G48730	0	0	-0.18551	-0.352044	0	0	0	0
iso	AT1G08520	0	0	0	-0.298616	-0.226294	0	0	0
iso	AT4G34350	0	0	0	-0.294804	0	0	0	0
iso	AT5G18660	0	0	-0.258151	-0.272492	0	0	0	-0.175946
iso	AT2G07050	0	0	0	-0.254898	-0.343166	-0.633182	0	0
iso	AT5G63570	0	0	0	-0.196263	0	0	0	0
iso	AT3G56940	0	0	-0.133364	-0.19595	0.142419	0	-0.118961	0
iso	AT2G40490	0	-0.0878084	-0.174021	-0.18535	0	0	-0.130829	-0.144647
iso	AT5G45930	0	0	-0.164784	-0.131382	0	0.160932	0	0
iso	AT1G58290	0.269122	0	-0.351493	0	0.487144	0.46453	0	0
iso	AT4G18480	0	0	-0.228698	0	0	0	0	0
iso	AT1G03630	0	0	0	0	-0.118383	-0.311422	0	0
iso	AT1G57770	0	0	0	0	-0.508205	0	-0.634822	0
iso	AT1G64970	0	0	0	0	0.494932	0.643531	0	0
iso	AT1G69740	0	0	0	0	-0.195678	0	-0.139366	0
iso	AT1G74470	0	0	0	0	0	0.258286	0	0
iso	AT1G76090	0	0	0	0	-0.445778	0	0	0
iso	AT2G34630	0	0	0	0	-0.516157	0	0	0
iso	AT2G38700	0	0	0	0	0	0	0	-0.462117
iso	AT3G14930	0	0	0	0	0	-0.525811	0	0
iso	AT4G25080	0	0	0	0	-0.235673	0	-0.241501	0
iso	AT5G13710	0	0	0	0	0	0	0	-0.224074
iso	AT5G47770	0	0	0	0	-0.335235	-0.655999	-0.321384	0
iso	AT5G60600	0	0	0	0	-0.402363	-0.574503	0	0
iso	AT5G48230	0	0	0.2658	0	0	-0.265035	0	0
iso	AT1G08550	0	0	0.298717	0	0	0	0	0
iso	AT2G26540	0	0	0.329536	0	0	0	0	0
iso	AT4G11820	0	0	0.503037	0	-0.546014	0	0	0
iso	AT5G14220	0	0	0.986587	0	0	0	0	-0.994213
iso	AT1G63970	0	0	0	0.544999	-0.311803	-0.426271	0	0
iso	AT1G19670	0	0	0.636163	0.812489	-0.303149	-0.486702	0	0
iso	AT3G51820	0	0	0	0.820469	0	0	0	0
iso	AT4G37000	0	0	0	0.921139	0	0	0	0
horm	AT1G05010	0	0	-0.296822	-0.307967	0	0	0	0
horm	AT1G48420	0	0	0	0	0	-0.34579	0	0
horm	AT1G62380	0	0	0	0	-0.372362	-0.574594	0	0
horm	AT2G06050	0	0	0	0	-0.68031	-0.714869	0	0
horm	AT3G16460	0	0	0	0	0	0	0	-0.379513
horm	AT4G27260	0	0	0	0	0	0	0	4.01484
horm	AT5G13370	0	0	0	0	0	-1.41139	0	0
horm	AT5G25980	-0.483899	-0.415526	0	0	-0.756876	-0.891321	0	0
horm	AT5G43830	0	0	0	0	-0.308006	-0.6021	0	0
horm	AT1G55020	0	0	0.303552	0	0	0	0	0
horm	AT5G48180	0	0	1.0317	0	0	0	0	0
horm	AT3G44310	0.23353	0.200641	0.165458	0.219138	0.33501	0.353656	0	0
horm	AT4G34120	0	0	0	0.232449	0	0	0	0
horm	AT5G42650	0	0	0.47525	0.375875	0	0	0	0
horm	AT1G54040	0	0	0	0.40413	0	0	0	0
horm	AT3G45140	0	0	0.693948	0.611916	-0.674012	-0.883133	0	0
horm	AT3G25770	0	0	0.355274	0.61275	-0.650308	0	0	0.290297
horm	AT3G16470	-0.328683	0	0.710395	0.645955	-0.356138	0	0	0

## Sheet: tf_P
	AGI	giED_FC	giEN_FC	lhycca1ED_FC	lhycca1EN_FC	prr7prr9ED_FC	prr7prr9EN_FC	toc1ED_FC	toc1EN_FC
tf	AT2G21060	0	0	0	-1.42332	0	0	0	0
tf	AT3G57150	0	0	0	-0.892605	0	0	0	0
tf	AT4G36020	0	0	0	-0.654666	-0.773955	-1.2509	0	0
tf	AT3G10270	0	0	0	-0.515331	0	0	0	0
tf	AT5G27120	0	0	0	-0.45885	0	0	0	0
tf	AT1G12800	0	0	0	-0.218223	0	0	0	0
tf	AT1G02080	0	0	0	0	0	-0.877468	0	0
tf	AT1G13440	0	0	0	0	0	0.473806	0	0
tf	AT1G73230	0	0	0	0	0	0.423463	0	0
tf	AT1G74560	0	0.430248	0	0	0	0.978399	0	0
tf	AT2G14880	0	0	0	0	0	-1.03818	0	0
tf	AT2G17870	0	0	0	0	0	-0.814027	0	0
tf	AT2G21620	0	0	0	0	0.386172	0.530117	0	0
tf	AT2G26780	0	0	0	0	0	-0.636511	0	0
tf	AT3G16000	0	0	0	0	-0.319287	0	0	-0.586583
tf	AT3G20050	0	0	0	0	0	-0.366086	0	0
tf	AT3G54280	0	0	0	0	-1.32434	0	0	0
tf	AT3G61260	0	0	0	0	-0.245493	0	-0.207074	0
tf	AT5G06110	0	0	0	0	0	-0.474372	0	0
tf	AT5G07030	0	0	0	0	0.568219	0.493291	0	0
tf	AT4G17600	0	0	0	0.266906	-0.165438	0	-0.168072	0
tf	AT2G02740	0	0	0	0.293087	0	0	0	0
tf	AT3G17020	0	0	0	0.344889	0	0	0	0
tf	AT4G21580	0	0	0	0.407712	0	0	0	0
tf	AT1G07660	0	0	0	0.450751	0	0	0	0
tf	AT2G43910	0	0	0	0.504608	0	0	0	0
tf	AT1G14410	0	0	0	0.537131	0	0	0	0
tf	AT2G47710	0	-0.366506	0	0.648691	0	0	0	0

## Sheet: std_stb_starv_P
	AGI	giED	giEN	lhycca1ED	lhycca1EN	prr7prr9ED	prr7prr9EN	toc1ED	toc1EN
std	AT4G09020	0	0	0	-0.499461	0	0	0	0
std	AT2G40840	0	0	-0.272606	-0.317597	0	0	0	0
std	AT1G69830	0	0	0	-0.279639	0	0	0.248252	0
std	AT3G52180	0.233439	0	0	-0.247679	0.326275	0	0.183334	0
std	AT1G70730	0	0	0	0	-0.392214	-0.529408	0	0
std	AT3G29320	0	0	0	0	0	-0.536193	0	0
std	AT3G46970	0	0	0	0	-0.417785	-0.5588	0	0
std	AT4G00490	-0.388526	-0.436928	0	0	0	0	0	0
std	AT4G17090	0	0	0	0	-0.415448	0	0	0
std	AT5G11720	0	0	0	0	0	0	0.370576	0
std	AT5G16150	0	0	0	0	0	0.9263	0	0
std	AT5G26570	0	0	0	0	0	-0.57113	0	0
std	AT5G51820	0	0	0	0	-0.367627	0	0	0
std	AT4G29130	0	0	0.225362	0	0	0	0	0
std	AT5G18670	0	0	0	1.65188	0	0	0	0
stb	AT5G48300	0	0	-0.181261	-0.19572	0	0	0	0
stb	AT5G19220	0	0	0	-0.182813	0	0.45925	0	0
stb	AT1G32900	0	-0.757797	0	0	0	0	0	0
stb	AT1G70730	0	0	0	0	-0.392214	-0.529408	0	0
stb	AT1G74910	0	0	0	0	-0.143687	0	0	0
stb	AT2G36390	0.308596	0	0	0	-0.563664	-0.742455	0	0
stb	AT3G01180	0	0	0	0	0	-0.751392	0	0
stb	AT5G03650	0	0	0	0	0	-0.441165	0	0
stb	AT5G24300	0	0	0	0	0	0	0.374037	0.448937
stb	AT5G51820	0	0	0	0	-0.367627	0	0	0
stb	AT4G18240	0	0	0.352427	0.210615	0	-0.348696	0.197968	0
stb	AT4G24620	0	0	0	0.293027	0	0	0	-0.534301
starv	AT2G41090	0	0	-0.499566	-1.65879	-0.386273	1.06761	0.384308	0
starv	AT2G46650	0.507796	0	0.525365	-1.36267	0	-0.898095	0	0
starv	AT1G21250	0	0	-1.2412	-1.05841	0	0	0	0
starv	AT3G57150	0	0	0	-0.892605	0	0	0	0
starv	AT1G13110	0	0	-0.4619	-0.664479	0	0	0	0
starv	AT4G19120	0	0	0	-0.511685	0	0.557025	0	0
starv	AT4G19170	0	0	-0.468335	-0.423478	0	0	0	0
starv	AT3G16780	0	0	0	-0.394674	0	-0.519962	0	0
starv	AT1G31690	0	0	0	-0.389331	0	0	0	0
starv	AT5G62440	0	0	0	-0.384403	0	-0.516186	0	0
starv	AT1G65230	0	0	0	-0.336559	0	0	0	0
starv	AT4G16660	0	0	0	-0.312373	0	0	0	0.284819
starv	AT3G61820	0	0	-0.249191	-0.250988	0.317989	0.408096	0	0
starv	AT3G52180	0.233439	0	0	-0.247679	0.326275	0	0.183334	0
starv	AT3G23810	0	0	0	-0.234447	0	0	0	0
starv	AT1G09750	0	0	0	-0.224072	0	0	0	0
starv	AT3G54400	0	0	-0.254225	-0.207697	0.299993	0.307284	0	0
starv	AT1G64880	0	0	-3.67868	0	0	0	0	0
starv	AT4G12600	0	0	-1.13004	0	0	0	0	0
starv	AT3G51870	0	0	-0.637204	0	0	0	0	0
starv	AT1G29660	0	0	-0.390414	0	0	0	-0.216815	0
starv	AT2G17630	0	0	-0.284829	0	0	0	0	0.201039
starv	AT4G37800	0	0	-0.257393	0	0	0	0	0
starv	AT1G43670	0.117135	0.132438	-0.129142	0	0	0	0.327712	0.414078
starv	AT1G16720	0	0	0	0	-0.353124	-0.490229	0	0
starv	AT1G17745	0	-0.736638	0	0	0	0	0	0
starv	AT1G20950	0	0	0	0	0	-0.588025	0	0
starv	AT1G21680	0	0	0	0	-0.470845	0	0	0
starv	AT1G32900	0	-0.757797	0	0	0	0	0	0
starv	AT1G64400	0	0	0	0	0	-3.54684	0	0
starv	AT1G70290	0.710168	0	0	0	0	-1.81041	0	0
starv	AT1G70820	0	0	0	0	-0.461266	0	0	0
starv	AT1G73600	0.318829	0	0	0	0.634912	0.383868	0	0
starv	AT1G74560	0	0.430248	0	0	0	0.978399	0	0
starv	AT2G21790	0	0	0	0	0	-0.624539	0	0
starv	AT2G39470	0	0	0	0	-0.290847	0	0	0
starv	AT2G41100	0	0	0	0	0	-1.04362	0	0
starv	AT2G43100	0	0	0	0	-0.388643	0	0	0
starv	AT3G01290	0	0	0	0	0	-0.809044	0	0
starv	AT3G06530	0	0	0	0	0	-0.618819	0	0
starv	AT3G10520	0	0	0	0	0	-0.603739	0	0
starv	AT3G11964	0.460363	0	0	0	0	0	0	0
starv	AT3G13470	0	0	0	0	-0.329888	-0.739091	0	0
starv	AT3G15020	0	0	0	0	0	0.818977	0	0
starv	AT3G18000	0	0	0	0	-0.414103	0	0	0
starv	AT3G62600	0	0	0	0	-0.523811	0	0	0
starv	AT4G02930	0.20081	0	0	0	0	0	0	0.137394
starv	AT4G12730	0	0	0	0	-0.519124	0	-0.419629	-0.334963
starv	AT4G26530	0	0	0	0	-0.278709	0	0	0
starv	AT5G02490	0	0	0	0	0	0	0	-1.26288
starv	AT5G07030	0	0	0	0	0.568219	0.493291	0	0
starv	AT5G18170	0	0	0	0	0	-1.32133	0	0
starv	AT5G46580	0	0	0	0	0	-0.453088	0	0
starv	AT5G49910	0	0	0	0	-0.247397	0	0	0
starv	AT5G61790	0	0	0	0	-0.293868	-0.432776	0	0
starv	AT2G13360	0	0	0.209461	0	-0.239202	-0.386497	0	0
starv	AT1G08550	0	0	0.298717	0	0	0	0	0
starv	AT5G14120	-0.350278	0	0.346055	0	-0.709153	0	0	0
starv	AT3G14990	-0.466067	-0.4363	0.431895	0	-0.526213	-0.593303	-0.480606	0
starv	AT5G02160	0	0	0.467612	0	0	0	0	0
starv	AT3G10740	0	0	0.604268	0	0	0	0	0
starv	AT3G28270	0	0	0.823351	0	-0.999317	0	0	0
starv	AT4G34030	0	0	1.3103	0	0	0	0	0
starv	AT1G24020	0	0	0	0.257995	0	0	0	0
starv	AT5G24490	0	0	0.266921	0.304439	-0.358172	0	-0.257864	0
starv	AT1G18590	0	0	0	0.324228	0	-0.519	0	0
starv	AT1G06000	0	0	0.654769	0.331108	0	0	0	0
starv	AT4G23600	0	0	0.532048	0.360281	0	0	0	0.380176
starv	AT2G15620	0	0	0.468925	0.360786	-0.255945	-0.409915	0	-0.251413
starv	AT5G51970	0	0	0	0.40129	0	0	0	0
starv	AT3G09580	0	-0.310453	0	0.407295	0	0	0	0
starv	AT1G12240	0	0	0.49862	0.454097	-0.549189	0	0	0
starv	AT3G13750	-0.249059	0	0.566433	0.593752	-0.278726	-0.357263	0	0.337496
starv	AT5G57655	0	0	0.896928	0.593764	0	0	0	0
starv	AT1G12780	0	0	0.953488	0.64988	-0.266987	0	0	0
starv	AT1G18270	0	0	0.564508	0.659853	0	-0.561705	0	0
starv	AT5G07440	0	0	1.13524	0.918948	0	0	0	0
starv	AT4G15530	0	0	1.21146	1.00592	0	-0.443348	0	0
starv	AT1G03090	0	0	1.49495	1.23705	-0.444405	-0.537582	0	0
starv	AT3G28220	0	0	1.33872	1.24229	0	0	0	0
starv	AT5G01500	0	0	0	1.24872	0	0	0	0
starv	AT5G20250	0	0.325222	1.39	1.42063	-0.451915	-0.813236	0	0
starv	AT5G49360	-0.293974	0	1.76983	1.53624	-0.4566	-0.38614	0	0
starv	AT5G18670	0	0	0	1.65188	0	0	0	0
starv	AT3G57520	0	0	3.26324	1.85699	-1.25807	-2.1417	0	0
starv	AT3G47340	0	0	2.57231	2.00074	0	0	0	0.747277

## Sheet: overall
Pathw	AGI	lhycca1ED	lhycca1EN
std	AT3G46970	-1.60442	-0.368478
std	AT1G10760	-1.56769	-0.597359
std	AT1G69830	-0.770337	0
std	AT4G15210	0	0
std	AT5G55700	0	2.57761
std	AT2G32290	0.487599	-2.90171
std	AT5G18670	1.54703	0
stb	AT3G20440	-1.50675	0
stb	AT1G03310	0	-1.86106
stb	AT1G32900	2.48729	-1.13076
starv	AT4G30650	-2.89022	-0.869543
starv	AT2G33830	-2.68204	3.99661
starv	AT4G11890	-2.14174	0
starv	AT4G21380	-2.12922	-0.653564
starv	AT5G26340	-1.96646	2.41616
starv	AT5G52760	-1.92325	0
starv	AT3G26210	-1.83266	0.803163
starv	AT2G18660	-1.79508	-1.58357
starv	AT2G28400	-1.74376	1.85539
starv	AT5G01870	-1.72086	-2.50303
starv	AT4G14365	-1.5737	0
starv	AT1G76590	-1.5736	3.51749
starv	AT3G60420	-1.56737	0
starv	AT3G26740	-1.55393	4.47606
starv	AT1G02360	-1.52917	0
starv	AT5G45000	-1.50442	0
starv	AT2G26560	-1.48651	2.00454
starv	AT3G26220	-1.47448	2.24217
starv	AT3G07350	-1.47186	1.83688
starv	AT3G50970	-1.42771	1.146
starv	AT2G15890	-1.32281	5.20069
starv	AT4G19120	-1.3205	-1.67731
starv	AT1G21250	-1.2948	-1.11571
starv	AT3G62550	-1.25888	6.29095
starv	AT1G23390	-1.2082	2.19891
starv	AT2G46430	-1.19991	-1.67967
starv	AT1G28330	-1.12431	3.0103
starv	AT3G15630	-1.12052	2.89153
starv	AT4G27410	-1.068	2.69842
starv	AT1G31690	-1.04815	-2.96004
starv	AT1G66100	-1.04125	0
starv	AT3G59940	-1.03055	2.74874
starv	AT5G02490	-1.0236	-3.65371
starv	AT1G52200	-1.01779	2.21054
starv	AT1G80920	-1.00522	2.84505
starv	AT3G51330	-1.00322	1.59891
starv	AT2G27830	-0.999791	2.30063
starv	AT2G41090	-0.984995	-2.22244
starv	AT3G60540	-0.968048	-2.37553
starv	AT3G09440	-0.905335	-2.16738
starv	AT4G36040	-0.853533	2.76019
starv	AT5G62360	-0.852838	2.21182
starv	AT2G38820	-0.850567	2.04639
starv	AT4G11360	-0.847696	2.00993
starv	AT2G25200	-0.847587	2.70148
starv	AT3G44990	-0.823679	-3.28355
starv	AT3G15450	-0.807997	2.92592
starv	AT4G03510	-0.798946	4.51441
starv	AT3G10020	-0.773508	2.77898
starv	AT1G21680	-0.740031	3.05873
starv	AT5G18130	-0.73044	2.31484
starv	AT2G17880	-0.730049	2.90364
starv	AT1G64390	-0.688634	-2.20596
starv	AT2G40000	-0.680077	1.86629
starv	AT4G01870	-0.678914	2.57259
starv	AT3G47340	-0.668166	5.25823
starv	AT1G56220	-0.662377	2.28068
starv	AT1G80440	-0.655994	3.52761
starv	AT4G35770	-0.644334	5.33107
starv	AT5G56100	-0.644175	2.88491
starv	AT5G33290	-0.619601	-1.84557
starv	AT1G07040	-0.61023	3.07569
starv	AT1G04980	-0.557487	-0.45683
starv	AT5G40690	-0.536725	0.913606
starv	AT4G04610	-0.511815	-2.36459
starv	AT2G32990	-0.507343	-2.95586
starv	AT3G06035	-0.47148	-1.65873
starv	AT2G16660	-0.467302	-2.03829
starv	AT5G23660	-0.452876	-0.299142
starv	AT2G38400	-0.441085	3.22446
starv	AT4G39950	-0.439814	-3.44855
starv	AT1G71030	-0.433169	1.94889
starv	AT3G23000	-0.417758	-2.31663
starv	AT2G25900	-0.404653	1.6543
starv	AT5G11790	-0.387111	-1.75811
starv	AT5G01790	-0.385879	-4.34323
starv	AT1G54100	-0.378237	1.50365
starv	AT5G24890	-0.318789	1.71366
starv	AT2G14750	-0.311222	-1.66969
starv	AT2G46650	-0.303661	-2.95136
starv	AT3G52370	-0.297401	-2.5088
starv	AT5G61590	-0.294743	1.9988
starv	AT4G03060	0	-4.04389
starv	AT5G07690	0	-3.98459
starv	AT5G60890	0	-3.86961
starv	AT3G03190	0	-3.61105
starv	AT4G21760	0	-3.33305
starv	AT1G16410	0	-3.15244
starv	AT3G58990	0	-3.09358
starv	AT1G65860	0	-3.05289
starv	AT1G62560	0	-2.81348
starv	AT2G44940	0	-2.81216
starv	AT1G18590	0	-2.71652
starv	AT5G61420	0	-2.59189
starv	AT1G29660	0	-2.54257
starv	AT4G34590	0	-2.52444
starv	AT2G40475	0	-2.51127
starv	AT2G20750	0	-2.47412
starv	AT2G43100	0	-2.41694
starv	AT5G48850	0	-2.38513
starv	AT1G24020	0	-2.19793
starv	AT4G12030	0	-2.1912
starv	AT5G17220	0	-2.18058
starv	AT4G02330	0	-2.11857
starv	AT1G56650	0	-2.06638
starv	AT4G39940	0	-2.04312
starv	AT1G06000	0	-1.98706
starv	AT3G13650	0	-1.96979
starv	AT3G15650	0	-1.95204
starv	AT5G19240	0	-1.8517
starv	AT1G67750	0	-1.8338
starv	AT1G55210	0	-1.80978
starv	AT2G35860	0	-1.79001
starv	AT5G11740	0	-1.77649
starv	AT5G47060	0	-1.75725
starv	AT1G11545	0	-1.7489
starv	AT3G23810	0	-1.74452
starv	AT3G12610	0	-1.71214
starv	AT2G32220	0	-1.65564
starv	AT5G03760	0	-1.6418
starv	AT3G57010	0	-1.62754
starv	AT3G16250	0	-1.6262
starv	AT1G24100	0	-1.59383
starv	AT5G41040	0	-1.57625
starv	AT4G20460	0	-1.55914
starv	AT4G26530	0	-1.53029
starv	AT4G39800	0	-1.52441
starv	AT3G19370	0	-1.52411
starv	AT5G02590	0	-1.51596
starv	AT3G15460	0	-1.50032
starv	AT5G03350	0	-1.25229
starv	AT1G80130	0	-1.20748
starv	AT3G12580	0	-0.895472
starv	AT4G15210	0	0
starv	AT5G42800	0	0
starv	AT5G52640	0	0
starv	AT1G55850	0	0.324376
starv	AT3G27690	0	0.76426
starv	AT4G29950	0	1.51345
starv	AT5G24490	0	1.52319
starv	AT5G64260	0	1.52727
starv	AT3G28220	0	1.53408
starv	AT1G63180	0	1.55649
starv	AT5G45310	0	1.55773
starv	AT2G45170	0	1.57846
starv	AT1G21100	0	1.58849
starv	AT3G26280	0	1.61594
starv	AT3G15620	0	1.63367
starv	AT4G13830	0	1.63405
starv	AT1G09460	0	1.68591
starv	AT3G29240	0	1.68638
starv	AT1G21000	0	1.73381
starv	AT3G23880	0	1.7603
starv	AT1G30820	0	1.79318
starv	AT2G43400	0	1.80191
starv	AT4G15700	0	1.83878
starv	AT1G27730	0	1.83973
starv	AT4G28270	0	1.85335
starv	AT4G15690	0	1.8931
starv	AT2G03760	0	1.91244
starv	AT1G14870	0	1.93294
starv	AT5G51390	0	1.94136
starv	AT5G59680	0	1.94525
starv	AT2G43820	0	1.98403
starv	AT1G64660	0	1.99162
starv	AT1G05340	0	1.99592
starv	AT4G19160	0	2.00451
starv	AT5G51970	0	2.01418
starv	AT2G30600	0	2.05257
starv	AT5G06860	0	2.07611
starv	AT4G34030	0	2.08109
starv	AT4G15680	0	2.1128
starv	AT3G49780	0	2.11386
starv	AT3G13750	0	2.1479
starv	AT4G19420	0	2.16677
starv	AT5G54080	0	2.2102
starv	AT1G21120	0	2.22415
starv	AT5G07100	0	2.27412
starv	AT1G60140	0	2.2961
starv	AT1G21110	0	2.30221
starv	AT3G48360	0	2.30447
starv	AT3G49790	0	2.33363
starv	AT2G18700	0	2.36311
starv	AT2G41100	0	2.36714
starv	AT2G40420	0	2.37427
starv	AT4G37370	0	2.39175
starv	AT1G05680	0	2.44585
starv	AT1G15670	0	2.44733
starv	AT5G49450	0	2.52057
starv	AT5G02020	0	2.58754
starv	AT2G31945	0	2.59776
starv	AT1G18330	0	2.59896
starv	AT2G02710	0	2.6178
starv	AT3G45730	0	2.63397
starv	AT5G21170	0	2.638
starv	AT1G18270	0	2.71202
starv	AT3G26510	0	2.72581
starv	AT2G20670	0	2.73956
starv	AT5G39610	0	2.7474
starv	AT4G38470	0	2.7917
starv	AT1G54740	0	2.81022
starv	AT2G22980	0	2.85885
starv	AT5G49360	0	2.89114
starv	AT1G30720	0	2.89434
starv	AT1G76410	0	2.90076
starv	AT1G69890	0	2.91798
starv	AT5G05410	0	2.9987
starv	AT4G33150	0	3.00137
starv	AT1G11260	0	3.05033
starv	AT1G76600	0	3.05106
starv	AT1G19540	0	3.05563
starv	AT4G35750	0	3.10902
starv	AT1G10140	0	3.14292
starv	AT5G57655	0	3.21186
starv	AT3G61060	0	3.24396
starv	AT2G32150	0	3.28195
starv	AT5G61600	0	3.29883
starv	AT1G10340	0	3.35539
starv	AT1G53885	0	3.37294
starv	AT3G13450	0	3.41015
starv	AT1G12780	0	3.44562
starv	AT3G06850	0	3.45008
starv	AT1G80840	0	3.46724
starv	AT4G27450	0	3.49209
starv	AT1G35612	0	3.50516
starv	AT4G34138	0	3.57789
starv	AT5G20230	0	3.69356
starv	AT1G77210	0	3.78256
starv	AT5G16370	0	3.79888
starv	AT1G02660	0	3.80991
starv	AT5G07440	0	3.83033
starv	AT3G45300	0	3.87363
starv	AT1G33055	0	3.93622
starv	AT1G03090	0	3.94941
starv	AT2G15960	0	4.13245
starv	AT5G57550	0	4.20455
starv	AT4G28040	0	4.25975
starv	AT4G37220	0	4.45849
starv	AT2G19800	0	4.46037
starv	AT1G25400	0	4.51204
starv	AT1G15040	0	4.60167
starv	AT1G03850	0	4.61558
starv	AT1G19530	0	4.90994
starv	AT4G26260	0	5.27517
starv	AT5G56870	0	5.45384
starv	AT3G15500	0	5.73054
starv	AT5G14470	0	5.8264
starv	AT2G15880	0	5.98232
starv	AT5G24470	0	6.42094
starv	AT3G22640	0	6.92305
starv	AT1G10070	0	7.38092
starv	AT3G15680	0.248882	-1.56132
starv	AT1G03610	0.340491	2.0498
starv	AT3G29030	0.352186	-2.5276
starv	AT4G37800	0.357786	-1.67506
starv	AT1G58180	0.369812	2.44137
starv	AT1G01720	0.396933	1.52737
starv	AT2G17500	0.427897	-1.2113
starv	AT3G21870	0.437551	1.62532
starv	AT5G57560	0.454765	3.9938
starv	AT1G70290	0.471395	2.40039
starv	AT1G06570	0.491332	2.28661
starv	AT3G54400	0.49773	-2.15029
starv	AT3G44450	0.55363	-2.55109
starv	AT4G01080	0.564031	-1.45956
starv	AT3G28270	0.573585	-1.27538
starv	AT1G12240	0.581853	1.96372
starv	AT4G15660	0.62231	1.91315
starv	AT5G18630	0.642204	1.50041
starv	AT5G08350	0.667882	2.76034
starv	AT1G04040	0.689055	-1.54821
starv	AT1G58170	0.724066	-1.61716
starv	AT5G22920	0.735566	3.23848
starv	AT3G18560	0.73713	2.61761
starv	AT4G19170	0.779299	-1.13975
starv	AT5G24660	0.800191	-2.17208
starv	AT5G20250	0.824665	3.65433
starv	AT1G23870	0.8846	2.42118
starv	AT1G73600	0.930321	-2.49098
starv	AT5G37260	0.960121	0
starv	AT5G41080	0.98181	4.45694
starv	AT5G59080	1.02523	0.520095
starv	AT5G04770	1.0591	3.12082
starv	AT4G11190	1.05978	-2.0822
starv	AT1G13700	1.06938	1.47635
starv	AT1G02640	1.1316	2.52856
starv	AT5G04950	1.1788	-2.45476
starv	AT4G29700	1.18535	0.859032
starv	AT3G57520	1.20214	3.08551
starv	AT4G15530	1.23122	3.07254
starv	AT1G08630	1.31643	4.96205
starv	AT3G02380	1.35101	0.33003
starv	AT1G35140	1.35392	2.28845
starv	AT1G74670	1.37968	0
starv	AT4G11460	1.39012	-1.81916
starv	AT1G26210	1.40547	-4.17471
starv	AT2G41250	1.42976	-0.821855
starv	AT5G18670	1.54703	0
starv	AT1G55960	1.55952	0.38371
starv	AT5G24120	1.61346	-0.240275
starv	AT3G30775	1.66507	4.28189
starv	AT1G64500	1.6674	0
starv	AT1G09500	1.76058	1.42001
starv	AT1G49200	1.85058	-1.31058
starv	AT1G68440	1.89486	0.960079
starv	AT5G48490	1.9969	0
starv	AT3G22060	2.14414	0.927079
starv	AT1G32900	2.48729	-1.13076
starv	AT2G15020	3.07226	-2.34024
starv	AT5G17300	3.356	1.17143
starv	AT1G15380	4.70277	7.08636
