# Supplementary material for: Parallel analysis of Arabidopsis circadian clock mutants reveals different scales of transcriptome and proteome regulation
Source: Open Biol. 2017 Mar 1;7(3):160333. doi: 10.1098/rsob.160333 (PMC5376707; doi:10.1098/rsob.160333)
Supplement: Table S18 [file rsob160333supp26.xlsx]

## Sheet: readme
	General description	The data in this Excel workbook was extracted from the project database, TiMetDB, a MySQL relational database. Each tab in this workbook corresponds to a table within the database. The table timet_wp1_1_proteomics was imported from, and transformed for MySQL from tabular sources; the results of annotated experimental meta-data (the experimental design) and from the analysis of mass-spectral data …
		Name of Excel Tab (database table)	Source	Data Description	Number of data rows in file + 1 header row
		wp1_1_proteomics	Imported	Source data. Results of Mascot/Progenesis analysis pipeline with unnormalised abundance values.	181297
		wp1_1_proteomics_ref_ratios	Derived	Data normalised to reference sample abundace values. log2_sample_ref_ratio is given for each individual sample with respect to AGI code, genotype, ecotype, harvest_time (ED = End of Day, EN = End of Night)	107815
		wp1_1_proteomics_bio_reps	Derived	This table organises the data from timet_wp1_1_proteomics_ref_ratios by biological replicate group and gives the geometric mean, standard deviations (sd_) and standard error (se_)	38053

## Sheet: wp1_1_proteomics
agi	direction	mascot_pep_count	progenesis_pep_used	mascot_conf_score	fractions	occurences	genotype	ecotype	harvest_time	gel_id	value
AT5G53460	FWD	114	113	6905.94	1;2	2	Wild Type	Columbia (Col-0)	EN	GEL1	2.04696e+07
AT5G53460	FWD	114	113	6905.94	1;2	2	Wild Type	Columbia (Col-0)	EN	GEL1	1.65445e+07
AT5G53460	FWD	114	113	6905.94	1;2	2	Wild Type	Columbia (Col-0)	EN	GEL1	1.73589e+07
AT5G53460	FWD	114	113	6905.94	1;2	2	Wild Type	Columbia (Col-0)	ED	GEL1	1.41779e+07
AT5G53460	FWD	114	113	6905.94	1;2	2	Wild Type	Columbia (Col-0)	ED	GEL2	1.48157e+07
AT5G53460	FWD	114	113	6905.94	1;2	2	Wild Type	Columbia (Col-0)	ED	GEL2	1.54998e+07
AT5G53460	FWD	114	113	6905.94	1;2	2	prr7-3 ppr9-1	Columbia (Col-0)	EN	GEL1	8.57122e+06
AT5G53460	FWD	114	113	6905.94	1;2	2	prr7-3 ppr9-1	Columbia (Col-0)	ED	GEL2	8.60652e+06
AT5G53460	FWD	114	113	6905.94	1;2	2	prr7-3 ppr9-1	Columbia (Col-0)	ED	GEL2	1.38262e+07
AT5G53460	FWD	114	113	6905.94	1;2	2	prr7-3 ppr9-1	Columbia (Col-0)	ED	GEL2	7.56352e+06
AT5G53460	FWD	114	113	6905.94	1;2	2	gi-201	Columbia (Col-0)	EN	GEL1	1.54438e+07
AT5G53460	FWD	114	113	6905.94	1;2	2	gi-201	Columbia (Col-0)	EN	GEL1	1.82281e+07
AT5G53460	FWD	114	113	6905.94	1;2	2	gi-201	Columbia (Col-0)	EN	GEL1	1.47822e+07
AT5G53460	FWD	114	113	6905.94	1;2	2	gi-201	Columbia (Col-0)	ED	GEL2	16222572
AT5G53460	FWD	114	113	6905.94	1;2	2	gi-201	Columbia (Col-0)	ED	GEL2	1.52432e+07
AT5G53460	FWD	114	113	6905.94	1;2	2	gi-201	Columbia (Col-0)	ED	GEL2	1.78163e+07
AT5G53460	FWD	114	113	6905.94	1;2	2	toc1-101	Columbia (Col-0)	EN	GEL1	1.82234e+07
AT5G53460	FWD	114	113	6905.94	1;2	2	toc1-101	Columbia (Col-0)	EN	GEL1	2.05809e+07
AT5G53460	FWD	114	113	6905.94	1;2	2	toc1-101	Columbia (Col-0)	EN	GEL1	1.64866e+07
AT5G53460	FWD	114	113	6905.94	1;2	2	toc1-101	Columbia (Col-0)	ED	GEL2	1.37418e+07
AT5G53460	FWD	114	113	6905.94	1;2	2	toc1-101	Columbia (Col-0)	ED	GEL2	1.28687e+07
AT5G53460	FWD	114	113	6905.94	1;2	2	toc1-101	Columbia (Col-0)	ED	GEL2	1.40212e+07
AT5G53460	FWD	114	113	6905.94	1;2	2	Wild Type	Wasilewski (WS)	EN	GEL1	1.8384e+07
AT5G53460	FWD	114	113	6905.94	1;2	2	Wild Type	Wasilewski (WS)	EN	GEL1	1.7236e+07
AT5G53460	FWD	114	113	6905.94	1;2	2	Wild Type	Wasilewski (WS)	EN	GEL1	3.14189e+07
AT5G53460	FWD	114	113	6905.94	1;2	2	Wild Type	Wasilewski (WS)	ED	GEL2	1.74639e+07
AT5G53460	FWD	114	113	6905.94	1;2	2	Wild Type	Wasilewski (WS)	ED	GEL2	2.4713e+07
AT5G53460	FWD	114	113	6905.94	1;2	2	Wild Type	Wasilewski (WS)	ED	GEL2	1.88042e+07
AT5G53460	FWD	114	113	6905.94	1;2	2	lhy-21 cca1-11	Wasilewski (WS)	EN	GEL1	2.2614e+07
AT5G53460	FWD	114	113	6905.94	1;2	2	lhy-21 cca1-11	Wasilewski (WS)	EN	GEL1	2.28369e+07
AT5G53460	FWD	114	113	6905.94	1;2	2	lhy-21 cca1-11	Wasilewski (WS)	EN	GEL1	1.94499e+07
AT5G53460	FWD	114	113	6905.94	1;2	2	lhy-21 cca1-11	Wasilewski (WS)	ED	GEL2	2.01976e+07
AT5G53460	FWD	114	113	6905.94	1;2	2	lhy-21 cca1-11	Wasilewski (WS)	ED	GEL2	2.21782e+07
AT5G53460	FWD	114	113	6905.94	1;2	2	lhy-21 cca1-11	Wasilewski (WS)	ED	GEL2	1.90943e+07
AT5G53460	FWD	114	113	6905.94	1;2	2	Wild Type	Columbia (Col-0)	NA	GEL1	1.94321e+07
AT5G53460	FWD	114	113	6905.94	1;2	2	Wild Type	Columbia (Col-0)	NA	GEL2	1.79927e+07
AT5G04140	FWD	103	103	8716.43	1;2;3;4;5	5	Wild Type	Columbia (Col-0)	EN	GEL1	1.1751e+08
AT5G04140	FWD	103	103	8716.43	1;2;3;4;5	5	Wild Type	Columbia (Col-0)	EN	GEL1	1.07627e+08
AT5G04140	FWD	103	103	8716.43	1;2;3;4;5	5	Wild Type	Columbia (Col-0)	EN	GEL1	1.07493e+08
AT5G04140	FWD	103	103	8716.43	1;2;3;4;5	5	Wild Type	Columbia (Col-0)	ED	GEL1	1.01491e+08
AT5G04140	FWD	103	103	8716.43	1;2;3;4;5	5	Wild Type	Columbia (Col-0)	ED	GEL2	1.05272e+08
AT5G04140	FWD	103	103	8716.43	1;2;3;4;5	5	Wild Type	Columbia (Col-0)	ED	GEL2	1.04645e+08
AT5G04140	FWD	103	103	8716.43	1;2;3;4;5	5	prr7-3 ppr9-1	Columbia (Col-0)	EN	GEL1	5.41203e+07
AT5G04140	FWD	103	103	8716.43	1;2;3;4;5	5	prr7-3 ppr9-1	Columbia (Col-0)	ED	GEL2	5.91556e+07
AT5G04140	FWD	103	103	8716.43	1;2;3;4;5	5	prr7-3 ppr9-1	Columbia (Col-0)	ED	GEL2	8.74122e+07
AT5G04140	FWD	103	103	8716.43	1;2;3;4;5	5	prr7-3 ppr9-1	Columbia (Col-0)	ED	GEL2	5.72766e+07
AT5G04140	FWD	103	103	8716.43	1;2;3;4;5	5	gi-201	Columbia (Col-0)	EN	GEL1	8.89586e+07
AT5G04140	FWD	103	103	8716.43	1;2;3;4;5	5	gi-201	Columbia (Col-0)	EN	GEL1	9.60204e+07
AT5G04140	FWD	103	103	8716.43	1;2;3;4;5	5	gi-201	Columbia (Col-0)	EN	GEL1	8.69523e+07
AT5G04140	FWD	103	103	8716.43	1;2;3;4;5	5	gi-201	Columbia (Col-0)	ED	GEL2	9.97636e+07
AT5G04140	FWD	103	103	8716.43	1;2;3;4;5	5	gi-201	Columbia (Col-0)	ED	GEL2	9.751e+07
AT5G04140	FWD	103	103	8716.43	1;2;3;4;5	5	gi-201	Columbia (Col-0)	ED	GEL2	1.03133e+08
AT5G04140	FWD	103	103	8716.43	1;2;3;4;5	5	toc1-101	Columbia (Col-0)	EN	GEL1	1.06503e+08
AT5G04140	FWD	103	103	8716.43	1;2;3;4;5	5	toc1-101	Columbia (Col-0)	EN	GEL1	1.12092e+08
AT5G04140	FWD	103	103	8716.43	1;2;3;4;5	5	toc1-101	Columbia (Col-0)	EN	GEL1	1.06043e+08
AT5G04140	FWD	103	103	8716.43	1;2;3;4;5	5	toc1-101	Columbia (Col-0)	ED	GEL2	1.01003e+08
AT5G04140	FWD	103	103	8716.43	1;2;3;4;5	5	toc1-101	Columbia (Col-0)	ED	GEL2	9.56753e+07
AT5G04140	FWD	103	103	8716.43	1;2;3;4;5	5	toc1-101	Columbia (Col-0)	ED	GEL2	1.08259e+08
AT5G04140	FWD	103	103	8716.43	1;2;3;4;5	5	Wild Type	Wasilewski (WS)	EN	GEL1	8.46023e+07
AT5G04140	FWD	103	103	8716.43	1;2;3;4;5	5	Wild Type	Wasilewski (WS)	EN	GEL1	8.19133e+07
AT5G04140	FWD	103	103	8716.43	1;2;3;4;5	5	Wild Type	Wasilewski (WS)	EN	GEL1	1.25034e+08
AT5G04140	FWD	103	103	8716.43	1;2;3;4;5	5	Wild Type	Wasilewski (WS)	ED	GEL2	8.66611e+07
AT5G04140	FWD	103	103	8716.43	1;2;3;4;5	5	Wild Type	Wasilewski (WS)	ED	GEL2	9.83206e+07
AT5G04140	FWD	103	103	8716.43	1;2;3;4;5	5	Wild Type	Wasilewski (WS)	ED	GEL2	9.23157e+07
AT5G04140	FWD	103	103	8716.43	1;2;3;4;5	5	lhy-21 cca1-11	Wasilewski (WS)	EN	GEL1	1.15653e+08
AT5G04140	FWD	103	103	8716.43	1;2;3;4;5	5	lhy-21 cca1-11	Wasilewski (WS)	EN	GEL1	1.10894e+08
AT5G04140	FWD	103	103	8716.43	1;2;3;4;5	5	lhy-21 cca1-11	Wasilewski (WS)	EN	GEL1	104476586
AT5G04140	FWD	103	103	8716.43	1;2;3;4;5	5	lhy-21 cca1-11	Wasilewski (WS)	ED	GEL2	1.04647e+08
AT5G04140	FWD	103	103	8716.43	1;2;3;4;5	5	lhy-21 cca1-11	Wasilewski (WS)	ED	GEL2	119271671
AT5G04140	FWD	103	103	8716.43	1;2;3;4;5	5	lhy-21 cca1-11	Wasilewski (WS)	ED	GEL2	9.8014e+07
AT5G04140	FWD	103	103	8716.43	1;2;3;4;5	5	Wild Type	Columbia (Col-0)	NA	GEL1	1.26938e+08
AT5G04140	FWD	103	103	8716.43	1;2;3;4;5	5	Wild Type	Columbia (Col-0)	NA	GEL2	1.2102e+08
AT5G40450	FWD	67	67	4291.14	1;2	2	Wild Type	Columbia (Col-0)	EN	GEL1	5.48956e+06
AT5G40450	FWD	67	67	4291.14	1;2	2	Wild Type	Columbia (Col-0)	EN	GEL1	4.4205e+06
AT5G40450	FWD	67	67	4291.14	1;2	2	Wild Type	Columbia (Col-0)	EN	GEL1	5.28402e+06
AT5G40450	FWD	67	67	4291.14	1;2	2	Wild Type	Columbia (Col-0)	ED	GEL1	4.60934e+06
AT5G40450	FWD	67	67	4291.14	1;2	2	Wild Type	Columbia (Col-0)	ED	GEL2	4.82677e+06
AT5G40450	FWD	67	67	4291.14	1;2	2	Wild Type	Columbia (Col-0)	ED	GEL2	4.2956e+06
AT5G40450	FWD	67	67	4291.14	1;2	2	prr7-3 ppr9-1	Columbia (Col-0)	EN	GEL1	1.44701e+06
AT5G40450	FWD	67	67	4291.14	1;2	2	prr7-3 ppr9-1	Columbia (Col-0)	ED	GEL2	1.13488e+06
AT5G40450	FWD	67	67	4291.14	1;2	2	prr7-3 ppr9-1	Columbia (Col-0)	ED	GEL2	3.63538e+06
AT5G40450	FWD	67	67	4291.14	1;2	2	prr7-3 ppr9-1	Columbia (Col-0)	ED	GEL2	1.13811e+06
AT5G40450	FWD	67	67	4291.14	1;2	2	gi-201	Columbia (Col-0)	EN	GEL1	5.04097e+06
AT5G40450	FWD	67	67	4291.14	1;2	2	gi-201	Columbia (Col-0)	EN	GEL1	5.18547e+06
AT5G40450	FWD	67	67	4291.14	1;2	2	gi-201	Columbia (Col-0)	EN	GEL1	4.9384e+06
AT5G40450	FWD	67	67	4291.14	1;2	2	gi-201	Columbia (Col-0)	ED	GEL2	4.92901e+06
AT5G40450	FWD	67	67	4291.14	1;2	2	gi-201	Columbia (Col-0)	ED	GEL2	5.26762e+06
AT5G40450	FWD	67	67	4291.14	1;2	2	gi-201	Columbia (Col-0)	ED	GEL2	5.09794e+06
AT5G40450	FWD	67	67	4291.14	1;2	2	toc1-101	Columbia (Col-0)	EN	GEL1	4.6928e+06
AT5G40450	FWD	67	67	4291.14	1;2	2	toc1-101	Columbia (Col-0)	EN	GEL1	5.18524e+06
AT5G40450	FWD	67	67	4291.14	1;2	2	toc1-101	Columbia (Col-0)	EN	GEL1	4.92206e+06
AT5G40450	FWD	67	67	4291.14	1;2	2	toc1-101	Columbia (Col-0)	ED	GEL2	3.99495e+06
AT5G40450	FWD	67	67	4291.14	1;2	2	toc1-101	Columbia (Col-0)	ED	GEL2	3.84595e+06
AT5G40450	FWD	67	67	4291.14	1;2	2	toc1-101	Columbia (Col-0)	ED	GEL2	3.71478e+06
AT5G40450	FWD	67	67	4291.14	1;2	2	Wild Type	Wasilewski (WS)	EN	GEL1	3.68323e+06
AT5G40450	FWD	67	67	4291.14	1;2	2	Wild Type	Wasilewski (WS)	EN	GEL1	3.80018e+06
AT5G40450	FWD	67	67	4291.14	1;2	2	Wild Type	Wasilewski (WS)	EN	GEL1	5.63993e+06
AT5G40450	FWD	67	67	4291.14	1;2	2	Wild Type	Wasilewski (WS)	ED	GEL2	3.64526e+06
AT5G40450	FWD	67	67	4291.14	1;2	2	Wild Type	Wasilewski (WS)	ED	GEL2	5.11247e+06
AT5G40450	FWD	67	67	4291.14	1;2	2	Wild Type	Wasilewski (WS)	ED	GEL2	4.00114e+06
AT5G40450	FWD	67	67	4291.14	1;2	2	lhy-21 cca1-11	Wasilewski (WS)	EN	GEL1	4.5351e+06
AT5G40450	FWD	67	67	4291.14	1;2	2	lhy-21 cca1-11	Wasilewski (WS)	EN	GEL1	4.17968e+06
AT5G40450	FWD	67	67	4291.14	1;2	2	lhy-21 cca1-11	Wasilewski (WS)	EN	GEL1	2.62426e+06
AT5G40450	FWD	67	67	4291.14	1;2	2	lhy-21 cca1-11	Wasilewski (WS)	ED	GEL2	3.86961e+06
AT5G40450	FWD	67	67	4291.14	1;2	2	lhy-21 cca1-11	Wasilewski (WS)	ED	GEL2	4.99143e+06
AT5G40450	FWD	67	67	4291.14	1;2	2	lhy-21 cca1-11	Wasilewski (WS)	ED	GEL2	3.60215e+06
AT5G40450	FWD	67	67	4291.14	1;2	2	Wild Type	Columbia (Col-0)	NA	GEL1	4.68986e+06
AT5G40450	FWD	67	67	4291.14	1;2	2	Wild Type	Columbia (Col-0)	NA	GEL2	4.04216e+06
AT5G13630	FWD	84	82	6226.17	1;2;3;4	4	Wild Type	Columbia (Col-0)	EN	GEL1	1.6306e+07
AT5G13630	FWD	84	82	6226.17	1;2;3;4	4	Wild Type	Columbia (Col-0)	EN	GEL1	1.58404e+07
AT5G13630	FWD	84	82	6226.17	1;2;3;4	4	Wild Type	Columbia (Col-0)	EN	GEL1	1.24942e+07
AT5G13630	FWD	84	82	6226.17	1;2;3;4	4	Wild Type	Columbia (Col-0)	ED	GEL1	1.49197e+07
AT5G13630	FWD	84	82	6226.17	1;2;3;4	4	Wild Type	Columbia (Col-0)	ED	GEL2	1.46656e+07
AT5G13630	FWD	84	82	6226.17	1;2;3;4	4	Wild Type	Columbia (Col-0)	ED	GEL2	1.4606e+07
AT5G13630	FWD	84	82	6226.17	1;2;3;4	4	prr7-3 ppr9-1	Columbia (Col-0)	EN	GEL1	1.47874e+07
AT5G13630	FWD	84	82	6226.17	1;2;3;4	4	prr7-3 ppr9-1	Columbia (Col-0)	ED	GEL2	1.51307e+07
AT5G13630	FWD	84	82	6226.17	1;2;3;4	4	prr7-3 ppr9-1	Columbia (Col-0)	ED	GEL2	1.90698e+07
AT5G13630	FWD	84	82	6226.17	1;2;3;4	4	prr7-3 ppr9-1	Columbia (Col-0)	ED	GEL2	1.49297e+07
AT5G13630	FWD	84	82	6226.17	1;2;3;4	4	gi-201	Columbia (Col-0)	EN	GEL1	1.66574e+07
AT5G13630	FWD	84	82	6226.17	1;2;3;4	4	gi-201	Columbia (Col-0)	EN	GEL1	1.88215e+07
AT5G13630	FWD	84	82	6226.17	1;2;3;4	4	gi-201	Columbia (Col-0)	EN	GEL1	1.54027e+07
AT5G13630	FWD	84	82	6226.17	1;2;3;4	4	gi-201	Columbia (Col-0)	ED	GEL2	1.69053e+07
AT5G13630	FWD	84	82	6226.17	1;2;3;4	4	gi-201	Columbia (Col-0)	ED	GEL2	1.58007e+07
AT5G13630	FWD	84	82	6226.17	1;2;3;4	4	gi-201	Columbia (Col-0)	ED	GEL2	1.82084e+07
AT5G13630	FWD	84	82	6226.17	1;2;3;4	4	toc1-101	Columbia (Col-0)	EN	GEL1	2.05708e+07
AT5G13630	FWD	84	82	6226.17	1;2;3;4	4	toc1-101	Columbia (Col-0)	EN	GEL1	2.26508e+07
AT5G13630	FWD	84	82	6226.17	1;2;3;4	4	toc1-101	Columbia (Col-0)	EN	GEL1	1.89298e+07
AT5G13630	FWD	84	82	6226.17	1;2;3;4	4	toc1-101	Columbia (Col-0)	ED	GEL2	1.53908e+07
AT5G13630	FWD	84	82	6226.17	1;2;3;4	4	toc1-101	Columbia (Col-0)	ED	GEL2	1.41491e+07
AT5G13630	FWD	84	82	6226.17	1;2;3;4	4	toc1-101	Columbia (Col-0)	ED	GEL2	1.55566e+07
AT5G13630	FWD	84	82	6226.17	1;2;3;4	4	Wild Type	Wasilewski (WS)	EN	GEL1	1.71078e+07
AT5G13630	FWD	84	82	6226.17	1;2;3;4	4	Wild Type	Wasilewski (WS)	EN	GEL1	1.58659e+07
AT5G13630	FWD	84	82	6226.17	1;2;3;4	4	Wild Type	Wasilewski (WS)	EN	GEL1	2.21534e+07
AT5G13630	FWD	84	82	6226.17	1;2;3;4	4	Wild Type	Wasilewski (WS)	ED	GEL2	1.50101e+07
AT5G13630	FWD	84	82	6226.17	1;2;3;4	4	Wild Type	Wasilewski (WS)	ED	GEL2	1.68445e+07
AT5G13630	FWD	84	82	6226.17	1;2;3;4	4	Wild Type	Wasilewski (WS)	ED	GEL2	1.58256e+07
AT5G13630	FWD	84	82	6226.17	1;2;3;4	4	lhy-21 cca1-11	Wasilewski (WS)	EN	GEL1	1.49471e+07
AT5G13630	FWD	84	82	6226.17	1;2;3;4	4	lhy-21 cca1-11	Wasilewski (WS)	EN	GEL1	1.54367e+07
AT5G13630	FWD	84	82	6226.17	1;2;3;4	4	lhy-21 cca1-11	Wasilewski (WS)	EN	GEL1	1.44106e+07
AT5G13630	FWD	84	82	6226.17	1;2;3;4	4	lhy-21 cca1-11	Wasilewski (WS)	ED	GEL2	1.19854e+07
AT5G13630	FWD	84	82	6226.17	1;2;3;4	4	lhy-21 cca1-11	Wasilewski (WS)	ED	GEL2	1.2267e+07
AT5G13630	FWD	84	82	6226.17	1;2;3;4	4	lhy-21 cca1-11	Wasilewski (WS)	ED	GEL2	1.23279e+07
AT5G13630	FWD	84	82	6226.17	1;2;3;4	4	Wild Type	Columbia (Col-0)	NA	GEL1	1.7132e+07
AT5G13630	FWD	84	82	6226.17	1;2;3;4	4	Wild Type	Columbia (Col-0)	NA	GEL2	1.65089e+07
AT1G36160	FWD	70	68	3692.2	1;2;4;7	4	Wild Type	Columbia (Col-0)	EN	GEL1	5.62677e+06
AT1G36160	FWD	70	68	3692.2	1;2;4;7	4	Wild Type	Columbia (Col-0)	EN	GEL1	4.94368e+06
AT1G36160	FWD	70	68	3692.2	1;2;4;7	4	Wild Type	Columbia (Col-0)	EN	GEL1	4.84839e+06
AT1G36160	FWD	70	68	3692.2	1;2;4;7	4	Wild Type	Columbia (Col-0)	ED	GEL1	4.63083e+06
AT1G36160	FWD	70	68	3692.2	1;2;4;7	4	Wild Type	Columbia (Col-0)	ED	GEL2	4.85657e+06
AT1G36160	FWD	70	68	3692.2	1;2;4;7	4	Wild Type	Columbia (Col-0)	ED	GEL2	5.05895e+06
AT1G36160	FWD	70	68	3692.2	1;2;4;7	4	prr7-3 ppr9-1	Columbia (Col-0)	EN	GEL1	3.48982e+06
AT1G36160	FWD	70	68	3692.2	1;2;4;7	4	prr7-3 ppr9-1	Columbia (Col-0)	ED	GEL2	3.57383e+06
AT1G36160	FWD	70	68	3692.2	1;2;4;7	4	prr7-3 ppr9-1	Columbia (Col-0)	ED	GEL2	5.08843e+06
AT1G36160	FWD	70	68	3692.2	1;2;4;7	4	prr7-3 ppr9-1	Columbia (Col-0)	ED	GEL2	3.4451e+06
AT1G36160	FWD	70	68	3692.2	1;2;4;7	4	gi-201	Columbia (Col-0)	EN	GEL1	4.70823e+06
AT1G36160	FWD	70	68	3692.2	1;2;4;7	4	gi-201	Columbia (Col-0)	EN	GEL1	5.31556e+06
AT1G36160	FWD	70	68	3692.2	1;2;4;7	4	gi-201	Columbia (Col-0)	EN	GEL1	4.61513e+06
AT1G36160	FWD	70	68	3692.2	1;2;4;7	4	gi-201	Columbia (Col-0)	ED	GEL2	5.41984e+06
AT1G36160	FWD	70	68	3692.2	1;2;4;7	4	gi-201	Columbia (Col-0)	ED	GEL2	5.24633e+06
AT1G36160	FWD	70	68	3692.2	1;2;4;7	4	gi-201	Columbia (Col-0)	ED	GEL2	6.11806e+06
AT1G36160	FWD	70	68	3692.2	1;2;4;7	4	toc1-101	Columbia (Col-0)	EN	GEL1	5.55591e+06
AT1G36160	FWD	70	68	3692.2	1;2;4;7	4	toc1-101	Columbia (Col-0)	EN	GEL1	6.33798e+06
AT1G36160	FWD	70	68	3692.2	1;2;4;7	4	toc1-101	Columbia (Col-0)	EN	GEL1	5.47102e+06
AT1G36160	FWD	70	68	3692.2	1;2;4;7	4	toc1-101	Columbia (Col-0)	ED	GEL2	4.85234e+06
AT1G36160	FWD	70	68	3692.2	1;2;4;7	4	toc1-101	Columbia (Col-0)	ED	GEL2	4.95391e+06
AT1G36160	FWD	70	68	3692.2	1;2;4;7	4	toc1-101	Columbia (Col-0)	ED	GEL2	5.20233e+06
AT1G36160	FWD	70	68	3692.2	1;2;4;7	4	Wild Type	Wasilewski (WS)	EN	GEL1	4.63348e+06
AT1G36160	FWD	70	68	3692.2	1;2;4;7	4	Wild Type	Wasilewski (WS)	EN	GEL1	4.40709e+06
AT1G36160	FWD	70	68	3692.2	1;2;4;7	4	Wild Type	Wasilewski (WS)	EN	GEL1	6.79099e+06
AT1G36160	FWD	70	68	3692.2	1;2;4;7	4	Wild Type	Wasilewski (WS)	ED	GEL2	4.6383e+06
AT1G36160	FWD	70	68	3692.2	1;2;4;7	4	Wild Type	Wasilewski (WS)	ED	GEL2	5.52313e+06
AT1G36160	FWD	70	68	3692.2	1;2;4;7	4	Wild Type	Wasilewski (WS)	ED	GEL2	4.95331e+06
AT1G36160	FWD	70	68	3692.2	1;2;4;7	4	lhy-21 cca1-11	Wasilewski (WS)	EN	GEL1	5.40507e+06
AT1G36160	FWD	70	68	3692.2	1;2;4;7	4	lhy-21 cca1-11	Wasilewski (WS)	EN	GEL1	5.46112e+06
AT1G36160	FWD	70	68	3692.2	1;2;4;7	4	lhy-21 cca1-11	Wasilewski (WS)	EN	GEL1	4.66907e+06
AT1G36160	FWD	70	68	3692.2	1;2;4;7	4	lhy-21 cca1-11	Wasilewski (WS)	ED	GEL2	5.66496e+06
AT1G36160	FWD	70	68	3692.2	1;2;4;7	4	lhy-21 cca1-11	Wasilewski (WS)	ED	GEL2	5.86233e+06
AT1G36160	FWD	70	68	3692.2	1;2;4;7	4	lhy-21 cca1-11	Wasilewski (WS)	ED	GEL2	5.34795e+06
AT1G36160	FWD	70	68	3692.2	1;2;4;7	4	Wild Type	Columbia (Col-0)	NA	GEL1	5.42684e+06
AT1G36160	FWD	70	68	3692.2	1;2;4;7	4	Wild Type	Columbia (Col-0)	NA	GEL2	5.0563e+06
AT3G19170	FWD	75	74	5457.67	1;2;3	3	Wild Type	Columbia (Col-0)	EN	GEL1	1.92795e+07
AT3G19170	FWD	75	74	5457.67	1;2;3	3	Wild Type	Columbia (Col-0)	EN	GEL1	1.76013e+07
AT3G19170	FWD	75	74	5457.67	1;2;3	3	Wild Type	Columbia (Col-0)	EN	GEL1	1.86502e+07
AT3G19170	FWD	75	74	5457.67	1;2;3	3	Wild Type	Columbia (Col-0)	ED	GEL1	1.72712e+07
AT3G19170	FWD	75	74	5457.67	1;2;3	3	Wild Type	Columbia (Col-0)	ED	GEL2	1.76765e+07
AT3G19170	FWD	75	74	5457.67	1;2;3	3	Wild Type	Columbia (Col-0)	ED	GEL2	1.81417e+07
AT3G19170	FWD	75	74	5457.67	1;2;3	3	prr7-3 ppr9-1	Columbia (Col-0)	EN	GEL1	1.36248e+07
AT3G19170	FWD	75	74	5457.67	1;2;3	3	prr7-3 ppr9-1	Columbia (Col-0)	ED	GEL2	1.39363e+07
AT3G19170	FWD	75	74	5457.67	1;2;3	3	prr7-3 ppr9-1	Columbia (Col-0)	ED	GEL2	1.71008e+07
AT3G19170	FWD	75	74	5457.67	1;2;3	3	prr7-3 ppr9-1	Columbia (Col-0)	ED	GEL2	1.37904e+07
AT3G19170	FWD	75	74	5457.67	1;2;3	3	gi-201	Columbia (Col-0)	EN	GEL1	1.75383e+07
AT3G19170	FWD	75	74	5457.67	1;2;3	3	gi-201	Columbia (Col-0)	EN	GEL1	1.88262e+07
AT3G19170	FWD	75	74	5457.67	1;2;3	3	gi-201	Columbia (Col-0)	EN	GEL1	1.7224e+07
AT3G19170	FWD	75	74	5457.67	1;2;3	3	gi-201	Columbia (Col-0)	ED	GEL2	1.90946e+07
AT3G19170	FWD	75	74	5457.67	1;2;3	3	gi-201	Columbia (Col-0)	ED	GEL2	1.84762e+07
AT3G19170	FWD	75	74	5457.67	1;2;3	3	gi-201	Columbia (Col-0)	ED	GEL2	1.98539e+07
AT3G19170	FWD	75	74	5457.67	1;2;3	3	toc1-101	Columbia (Col-0)	EN	GEL1	1.8163e+07
AT3G19170	FWD	75	74	5457.67	1;2;3	3	toc1-101	Columbia (Col-0)	EN	GEL1	1.85856e+07
AT3G19170	FWD	75	74	5457.67	1;2;3	3	toc1-101	Columbia (Col-0)	EN	GEL1	1.78737e+07
AT3G19170	FWD	75	74	5457.67	1;2;3	3	toc1-101	Columbia (Col-0)	ED	GEL2	1.86489e+07
AT3G19170	FWD	75	74	5457.67	1;2;3	3	toc1-101	Columbia (Col-0)	ED	GEL2	1.73247e+07
AT3G19170	FWD	75	74	5457.67	1;2;3	3	toc1-101	Columbia (Col-0)	ED	GEL2	1.91135e+07
AT3G19170	FWD	75	74	5457.67	1;2;3	3	Wild Type	Wasilewski (WS)	EN	GEL1	1.65015e+07
AT3G19170	FWD	75	74	5457.67	1;2;3	3	Wild Type	Wasilewski (WS)	EN	GEL1	1.64813e+07
AT3G19170	FWD	75	74	5457.67	1;2;3	3	Wild Type	Wasilewski (WS)	EN	GEL1	2.18367e+07
AT3G19170	FWD	75	74	5457.67	1;2;3	3	Wild Type	Wasilewski (WS)	ED	GEL2	1.6193e+07
AT3G19170	FWD	75	74	5457.67	1;2;3	3	Wild Type	Wasilewski (WS)	ED	GEL2	1.77634e+07
AT3G19170	FWD	75	74	5457.67	1;2;3	3	Wild Type	Wasilewski (WS)	ED	GEL2	1.70746e+07
AT3G19170	FWD	75	74	5457.67	1;2;3	3	lhy-21 cca1-11	Wasilewski (WS)	EN	GEL1	1.9081e+07
AT3G19170	FWD	75	74	5457.67	1;2;3	3	lhy-21 cca1-11	Wasilewski (WS)	EN	GEL1	1.91025e+07
AT3G19170	FWD	75	74	5457.67	1;2;3	3	lhy-21 cca1-11	Wasilewski (WS)	EN	GEL1	1.8213e+07
AT3G19170	FWD	75	74	5457.67	1;2;3	3	lhy-21 cca1-11	Wasilewski (WS)	ED	GEL2	1.85519e+07
AT3G19170	FWD	75	74	5457.67	1;2;3	3	lhy-21 cca1-11	Wasilewski (WS)	ED	GEL2	1.95034e+07
AT3G19170	FWD	75	74	5457.67	1;2;3	3	lhy-21 cca1-11	Wasilewski (WS)	ED	GEL2	1.40488e+07
AT3G19170	FWD	75	74	5457.67	1;2;3	3	Wild Type	Columbia (Col-0)	NA	GEL1	1.64459e+07
AT3G19170	FWD	75	74	5457.67	1;2;3	3	Wild Type	Columbia (Col-0)	NA	GEL2	1.56562e+07
AT4G28080	FWD	72	72	4825.99	1;2	2	Wild Type	Columbia (Col-0)	EN	GEL1	1.25784e+07
AT4G28080	FWD	72	72	4825.99	1;2	2	Wild Type	Columbia (Col-0)	EN	GEL1	1.17562e+07
AT4G28080	FWD	72	72	4825.99	1;2	2	Wild Type	Columbia (Col-0)	EN	GEL1	1.15921e+07
AT4G28080	FWD	72	72	4825.99	1;2	2	Wild Type	Columbia (Col-0)	ED	GEL1	1.20818e+07
AT4G28080	FWD	72	72	4825.99	1;2	2	Wild Type	Columbia (Col-0)	ED	GEL2	1.24242e+07
AT4G28080	FWD	72	72	4825.99	1;2	2	Wild Type	Columbia (Col-0)	ED	GEL2	1.27597e+07
AT4G28080	FWD	72	72	4825.99	1;2	2	prr7-3 ppr9-1	Columbia (Col-0)	EN	GEL1	6.70748e+06
AT4G28080	FWD	72	72	4825.99	1;2	2	prr7-3 ppr9-1	Columbia (Col-0)	ED	GEL2	8.1521e+06
AT4G28080	FWD	72	72	4825.99	1;2	2	prr7-3 ppr9-1	Columbia (Col-0)	ED	GEL2	1.27297e+07
AT4G28080	FWD	72	72	4825.99	1;2	2	prr7-3 ppr9-1	Columbia (Col-0)	ED	GEL2	7.21911e+06
AT4G28080	FWD	72	72	4825.99	1;2	2	gi-201	Columbia (Col-0)	EN	GEL1	1.17409e+07
AT4G28080	FWD	72	72	4825.99	1;2	2	gi-201	Columbia (Col-0)	EN	GEL1	1.28427e+07
AT4G28080	FWD	72	72	4825.99	1;2	2	gi-201	Columbia (Col-0)	EN	GEL1	1.08527e+07
AT4G28080	FWD	72	72	4825.99	1;2	2	gi-201	Columbia (Col-0)	ED	GEL2	15759975
AT4G28080	FWD	72	72	4825.99	1;2	2	gi-201	Columbia (Col-0)	ED	GEL2	1.41041e+07
AT4G28080	FWD	72	72	4825.99	1;2	2	gi-201	Columbia (Col-0)	ED	GEL2	1.61878e+07
AT4G28080	FWD	72	72	4825.99	1;2	2	toc1-101	Columbia (Col-0)	EN	GEL1	1.28669e+07
AT4G28080	FWD	72	72	4825.99	1;2	2	toc1-101	Columbia (Col-0)	EN	GEL1	1.39332e+07
AT4G28080	FWD	72	72	4825.99	1;2	2	toc1-101	Columbia (Col-0)	EN	GEL1	1.21237e+07
AT4G28080	FWD	72	72	4825.99	1;2	2	toc1-101	Columbia (Col-0)	ED	GEL2	1.18176e+07
AT4G28080	FWD	72	72	4825.99	1;2	2	toc1-101	Columbia (Col-0)	ED	GEL2	1.11022e+07
AT4G28080	FWD	72	72	4825.99	1;2	2	toc1-101	Columbia (Col-0)	ED	GEL2	1.28875e+07
AT4G28080	FWD	72	72	4825.99	1;2	2	Wild Type	Wasilewski (WS)	EN	GEL1	8.96494e+06
AT4G28080	FWD	72	72	4825.99	1;2	2	Wild Type	Wasilewski (WS)	EN	GEL1	8.08826e+06
AT4G28080	FWD	72	72	4825.99	1;2	2	Wild Type	Wasilewski (WS)	EN	GEL1	1.26545e+07
AT4G28080	FWD	72	72	4825.99	1;2	2	Wild Type	Wasilewski (WS)	ED	GEL2	1.01232e+07
AT4G28080	FWD	72	72	4825.99	1;2	2	Wild Type	Wasilewski (WS)	ED	GEL2	1.2083e+07
AT4G28080	FWD	72	72	4825.99	1;2	2	Wild Type	Wasilewski (WS)	ED	GEL2	9.77982e+06
AT4G28080	FWD	72	72	4825.99	1;2	2	lhy-21 cca1-11	Wasilewski (WS)	EN	GEL1	8.57209e+06
AT4G28080	FWD	72	72	4825.99	1;2	2	lhy-21 cca1-11	Wasilewski (WS)	EN	GEL1	8.03137e+06
AT4G28080	FWD	72	72	4825.99	1;2	2	lhy-21 cca1-11	Wasilewski (WS)	EN	GEL1	7.63924e+06
AT4G28080	FWD	72	72	4825.99	1;2	2	lhy-21 cca1-11	Wasilewski (WS)	ED	GEL2	9.79197e+06
AT4G28080	FWD	72	72	4825.99	1;2	2	lhy-21 cca1-11	Wasilewski (WS)	ED	GEL2	1.07038e+07
AT4G28080	FWD	72	72	4825.99	1;2	2	lhy-21 cca1-11	Wasilewski (WS)	ED	GEL2	8.96472e+06
AT4G28080	FWD	72	72	4825.99	1;2	2	Wild Type	Columbia (Col-0)	NA	GEL1	1.32558e+07
AT4G28080	FWD	72	72	4825.99	1;2	2	Wild Type	Columbia (Col-0)	NA	GEL2	1.28445e+07
AT1G64790	FWD	69	67	4398.4	1	1	Wild Type	Columbia (Col-0)	EN	GEL1	4.18272e+06
AT1G64790	FWD	69	67	4398.4	1	1	Wild Type	Columbia (Col-0)	EN	GEL1	3.81507e+06
AT1G64790	FWD	69	67	4398.4	1	1	Wild Type	Columbia (Col-0)	EN	GEL1	3.66916e+06
AT1G64790	FWD	69	67	4398.4	1	1	Wild Type	Columbia (Col-0)	ED	GEL1	3.74026e+06
AT1G64790	FWD	69	67	4398.4	1	1	Wild Type	Columbia (Col-0)	ED	GEL2	3.76691e+06
AT1G64790	FWD	69	67	4398.4	1	1	Wild Type	Columbia (Col-0)	ED	GEL2	3.66746e+06
AT1G64790	FWD	69	67	4398.4	1	1	prr7-3 ppr9-1	Columbia (Col-0)	EN	GEL1	2.67274e+06
AT1G64790	FWD	69	67	4398.4	1	1	prr7-3 ppr9-1	Columbia (Col-0)	ED	GEL2	2.86839e+06
AT1G64790	FWD	69	67	4398.4	1	1	prr7-3 ppr9-1	Columbia (Col-0)	ED	GEL2	4.30664e+06
AT1G64790	FWD	69	67	4398.4	1	1	prr7-3 ppr9-1	Columbia (Col-0)	ED	GEL2	2.66182e+06
AT1G64790	FWD	69	67	4398.4	1	1	gi-201	Columbia (Col-0)	EN	GEL1	3.77541e+06
AT1G64790	FWD	69	67	4398.4	1	1	gi-201	Columbia (Col-0)	EN	GEL1	4.37549e+06
AT1G64790	FWD	69	67	4398.4	1	1	gi-201	Columbia (Col-0)	EN	GEL1	3.72496e+06
AT1G64790	FWD	69	67	4398.4	1	1	gi-201	Columbia (Col-0)	ED	GEL2	4.53503e+06
AT1G64790	FWD	69	67	4398.4	1	1	gi-201	Columbia (Col-0)	ED	GEL2	4.28041e+06
AT1G64790	FWD	69	67	4398.4	1	1	gi-201	Columbia (Col-0)	ED	GEL2	4.92659e+06
AT1G64790	FWD	69	67	4398.4	1	1	toc1-101	Columbia (Col-0)	EN	GEL1	4.47669e+06
AT1G64790	FWD	69	67	4398.4	1	1	toc1-101	Columbia (Col-0)	EN	GEL1	4.84982e+06
AT1G64790	FWD	69	67	4398.4	1	1	toc1-101	Columbia (Col-0)	EN	GEL1	4.17684e+06
AT1G64790	FWD	69	67	4398.4	1	1	toc1-101	Columbia (Col-0)	ED	GEL2	3.89764e+06
AT1G64790	FWD	69	67	4398.4	1	1	toc1-101	Columbia (Col-0)	ED	GEL2	3.66728e+06
AT1G64790	FWD	69	67	4398.4	1	1	toc1-101	Columbia (Col-0)	ED	GEL2	3.9425e+06
AT1G64790	FWD	69	67	4398.4	1	1	Wild Type	Wasilewski (WS)	EN	GEL1	4.19466e+06
AT1G64790	FWD	69	67	4398.4	1	1	Wild Type	Wasilewski (WS)	EN	GEL1	3.69038e+06
AT1G64790	FWD	69	67	4398.4	1	1	Wild Type	Wasilewski (WS)	EN	GEL1	6.33306e+06
AT1G64790	FWD	69	67	4398.4	1	1	Wild Type	Wasilewski (WS)	ED	GEL2	4.13418e+06
AT1G64790	FWD	69	67	4398.4	1	1	Wild Type	Wasilewski (WS)	ED	GEL2	4.95602e+06
AT1G64790	FWD	69	67	4398.4	1	1	Wild Type	Wasilewski (WS)	ED	GEL2	4.24364e+06
AT1G64790	FWD	69	67	4398.4	1	1	lhy-21 cca1-11	Wasilewski (WS)	EN	GEL1	4.28781e+06
AT1G64790	FWD	69	67	4398.4	1	1	lhy-21 cca1-11	Wasilewski (WS)	EN	GEL1	4.34342e+06
AT1G64790	FWD	69	67	4398.4	1	1	lhy-21 cca1-11	Wasilewski (WS)	EN	GEL1	3.60211e+06
AT1G64790	FWD	69	67	4398.4	1	1	lhy-21 cca1-11	Wasilewski (WS)	ED	GEL2	4.18796e+06
AT1G64790	FWD	69	67	4398.4	1	1	lhy-21 cca1-11	Wasilewski (WS)	ED	GEL2	4.33302e+06
AT1G64790	FWD	69	67	4398.4	1	1	lhy-21 cca1-11	Wasilewski (WS)	ED	GEL2	4.37493e+06
AT1G64790	FWD	69	67	4398.4	1	1	Wild Type	Columbia (Col-0)	NA	GEL1	4.75816e+06
AT1G64790	FWD	69	67	4398.4	1	1	Wild Type	Columbia (Col-0)	NA	GEL2	4.55934e+06
AT1G01320	FWD	65	65	4463.08	1;2;3;4;7	5	Wild Type	Columbia (Col-0)	EN	GEL1	1.26627e+07
AT1G01320	FWD	65	65	4463.08	1;2;3;4;7	5	Wild Type	Columbia (Col-0)	EN	GEL1	1.08412e+07
AT1G01320	FWD	65	65	4463.08	1;2;3;4;7	5	Wild Type	Columbia (Col-0)	EN	GEL1	1.05216e+07
AT1G01320	FWD	65	65	4463.08	1;2;3;4;7	5	Wild Type	Columbia (Col-0)	ED	GEL1	9.76003e+06
AT1G01320	FWD	65	65	4463.08	1;2;3;4;7	5	Wild Type	Columbia (Col-0)	ED	GEL2	9.5524e+06
AT1G01320	FWD	65	65	4463.08	1;2;3;4;7	5	Wild Type	Columbia (Col-0)	ED	GEL2	1.00589e+07
AT1G01320	FWD	65	65	4463.08	1;2;3;4;7	5	prr7-3 ppr9-1	Columbia (Col-0)	EN	GEL1	5.72468e+06
AT1G01320	FWD	65	65	4463.08	1;2;3;4;7	5	prr7-3 ppr9-1	Columbia (Col-0)	ED	GEL2	6.04363e+06
AT1G01320	FWD	65	65	4463.08	1;2;3;4;7	5	prr7-3 ppr9-1	Columbia (Col-0)	ED	GEL2	9.65368e+06
AT1G01320	FWD	65	65	4463.08	1;2;3;4;7	5	prr7-3 ppr9-1	Columbia (Col-0)	ED	GEL2	5.21967e+06
AT1G01320	FWD	65	65	4463.08	1;2;3;4;7	5	gi-201	Columbia (Col-0)	EN	GEL1	1.00944e+07
AT1G01320	FWD	65	65	4463.08	1;2;3;4;7	5	gi-201	Columbia (Col-0)	EN	GEL1	1.08199e+07
AT1G01320	FWD	65	65	4463.08	1;2;3;4;7	5	gi-201	Columbia (Col-0)	EN	GEL1	9.52263e+06
AT1G01320	FWD	65	65	4463.08	1;2;3;4;7	5	gi-201	Columbia (Col-0)	ED	GEL2	1.16151e+07
AT1G01320	FWD	65	65	4463.08	1;2;3;4;7	5	gi-201	Columbia (Col-0)	ED	GEL2	1.0501e+07
AT1G01320	FWD	65	65	4463.08	1;2;3;4;7	5	gi-201	Columbia (Col-0)	ED	GEL2	1.19489e+07
AT1G01320	FWD	65	65	4463.08	1;2;3;4;7	5	toc1-101	Columbia (Col-0)	EN	GEL1	1.15229e+07
AT1G01320	FWD	65	65	4463.08	1;2;3;4;7	5	toc1-101	Columbia (Col-0)	EN	GEL1	1.23388e+07
AT1G01320	FWD	65	65	4463.08	1;2;3;4;7	5	toc1-101	Columbia (Col-0)	EN	GEL1	1.06822e+07
AT1G01320	FWD	65	65	4463.08	1;2;3;4;7	5	toc1-101	Columbia (Col-0)	ED	GEL2	9.62689e+06
AT1G01320	FWD	65	65	4463.08	1;2;3;4;7	5	toc1-101	Columbia (Col-0)	ED	GEL2	8.76797e+06
AT1G01320	FWD	65	65	4463.08	1;2;3;4;7	5	toc1-101	Columbia (Col-0)	ED	GEL2	1.00861e+07
AT1G01320	FWD	65	65	4463.08	1;2;3;4;7	5	Wild Type	Wasilewski (WS)	EN	GEL1	9.54364e+06
AT1G01320	FWD	65	65	4463.08	1;2;3;4;7	5	Wild Type	Wasilewski (WS)	EN	GEL1	8.59536e+06
AT1G01320	FWD	65	65	4463.08	1;2;3;4;7	5	Wild Type	Wasilewski (WS)	EN	GEL1	1.47277e+07
AT1G01320	FWD	65	65	4463.08	1;2;3;4;7	5	Wild Type	Wasilewski (WS)	ED	GEL2	9.51369e+06
AT1G01320	FWD	65	65	4463.08	1;2;3;4;7	5	Wild Type	Wasilewski (WS)	ED	GEL2	1.1079e+07
AT1G01320	FWD	65	65	4463.08	1;2;3;4;7	5	Wild Type	Wasilewski (WS)	ED	GEL2	9.48876e+06
AT1G01320	FWD	65	65	4463.08	1;2;3;4;7	5	lhy-21 cca1-11	Wasilewski (WS)	EN	GEL1	1.01593e+07
AT1G01320	FWD	65	65	4463.08	1;2;3;4;7	5	lhy-21 cca1-11	Wasilewski (WS)	EN	GEL1	9.92432e+06
AT1G01320	FWD	65	65	4463.08	1;2;3;4;7	5	lhy-21 cca1-11	Wasilewski (WS)	EN	GEL1	8.05158e+06
AT1G01320	FWD	65	65	4463.08	1;2;3;4;7	5	lhy-21 cca1-11	Wasilewski (WS)	ED	GEL2	9.81873e+06
AT1G01320	FWD	65	65	4463.08	1;2;3;4;7	5	lhy-21 cca1-11	Wasilewski (WS)	ED	GEL2	1.0926e+07
AT1G01320	FWD	65	65	4463.08	1;2;3;4;7	5	lhy-21 cca1-11	Wasilewski (WS)	ED	GEL2	9.76689e+06
AT1G01320	FWD	65	65	4463.08	1;2;3;4;7	5	Wild Type	Columbia (Col-0)	NA	GEL1	1.0316e+07
AT1G01320	FWD	65	65	4463.08	1;2;3;4;7	5	Wild Type	Columbia (Col-0)	NA	GEL2	9.94654e+06
AT1G06950	FWD	65	64	4870.94	1;2;3;4;7	5	Wild Type	Columbia (Col-0)	EN	GEL1	2.03622e+07
AT1G06950	FWD	65	64	4870.94	1;2;3;4;7	5	Wild Type	Columbia (Col-0)	EN	GEL1	1.90892e+07
AT1G06950	FWD	65	64	4870.94	1;2;3;4;7	5	Wild Type	Columbia (Col-0)	EN	GEL1	1.88713e+07
AT1G06950	FWD	65	64	4870.94	1;2;3;4;7	5	Wild Type	Columbia (Col-0)	ED	GEL1	1.88402e+07
AT1G06950	FWD	65	64	4870.94	1;2;3;4;7	5	Wild Type	Columbia (Col-0)	ED	GEL2	1.80136e+07
AT1G06950	FWD	65	64	4870.94	1;2;3;4;7	5	Wild Type	Columbia (Col-0)	ED	GEL2	1.80784e+07
AT1G06950	FWD	65	64	4870.94	1;2;3;4;7	5	prr7-3 ppr9-1	Columbia (Col-0)	EN	GEL1	1.55479e+07
AT1G06950	FWD	65	64	4870.94	1;2;3;4;7	5	prr7-3 ppr9-1	Columbia (Col-0)	ED	GEL2	1.52151e+07
AT1G06950	FWD	65	64	4870.94	1;2;3;4;7	5	prr7-3 ppr9-1	Columbia (Col-0)	ED	GEL2	1.87234e+07
AT1G06950	FWD	65	64	4870.94	1;2;3;4;7	5	prr7-3 ppr9-1	Columbia (Col-0)	ED	GEL2	1.44652e+07
AT1G06950	FWD	65	64	4870.94	1;2;3;4;7	5	gi-201	Columbia (Col-0)	EN	GEL1	1.85813e+07
AT1G06950	FWD	65	64	4870.94	1;2;3;4;7	5	gi-201	Columbia (Col-0)	EN	GEL1	1.99228e+07
AT1G06950	FWD	65	64	4870.94	1;2;3;4;7	5	gi-201	Columbia (Col-0)	EN	GEL1	1.805e+07
AT1G06950	FWD	65	64	4870.94	1;2;3;4;7	5	gi-201	Columbia (Col-0)	ED	GEL2	2.02673e+07
AT1G06950	FWD	65	64	4870.94	1;2;3;4;7	5	gi-201	Columbia (Col-0)	ED	GEL2	1.91747e+07
AT1G06950	FWD	65	64	4870.94	1;2;3;4;7	5	gi-201	Columbia (Col-0)	ED	GEL2	2.0846e+07
AT1G06950	FWD	65	64	4870.94	1;2;3;4;7	5	toc1-101	Columbia (Col-0)	EN	GEL1	1.87517e+07
AT1G06950	FWD	65	64	4870.94	1;2;3;4;7	5	toc1-101	Columbia (Col-0)	EN	GEL1	2.01618e+07
AT1G06950	FWD	65	64	4870.94	1;2;3;4;7	5	toc1-101	Columbia (Col-0)	EN	GEL1	1.75629e+07
AT1G06950	FWD	65	64	4870.94	1;2;3;4;7	5	toc1-101	Columbia (Col-0)	ED	GEL2	1.96467e+07
AT1G06950	FWD	65	64	4870.94	1;2;3;4;7	5	toc1-101	Columbia (Col-0)	ED	GEL2	1.81315e+07
AT1G06950	FWD	65	64	4870.94	1;2;3;4;7	5	toc1-101	Columbia (Col-0)	ED	GEL2	1.91325e+07
AT1G06950	FWD	65	64	4870.94	1;2;3;4;7	5	Wild Type	Wasilewski (WS)	EN	GEL1	1.83528e+07
AT1G06950	FWD	65	64	4870.94	1;2;3;4;7	5	Wild Type	Wasilewski (WS)	EN	GEL1	1.85487e+07
AT1G06950	FWD	65	64	4870.94	1;2;3;4;7	5	Wild Type	Wasilewski (WS)	EN	GEL1	2.48356e+07
AT1G06950	FWD	65	64	4870.94	1;2;3;4;7	5	Wild Type	Wasilewski (WS)	ED	GEL2	1.86683e+07
AT1G06950	FWD	65	64	4870.94	1;2;3;4;7	5	Wild Type	Wasilewski (WS)	ED	GEL2	2.03557e+07
AT1G06950	FWD	65	64	4870.94	1;2;3;4;7	5	Wild Type	Wasilewski (WS)	ED	GEL2	1.97206e+07
AT1G06950	FWD	65	64	4870.94	1;2;3;4;7	5	lhy-21 cca1-11	Wasilewski (WS)	EN	GEL1	1.92831e+07
AT1G06950	FWD	65	64	4870.94	1;2;3;4;7	5	lhy-21 cca1-11	Wasilewski (WS)	EN	GEL1	1.93861e+07
AT1G06950	FWD	65	64	4870.94	1;2;3;4;7	5	lhy-21 cca1-11	Wasilewski (WS)	EN	GEL1	1.8481e+07
AT1G06950	FWD	65	64	4870.94	1;2;3;4;7	5	lhy-21 cca1-11	Wasilewski (WS)	ED	GEL2	1.84068e+07
AT1G06950	FWD	65	64	4870.94	1;2;3;4;7	5	lhy-21 cca1-11	Wasilewski (WS)	ED	GEL2	1.99564e+07
AT1G06950	FWD	65	64	4870.94	1;2;3;4;7	5	lhy-21 cca1-11	Wasilewski (WS)	ED	GEL2	1.47517e+07
AT1G06950	FWD	65	64	4870.94	1;2;3;4;7	5	Wild Type	Columbia (Col-0)	NA	GEL1	1.9029e+07
AT1G06950	FWD	65	64	4870.94	1;2;3;4;7	5	Wild Type	Columbia (Col-0)	NA	GEL2	1.77219e+07
AT4G29060	FWD	74	72	5506.67	1;2;3;4;5;6	6	Wild Type	Columbia (Col-0)	EN	GEL1	6.28738e+07
AT4G29060	FWD	74	72	5506.67	1;2;3;4;5;6	6	Wild Type	Columbia (Col-0)	EN	GEL1	5.92391e+07
AT4G29060	FWD	74	72	5506.67	1;2;3;4;5;6	6	Wild Type	Columbia (Col-0)	EN	GEL1	6.9353e+07
AT4G29060	FWD	74	72	5506.67	1;2;3;4;5;6	6	Wild Type	Columbia (Col-0)	ED	GEL1	6.50919e+07
AT4G29060	FWD	74	72	5506.67	1;2;3;4;5;6	6	Wild Type	Columbia (Col-0)	ED	GEL2	6.42679e+07
AT4G29060	FWD	74	72	5506.67	1;2;3;4;5;6	6	Wild Type	Columbia (Col-0)	ED	GEL2	70458992
AT4G29060	FWD	74	72	5506.67	1;2;3;4;5;6	6	prr7-3 ppr9-1	Columbia (Col-0)	EN	GEL1	4.32448e+07
AT4G29060	FWD	74	72	5506.67	1;2;3;4;5;6	6	prr7-3 ppr9-1	Columbia (Col-0)	ED	GEL2	4.52017e+07
AT4G29060	FWD	74	72	5506.67	1;2;3;4;5;6	6	prr7-3 ppr9-1	Columbia (Col-0)	ED	GEL2	5.97789e+07
AT4G29060	FWD	74	72	5506.67	1;2;3;4;5;6	6	prr7-3 ppr9-1	Columbia (Col-0)	ED	GEL2	4.65143e+07
AT4G29060	FWD	74	72	5506.67	1;2;3;4;5;6	6	gi-201	Columbia (Col-0)	EN	GEL1	5.6682e+07
AT4G29060	FWD	74	72	5506.67	1;2;3;4;5;6	6	gi-201	Columbia (Col-0)	EN	GEL1	6.24173e+07
AT4G29060	FWD	74	72	5506.67	1;2;3;4;5;6	6	gi-201	Columbia (Col-0)	EN	GEL1	5.62202e+07
AT4G29060	FWD	74	72	5506.67	1;2;3;4;5;6	6	gi-201	Columbia (Col-0)	ED	GEL2	6.59921e+07
AT4G29060	FWD	74	72	5506.67	1;2;3;4;5;6	6	gi-201	Columbia (Col-0)	ED	GEL2	6.45009e+07
AT4G29060	FWD	74	72	5506.67	1;2;3;4;5;6	6	gi-201	Columbia (Col-0)	ED	GEL2	7.13551e+07
AT4G29060	FWD	74	72	5506.67	1;2;3;4;5;6	6	toc1-101	Columbia (Col-0)	EN	GEL1	6.23034e+07
AT4G29060	FWD	74	72	5506.67	1;2;3;4;5;6	6	toc1-101	Columbia (Col-0)	EN	GEL1	6.62972e+07
AT4G29060	FWD	74	72	5506.67	1;2;3;4;5;6	6	toc1-101	Columbia (Col-0)	EN	GEL1	5.88952e+07
AT4G29060	FWD	74	72	5506.67	1;2;3;4;5;6	6	toc1-101	Columbia (Col-0)	ED	GEL2	6.60987e+07
AT4G29060	FWD	74	72	5506.67	1;2;3;4;5;6	6	toc1-101	Columbia (Col-0)	ED	GEL2	6.2214e+07
AT4G29060	FWD	74	72	5506.67	1;2;3;4;5;6	6	toc1-101	Columbia (Col-0)	ED	GEL2	7.13359e+07
AT4G29060	FWD	74	72	5506.67	1;2;3;4;5;6	6	Wild Type	Wasilewski (WS)	EN	GEL1	5.57224e+07
AT4G29060	FWD	74	72	5506.67	1;2;3;4;5;6	6	Wild Type	Wasilewski (WS)	EN	GEL1	5.44896e+07
AT4G29060	FWD	74	72	5506.67	1;2;3;4;5;6	6	Wild Type	Wasilewski (WS)	EN	GEL1	7.69924e+07
AT4G29060	FWD	74	72	5506.67	1;2;3;4;5;6	6	Wild Type	Wasilewski (WS)	ED	GEL2	5.81696e+07
AT4G29060	FWD	74	72	5506.67	1;2;3;4;5;6	6	Wild Type	Wasilewski (WS)	ED	GEL2	7.09702e+07
AT4G29060	FWD	74	72	5506.67	1;2;3;4;5;6	6	Wild Type	Wasilewski (WS)	ED	GEL2	6.61922e+07
AT4G29060	FWD	74	72	5506.67	1;2;3;4;5;6	6	lhy-21 cca1-11	Wasilewski (WS)	EN	GEL1	6.28121e+07
AT4G29060	FWD	74	72	5506.67	1;2;3;4;5;6	6	lhy-21 cca1-11	Wasilewski (WS)	EN	GEL1	6.05502e+07
AT4G29060	FWD	74	72	5506.67	1;2;3;4;5;6	6	lhy-21 cca1-11	Wasilewski (WS)	EN	GEL1	6.0417e+07
AT4G29060	FWD	74	72	5506.67	1;2;3;4;5;6	6	lhy-21 cca1-11	Wasilewski (WS)	ED	GEL2	6.46591e+07
AT4G29060	FWD	74	72	5506.67	1;2;3;4;5;6	6	lhy-21 cca1-11	Wasilewski (WS)	ED	GEL2	6.98833e+07
AT4G29060	FWD	74	72	5506.67	1;2;3;4;5;6	6	lhy-21 cca1-11	Wasilewski (WS)	ED	GEL2	4.45375e+07
AT4G29060	FWD	74	72	5506.67	1;2;3;4;5;6	6	Wild Type	Columbia (Col-0)	NA	GEL1	6.05856e+07
AT4G29060	FWD	74	72	5506.67	1;2;3;4;5;6	6	Wild Type	Columbia (Col-0)	NA	GEL2	6.05744e+07
AT3G45140	FWD	60	60	4737.03	1;2;3;4;5;7	6	Wild Type	Columbia (Col-0)	EN	GEL1	5.5451e+07
AT3G45140	FWD	60	60	4737.03	1;2;3;4;5;7	6	Wild Type	Columbia (Col-0)	EN	GEL1	5.02293e+07
AT3G45140	FWD	60	60	4737.03	1;2;3;4;5;7	6	Wild Type	Columbia (Col-0)	EN	GEL1	6.09963e+07
AT3G45140	FWD	60	60	4737.03	1;2;3;4;5;7	6	Wild Type	Columbia (Col-0)	ED	GEL1	5.4439e+07
AT3G45140	FWD	60	60	4737.03	1;2;3;4;5;7	6	Wild Type	Columbia (Col-0)	ED	GEL2	5.70697e+07
AT3G45140	FWD	60	60	4737.03	1;2;3;4;5;7	6	Wild Type	Columbia (Col-0)	ED	GEL2	5.94957e+07
AT3G45140	FWD	60	60	4737.03	1;2;3;4;5;7	6	prr7-3 ppr9-1	Columbia (Col-0)	EN	GEL1	3.0029e+07
AT3G45140	FWD	60	60	4737.03	1;2;3;4;5;7	6	prr7-3 ppr9-1	Columbia (Col-0)	ED	GEL2	3.26993e+07
AT3G45140	FWD	60	60	4737.03	1;2;3;4;5;7	6	prr7-3 ppr9-1	Columbia (Col-0)	ED	GEL2	4.08742e+07
AT3G45140	FWD	60	60	4737.03	1;2;3;4;5;7	6	prr7-3 ppr9-1	Columbia (Col-0)	ED	GEL2	3.40502e+07
AT3G45140	FWD	60	60	4737.03	1;2;3;4;5;7	6	gi-201	Columbia (Col-0)	EN	GEL1	5.25644e+07
AT3G45140	FWD	60	60	4737.03	1;2;3;4;5;7	6	gi-201	Columbia (Col-0)	EN	GEL1	6.0949e+07
AT3G45140	FWD	60	60	4737.03	1;2;3;4;5;7	6	gi-201	Columbia (Col-0)	EN	GEL1	5.43144e+07
AT3G45140	FWD	60	60	4737.03	1;2;3;4;5;7	6	gi-201	Columbia (Col-0)	ED	GEL2	6.39033e+07
AT3G45140	FWD	60	60	4737.03	1;2;3;4;5;7	6	gi-201	Columbia (Col-0)	ED	GEL2	5.43535e+07
AT3G45140	FWD	60	60	4737.03	1;2;3;4;5;7	6	gi-201	Columbia (Col-0)	ED	GEL2	6.13825e+07
AT3G45140	FWD	60	60	4737.03	1;2;3;4;5;7	6	toc1-101	Columbia (Col-0)	EN	GEL1	6.10716e+07
AT3G45140	FWD	60	60	4737.03	1;2;3;4;5;7	6	toc1-101	Columbia (Col-0)	EN	GEL1	6.63095e+07
AT3G45140	FWD	60	60	4737.03	1;2;3;4;5;7	6	toc1-101	Columbia (Col-0)	EN	GEL1	5.48255e+07
AT3G45140	FWD	60	60	4737.03	1;2;3;4;5;7	6	toc1-101	Columbia (Col-0)	ED	GEL2	5.66978e+07
AT3G45140	FWD	60	60	4737.03	1;2;3;4;5;7	6	toc1-101	Columbia (Col-0)	ED	GEL2	5.08431e+07
AT3G45140	FWD	60	60	4737.03	1;2;3;4;5;7	6	toc1-101	Columbia (Col-0)	ED	GEL2	5.11679e+07
AT3G45140	FWD	60	60	4737.03	1;2;3;4;5;7	6	Wild Type	Wasilewski (WS)	EN	GEL1	5.45395e+07
AT3G45140	FWD	60	60	4737.03	1;2;3;4;5;7	6	Wild Type	Wasilewski (WS)	EN	GEL1	5.23988e+07
AT3G45140	FWD	60	60	4737.03	1;2;3;4;5;7	6	Wild Type	Wasilewski (WS)	EN	GEL1	6.19584e+07
AT3G45140	FWD	60	60	4737.03	1;2;3;4;5;7	6	Wild Type	Wasilewski (WS)	ED	GEL2	4.76102e+07
AT3G45140	FWD	60	60	4737.03	1;2;3;4;5;7	6	Wild Type	Wasilewski (WS)	ED	GEL2	5.26018e+07
AT3G45140	FWD	60	60	4737.03	1;2;3;4;5;7	6	Wild Type	Wasilewski (WS)	ED	GEL2	5.11599e+07
AT3G45140	FWD	60	60	4737.03	1;2;3;4;5;7	6	lhy-21 cca1-11	Wasilewski (WS)	EN	GEL1	8.34669e+07
AT3G45140	FWD	60	60	4737.03	1;2;3;4;5;7	6	lhy-21 cca1-11	Wasilewski (WS)	EN	GEL1	9.62195e+07
AT3G45140	FWD	60	60	4737.03	1;2;3;4;5;7	6	lhy-21 cca1-11	Wasilewski (WS)	EN	GEL1	7.86991e+07
AT3G45140	FWD	60	60	4737.03	1;2;3;4;5;7	6	lhy-21 cca1-11	Wasilewski (WS)	ED	GEL2	8.16616e+07
AT3G45140	FWD	60	60	4737.03	1;2;3;4;5;7	6	lhy-21 cca1-11	Wasilewski (WS)	ED	GEL2	8.67508e+07
AT3G45140	FWD	60	60	4737.03	1;2;3;4;5;7	6	lhy-21 cca1-11	Wasilewski (WS)	ED	GEL2	7.65662e+07
AT3G45140	FWD	60	60	4737.03	1;2;3;4;5;7	6	Wild Type	Columbia (Col-0)	NA	GEL1	6.8651e+07
AT3G45140	FWD	60	60	4737.03	1;2;3;4;5;7	6	Wild Type	Columbia (Col-0)	NA	GEL2	6.57062e+07
AT3G43300	FWD	62	62	3836.1	1;2	2	Wild Type	Columbia (Col-0)	EN	GEL1	4.9247e+06
AT3G43300	FWD	62	62	3836.1	1;2	2	Wild Type	Columbia (Col-0)	EN	GEL1	3.93873e+06
AT3G43300	FWD	62	62	3836.1	1;2	2	Wild Type	Columbia (Col-0)	EN	GEL1	4.05482e+06
AT3G43300	FWD	62	62	3836.1	1;2	2	Wild Type	Columbia (Col-0)	ED	GEL1	3.83135e+06
AT3G43300	FWD	62	62	3836.1	1;2	2	Wild Type	Columbia (Col-0)	ED	GEL2	4.09633e+06
AT3G43300	FWD	62	62	3836.1	1;2	2	Wild Type	Columbia (Col-0)	ED	GEL2	4.09083e+06
AT3G43300	FWD	62	62	3836.1	1;2	2	prr7-3 ppr9-1	Columbia (Col-0)	EN	GEL1	2.51777e+06
AT3G43300	FWD	62	62	3836.1	1;2	2	prr7-3 ppr9-1	Columbia (Col-0)	ED	GEL2	2.80137e+06
AT3G43300	FWD	62	62	3836.1	1;2	2	prr7-3 ppr9-1	Columbia (Col-0)	ED	GEL2	4.53393e+06
AT3G43300	FWD	62	62	3836.1	1;2	2	prr7-3 ppr9-1	Columbia (Col-0)	ED	GEL2	2.47614e+06
AT3G43300	FWD	62	62	3836.1	1;2	2	gi-201	Columbia (Col-0)	EN	GEL1	3.77255e+06
AT3G43300	FWD	62	62	3836.1	1;2	2	gi-201	Columbia (Col-0)	EN	GEL1	4.341e+06
AT3G43300	FWD	62	62	3836.1	1;2	2	gi-201	Columbia (Col-0)	EN	GEL1	3.54394e+06
AT3G43300	FWD	62	62	3836.1	1;2	2	gi-201	Columbia (Col-0)	ED	GEL2	4.79075e+06
AT3G43300	FWD	62	62	3836.1	1;2	2	gi-201	Columbia (Col-0)	ED	GEL2	4.62176e+06
AT3G43300	FWD	62	62	3836.1	1;2	2	gi-201	Columbia (Col-0)	ED	GEL2	5.15797e+06
AT3G43300	FWD	62	62	3836.1	1;2	2	toc1-101	Columbia (Col-0)	EN	GEL1	4.21949e+06
AT3G43300	FWD	62	62	3836.1	1;2	2	toc1-101	Columbia (Col-0)	EN	GEL1	4.95863e+06
AT3G43300	FWD	62	62	3836.1	1;2	2	toc1-101	Columbia (Col-0)	EN	GEL1	4.14941e+06
AT3G43300	FWD	62	62	3836.1	1;2	2	toc1-101	Columbia (Col-0)	ED	GEL2	3.95945e+06
AT3G43300	FWD	62	62	3836.1	1;2	2	toc1-101	Columbia (Col-0)	ED	GEL2	3.81575e+06
AT3G43300	FWD	62	62	3836.1	1;2	2	toc1-101	Columbia (Col-0)	ED	GEL2	4.19314e+06
AT3G43300	FWD	62	62	3836.1	1;2	2	Wild Type	Wasilewski (WS)	EN	GEL1	3.37995e+06
AT3G43300	FWD	62	62	3836.1	1;2	2	Wild Type	Wasilewski (WS)	EN	GEL1	3.20816e+06
AT3G43300	FWD	62	62	3836.1	1;2	2	Wild Type	Wasilewski (WS)	EN	GEL1	5.51658e+06
AT3G43300	FWD	62	62	3836.1	1;2	2	Wild Type	Wasilewski (WS)	ED	GEL2	3.68567e+06
AT3G43300	FWD	62	62	3836.1	1;2	2	Wild Type	Wasilewski (WS)	ED	GEL2	4.82246e+06
AT3G43300	FWD	62	62	3836.1	1;2	2	Wild Type	Wasilewski (WS)	ED	GEL2	3.85968e+06
AT3G43300	FWD	62	62	3836.1	1;2	2	lhy-21 cca1-11	Wasilewski (WS)	EN	GEL1	3.69658e+06
AT3G43300	FWD	62	62	3836.1	1;2	2	lhy-21 cca1-11	Wasilewski (WS)	EN	GEL1	3.50722e+06
AT3G43300	FWD	62	62	3836.1	1;2	2	lhy-21 cca1-11	Wasilewski (WS)	EN	GEL1	3.40973e+06
AT3G43300	FWD	62	62	3836.1	1;2	2	lhy-21 cca1-11	Wasilewski (WS)	ED	GEL2	3.91338e+06
AT3G43300	FWD	62	62	3836.1	1;2	2	lhy-21 cca1-11	Wasilewski (WS)	ED	GEL2	4.13309e+06
AT3G43300	FWD	62	62	3836.1	1;2	2	lhy-21 cca1-11	Wasilewski (WS)	ED	GEL2	3.6616e+06
AT3G43300	FWD	62	62	3836.1	1;2	2	Wild Type	Columbia (Col-0)	NA	GEL1	4.88808e+06
AT3G43300	FWD	62	62	3836.1	1;2	2	Wild Type	Columbia (Col-0)	NA	GEL2	4.7686e+06
AT2G22125	FWD	54	53	3597.18	1;2	2	Wild Type	Columbia (Col-0)	EN	GEL1	3.4638e+06
AT2G22125	FWD	54	53	3597.18	1;2	2	Wild Type	Columbia (Col-0)	EN	GEL1	3.19723e+06
AT2G22125	FWD	54	53	3597.18	1;2	2	Wild Type	Columbia (Col-0)	EN	GEL1	3.21933e+06
AT2G22125	FWD	54	53	3597.18	1;2	2	Wild Type	Columbia (Col-0)	ED	GEL1	3.11052e+06
AT2G22125	FWD	54	53	3597.18	1;2	2	Wild Type	Columbia (Col-0)	ED	GEL2	3.26061e+06
AT2G22125	FWD	54	53	3597.18	1;2	2	Wild Type	Columbia (Col-0)	ED	GEL2	3.06388e+06
AT2G22125	FWD	54	53	3597.18	1;2	2	prr7-3 ppr9-1	Columbia (Col-0)	EN	GEL1	1.92927e+06
AT2G22125	FWD	54	53	3597.18	1;2	2	prr7-3 ppr9-1	Columbia (Col-0)	ED	GEL2	2.12046e+06
AT2G22125	FWD	54	53	3597.18	1;2	2	prr7-3 ppr9-1	Columbia (Col-0)	ED	GEL2	3.43465e+06
AT2G22125	FWD	54	53	3597.18	1;2	2	prr7-3 ppr9-1	Columbia (Col-0)	ED	GEL2	1.93843e+06
AT2G22125	FWD	54	53	3597.18	1;2	2	gi-201	Columbia (Col-0)	EN	GEL1	3.04854e+06
AT2G22125	FWD	54	53	3597.18	1;2	2	gi-201	Columbia (Col-0)	EN	GEL1	3.47732e+06
AT2G22125	FWD	54	53	3597.18	1;2	2	gi-201	Columbia (Col-0)	EN	GEL1	3.18757e+06
AT2G22125	FWD	54	53	3597.18	1;2	2	gi-201	Columbia (Col-0)	ED	GEL2	3.79992e+06
AT2G22125	FWD	54	53	3597.18	1;2	2	gi-201	Columbia (Col-0)	ED	GEL2	3.55702e+06
AT2G22125	FWD	54	53	3597.18	1;2	2	gi-201	Columbia (Col-0)	ED	GEL2	4.03661e+06
AT2G22125	FWD	54	53	3597.18	1;2	2	toc1-101	Columbia (Col-0)	EN	GEL1	3.2432e+06
AT2G22125	FWD	54	53	3597.18	1;2	2	toc1-101	Columbia (Col-0)	EN	GEL1	3.88779e+06
AT2G22125	FWD	54	53	3597.18	1;2	2	toc1-101	Columbia (Col-0)	EN	GEL1	3.36626e+06
AT2G22125	FWD	54	53	3597.18	1;2	2	toc1-101	Columbia (Col-0)	ED	GEL2	3.04586e+06
AT2G22125	FWD	54	53	3597.18	1;2	2	toc1-101	Columbia (Col-0)	ED	GEL2	2.88382e+06
AT2G22125	FWD	54	53	3597.18	1;2	2	toc1-101	Columbia (Col-0)	ED	GEL2	3.06262e+06
AT2G22125	FWD	54	53	3597.18	1;2	2	Wild Type	Wasilewski (WS)	EN	GEL1	2.72886e+06
AT2G22125	FWD	54	53	3597.18	1;2	2	Wild Type	Wasilewski (WS)	EN	GEL1	2.59274e+06
AT2G22125	FWD	54	53	3597.18	1;2	2	Wild Type	Wasilewski (WS)	EN	GEL1	4.21699e+06
AT2G22125	FWD	54	53	3597.18	1;2	2	Wild Type	Wasilewski (WS)	ED	GEL2	2.89151e+06
AT2G22125	FWD	54	53	3597.18	1;2	2	Wild Type	Wasilewski (WS)	ED	GEL2	3.50673e+06
AT2G22125	FWD	54	53	3597.18	1;2	2	Wild Type	Wasilewski (WS)	ED	GEL2	2.75783e+06
AT2G22125	FWD	54	53	3597.18	1;2	2	lhy-21 cca1-11	Wasilewski (WS)	EN	GEL1	2.77684e+06
AT2G22125	FWD	54	53	3597.18	1;2	2	lhy-21 cca1-11	Wasilewski (WS)	EN	GEL1	2.78822e+06
AT2G22125	FWD	54	53	3597.18	1;2	2	lhy-21 cca1-11	Wasilewski (WS)	EN	GEL1	2.49639e+06
AT2G22125	FWD	54	53	3597.18	1;2	2	lhy-21 cca1-11	Wasilewski (WS)	ED	GEL2	2.71376e+06
AT2G22125	FWD	54	53	3597.18	1;2	2	lhy-21 cca1-11	Wasilewski (WS)	ED	GEL2	2.81835e+06
AT2G22125	FWD	54	53	3597.18	1;2	2	lhy-21 cca1-11	Wasilewski (WS)	ED	GEL2	2.56722e+06
AT2G22125	FWD	54	53	3597.18	1;2	2	Wild Type	Columbia (Col-0)	NA	GEL1	4.4191e+06
AT2G22125	FWD	54	53	3597.18	1;2	2	Wild Type	Columbia (Col-0)	NA	GEL2	3.92059e+06
AT1G29900	FWD	67	67	4256.22	1;2;3;4	4	Wild Type	Columbia (Col-0)	EN	GEL1	1.42115e+07
AT1G29900	FWD	67	67	4256.22	1;2;3;4	4	Wild Type	Columbia (Col-0)	EN	GEL1	1.31563e+07
AT1G29900	FWD	67	67	4256.22	1;2;3;4	4	Wild Type	Columbia (Col-0)	EN	GEL1	1.37698e+07
AT1G29900	FWD	67	67	4256.22	1;2;3;4	4	Wild Type	Columbia (Col-0)	ED	GEL1	1.19134e+07
AT1G29900	FWD	67	67	4256.22	1;2;3;4	4	Wild Type	Columbia (Col-0)	ED	GEL2	1.24686e+07
AT1G29900	FWD	67	67	4256.22	1;2;3;4	4	Wild Type	Columbia (Col-0)	ED	GEL2	1.2252e+07
AT1G29900	FWD	67	67	4256.22	1;2;3;4	4	prr7-3 ppr9-1	Columbia (Col-0)	EN	GEL1	9.97928e+06
AT1G29900	FWD	67	67	4256.22	1;2;3;4	4	prr7-3 ppr9-1	Columbia (Col-0)	ED	GEL2	1.0148e+07
AT1G29900	FWD	67	67	4256.22	1;2;3;4	4	prr7-3 ppr9-1	Columbia (Col-0)	ED	GEL2	1.27671e+07
AT1G29900	FWD	67	67	4256.22	1;2;3;4	4	prr7-3 ppr9-1	Columbia (Col-0)	ED	GEL2	9.79421e+06
AT1G29900	FWD	67	67	4256.22	1;2;3;4	4	gi-201	Columbia (Col-0)	EN	GEL1	1.26812e+07
AT1G29900	FWD	67	67	4256.22	1;2;3;4	4	gi-201	Columbia (Col-0)	EN	GEL1	1.35798e+07
AT1G29900	FWD	67	67	4256.22	1;2;3;4	4	gi-201	Columbia (Col-0)	EN	GEL1	1.18168e+07
AT1G29900	FWD	67	67	4256.22	1;2;3;4	4	gi-201	Columbia (Col-0)	ED	GEL2	1.36941e+07
AT1G29900	FWD	67	67	4256.22	1;2;3;4	4	gi-201	Columbia (Col-0)	ED	GEL2	1.29511e+07
AT1G29900	FWD	67	67	4256.22	1;2;3;4	4	gi-201	Columbia (Col-0)	ED	GEL2	1.38221e+07
AT1G29900	FWD	67	67	4256.22	1;2;3;4	4	toc1-101	Columbia (Col-0)	EN	GEL1	1.351e+07
AT1G29900	FWD	67	67	4256.22	1;2;3;4	4	toc1-101	Columbia (Col-0)	EN	GEL1	1.45376e+07
AT1G29900	FWD	67	67	4256.22	1;2;3;4	4	toc1-101	Columbia (Col-0)	EN	GEL1	1.28887e+07
AT1G29900	FWD	67	67	4256.22	1;2;3;4	4	toc1-101	Columbia (Col-0)	ED	GEL2	1.29144e+07
AT1G29900	FWD	67	67	4256.22	1;2;3;4	4	toc1-101	Columbia (Col-0)	ED	GEL2	1.20807e+07
AT1G29900	FWD	67	67	4256.22	1;2;3;4	4	toc1-101	Columbia (Col-0)	ED	GEL2	1.31503e+07
AT1G29900	FWD	67	67	4256.22	1;2;3;4	4	Wild Type	Wasilewski (WS)	EN	GEL1	1.17594e+07
AT1G29900	FWD	67	67	4256.22	1;2;3;4	4	Wild Type	Wasilewski (WS)	EN	GEL1	1.16912e+07
AT1G29900	FWD	67	67	4256.22	1;2;3;4	4	Wild Type	Wasilewski (WS)	EN	GEL1	1.53772e+07
AT1G29900	FWD	67	67	4256.22	1;2;3;4	4	Wild Type	Wasilewski (WS)	ED	GEL2	1.21345e+07
AT1G29900	FWD	67	67	4256.22	1;2;3;4	4	Wild Type	Wasilewski (WS)	ED	GEL2	1.25901e+07
AT1G29900	FWD	67	67	4256.22	1;2;3;4	4	Wild Type	Wasilewski (WS)	ED	GEL2	1.2456e+07
AT1G29900	FWD	67	67	4256.22	1;2;3;4	4	lhy-21 cca1-11	Wasilewski (WS)	EN	GEL1	1.23182e+07
AT1G29900	FWD	67	67	4256.22	1;2;3;4	4	lhy-21 cca1-11	Wasilewski (WS)	EN	GEL1	1.25255e+07
AT1G29900	FWD	67	67	4256.22	1;2;3;4	4	lhy-21 cca1-11	Wasilewski (WS)	EN	GEL1	1.19878e+07
AT1G29900	FWD	67	67	4256.22	1;2;3;4	4	lhy-21 cca1-11	Wasilewski (WS)	ED	GEL2	1.30959e+07
AT1G29900	FWD	67	67	4256.22	1;2;3;4	4	lhy-21 cca1-11	Wasilewski (WS)	ED	GEL2	1.34635e+07
AT1G29900	FWD	67	67	4256.22	1;2;3;4	4	lhy-21 cca1-11	Wasilewski (WS)	ED	GEL2	1.07245e+07
AT1G29900	FWD	67	67	4256.22	1;2;3;4	4	Wild Type	Columbia (Col-0)	NA	GEL1	1.22232e+07
AT1G29900	FWD	67	67	4256.22	1;2;3;4	4	Wild Type	Columbia (Col-0)	NA	GEL2	1.184e+07
AT1G80070	FWD	54	53	2773.92	1;2	2	Wild Type	Columbia (Col-0)	EN	GEL1	3.41484e+06
AT1G80070	FWD	54	53	2773.92	1;2	2	Wild Type	Columbia (Col-0)	EN	GEL1	3.07362e+06
AT1G80070	FWD	54	53	2773.92	1;2	2	Wild Type	Columbia (Col-0)	EN	GEL1	3.06789e+06
AT1G80070	FWD	54	53	2773.92	1;2	2	Wild Type	Columbia (Col-0)	ED	GEL1	2.77927e+06
AT1G80070	FWD	54	53	2773.92	1;2	2	Wild Type	Columbia (Col-0)	ED	GEL2	2.78149e+06
AT1G80070	FWD	54	53	2773.92	1;2	2	Wild Type	Columbia (Col-0)	ED	GEL2	2.9122e+06
AT1G80070	FWD	54	53	2773.92	1;2	2	prr7-3 ppr9-1	Columbia (Col-0)	EN	GEL1	1.7397e+06
AT1G80070	FWD	54	53	2773.92	1;2	2	prr7-3 ppr9-1	Columbia (Col-0)	ED	GEL2	1.94115e+06
AT1G80070	FWD	54	53	2773.92	1;2	2	prr7-3 ppr9-1	Columbia (Col-0)	ED	GEL2	3.29776e+06
AT1G80070	FWD	54	53	2773.92	1;2	2	prr7-3 ppr9-1	Columbia (Col-0)	ED	GEL2	1.80369e+06
AT1G80070	FWD	54	53	2773.92	1;2	2	gi-201	Columbia (Col-0)	EN	GEL1	2.94604e+06
AT1G80070	FWD	54	53	2773.92	1;2	2	gi-201	Columbia (Col-0)	EN	GEL1	3.31755e+06
AT1G80070	FWD	54	53	2773.92	1;2	2	gi-201	Columbia (Col-0)	EN	GEL1	2.94558e+06
AT1G80070	FWD	54	53	2773.92	1;2	2	gi-201	Columbia (Col-0)	ED	GEL2	3.31239e+06
AT1G80070	FWD	54	53	2773.92	1;2	2	gi-201	Columbia (Col-0)	ED	GEL2	3.05978e+06
AT1G80070	FWD	54	53	2773.92	1;2	2	gi-201	Columbia (Col-0)	ED	GEL2	3.45524e+06
AT1G80070	FWD	54	53	2773.92	1;2	2	toc1-101	Columbia (Col-0)	EN	GEL1	3.46577e+06
AT1G80070	FWD	54	53	2773.92	1;2	2	toc1-101	Columbia (Col-0)	EN	GEL1	3.78813e+06
AT1G80070	FWD	54	53	2773.92	1;2	2	toc1-101	Columbia (Col-0)	EN	GEL1	3.29638e+06
AT1G80070	FWD	54	53	2773.92	1;2	2	toc1-101	Columbia (Col-0)	ED	GEL2	2.97097e+06
AT1G80070	FWD	54	53	2773.92	1;2	2	toc1-101	Columbia (Col-0)	ED	GEL2	2.65016e+06
AT1G80070	FWD	54	53	2773.92	1;2	2	toc1-101	Columbia (Col-0)	ED	GEL2	3.00725e+06
AT1G80070	FWD	54	53	2773.92	1;2	2	Wild Type	Wasilewski (WS)	EN	GEL1	2.76017e+06
AT1G80070	FWD	54	53	2773.92	1;2	2	Wild Type	Wasilewski (WS)	EN	GEL1	2.65661e+06
AT1G80070	FWD	54	53	2773.92	1;2	2	Wild Type	Wasilewski (WS)	EN	GEL1	4.44905e+06
AT1G80070	FWD	54	53	2773.92	1;2	2	Wild Type	Wasilewski (WS)	ED	GEL2	2.82298e+06
AT1G80070	FWD	54	53	2773.92	1;2	2	Wild Type	Wasilewski (WS)	ED	GEL2	3.29485e+06
AT1G80070	FWD	54	53	2773.92	1;2	2	Wild Type	Wasilewski (WS)	ED	GEL2	2.84639e+06
AT1G80070	FWD	54	53	2773.92	1;2	2	lhy-21 cca1-11	Wasilewski (WS)	EN	GEL1	3.11992e+06
AT1G80070	FWD	54	53	2773.92	1;2	2	lhy-21 cca1-11	Wasilewski (WS)	EN	GEL1	3.21966e+06
AT1G80070	FWD	54	53	2773.92	1;2	2	lhy-21 cca1-11	Wasilewski (WS)	EN	GEL1	2.62028e+06
AT1G80070	FWD	54	53	2773.92	1;2	2	lhy-21 cca1-11	Wasilewski (WS)	ED	GEL2	3.15607e+06
AT1G80070	FWD	54	53	2773.92	1;2	2	lhy-21 cca1-11	Wasilewski (WS)	ED	GEL2	3.16767e+06
AT1G80070	FWD	54	53	2773.92	1;2	2	lhy-21 cca1-11	Wasilewski (WS)	ED	GEL2	3.08969e+06
AT1G80070	FWD	54	53	2773.92	1;2	2	Wild Type	Columbia (Col-0)	NA	GEL1	3.32036e+06
AT1G80070	FWD	54	53	2773.92	1;2	2	Wild Type	Columbia (Col-0)	NA	GEL2	3.1501e+06
ATCG01130	FWD	51	51	2699.63	1	1	Wild Type	Columbia (Col-0)	EN	GEL1	5.9484e+06
ATCG01130	FWD	51	51	2699.63	1	1	Wild Type	Columbia (Col-0)	EN	GEL1	3.54685e+06
ATCG01130	FWD	51	51	2699.63	1	1	Wild Type	Columbia (Col-0)	EN	GEL1	3.47694e+06
ATCG01130	FWD	51	51	2699.63	1	1	Wild Type	Columbia (Col-0)	ED	GEL1	2.83662e+06
ATCG01130	FWD	51	51	2699.63	1	1	Wild Type	Columbia (Col-0)	ED	GEL2	2.5595e+06
ATCG01130	FWD	51	51	2699.63	1	1	Wild Type	Columbia (Col-0)	ED	GEL2	3.07315e+06
ATCG01130	FWD	51	51	2699.63	1	1	prr7-3 ppr9-1	Columbia (Col-0)	EN	GEL1	2.39553e+06
ATCG01130	FWD	51	51	2699.63	1	1	prr7-3 ppr9-1	Columbia (Col-0)	ED	GEL2	2.40552e+06
ATCG01130	FWD	51	51	2699.63	1	1	prr7-3 ppr9-1	Columbia (Col-0)	ED	GEL2	3.03106e+06
ATCG01130	FWD	51	51	2699.63	1	1	prr7-3 ppr9-1	Columbia (Col-0)	ED	GEL2	2.07841e+06
ATCG01130	FWD	51	51	2699.63	1	1	gi-201	Columbia (Col-0)	EN	GEL1	3.37699e+06
ATCG01130	FWD	51	51	2699.63	1	1	gi-201	Columbia (Col-0)	EN	GEL1	3.92693e+06
ATCG01130	FWD	51	51	2699.63	1	1	gi-201	Columbia (Col-0)	EN	GEL1	3.44419e+06
ATCG01130	FWD	51	51	2699.63	1	1	gi-201	Columbia (Col-0)	ED	GEL2	3.35893e+06
ATCG01130	FWD	51	51	2699.63	1	1	gi-201	Columbia (Col-0)	ED	GEL2	3.07401e+06
ATCG01130	FWD	51	51	2699.63	1	1	gi-201	Columbia (Col-0)	ED	GEL2	3.5489e+06
ATCG01130	FWD	51	51	2699.63	1	1	toc1-101	Columbia (Col-0)	EN	GEL1	3.73743e+06
ATCG01130	FWD	51	51	2699.63	1	1	toc1-101	Columbia (Col-0)	EN	GEL1	4.29941e+06
ATCG01130	FWD	51	51	2699.63	1	1	toc1-101	Columbia (Col-0)	EN	GEL1	3.84456e+06
ATCG01130	FWD	51	51	2699.63	1	1	toc1-101	Columbia (Col-0)	ED	GEL2	2.95597e+06
ATCG01130	FWD	51	51	2699.63	1	1	toc1-101	Columbia (Col-0)	ED	GEL2	2.75905e+06
ATCG01130	FWD	51	51	2699.63	1	1	toc1-101	Columbia (Col-0)	ED	GEL2	3.11969e+06
ATCG01130	FWD	51	51	2699.63	1	1	Wild Type	Wasilewski (WS)	EN	GEL1	3.76242e+06
ATCG01130	FWD	51	51	2699.63	1	1	Wild Type	Wasilewski (WS)	EN	GEL1	3.43422e+06
ATCG01130	FWD	51	51	2699.63	1	1	Wild Type	Wasilewski (WS)	EN	GEL1	6.03812e+06
ATCG01130	FWD	51	51	2699.63	1	1	Wild Type	Wasilewski (WS)	ED	GEL2	3.39916e+06
ATCG01130	FWD	51	51	2699.63	1	1	Wild Type	Wasilewski (WS)	ED	GEL2	3.82303e+06
ATCG01130	FWD	51	51	2699.63	1	1	Wild Type	Wasilewski (WS)	ED	GEL2	3.78918e+06
ATCG01130	FWD	51	51	2699.63	1	1	lhy-21 cca1-11	Wasilewski (WS)	EN	GEL1	4.08284e+06
ATCG01130	FWD	51	51	2699.63	1	1	lhy-21 cca1-11	Wasilewski (WS)	EN	GEL1	4.24208e+06
ATCG01130	FWD	51	51	2699.63	1	1	lhy-21 cca1-11	Wasilewski (WS)	EN	GEL1	3.48133e+06
ATCG01130	FWD	51	51	2699.63	1	1	lhy-21 cca1-11	Wasilewski (WS)	ED	GEL2	3.67207e+06
ATCG01130	FWD	51	51	2699.63	1	1	lhy-21 cca1-11	Wasilewski (WS)	ED	GEL2	3.76054e+06
ATCG01130	FWD	51	51	2699.63	1	1	lhy-21 cca1-11	Wasilewski (WS)	ED	GEL2	3.73755e+06
ATCG01130	FWD	51	51	2699.63	1	1	Wild Type	Columbia (Col-0)	NA	GEL1	3.70161e+06
ATCG01130	FWD	51	51	2699.63	1	1	Wild Type	Columbia (Col-0)	NA	GEL2	3.38959e+06
AT3G09840	FWD	58	58	3890.55	1;2;3;4	4	Wild Type	Columbia (Col-0)	EN	GEL1	1.52148e+07
AT3G09840	FWD	58	58	3890.55	1;2;3;4	4	Wild Type	Columbia (Col-0)	EN	GEL1	1.56404e+07
AT3G09840	FWD	58	58	3890.55	1;2;3;4	4	Wild Type	Columbia (Col-0)	EN	GEL1	1.6167e+07
AT3G09840	FWD	58	58	3890.55	1;2;3;4	4	Wild Type	Columbia (Col-0)	ED	GEL1	1.48884e+07
AT3G09840	FWD	58	58	3890.55	1;2;3;4	4	Wild Type	Columbia (Col-0)	ED	GEL2	1.44109e+07
AT3G09840	FWD	58	58	3890.55	1;2;3;4	4	Wild Type	Columbia (Col-0)	ED	GEL2	1.46965e+07
AT3G09840	FWD	58	58	3890.55	1;2;3;4	4	prr7-3 ppr9-1	Columbia (Col-0)	EN	GEL1	1.23718e+07
AT3G09840	FWD	58	58	3890.55	1;2;3;4	4	prr7-3 ppr9-1	Columbia (Col-0)	ED	GEL2	1.23214e+07
AT3G09840	FWD	58	58	3890.55	1;2;3;4	4	prr7-3 ppr9-1	Columbia (Col-0)	ED	GEL2	1.58994e+07
AT3G09840	FWD	58	58	3890.55	1;2;3;4	4	prr7-3 ppr9-1	Columbia (Col-0)	ED	GEL2	1.28904e+07
AT3G09840	FWD	58	58	3890.55	1;2;3;4	4	gi-201	Columbia (Col-0)	EN	GEL1	1.52524e+07
AT3G09840	FWD	58	58	3890.55	1;2;3;4	4	gi-201	Columbia (Col-0)	EN	GEL1	1.57437e+07
AT3G09840	FWD	58	58	3890.55	1;2;3;4	4	gi-201	Columbia (Col-0)	EN	GEL1	1.44702e+07
AT3G09840	FWD	58	58	3890.55	1;2;3;4	4	gi-201	Columbia (Col-0)	ED	GEL2	1.56166e+07
AT3G09840	FWD	58	58	3890.55	1;2;3;4	4	gi-201	Columbia (Col-0)	ED	GEL2	1.51991e+07
AT3G09840	FWD	58	58	3890.55	1;2;3;4	4	gi-201	Columbia (Col-0)	ED	GEL2	1.57737e+07
AT3G09840	FWD	58	58	3890.55	1;2;3;4	4	toc1-101	Columbia (Col-0)	EN	GEL1	1.62278e+07
AT3G09840	FWD	58	58	3890.55	1;2;3;4	4	toc1-101	Columbia (Col-0)	EN	GEL1	1.67064e+07
AT3G09840	FWD	58	58	3890.55	1;2;3;4	4	toc1-101	Columbia (Col-0)	EN	GEL1	1.60259e+07
AT3G09840	FWD	58	58	3890.55	1;2;3;4	4	toc1-101	Columbia (Col-0)	ED	GEL2	1.57077e+07
AT3G09840	FWD	58	58	3890.55	1;2;3;4	4	toc1-101	Columbia (Col-0)	ED	GEL2	1.50351e+07
AT3G09840	FWD	58	58	3890.55	1;2;3;4	4	toc1-101	Columbia (Col-0)	ED	GEL2	1.5259e+07
AT3G09840	FWD	58	58	3890.55	1;2;3;4	4	Wild Type	Wasilewski (WS)	EN	GEL1	1.611e+07
AT3G09840	FWD	58	58	3890.55	1;2;3;4	4	Wild Type	Wasilewski (WS)	EN	GEL1	1.55015e+07
AT3G09840	FWD	58	58	3890.55	1;2;3;4	4	Wild Type	Wasilewski (WS)	EN	GEL1	1.87104e+07
AT3G09840	FWD	58	58	3890.55	1;2;3;4	4	Wild Type	Wasilewski (WS)	ED	GEL2	1.48585e+07
AT3G09840	FWD	58	58	3890.55	1;2;3;4	4	Wild Type	Wasilewski (WS)	ED	GEL2	1.61769e+07
AT3G09840	FWD	58	58	3890.55	1;2;3;4	4	Wild Type	Wasilewski (WS)	ED	GEL2	1.55616e+07
AT3G09840	FWD	58	58	3890.55	1;2;3;4	4	lhy-21 cca1-11	Wasilewski (WS)	EN	GEL1	1.58145e+07
AT3G09840	FWD	58	58	3890.55	1;2;3;4	4	lhy-21 cca1-11	Wasilewski (WS)	EN	GEL1	1.49886e+07
AT3G09840	FWD	58	58	3890.55	1;2;3;4	4	lhy-21 cca1-11	Wasilewski (WS)	EN	GEL1	1.43719e+07
AT3G09840	FWD	58	58	3890.55	1;2;3;4	4	lhy-21 cca1-11	Wasilewski (WS)	ED	GEL2	1.60558e+07
AT3G09840	FWD	58	58	3890.55	1;2;3;4	4	lhy-21 cca1-11	Wasilewski (WS)	ED	GEL2	1.7003e+07
AT3G09840	FWD	58	58	3890.55	1;2;3;4	4	lhy-21 cca1-11	Wasilewski (WS)	ED	GEL2	1.45047e+07
AT3G09840	FWD	58	58	3890.55	1;2;3;4	4	Wild Type	Columbia (Col-0)	NA	GEL1	1.55168e+07
AT3G09840	FWD	58	58	3890.55	1;2;3;4	4	Wild Type	Columbia (Col-0)	NA	GEL2	1.46377e+07
AT4G02510	FWD	52	52	4000.67	1;2;3;4	4	Wild Type	Columbia (Col-0)	EN	GEL1	1.15249e+07
AT4G02510	FWD	52	52	4000.67	1;2;3;4	4	Wild Type	Columbia (Col-0)	EN	GEL1	1.03645e+07
AT4G02510	FWD	52	52	4000.67	1;2;3;4	4	Wild Type	Columbia (Col-0)	EN	GEL1	1.02849e+07
AT4G02510	FWD	52	52	4000.67	1;2;3;4	4	Wild Type	Columbia (Col-0)	ED	GEL1	8.95209e+06
AT4G02510	FWD	52	52	4000.67	1;2;3;4	4	Wild Type	Columbia (Col-0)	ED	GEL2	7.67313e+06
AT4G02510	FWD	52	52	4000.67	1;2;3;4	4	Wild Type	Columbia (Col-0)	ED	GEL2	9.61936e+06
AT4G02510	FWD	52	52	4000.67	1;2;3;4	4	prr7-3 ppr9-1	Columbia (Col-0)	EN	GEL1	6.5967e+06
AT4G02510	FWD	52	52	4000.67	1;2;3;4	4	prr7-3 ppr9-1	Columbia (Col-0)	ED	GEL2	5.74181e+06
AT4G02510	FWD	52	52	4000.67	1;2;3;4	4	prr7-3 ppr9-1	Columbia (Col-0)	ED	GEL2	8.30321e+06
AT4G02510	FWD	52	52	4000.67	1;2;3;4	4	prr7-3 ppr9-1	Columbia (Col-0)	ED	GEL2	4.92205e+06
AT4G02510	FWD	52	52	4000.67	1;2;3;4	4	gi-201	Columbia (Col-0)	EN	GEL1	1.02753e+07
AT4G02510	FWD	52	52	4000.67	1;2;3;4	4	gi-201	Columbia (Col-0)	EN	GEL1	1.10562e+07
AT4G02510	FWD	52	52	4000.67	1;2;3;4	4	gi-201	Columbia (Col-0)	EN	GEL1	9.16463e+06
AT4G02510	FWD	52	52	4000.67	1;2;3;4	4	gi-201	Columbia (Col-0)	ED	GEL2	9.7217e+06
AT4G02510	FWD	52	52	4000.67	1;2;3;4	4	gi-201	Columbia (Col-0)	ED	GEL2	9.37394e+06
AT4G02510	FWD	52	52	4000.67	1;2;3;4	4	gi-201	Columbia (Col-0)	ED	GEL2	1.04337e+07
AT4G02510	FWD	52	52	4000.67	1;2;3;4	4	toc1-101	Columbia (Col-0)	EN	GEL1	1.19126e+07
AT4G02510	FWD	52	52	4000.67	1;2;3;4	4	toc1-101	Columbia (Col-0)	EN	GEL1	1.18296e+07
AT4G02510	FWD	52	52	4000.67	1;2;3;4	4	toc1-101	Columbia (Col-0)	EN	GEL1	1.07992e+07
AT4G02510	FWD	52	52	4000.67	1;2;3;4	4	toc1-101	Columbia (Col-0)	ED	GEL2	8.24492e+06
AT4G02510	FWD	52	52	4000.67	1;2;3;4	4	toc1-101	Columbia (Col-0)	ED	GEL2	8.05921e+06
AT4G02510	FWD	52	52	4000.67	1;2;3;4	4	toc1-101	Columbia (Col-0)	ED	GEL2	9.55793e+06
AT4G02510	FWD	52	52	4000.67	1;2;3;4	4	Wild Type	Wasilewski (WS)	EN	GEL1	9.5812e+06
AT4G02510	FWD	52	52	4000.67	1;2;3;4	4	Wild Type	Wasilewski (WS)	EN	GEL1	8.67996e+06
AT4G02510	FWD	52	52	4000.67	1;2;3;4	4	Wild Type	Wasilewski (WS)	EN	GEL1	1.60754e+07
AT4G02510	FWD	52	52	4000.67	1;2;3;4	4	Wild Type	Wasilewski (WS)	ED	GEL2	8.61637e+06
AT4G02510	FWD	52	52	4000.67	1;2;3;4	4	Wild Type	Wasilewski (WS)	ED	GEL2	9.68157e+06
AT4G02510	FWD	52	52	4000.67	1;2;3;4	4	Wild Type	Wasilewski (WS)	ED	GEL2	9.76991e+06
AT4G02510	FWD	52	52	4000.67	1;2;3;4	4	lhy-21 cca1-11	Wasilewski (WS)	EN	GEL1	1.16816e+07
AT4G02510	FWD	52	52	4000.67	1;2;3;4	4	lhy-21 cca1-11	Wasilewski (WS)	EN	GEL1	1.01517e+07
AT4G02510	FWD	52	52	4000.67	1;2;3;4	4	lhy-21 cca1-11	Wasilewski (WS)	EN	GEL1	8.15516e+06
AT4G02510	FWD	52	52	4000.67	1;2;3;4	4	lhy-21 cca1-11	Wasilewski (WS)	ED	GEL2	9.47263e+06
AT4G02510	FWD	52	52	4000.67	1;2;3;4	4	lhy-21 cca1-11	Wasilewski (WS)	ED	GEL2	9.08311e+06
AT4G02510	FWD	52	52	4000.67	1;2;3;4	4	lhy-21 cca1-11	Wasilewski (WS)	ED	GEL2	9.24805e+06
AT4G02510	FWD	52	52	4000.67	1;2;3;4	4	Wild Type	Columbia (Col-0)	NA	GEL1	9.80797e+06
AT4G02510	FWD	52	52	4000.67	1;2;3;4	4	Wild Type	Columbia (Col-0)	NA	GEL2	8.69082e+06
AT1G20960	FWD	51	51	2946.22	1	1	Wild Type	Columbia (Col-0)	EN	GEL1	3.62464e+06
AT1G20960	FWD	51	51	2946.22	1	1	Wild Type	Columbia (Col-0)	EN	GEL1	3.72651e+06
AT1G20960	FWD	51	51	2946.22	1	1	Wild Type	Columbia (Col-0)	EN	GEL1	3.40286e+06
AT1G20960	FWD	51	51	2946.22	1	1	Wild Type	Columbia (Col-0)	ED	GEL1	3.21767e+06
AT1G20960	FWD	51	51	2946.22	1	1	Wild Type	Columbia (Col-0)	ED	GEL2	3.03292e+06
AT1G20960	FWD	51	51	2946.22	1	1	Wild Type	Columbia (Col-0)	ED	GEL2	3.4974e+06
AT1G20960	FWD	51	51	2946.22	1	1	prr7-3 ppr9-1	Columbia (Col-0)	EN	GEL1	2.3267e+06
AT1G20960	FWD	51	51	2946.22	1	1	prr7-3 ppr9-1	Columbia (Col-0)	ED	GEL2	2.35287e+06
AT1G20960	FWD	51	51	2946.22	1	1	prr7-3 ppr9-1	Columbia (Col-0)	ED	GEL2	3.57621e+06
AT1G20960	FWD	51	51	2946.22	1	1	prr7-3 ppr9-1	Columbia (Col-0)	ED	GEL2	2.05671e+06
AT1G20960	FWD	51	51	2946.22	1	1	gi-201	Columbia (Col-0)	EN	GEL1	3.28099e+06
AT1G20960	FWD	51	51	2946.22	1	1	gi-201	Columbia (Col-0)	EN	GEL1	3.52624e+06
AT1G20960	FWD	51	51	2946.22	1	1	gi-201	Columbia (Col-0)	EN	GEL1	3.26067e+06
AT1G20960	FWD	51	51	2946.22	1	1	gi-201	Columbia (Col-0)	ED	GEL2	3.84962e+06
AT1G20960	FWD	51	51	2946.22	1	1	gi-201	Columbia (Col-0)	ED	GEL2	3.41863e+06
AT1G20960	FWD	51	51	2946.22	1	1	gi-201	Columbia (Col-0)	ED	GEL2	3.91972e+06
AT1G20960	FWD	51	51	2946.22	1	1	toc1-101	Columbia (Col-0)	EN	GEL1	4.02702e+06
AT1G20960	FWD	51	51	2946.22	1	1	toc1-101	Columbia (Col-0)	EN	GEL1	3.79468e+06
AT1G20960	FWD	51	51	2946.22	1	1	toc1-101	Columbia (Col-0)	EN	GEL1	3.66145e+06
AT1G20960	FWD	51	51	2946.22	1	1	toc1-101	Columbia (Col-0)	ED	GEL2	3.40872e+06
AT1G20960	FWD	51	51	2946.22	1	1	toc1-101	Columbia (Col-0)	ED	GEL2	3.00195e+06
AT1G20960	FWD	51	51	2946.22	1	1	toc1-101	Columbia (Col-0)	ED	GEL2	3.5936e+06
AT1G20960	FWD	51	51	2946.22	1	1	Wild Type	Wasilewski (WS)	EN	GEL1	2.90707e+06
AT1G20960	FWD	51	51	2946.22	1	1	Wild Type	Wasilewski (WS)	EN	GEL1	2.64025e+06
AT1G20960	FWD	51	51	2946.22	1	1	Wild Type	Wasilewski (WS)	EN	GEL1	4.75325e+06
AT1G20960	FWD	51	51	2946.22	1	1	Wild Type	Wasilewski (WS)	ED	GEL2	3.44724e+06
AT1G20960	FWD	51	51	2946.22	1	1	Wild Type	Wasilewski (WS)	ED	GEL2	3.95157e+06
AT1G20960	FWD	51	51	2946.22	1	1	Wild Type	Wasilewski (WS)	ED	GEL2	3.2956e+06
AT1G20960	FWD	51	51	2946.22	1	1	lhy-21 cca1-11	Wasilewski (WS)	EN	GEL1	3.42499e+06
AT1G20960	FWD	51	51	2946.22	1	1	lhy-21 cca1-11	Wasilewski (WS)	EN	GEL1	3.20196e+06
AT1G20960	FWD	51	51	2946.22	1	1	lhy-21 cca1-11	Wasilewski (WS)	EN	GEL1	3.00961e+06
AT1G20960	FWD	51	51	2946.22	1	1	lhy-21 cca1-11	Wasilewski (WS)	ED	GEL2	3.2792e+06
AT1G20960	FWD	51	51	2946.22	1	1	lhy-21 cca1-11	Wasilewski (WS)	ED	GEL2	3.52709e+06
AT1G20960	FWD	51	51	2946.22	1	1	lhy-21 cca1-11	Wasilewski (WS)	ED	GEL2	3.47614e+06
AT1G20960	FWD	51	51	2946.22	1	1	Wild Type	Columbia (Col-0)	NA	GEL1	3.59967e+06
AT1G20960	FWD	51	51	2946.22	1	1	Wild Type	Columbia (Col-0)	NA	GEL2	3.48538e+06
AT4G01800	FWD	52	51	3733.96	1;2	2	Wild Type	Columbia (Col-0)	EN	GEL1	8.36338e+06
AT4G01800	FWD	52	51	3733.96	1;2	2	Wild Type	Columbia (Col-0)	EN	GEL1	8.20769e+06
AT4G01800	FWD	52	51	3733.96	1;2	2	Wild Type	Columbia (Col-0)	EN	GEL1	8.26403e+06
AT4G01800	FWD	52	51	3733.96	1;2	2	Wild Type	Columbia (Col-0)	ED	GEL1	8.18618e+06
AT4G01800	FWD	52	51	3733.96	1;2	2	Wild Type	Columbia (Col-0)	ED	GEL2	7.99717e+06
AT4G01800	FWD	52	51	3733.96	1;2	2	Wild Type	Columbia (Col-0)	ED	GEL2	8.22322e+06
AT4G01800	FWD	52	51	3733.96	1;2	2	prr7-3 ppr9-1	Columbia (Col-0)	EN	GEL1	6.27732e+06
AT4G01800	FWD	52	51	3733.96	1;2	2	prr7-3 ppr9-1	Columbia (Col-0)	ED	GEL2	6.67042e+06
AT4G01800	FWD	52	51	3733.96	1;2	2	prr7-3 ppr9-1	Columbia (Col-0)	ED	GEL2	8.15255e+06
AT4G01800	FWD	52	51	3733.96	1;2	2	prr7-3 ppr9-1	Columbia (Col-0)	ED	GEL2	6.39014e+06
AT4G01800	FWD	52	51	3733.96	1;2	2	gi-201	Columbia (Col-0)	EN	GEL1	7.88744e+06
AT4G01800	FWD	52	51	3733.96	1;2	2	gi-201	Columbia (Col-0)	EN	GEL1	8.35582e+06
AT4G01800	FWD	52	51	3733.96	1;2	2	gi-201	Columbia (Col-0)	EN	GEL1	7.48641e+06
AT4G01800	FWD	52	51	3733.96	1;2	2	gi-201	Columbia (Col-0)	ED	GEL2	8.6257e+06
AT4G01800	FWD	52	51	3733.96	1;2	2	gi-201	Columbia (Col-0)	ED	GEL2	8.19425e+06
AT4G01800	FWD	52	51	3733.96	1;2	2	gi-201	Columbia (Col-0)	ED	GEL2	9.26237e+06
AT4G01800	FWD	52	51	3733.96	1;2	2	toc1-101	Columbia (Col-0)	EN	GEL1	8.47914e+06
AT4G01800	FWD	52	51	3733.96	1;2	2	toc1-101	Columbia (Col-0)	EN	GEL1	8.46645e+06
AT4G01800	FWD	52	51	3733.96	1;2	2	toc1-101	Columbia (Col-0)	EN	GEL1	7.7531e+06
AT4G01800	FWD	52	51	3733.96	1;2	2	toc1-101	Columbia (Col-0)	ED	GEL2	8.09795e+06
AT4G01800	FWD	52	51	3733.96	1;2	2	toc1-101	Columbia (Col-0)	ED	GEL2	7.87593e+06
AT4G01800	FWD	52	51	3733.96	1;2	2	toc1-101	Columbia (Col-0)	ED	GEL2	8.60545e+06
AT4G01800	FWD	52	51	3733.96	1;2	2	Wild Type	Wasilewski (WS)	EN	GEL1	7.29126e+06
AT4G01800	FWD	52	51	3733.96	1;2	2	Wild Type	Wasilewski (WS)	EN	GEL1	7.16619e+06
AT4G01800	FWD	52	51	3733.96	1;2	2	Wild Type	Wasilewski (WS)	EN	GEL1	9.61925e+06
AT4G01800	FWD	52	51	3733.96	1;2	2	Wild Type	Wasilewski (WS)	ED	GEL2	7.79914e+06
AT4G01800	FWD	52	51	3733.96	1;2	2	Wild Type	Wasilewski (WS)	ED	GEL2	8.09375e+06
AT4G01800	FWD	52	51	3733.96	1;2	2	Wild Type	Wasilewski (WS)	ED	GEL2	7.94827e+06
AT4G01800	FWD	52	51	3733.96	1;2	2	lhy-21 cca1-11	Wasilewski (WS)	EN	GEL1	8.14457e+06
AT4G01800	FWD	52	51	3733.96	1;2	2	lhy-21 cca1-11	Wasilewski (WS)	EN	GEL1	7.90523e+06
AT4G01800	FWD	52	51	3733.96	1;2	2	lhy-21 cca1-11	Wasilewski (WS)	EN	GEL1	7.8064e+06
AT4G01800	FWD	52	51	3733.96	1;2	2	lhy-21 cca1-11	Wasilewski (WS)	ED	GEL2	8.4199e+06
AT4G01800	FWD	52	51	3733.96	1;2	2	lhy-21 cca1-11	Wasilewski (WS)	ED	GEL2	9.17741e+06
AT4G01800	FWD	52	51	3733.96	1;2	2	lhy-21 cca1-11	Wasilewski (WS)	ED	GEL2	6.80133e+06
AT4G01800	FWD	52	51	3733.96	1;2	2	Wild Type	Columbia (Col-0)	NA	GEL1	7.88035e+06
AT4G01800	FWD	52	51	3733.96	1;2	2	Wild Type	Columbia (Col-0)	NA	GEL2	7.62995e+06
AT2G32240	FWD	49	46	2927.82	1;2;7	3	Wild Type	Columbia (Col-0)	EN	GEL1	3.68372e+06
AT2G32240	FWD	49	46	2927.82	1;2;7	3	Wild Type	Columbia (Col-0)	EN	GEL1	3.3531e+06
AT2G32240	FWD	49	46	2927.82	1;2;7	3	Wild Type	Columbia (Col-0)	EN	GEL1	3.02669e+06
AT2G32240	FWD	49	46	2927.82	1;2;7	3	Wild Type	Columbia (Col-0)	ED	GEL1	3.27667e+06
AT2G32240	FWD	49	46	2927.82	1;2;7	3	Wild Type	Columbia (Col-0)	ED	GEL2	3.58994e+06
AT2G32240	FWD	49	46	2927.82	1;2;7	3	Wild Type	Columbia (Col-0)	ED	GEL2	3.03453e+06
AT2G32240	FWD	49	46	2927.82	1;2;7	3	prr7-3 ppr9-1	Columbia (Col-0)	EN	GEL1	2.41729e+06
AT2G32240	FWD	49	46	2927.82	1;2;7	3	prr7-3 ppr9-1	Columbia (Col-0)	ED	GEL2	2.27975e+06
AT2G32240	FWD	49	46	2927.82	1;2;7	3	prr7-3 ppr9-1	Columbia (Col-0)	ED	GEL2	3.15804e+06
AT2G32240	FWD	49	46	2927.82	1;2;7	3	prr7-3 ppr9-1	Columbia (Col-0)	ED	GEL2	2.11451e+06
AT2G32240	FWD	49	46	2927.82	1;2;7	3	gi-201	Columbia (Col-0)	EN	GEL1	2.87426e+06
AT2G32240	FWD	49	46	2927.82	1;2;7	3	gi-201	Columbia (Col-0)	EN	GEL1	3.0432e+06
AT2G32240	FWD	49	46	2927.82	1;2;7	3	gi-201	Columbia (Col-0)	EN	GEL1	2.9909e+06
AT2G32240	FWD	49	46	2927.82	1;2;7	3	gi-201	Columbia (Col-0)	ED	GEL2	3.39369e+06
AT2G32240	FWD	49	46	2927.82	1;2;7	3	gi-201	Columbia (Col-0)	ED	GEL2	3.32466e+06
AT2G32240	FWD	49	46	2927.82	1;2;7	3	gi-201	Columbia (Col-0)	ED	GEL2	3.38488e+06
AT2G32240	FWD	49	46	2927.82	1;2;7	3	toc1-101	Columbia (Col-0)	EN	GEL1	3.01968e+06
AT2G32240	FWD	49	46	2927.82	1;2;7	3	toc1-101	Columbia (Col-0)	EN	GEL1	3.12054e+06
AT2G32240	FWD	49	46	2927.82	1;2;7	3	toc1-101	Columbia (Col-0)	EN	GEL1	3.01873e+06
AT2G32240	FWD	49	46	2927.82	1;2;7	3	toc1-101	Columbia (Col-0)	ED	GEL2	3.0594e+06
AT2G32240	FWD	49	46	2927.82	1;2;7	3	toc1-101	Columbia (Col-0)	ED	GEL2	2.93313e+06
AT2G32240	FWD	49	46	2927.82	1;2;7	3	toc1-101	Columbia (Col-0)	ED	GEL2	2.75411e+06
AT2G32240	FWD	49	46	2927.82	1;2;7	3	Wild Type	Wasilewski (WS)	EN	GEL1	2.72377e+06
AT2G32240	FWD	49	46	2927.82	1;2;7	3	Wild Type	Wasilewski (WS)	EN	GEL1	2.80487e+06
AT2G32240	FWD	49	46	2927.82	1;2;7	3	Wild Type	Wasilewski (WS)	EN	GEL1	3.77881e+06
AT2G32240	FWD	49	46	2927.82	1;2;7	3	Wild Type	Wasilewski (WS)	ED	GEL2	3.01152e+06
AT2G32240	FWD	49	46	2927.82	1;2;7	3	Wild Type	Wasilewski (WS)	ED	GEL2	3.31475e+06
AT2G32240	FWD	49	46	2927.82	1;2;7	3	Wild Type	Wasilewski (WS)	ED	GEL2	3.10839e+06
AT2G32240	FWD	49	46	2927.82	1;2;7	3	lhy-21 cca1-11	Wasilewski (WS)	EN	GEL1	3.17846e+06
AT2G32240	FWD	49	46	2927.82	1;2;7	3	lhy-21 cca1-11	Wasilewski (WS)	EN	GEL1	3.17208e+06
AT2G32240	FWD	49	46	2927.82	1;2;7	3	lhy-21 cca1-11	Wasilewski (WS)	EN	GEL1	3.00475e+06
AT2G32240	FWD	49	46	2927.82	1;2;7	3	lhy-21 cca1-11	Wasilewski (WS)	ED	GEL2	3.03624e+06
AT2G32240	FWD	49	46	2927.82	1;2;7	3	lhy-21 cca1-11	Wasilewski (WS)	ED	GEL2	3.30952e+06
AT2G32240	FWD	49	46	2927.82	1;2;7	3	lhy-21 cca1-11	Wasilewski (WS)	ED	GEL2	2.93843e+06
AT2G32240	FWD	49	46	2927.82	1;2;7	3	Wild Type	Columbia (Col-0)	NA	GEL1	4.05614e+06
AT2G32240	FWD	49	46	2927.82	1;2;7	3	Wild Type	Columbia (Col-0)	NA	GEL2	3.71943e+06
AT5G17920	FWD	48	47	3916.59	1;2;3;4;5;6;7	7	Wild Type	Columbia (Col-0)	EN	GEL1	1.08329e+08
AT5G17920	FWD	48	47	3916.59	1;2;3;4;5;6;7	7	Wild Type	Columbia (Col-0)	EN	GEL1	1.09152e+08
AT5G17920	FWD	48	47	3916.59	1;2;3;4;5;6;7	7	Wild Type	Columbia (Col-0)	EN	GEL1	1.11133e+08
AT5G17920	FWD	48	47	3916.59	1;2;3;4;5;6;7	7	Wild Type	Columbia (Col-0)	ED	GEL1	1.08129e+08
AT5G17920	FWD	48	47	3916.59	1;2;3;4;5;6;7	7	Wild Type	Columbia (Col-0)	ED	GEL2	1.07335e+08
AT5G17920	FWD	48	47	3916.59	1;2;3;4;5;6;7	7	Wild Type	Columbia (Col-0)	ED	GEL2	1.02849e+08
AT5G17920	FWD	48	47	3916.59	1;2;3;4;5;6;7	7	prr7-3 ppr9-1	Columbia (Col-0)	EN	GEL1	9.13607e+07
AT5G17920	FWD	48	47	3916.59	1;2;3;4;5;6;7	7	prr7-3 ppr9-1	Columbia (Col-0)	ED	GEL2	9.52293e+07
AT5G17920	FWD	48	47	3916.59	1;2;3;4;5;6;7	7	prr7-3 ppr9-1	Columbia (Col-0)	ED	GEL2	1.17604e+08
AT5G17920	FWD	48	47	3916.59	1;2;3;4;5;6;7	7	prr7-3 ppr9-1	Columbia (Col-0)	ED	GEL2	8.6376e+07
AT5G17920	FWD	48	47	3916.59	1;2;3;4;5;6;7	7	gi-201	Columbia (Col-0)	EN	GEL1	1.12836e+08
AT5G17920	FWD	48	47	3916.59	1;2;3;4;5;6;7	7	gi-201	Columbia (Col-0)	EN	GEL1	1.12809e+08
AT5G17920	FWD	48	47	3916.59	1;2;3;4;5;6;7	7	gi-201	Columbia (Col-0)	EN	GEL1	1.05142e+08
AT5G17920	FWD	48	47	3916.59	1;2;3;4;5;6;7	7	gi-201	Columbia (Col-0)	ED	GEL2	1.11919e+08
AT5G17920	FWD	48	47	3916.59	1;2;3;4;5;6;7	7	gi-201	Columbia (Col-0)	ED	GEL2	1.14886e+08
AT5G17920	FWD	48	47	3916.59	1;2;3;4;5;6;7	7	gi-201	Columbia (Col-0)	ED	GEL2	1.05672e+08
AT5G17920	FWD	48	47	3916.59	1;2;3;4;5;6;7	7	toc1-101	Columbia (Col-0)	EN	GEL1	1.05719e+08
AT5G17920	FWD	48	47	3916.59	1;2;3;4;5;6;7	7	toc1-101	Columbia (Col-0)	EN	GEL1	1.11029e+08
AT5G17920	FWD	48	47	3916.59	1;2;3;4;5;6;7	7	toc1-101	Columbia (Col-0)	EN	GEL1	1.06485e+08
AT5G17920	FWD	48	47	3916.59	1;2;3;4;5;6;7	7	toc1-101	Columbia (Col-0)	ED	GEL2	1.07853e+08
AT5G17920	FWD	48	47	3916.59	1;2;3;4;5;6;7	7	toc1-101	Columbia (Col-0)	ED	GEL2	9.88839e+07
AT5G17920	FWD	48	47	3916.59	1;2;3;4;5;6;7	7	toc1-101	Columbia (Col-0)	ED	GEL2	1.0167e+08
AT5G17920	FWD	48	47	3916.59	1;2;3;4;5;6;7	7	Wild Type	Wasilewski (WS)	EN	GEL1	1.01367e+08
AT5G17920	FWD	48	47	3916.59	1;2;3;4;5;6;7	7	Wild Type	Wasilewski (WS)	EN	GEL1	9.74618e+07
AT5G17920	FWD	48	47	3916.59	1;2;3;4;5;6;7	7	Wild Type	Wasilewski (WS)	EN	GEL1	1.04547e+08
AT5G17920	FWD	48	47	3916.59	1;2;3;4;5;6;7	7	Wild Type	Wasilewski (WS)	ED	GEL2	9.00536e+07
AT5G17920	FWD	48	47	3916.59	1;2;3;4;5;6;7	7	Wild Type	Wasilewski (WS)	ED	GEL2	9.31762e+07
AT5G17920	FWD	48	47	3916.59	1;2;3;4;5;6;7	7	Wild Type	Wasilewski (WS)	ED	GEL2	8.30804e+07
AT5G17920	FWD	48	47	3916.59	1;2;3;4;5;6;7	7	lhy-21 cca1-11	Wasilewski (WS)	EN	GEL1	9.63524e+07
AT5G17920	FWD	48	47	3916.59	1;2;3;4;5;6;7	7	lhy-21 cca1-11	Wasilewski (WS)	EN	GEL1	9.47072e+07
AT5G17920	FWD	48	47	3916.59	1;2;3;4;5;6;7	7	lhy-21 cca1-11	Wasilewski (WS)	EN	GEL1	8.34401e+07
AT5G17920	FWD	48	47	3916.59	1;2;3;4;5;6;7	7	lhy-21 cca1-11	Wasilewski (WS)	ED	GEL2	8.43743e+07
AT5G17920	FWD	48	47	3916.59	1;2;3;4;5;6;7	7	lhy-21 cca1-11	Wasilewski (WS)	ED	GEL2	9.19008e+07
AT5G17920	FWD	48	47	3916.59	1;2;3;4;5;6;7	7	lhy-21 cca1-11	Wasilewski (WS)	ED	GEL2	8.33001e+07
AT5G17920	FWD	48	47	3916.59	1;2;3;4;5;6;7	7	Wild Type	Columbia (Col-0)	NA	GEL1	1.14848e+08
AT5G17920	FWD	48	47	3916.59	1;2;3;4;5;6;7	7	Wild Type	Columbia (Col-0)	NA	GEL2	1.07755e+08
AT1G10760	FWD	51	50	3127.75	1;2;4	3	Wild Type	Columbia (Col-0)	EN	GEL1	9.06072e+06
AT1G10760	FWD	51	50	3127.75	1;2;4	3	Wild Type	Columbia (Col-0)	EN	GEL1	8.5873e+06
AT1G10760	FWD	51	50	3127.75	1;2;4	3	Wild Type	Columbia (Col-0)	EN	GEL1	8.40731e+06
AT1G10760	FWD	51	50	3127.75	1;2;4	3	Wild Type	Columbia (Col-0)	ED	GEL1	8.83825e+06
AT1G10760	FWD	51	50	3127.75	1;2;4	3	Wild Type	Columbia (Col-0)	ED	GEL2	9.36523e+06
AT1G10760	FWD	51	50	3127.75	1;2;4	3	Wild Type	Columbia (Col-0)	ED	GEL2	9.07858e+06
AT1G10760	FWD	51	50	3127.75	1;2;4	3	prr7-3 ppr9-1	Columbia (Col-0)	EN	GEL1	6.75717e+06
AT1G10760	FWD	51	50	3127.75	1;2;4	3	prr7-3 ppr9-1	Columbia (Col-0)	ED	GEL2	6.88001e+06
AT1G10760	FWD	51	50	3127.75	1;2;4	3	prr7-3 ppr9-1	Columbia (Col-0)	ED	GEL2	9.19917e+06
AT1G10760	FWD	51	50	3127.75	1;2;4	3	prr7-3 ppr9-1	Columbia (Col-0)	ED	GEL2	6.63715e+06
AT1G10760	FWD	51	50	3127.75	1;2;4	3	gi-201	Columbia (Col-0)	EN	GEL1	8.89525e+06
AT1G10760	FWD	51	50	3127.75	1;2;4	3	gi-201	Columbia (Col-0)	EN	GEL1	9.65702e+06
AT1G10760	FWD	51	50	3127.75	1;2;4	3	gi-201	Columbia (Col-0)	EN	GEL1	8.73877e+06
AT1G10760	FWD	51	50	3127.75	1;2;4	3	gi-201	Columbia (Col-0)	ED	GEL2	1.01234e+07
AT1G10760	FWD	51	50	3127.75	1;2;4	3	gi-201	Columbia (Col-0)	ED	GEL2	1.02907e+07
AT1G10760	FWD	51	50	3127.75	1;2;4	3	gi-201	Columbia (Col-0)	ED	GEL2	1.17989e+07
AT1G10760	FWD	51	50	3127.75	1;2;4	3	toc1-101	Columbia (Col-0)	EN	GEL1	9.91242e+06
AT1G10760	FWD	51	50	3127.75	1;2;4	3	toc1-101	Columbia (Col-0)	EN	GEL1	1.02758e+07
AT1G10760	FWD	51	50	3127.75	1;2;4	3	toc1-101	Columbia (Col-0)	EN	GEL1	9.84951e+06
AT1G10760	FWD	51	50	3127.75	1;2;4	3	toc1-101	Columbia (Col-0)	ED	GEL2	1.03069e+07
AT1G10760	FWD	51	50	3127.75	1;2;4	3	toc1-101	Columbia (Col-0)	ED	GEL2	1.02254e+07
AT1G10760	FWD	51	50	3127.75	1;2;4	3	toc1-101	Columbia (Col-0)	ED	GEL2	1.07022e+07
AT1G10760	FWD	51	50	3127.75	1;2;4	3	Wild Type	Wasilewski (WS)	EN	GEL1	8.33932e+06
AT1G10760	FWD	51	50	3127.75	1;2;4	3	Wild Type	Wasilewski (WS)	EN	GEL1	8.77785e+06
AT1G10760	FWD	51	50	3127.75	1;2;4	3	Wild Type	Wasilewski (WS)	EN	GEL1	1.23378e+07
AT1G10760	FWD	51	50	3127.75	1;2;4	3	Wild Type	Wasilewski (WS)	ED	GEL2	9.38471e+06
AT1G10760	FWD	51	50	3127.75	1;2;4	3	Wild Type	Wasilewski (WS)	ED	GEL2	1.10387e+07
AT1G10760	FWD	51	50	3127.75	1;2;4	3	Wild Type	Wasilewski (WS)	ED	GEL2	9.78483e+06
AT1G10760	FWD	51	50	3127.75	1;2;4	3	lhy-21 cca1-11	Wasilewski (WS)	EN	GEL1	8.0764e+06
AT1G10760	FWD	51	50	3127.75	1;2;4	3	lhy-21 cca1-11	Wasilewski (WS)	EN	GEL1	8.1332e+06
AT1G10760	FWD	51	50	3127.75	1;2;4	3	lhy-21 cca1-11	Wasilewski (WS)	EN	GEL1	7.45956e+06
AT1G10760	FWD	51	50	3127.75	1;2;4	3	lhy-21 cca1-11	Wasilewski (WS)	ED	GEL2	9.02816e+06
AT1G10760	FWD	51	50	3127.75	1;2;4	3	lhy-21 cca1-11	Wasilewski (WS)	ED	GEL2	9.63299e+06
AT1G10760	FWD	51	50	3127.75	1;2;4	3	lhy-21 cca1-11	Wasilewski (WS)	ED	GEL2	8.11879e+06
AT1G10760	FWD	51	50	3127.75	1;2;4	3	Wild Type	Columbia (Col-0)	NA	GEL1	9.21049e+06
AT1G10760	FWD	51	50	3127.75	1;2;4	3	Wild Type	Columbia (Col-0)	NA	GEL2	8.97112e+06
AT1G09620	FWD	56	56	4145.64	1;2	2	Wild Type	Columbia (Col-0)	EN	GEL1	1.06706e+07
AT1G09620	FWD	56	56	4145.64	1;2	2	Wild Type	Columbia (Col-0)	EN	GEL1	1.01771e+07
AT1G09620	FWD	56	56	4145.64	1;2	2	Wild Type	Columbia (Col-0)	EN	GEL1	1.05424e+07
AT1G09620	FWD	56	56	4145.64	1;2	2	Wild Type	Columbia (Col-0)	ED	GEL1	1.00881e+07
AT1G09620	FWD	56	56	4145.64	1;2	2	Wild Type	Columbia (Col-0)	ED	GEL2	1.02074e+07
AT1G09620	FWD	56	56	4145.64	1;2	2	Wild Type	Columbia (Col-0)	ED	GEL2	1.02847e+07
AT1G09620	FWD	56	56	4145.64	1;2	2	prr7-3 ppr9-1	Columbia (Col-0)	EN	GEL1	7.28166e+06
AT1G09620	FWD	56	56	4145.64	1;2	2	prr7-3 ppr9-1	Columbia (Col-0)	ED	GEL2	8.35256e+06
AT1G09620	FWD	56	56	4145.64	1;2	2	prr7-3 ppr9-1	Columbia (Col-0)	ED	GEL2	1.00087e+07
AT1G09620	FWD	56	56	4145.64	1;2	2	prr7-3 ppr9-1	Columbia (Col-0)	ED	GEL2	8.32007e+06
AT1G09620	FWD	56	56	4145.64	1;2	2	gi-201	Columbia (Col-0)	EN	GEL1	9.33652e+06
AT1G09620	FWD	56	56	4145.64	1;2	2	gi-201	Columbia (Col-0)	EN	GEL1	1.02226e+07
AT1G09620	FWD	56	56	4145.64	1;2	2	gi-201	Columbia (Col-0)	EN	GEL1	9.45463e+06
AT1G09620	FWD	56	56	4145.64	1;2	2	gi-201	Columbia (Col-0)	ED	GEL2	1.07413e+07
AT1G09620	FWD	56	56	4145.64	1;2	2	gi-201	Columbia (Col-0)	ED	GEL2	1.02821e+07
AT1G09620	FWD	56	56	4145.64	1;2	2	gi-201	Columbia (Col-0)	ED	GEL2	1.12973e+07
AT1G09620	FWD	56	56	4145.64	1;2	2	toc1-101	Columbia (Col-0)	EN	GEL1	1.02433e+07
AT1G09620	FWD	56	56	4145.64	1;2	2	toc1-101	Columbia (Col-0)	EN	GEL1	1.08004e+07
AT1G09620	FWD	56	56	4145.64	1;2	2	toc1-101	Columbia (Col-0)	EN	GEL1	1.00167e+07
AT1G09620	FWD	56	56	4145.64	1;2	2	toc1-101	Columbia (Col-0)	ED	GEL2	1.0377e+07
AT1G09620	FWD	56	56	4145.64	1;2	2	toc1-101	Columbia (Col-0)	ED	GEL2	1.00021e+07
AT1G09620	FWD	56	56	4145.64	1;2	2	toc1-101	Columbia (Col-0)	ED	GEL2	1.03079e+07
AT1G09620	FWD	56	56	4145.64	1;2	2	Wild Type	Wasilewski (WS)	EN	GEL1	9.21441e+06
AT1G09620	FWD	56	56	4145.64	1;2	2	Wild Type	Wasilewski (WS)	EN	GEL1	8.87025e+06
AT1G09620	FWD	56	56	4145.64	1;2	2	Wild Type	Wasilewski (WS)	EN	GEL1	1.14004e+07
AT1G09620	FWD	56	56	4145.64	1;2	2	Wild Type	Wasilewski (WS)	ED	GEL2	9.60235e+06
AT1G09620	FWD	56	56	4145.64	1;2	2	Wild Type	Wasilewski (WS)	ED	GEL2	1.03034e+07
AT1G09620	FWD	56	56	4145.64	1;2	2	Wild Type	Wasilewski (WS)	ED	GEL2	9.57174e+06
AT1G09620	FWD	56	56	4145.64	1;2	2	lhy-21 cca1-11	Wasilewski (WS)	EN	GEL1	1.00453e+07
AT1G09620	FWD	56	56	4145.64	1;2	2	lhy-21 cca1-11	Wasilewski (WS)	EN	GEL1	9.94796e+06
AT1G09620	FWD	56	56	4145.64	1;2	2	lhy-21 cca1-11	Wasilewski (WS)	EN	GEL1	9.8469e+06
AT1G09620	FWD	56	56	4145.64	1;2	2	lhy-21 cca1-11	Wasilewski (WS)	ED	GEL2	1.05368e+07
AT1G09620	FWD	56	56	4145.64	1;2	2	lhy-21 cca1-11	Wasilewski (WS)	ED	GEL2	1.11667e+07
AT1G09620	FWD	56	56	4145.64	1;2	2	lhy-21 cca1-11	Wasilewski (WS)	ED	GEL2	8.82368e+06
AT1G09620	FWD	56	56	4145.64	1;2	2	Wild Type	Columbia (Col-0)	NA	GEL1	1.0198e+07
AT1G09620	FWD	56	56	4145.64	1;2	2	Wild Type	Columbia (Col-0)	NA	GEL2	1.06869e+07
AT1G71220	FWD	51	50	2747.03	1;2	2	Wild Type	Columbia (Col-0)	EN	GEL1	4.93263e+06
AT1G71220	FWD	51	50	2747.03	1;2	2	Wild Type	Columbia (Col-0)	EN	GEL1	4.03556e+06
AT1G71220	FWD	51	50	2747.03	1;2	2	Wild Type	Columbia (Col-0)	EN	GEL1	4.12705e+06
AT1G71220	FWD	51	50	2747.03	1;2	2	Wild Type	Columbia (Col-0)	ED	GEL1	3.7371e+06
AT1G71220	FWD	51	50	2747.03	1;2	2	Wild Type	Columbia (Col-0)	ED	GEL2	3.78984e+06
AT1G71220	FWD	51	50	2747.03	1;2	2	Wild Type	Columbia (Col-0)	ED	GEL2	3.99249e+06
AT1G71220	FWD	51	50	2747.03	1;2	2	prr7-3 ppr9-1	Columbia (Col-0)	EN	GEL1	2.69202e+06
AT1G71220	FWD	51	50	2747.03	1;2	2	prr7-3 ppr9-1	Columbia (Col-0)	ED	GEL2	2.85393e+06
AT1G71220	FWD	51	50	2747.03	1;2	2	prr7-3 ppr9-1	Columbia (Col-0)	ED	GEL2	4.37952e+06
AT1G71220	FWD	51	50	2747.03	1;2	2	prr7-3 ppr9-1	Columbia (Col-0)	ED	GEL2	2.77474e+06
AT1G71220	FWD	51	50	2747.03	1;2	2	gi-201	Columbia (Col-0)	EN	GEL1	4.00929e+06
AT1G71220	FWD	51	50	2747.03	1;2	2	gi-201	Columbia (Col-0)	EN	GEL1	4.36533e+06
AT1G71220	FWD	51	50	2747.03	1;2	2	gi-201	Columbia (Col-0)	EN	GEL1	3.75894e+06
AT1G71220	FWD	51	50	2747.03	1;2	2	gi-201	Columbia (Col-0)	ED	GEL2	4.5165e+06
AT1G71220	FWD	51	50	2747.03	1;2	2	gi-201	Columbia (Col-0)	ED	GEL2	4.27202e+06
AT1G71220	FWD	51	50	2747.03	1;2	2	gi-201	Columbia (Col-0)	ED	GEL2	5.11179e+06
AT1G71220	FWD	51	50	2747.03	1;2	2	toc1-101	Columbia (Col-0)	EN	GEL1	4.2549e+06
AT1G71220	FWD	51	50	2747.03	1;2	2	toc1-101	Columbia (Col-0)	EN	GEL1	4.11425e+06
AT1G71220	FWD	51	50	2747.03	1;2	2	toc1-101	Columbia (Col-0)	EN	GEL1	3.87479e+06
AT1G71220	FWD	51	50	2747.03	1;2	2	toc1-101	Columbia (Col-0)	ED	GEL2	3.91351e+06
AT1G71220	FWD	51	50	2747.03	1;2	2	toc1-101	Columbia (Col-0)	ED	GEL2	3.85896e+06
AT1G71220	FWD	51	50	2747.03	1;2	2	toc1-101	Columbia (Col-0)	ED	GEL2	4.29005e+06
AT1G71220	FWD	51	50	2747.03	1;2	2	Wild Type	Wasilewski (WS)	EN	GEL1	3.04467e+06
AT1G71220	FWD	51	50	2747.03	1;2	2	Wild Type	Wasilewski (WS)	EN	GEL1	2.91171e+06
AT1G71220	FWD	51	50	2747.03	1;2	2	Wild Type	Wasilewski (WS)	EN	GEL1	4.50972e+06
AT1G71220	FWD	51	50	2747.03	1;2	2	Wild Type	Wasilewski (WS)	ED	GEL2	3.11025e+06
AT1G71220	FWD	51	50	2747.03	1;2	2	Wild Type	Wasilewski (WS)	ED	GEL2	3.93643e+06
AT1G71220	FWD	51	50	2747.03	1;2	2	Wild Type	Wasilewski (WS)	ED	GEL2	3.40326e+06
AT1G71220	FWD	51	50	2747.03	1;2	2	lhy-21 cca1-11	Wasilewski (WS)	EN	GEL1	3.3022e+06
AT1G71220	FWD	51	50	2747.03	1;2	2	lhy-21 cca1-11	Wasilewski (WS)	EN	GEL1	3.12641e+06
AT1G71220	FWD	51	50	2747.03	1;2	2	lhy-21 cca1-11	Wasilewski (WS)	EN	GEL1	2.84231e+06
AT1G71220	FWD	51	50	2747.03	1;2	2	lhy-21 cca1-11	Wasilewski (WS)	ED	GEL2	3.35338e+06
AT1G71220	FWD	51	50	2747.03	1;2	2	lhy-21 cca1-11	Wasilewski (WS)	ED	GEL2	3.70371e+06
AT1G71220	FWD	51	50	2747.03	1;2	2	lhy-21 cca1-11	Wasilewski (WS)	ED	GEL2	3.15168e+06
AT1G71220	FWD	51	50	2747.03	1;2	2	Wild Type	Columbia (Col-0)	NA	GEL1	4.60347e+06
AT1G71220	FWD	51	50	2747.03	1;2	2	Wild Type	Columbia (Col-0)	NA	GEL2	4.49071e+06
ATCG00490	FWD	53	53	5017.98	1;2;3;4;5;6;7	7	Wild Type	Columbia (Col-0)	EN	GEL1	2506390141
ATCG00490	FWD	53	53	5017.98	1;2;3;4;5;6;7	7	Wild Type	Columbia (Col-0)	EN	GEL1	2777633053
ATCG00490	FWD	53	53	5017.98	1;2;3;4;5;6;7	7	Wild Type	Columbia (Col-0)	EN	GEL1	2560469920
ATCG00490	FWD	53	53	5017.98	1;2;3;4;5;6;7	7	Wild Type	Columbia (Col-0)	ED	GEL1	2770681806
ATCG00490	FWD	53	53	5017.98	1;2;3;4;5;6;7	7	Wild Type	Columbia (Col-0)	ED	GEL2	2622418807
ATCG00490	FWD	53	53	5017.98	1;2;3;4;5;6;7	7	Wild Type	Columbia (Col-0)	ED	GEL2	2623448335
ATCG00490	FWD	53	53	5017.98	1;2;3;4;5;6;7	7	prr7-3 ppr9-1	Columbia (Col-0)	EN	GEL1	2315509229
ATCG00490	FWD	53	53	5017.98	1;2;3;4;5;6;7	7	prr7-3 ppr9-1	Columbia (Col-0)	ED	GEL2	2173851921
ATCG00490	FWD	53	53	5017.98	1;2;3;4;5;6;7	7	prr7-3 ppr9-1	Columbia (Col-0)	ED	GEL2	2262253482
ATCG00490	FWD	53	53	5017.98	1;2;3;4;5;6;7	7	prr7-3 ppr9-1	Columbia (Col-0)	ED	GEL2	2343949410
ATCG00490	FWD	53	53	5017.98	1;2;3;4;5;6;7	7	gi-201	Columbia (Col-0)	EN	GEL1	2689629597
ATCG00490	FWD	53	53	5017.98	1;2;3;4;5;6;7	7	gi-201	Columbia (Col-0)	EN	GEL1	2405739077
ATCG00490	FWD	53	53	5017.98	1;2;3;4;5;6;7	7	gi-201	Columbia (Col-0)	EN	GEL1	2574339233
ATCG00490	FWD	53	53	5017.98	1;2;3;4;5;6;7	7	gi-201	Columbia (Col-0)	ED	GEL2	2412654468
ATCG00490	FWD	53	53	5017.98	1;2;3;4;5;6;7	7	gi-201	Columbia (Col-0)	ED	GEL2	2408977741
ATCG00490	FWD	53	53	5017.98	1;2;3;4;5;6;7	7	gi-201	Columbia (Col-0)	ED	GEL2	2348991582
ATCG00490	FWD	53	53	5017.98	1;2;3;4;5;6;7	7	toc1-101	Columbia (Col-0)	EN	GEL1	2388833955
ATCG00490	FWD	53	53	5017.98	1;2;3;4;5;6;7	7	toc1-101	Columbia (Col-0)	EN	GEL1	2289423582
ATCG00490	FWD	53	53	5017.98	1;2;3;4;5;6;7	7	toc1-101	Columbia (Col-0)	EN	GEL1	2425723337
ATCG00490	FWD	53	53	5017.98	1;2;3;4;5;6;7	7	toc1-101	Columbia (Col-0)	ED	GEL2	2504608317
ATCG00490	FWD	53	53	5017.98	1;2;3;4;5;6;7	7	toc1-101	Columbia (Col-0)	ED	GEL2	2590149512
ATCG00490	FWD	53	53	5017.98	1;2;3;4;5;6;7	7	toc1-101	Columbia (Col-0)	ED	GEL2	2499857328
ATCG00490	FWD	53	53	5017.98	1;2;3;4;5;6;7	7	Wild Type	Wasilewski (WS)	EN	GEL1	2684366532
ATCG00490	FWD	53	53	5017.98	1;2;3;4;5;6;7	7	Wild Type	Wasilewski (WS)	EN	GEL1	2799414779
ATCG00490	FWD	53	53	5017.98	1;2;3;4;5;6;7	7	Wild Type	Wasilewski (WS)	EN	GEL1	2180022393
ATCG00490	FWD	53	53	5017.98	1;2;3;4;5;6;7	7	Wild Type	Wasilewski (WS)	ED	GEL2	2633045088
ATCG00490	FWD	53	53	5017.98	1;2;3;4;5;6;7	7	Wild Type	Wasilewski (WS)	ED	GEL2	2319842431
ATCG00490	FWD	53	53	5017.98	1;2;3;4;5;6;7	7	Wild Type	Wasilewski (WS)	ED	GEL2	2451430091
ATCG00490	FWD	53	53	5017.98	1;2;3;4;5;6;7	7	lhy-21 cca1-11	Wasilewski (WS)	EN	GEL1	2558946486
ATCG00490	FWD	53	53	5017.98	1;2;3;4;5;6;7	7	lhy-21 cca1-11	Wasilewski (WS)	EN	GEL1	2678569477
ATCG00490	FWD	53	53	5017.98	1;2;3;4;5;6;7	7	lhy-21 cca1-11	Wasilewski (WS)	EN	GEL1	2534125342
ATCG00490	FWD	53	53	5017.98	1;2;3;4;5;6;7	7	lhy-21 cca1-11	Wasilewski (WS)	ED	GEL2	2513157199
ATCG00490	FWD	53	53	5017.98	1;2;3;4;5;6;7	7	lhy-21 cca1-11	Wasilewski (WS)	ED	GEL2	2452793284
ATCG00490	FWD	53	53	5017.98	1;2;3;4;5;6;7	7	lhy-21 cca1-11	Wasilewski (WS)	ED	GEL2	2673671592
ATCG00490	FWD	53	53	5017.98	1;2;3;4;5;6;7	7	Wild Type	Columbia (Col-0)	NA	GEL1	2778221215
ATCG00490	FWD	53	53	5017.98	1;2;3;4;5;6;7	7	Wild Type	Columbia (Col-0)	NA	GEL2	2615147311
AT1G63770	FWD	55	55	3717.96	1;2;3;4	4	Wild Type	Columbia (Col-0)	EN	GEL1	1.16315e+07
AT1G63770	FWD	55	55	3717.96	1;2;3;4	4	Wild Type	Columbia (Col-0)	EN	GEL1	1.11913e+07
AT1G63770	FWD	55	55	3717.96	1;2;3;4	4	Wild Type	Columbia (Col-0)	EN	GEL1	1.31091e+07
AT1G63770	FWD	55	55	3717.96	1;2;3;4	4	Wild Type	Columbia (Col-0)	ED	GEL1	1.05548e+07
AT1G63770	FWD	55	55	3717.96	1;2;3;4	4	Wild Type	Columbia (Col-0)	ED	GEL2	1.07638e+07
AT1G63770	FWD	55	55	3717.96	1;2;3;4	4	Wild Type	Columbia (Col-0)	ED	GEL2	1.08438e+07
AT1G63770	FWD	55	55	3717.96	1;2;3;4	4	prr7-3 ppr9-1	Columbia (Col-0)	EN	GEL1	8.20818e+06
AT1G63770	FWD	55	55	3717.96	1;2;3;4	4	prr7-3 ppr9-1	Columbia (Col-0)	ED	GEL2	8.42116e+06
AT1G63770	FWD	55	55	3717.96	1;2;3;4	4	prr7-3 ppr9-1	Columbia (Col-0)	ED	GEL2	1.00765e+07
AT1G63770	FWD	55	55	3717.96	1;2;3;4	4	prr7-3 ppr9-1	Columbia (Col-0)	ED	GEL2	8.57389e+06
AT1G63770	FWD	55	55	3717.96	1;2;3;4	4	gi-201	Columbia (Col-0)	EN	GEL1	1.0572e+07
AT1G63770	FWD	55	55	3717.96	1;2;3;4	4	gi-201	Columbia (Col-0)	EN	GEL1	1.11841e+07
AT1G63770	FWD	55	55	3717.96	1;2;3;4	4	gi-201	Columbia (Col-0)	EN	GEL1	1.03951e+07
AT1G63770	FWD	55	55	3717.96	1;2;3;4	4	gi-201	Columbia (Col-0)	ED	GEL2	1.07639e+07
AT1G63770	FWD	55	55	3717.96	1;2;3;4	4	gi-201	Columbia (Col-0)	ED	GEL2	1.0592e+07
AT1G63770	FWD	55	55	3717.96	1;2;3;4	4	gi-201	Columbia (Col-0)	ED	GEL2	1.10239e+07
AT1G63770	FWD	55	55	3717.96	1;2;3;4	4	toc1-101	Columbia (Col-0)	EN	GEL1	1.18851e+07
AT1G63770	FWD	55	55	3717.96	1;2;3;4	4	toc1-101	Columbia (Col-0)	EN	GEL1	1.23825e+07
AT1G63770	FWD	55	55	3717.96	1;2;3;4	4	toc1-101	Columbia (Col-0)	EN	GEL1	1.15927e+07
AT1G63770	FWD	55	55	3717.96	1;2;3;4	4	toc1-101	Columbia (Col-0)	ED	GEL2	1.08857e+07
AT1G63770	FWD	55	55	3717.96	1;2;3;4	4	toc1-101	Columbia (Col-0)	ED	GEL2	1.02904e+07
AT1G63770	FWD	55	55	3717.96	1;2;3;4	4	toc1-101	Columbia (Col-0)	ED	GEL2	1.10028e+07
AT1G63770	FWD	55	55	3717.96	1;2;3;4	4	Wild Type	Wasilewski (WS)	EN	GEL1	1.07847e+07
AT1G63770	FWD	55	55	3717.96	1;2;3;4	4	Wild Type	Wasilewski (WS)	EN	GEL1	1.07872e+07
AT1G63770	FWD	55	55	3717.96	1;2;3;4	4	Wild Type	Wasilewski (WS)	EN	GEL1	1.26071e+07
AT1G63770	FWD	55	55	3717.96	1;2;3;4	4	Wild Type	Wasilewski (WS)	ED	GEL2	1.0251e+07
AT1G63770	FWD	55	55	3717.96	1;2;3;4	4	Wild Type	Wasilewski (WS)	ED	GEL2	1.09594e+07
AT1G63770	FWD	55	55	3717.96	1;2;3;4	4	Wild Type	Wasilewski (WS)	ED	GEL2	9.94041e+06
AT1G63770	FWD	55	55	3717.96	1;2;3;4	4	lhy-21 cca1-11	Wasilewski (WS)	EN	GEL1	1.21074e+07
AT1G63770	FWD	55	55	3717.96	1;2;3;4	4	lhy-21 cca1-11	Wasilewski (WS)	EN	GEL1	1.19636e+07
AT1G63770	FWD	55	55	3717.96	1;2;3;4	4	lhy-21 cca1-11	Wasilewski (WS)	EN	GEL1	1.10275e+07
AT1G63770	FWD	55	55	3717.96	1;2;3;4	4	lhy-21 cca1-11	Wasilewski (WS)	ED	GEL2	1.12915e+07
AT1G63770	FWD	55	55	3717.96	1;2;3;4	4	lhy-21 cca1-11	Wasilewski (WS)	ED	GEL2	1.17863e+07
AT1G63770	FWD	55	55	3717.96	1;2;3;4	4	lhy-21 cca1-11	Wasilewski (WS)	ED	GEL2	8.45423e+06
AT1G63770	FWD	55	55	3717.96	1;2;3;4	4	Wild Type	Columbia (Col-0)	NA	GEL1	1.19634e+07
AT1G63770	FWD	55	55	3717.96	1;2;3;4	4	Wild Type	Columbia (Col-0)	NA	GEL2	1.12416e+07
AT1G78900	FWD	65	65	5652.81	1;2;3;4;7	5	Wild Type	Columbia (Col-0)	EN	GEL1	5.94495e+07
AT1G78900	FWD	65	65	5652.81	1;2;3;4;7	5	Wild Type	Columbia (Col-0)	EN	GEL1	6.39838e+07
AT1G78900	FWD	65	65	5652.81	1;2;3;4;7	5	Wild Type	Columbia (Col-0)	EN	GEL1	6.26024e+07
AT1G78900	FWD	65	65	5652.81	1;2;3;4;7	5	Wild Type	Columbia (Col-0)	ED	GEL1	6.55053e+07
AT1G78900	FWD	65	65	5652.81	1;2;3;4;7	5	Wild Type	Columbia (Col-0)	ED	GEL2	6.30375e+07
AT1G78900	FWD	65	65	5652.81	1;2;3;4;7	5	Wild Type	Columbia (Col-0)	ED	GEL2	6.59153e+07
AT1G78900	FWD	65	65	5652.81	1;2;3;4;7	5	prr7-3 ppr9-1	Columbia (Col-0)	EN	GEL1	4.59249e+07
AT1G78900	FWD	65	65	5652.81	1;2;3;4;7	5	prr7-3 ppr9-1	Columbia (Col-0)	ED	GEL2	4.86143e+07
AT1G78900	FWD	65	65	5652.81	1;2;3;4;7	5	prr7-3 ppr9-1	Columbia (Col-0)	ED	GEL2	6.63025e+07
AT1G78900	FWD	65	65	5652.81	1;2;3;4;7	5	prr7-3 ppr9-1	Columbia (Col-0)	ED	GEL2	4.7064e+07
AT1G78900	FWD	65	65	5652.81	1;2;3;4;7	5	gi-201	Columbia (Col-0)	EN	GEL1	6.33205e+07
AT1G78900	FWD	65	65	5652.81	1;2;3;4;7	5	gi-201	Columbia (Col-0)	EN	GEL1	6.24499e+07
AT1G78900	FWD	65	65	5652.81	1;2;3;4;7	5	gi-201	Columbia (Col-0)	EN	GEL1	6.26985e+07
AT1G78900	FWD	65	65	5652.81	1;2;3;4;7	5	gi-201	Columbia (Col-0)	ED	GEL2	6.29503e+07
AT1G78900	FWD	65	65	5652.81	1;2;3;4;7	5	gi-201	Columbia (Col-0)	ED	GEL2	6.57184e+07
AT1G78900	FWD	65	65	5652.81	1;2;3;4;7	5	gi-201	Columbia (Col-0)	ED	GEL2	6.8852e+07
AT1G78900	FWD	65	65	5652.81	1;2;3;4;7	5	toc1-101	Columbia (Col-0)	EN	GEL1	6.68052e+07
AT1G78900	FWD	65	65	5652.81	1;2;3;4;7	5	toc1-101	Columbia (Col-0)	EN	GEL1	7.01204e+07
AT1G78900	FWD	65	65	5652.81	1;2;3;4;7	5	toc1-101	Columbia (Col-0)	EN	GEL1	6.56236e+07
AT1G78900	FWD	65	65	5652.81	1;2;3;4;7	5	toc1-101	Columbia (Col-0)	ED	GEL2	6.17212e+07
AT1G78900	FWD	65	65	5652.81	1;2;3;4;7	5	toc1-101	Columbia (Col-0)	ED	GEL2	6.57997e+07
AT1G78900	FWD	65	65	5652.81	1;2;3;4;7	5	toc1-101	Columbia (Col-0)	ED	GEL2	6.22652e+07
AT1G78900	FWD	65	65	5652.81	1;2;3;4;7	5	Wild Type	Wasilewski (WS)	EN	GEL1	5.63818e+07
AT1G78900	FWD	65	65	5652.81	1;2;3;4;7	5	Wild Type	Wasilewski (WS)	EN	GEL1	5.72012e+07
AT1G78900	FWD	65	65	5652.81	1;2;3;4;7	5	Wild Type	Wasilewski (WS)	EN	GEL1	6.59713e+07
AT1G78900	FWD	65	65	5652.81	1;2;3;4;7	5	Wild Type	Wasilewski (WS)	ED	GEL2	5.99445e+07
AT1G78900	FWD	65	65	5652.81	1;2;3;4;7	5	Wild Type	Wasilewski (WS)	ED	GEL2	6.43579e+07
AT1G78900	FWD	65	65	5652.81	1;2;3;4;7	5	Wild Type	Wasilewski (WS)	ED	GEL2	5.27012e+07
AT1G78900	FWD	65	65	5652.81	1;2;3;4;7	5	lhy-21 cca1-11	Wasilewski (WS)	EN	GEL1	6.03794e+07
AT1G78900	FWD	65	65	5652.81	1;2;3;4;7	5	lhy-21 cca1-11	Wasilewski (WS)	EN	GEL1	5.52324e+07
AT1G78900	FWD	65	65	5652.81	1;2;3;4;7	5	lhy-21 cca1-11	Wasilewski (WS)	EN	GEL1	4.98635e+07
AT1G78900	FWD	65	65	5652.81	1;2;3;4;7	5	lhy-21 cca1-11	Wasilewski (WS)	ED	GEL2	6.50892e+07
AT1G78900	FWD	65	65	5652.81	1;2;3;4;7	5	lhy-21 cca1-11	Wasilewski (WS)	ED	GEL2	6.62728e+07
AT1G78900	FWD	65	65	5652.81	1;2;3;4;7	5	lhy-21 cca1-11	Wasilewski (WS)	ED	GEL2	5.04413e+07
AT1G78900	FWD	65	65	5652.81	1;2;3;4;7	5	Wild Type	Columbia (Col-0)	NA	GEL1	6.75357e+07
AT1G78900	FWD	65	65	5652.81	1;2;3;4;7	5	Wild Type	Columbia (Col-0)	NA	GEL2	6.74423e+07
AT2G42600	FWD	55	55	4301.97	1;2;3;4	4	Wild Type	Columbia (Col-0)	EN	GEL1	2.47718e+07
AT2G42600	FWD	55	55	4301.97	1;2;3;4	4	Wild Type	Columbia (Col-0)	EN	GEL1	2.47289e+07
AT2G42600	FWD	55	55	4301.97	1;2;3;4	4	Wild Type	Columbia (Col-0)	EN	GEL1	2.3607e+07
AT2G42600	FWD	55	55	4301.97	1;2;3;4	4	Wild Type	Columbia (Col-0)	ED	GEL1	2.15697e+07
AT2G42600	FWD	55	55	4301.97	1;2;3;4	4	Wild Type	Columbia (Col-0)	ED	GEL2	2.06083e+07
AT2G42600	FWD	55	55	4301.97	1;2;3;4	4	Wild Type	Columbia (Col-0)	ED	GEL2	2.02533e+07
AT2G42600	FWD	55	55	4301.97	1;2;3;4	4	prr7-3 ppr9-1	Columbia (Col-0)	EN	GEL1	1.799e+07
AT2G42600	FWD	55	55	4301.97	1;2;3;4	4	prr7-3 ppr9-1	Columbia (Col-0)	ED	GEL2	1.83217e+07
AT2G42600	FWD	55	55	4301.97	1;2;3;4	4	prr7-3 ppr9-1	Columbia (Col-0)	ED	GEL2	2.2113e+07
AT2G42600	FWD	55	55	4301.97	1;2;3;4	4	prr7-3 ppr9-1	Columbia (Col-0)	ED	GEL2	1.84995e+07
AT2G42600	FWD	55	55	4301.97	1;2;3;4	4	gi-201	Columbia (Col-0)	EN	GEL1	2.09734e+07
AT2G42600	FWD	55	55	4301.97	1;2;3;4	4	gi-201	Columbia (Col-0)	EN	GEL1	2.16615e+07
AT2G42600	FWD	55	55	4301.97	1;2;3;4	4	gi-201	Columbia (Col-0)	EN	GEL1	2.00614e+07
AT2G42600	FWD	55	55	4301.97	1;2;3;4	4	gi-201	Columbia (Col-0)	ED	GEL2	2.16364e+07
AT2G42600	FWD	55	55	4301.97	1;2;3;4	4	gi-201	Columbia (Col-0)	ED	GEL2	2.02513e+07
AT2G42600	FWD	55	55	4301.97	1;2;3;4	4	gi-201	Columbia (Col-0)	ED	GEL2	2.15199e+07
AT2G42600	FWD	55	55	4301.97	1;2;3;4	4	toc1-101	Columbia (Col-0)	EN	GEL1	2.12521e+07
AT2G42600	FWD	55	55	4301.97	1;2;3;4	4	toc1-101	Columbia (Col-0)	EN	GEL1	2.257e+07
AT2G42600	FWD	55	55	4301.97	1;2;3;4	4	toc1-101	Columbia (Col-0)	EN	GEL1	2.13874e+07
AT2G42600	FWD	55	55	4301.97	1;2;3;4	4	toc1-101	Columbia (Col-0)	ED	GEL2	2.13631e+07
AT2G42600	FWD	55	55	4301.97	1;2;3;4	4	toc1-101	Columbia (Col-0)	ED	GEL2	1.95869e+07
AT2G42600	FWD	55	55	4301.97	1;2;3;4	4	toc1-101	Columbia (Col-0)	ED	GEL2	2.19429e+07
AT2G42600	FWD	55	55	4301.97	1;2;3;4	4	Wild Type	Wasilewski (WS)	EN	GEL1	2.36766e+07
AT2G42600	FWD	55	55	4301.97	1;2;3;4	4	Wild Type	Wasilewski (WS)	EN	GEL1	2.2399e+07
AT2G42600	FWD	55	55	4301.97	1;2;3;4	4	Wild Type	Wasilewski (WS)	EN	GEL1	2.64823e+07
AT2G42600	FWD	55	55	4301.97	1;2;3;4	4	Wild Type	Wasilewski (WS)	ED	GEL2	2.19141e+07
AT2G42600	FWD	55	55	4301.97	1;2;3;4	4	Wild Type	Wasilewski (WS)	ED	GEL2	2.0622e+07
AT2G42600	FWD	55	55	4301.97	1;2;3;4	4	Wild Type	Wasilewski (WS)	ED	GEL2	2.04177e+07
AT2G42600	FWD	55	55	4301.97	1;2;3;4	4	lhy-21 cca1-11	Wasilewski (WS)	EN	GEL1	2.70954e+07
AT2G42600	FWD	55	55	4301.97	1;2;3;4	4	lhy-21 cca1-11	Wasilewski (WS)	EN	GEL1	2.57892e+07
AT2G42600	FWD	55	55	4301.97	1;2;3;4	4	lhy-21 cca1-11	Wasilewski (WS)	EN	GEL1	2.38637e+07
AT2G42600	FWD	55	55	4301.97	1;2;3;4	4	lhy-21 cca1-11	Wasilewski (WS)	ED	GEL2	2.46497e+07
AT2G42600	FWD	55	55	4301.97	1;2;3;4	4	lhy-21 cca1-11	Wasilewski (WS)	ED	GEL2	2.60934e+07
AT2G42600	FWD	55	55	4301.97	1;2;3;4	4	lhy-21 cca1-11	Wasilewski (WS)	ED	GEL2	2.02373e+07
AT2G42600	FWD	55	55	4301.97	1;2;3;4	4	Wild Type	Columbia (Col-0)	NA	GEL1	2.46223e+07
AT2G42600	FWD	55	55	4301.97	1;2;3;4	4	Wild Type	Columbia (Col-0)	NA	GEL2	2.29844e+07
AT1G56070	FWD	72	71	5317.18	1;2;3;4;5;6;7	7	Wild Type	Columbia (Col-0)	EN	GEL1	6.86694e+07
AT1G56070	FWD	72	71	5317.18	1;2;3;4;5;6;7	7	Wild Type	Columbia (Col-0)	EN	GEL1	6.69618e+07
AT1G56070	FWD	72	71	5317.18	1;2;3;4;5;6;7	7	Wild Type	Columbia (Col-0)	EN	GEL1	7.30487e+07
AT1G56070	FWD	72	71	5317.18	1;2;3;4;5;6;7	7	Wild Type	Columbia (Col-0)	ED	GEL1	6.39876e+07
AT1G56070	FWD	72	71	5317.18	1;2;3;4;5;6;7	7	Wild Type	Columbia (Col-0)	ED	GEL2	6.66672e+07
AT1G56070	FWD	72	71	5317.18	1;2;3;4;5;6;7	7	Wild Type	Columbia (Col-0)	ED	GEL2	6.54051e+07
AT1G56070	FWD	72	71	5317.18	1;2;3;4;5;6;7	7	prr7-3 ppr9-1	Columbia (Col-0)	EN	GEL1	5.34575e+07
AT1G56070	FWD	72	71	5317.18	1;2;3;4;5;6;7	7	prr7-3 ppr9-1	Columbia (Col-0)	ED	GEL2	5.87681e+07
AT1G56070	FWD	72	71	5317.18	1;2;3;4;5;6;7	7	prr7-3 ppr9-1	Columbia (Col-0)	ED	GEL2	6.9671e+07
AT1G56070	FWD	72	71	5317.18	1;2;3;4;5;6;7	7	prr7-3 ppr9-1	Columbia (Col-0)	ED	GEL2	5.72213e+07
AT1G56070	FWD	72	71	5317.18	1;2;3;4;5;6;7	7	gi-201	Columbia (Col-0)	EN	GEL1	6.51527e+07
AT1G56070	FWD	72	71	5317.18	1;2;3;4;5;6;7	7	gi-201	Columbia (Col-0)	EN	GEL1	6.67607e+07
AT1G56070	FWD	72	71	5317.18	1;2;3;4;5;6;7	7	gi-201	Columbia (Col-0)	EN	GEL1	6.18257e+07
AT1G56070	FWD	72	71	5317.18	1;2;3;4;5;6;7	7	gi-201	Columbia (Col-0)	ED	GEL2	6.98506e+07
AT1G56070	FWD	72	71	5317.18	1;2;3;4;5;6;7	7	gi-201	Columbia (Col-0)	ED	GEL2	6.86788e+07
AT1G56070	FWD	72	71	5317.18	1;2;3;4;5;6;7	7	gi-201	Columbia (Col-0)	ED	GEL2	6.63472e+07
AT1G56070	FWD	72	71	5317.18	1;2;3;4;5;6;7	7	toc1-101	Columbia (Col-0)	EN	GEL1	6.72433e+07
AT1G56070	FWD	72	71	5317.18	1;2;3;4;5;6;7	7	toc1-101	Columbia (Col-0)	EN	GEL1	7.00547e+07
AT1G56070	FWD	72	71	5317.18	1;2;3;4;5;6;7	7	toc1-101	Columbia (Col-0)	EN	GEL1	6.6341e+07
AT1G56070	FWD	72	71	5317.18	1;2;3;4;5;6;7	7	toc1-101	Columbia (Col-0)	ED	GEL2	7.12577e+07
AT1G56070	FWD	72	71	5317.18	1;2;3;4;5;6;7	7	toc1-101	Columbia (Col-0)	ED	GEL2	6.48538e+07
AT1G56070	FWD	72	71	5317.18	1;2;3;4;5;6;7	7	toc1-101	Columbia (Col-0)	ED	GEL2	6.74373e+07
AT1G56070	FWD	72	71	5317.18	1;2;3;4;5;6;7	7	Wild Type	Wasilewski (WS)	EN	GEL1	7.29331e+07
AT1G56070	FWD	72	71	5317.18	1;2;3;4;5;6;7	7	Wild Type	Wasilewski (WS)	EN	GEL1	7.37874e+07
AT1G56070	FWD	72	71	5317.18	1;2;3;4;5;6;7	7	Wild Type	Wasilewski (WS)	EN	GEL1	7.83001e+07
AT1G56070	FWD	72	71	5317.18	1;2;3;4;5;6;7	7	Wild Type	Wasilewski (WS)	ED	GEL2	7.03031e+07
AT1G56070	FWD	72	71	5317.18	1;2;3;4;5;6;7	7	Wild Type	Wasilewski (WS)	ED	GEL2	7.36042e+07
AT1G56070	FWD	72	71	5317.18	1;2;3;4;5;6;7	7	Wild Type	Wasilewski (WS)	ED	GEL2	6.92068e+07
AT1G56070	FWD	72	71	5317.18	1;2;3;4;5;6;7	7	lhy-21 cca1-11	Wasilewski (WS)	EN	GEL1	7.13875e+07
AT1G56070	FWD	72	71	5317.18	1;2;3;4;5;6;7	7	lhy-21 cca1-11	Wasilewski (WS)	EN	GEL1	7.05092e+07
AT1G56070	FWD	72	71	5317.18	1;2;3;4;5;6;7	7	lhy-21 cca1-11	Wasilewski (WS)	EN	GEL1	6.87982e+07
AT1G56070	FWD	72	71	5317.18	1;2;3;4;5;6;7	7	lhy-21 cca1-11	Wasilewski (WS)	ED	GEL2	7.21994e+07
AT1G56070	FWD	72	71	5317.18	1;2;3;4;5;6;7	7	lhy-21 cca1-11	Wasilewski (WS)	ED	GEL2	7.48329e+07
AT1G56070	FWD	72	71	5317.18	1;2;3;4;5;6;7	7	lhy-21 cca1-11	Wasilewski (WS)	ED	GEL2	5.79694e+07
AT1G56070	FWD	72	71	5317.18	1;2;3;4;5;6;7	7	Wild Type	Columbia (Col-0)	NA	GEL1	6.5312e+07
AT1G56070	FWD	72	71	5317.18	1;2;3;4;5;6;7	7	Wild Type	Columbia (Col-0)	NA	GEL2	6.57759e+07
AT4G20850	FWD	47	46	2818.83	1;2;4	3	Wild Type	Columbia (Col-0)	EN	GEL1	6.41865e+06
AT4G20850	FWD	47	46	2818.83	1;2;4	3	Wild Type	Columbia (Col-0)	EN	GEL1	6.13251e+06
AT4G20850	FWD	47	46	2818.83	1;2;4	3	Wild Type	Columbia (Col-0)	EN	GEL1	6.40998e+06
AT4G20850	FWD	47	46	2818.83	1;2;4	3	Wild Type	Columbia (Col-0)	ED	GEL1	6.22113e+06
AT4G20850	FWD	47	46	2818.83	1;2;4	3	Wild Type	Columbia (Col-0)	ED	GEL2	6.41384e+06
AT4G20850	FWD	47	46	2818.83	1;2;4	3	Wild Type	Columbia (Col-0)	ED	GEL2	6.32798e+06
AT4G20850	FWD	47	46	2818.83	1;2;4	3	prr7-3 ppr9-1	Columbia (Col-0)	EN	GEL1	4.44463e+06
AT4G20850	FWD	47	46	2818.83	1;2;4	3	prr7-3 ppr9-1	Columbia (Col-0)	ED	GEL2	4.99072e+06
AT4G20850	FWD	47	46	2818.83	1;2;4	3	prr7-3 ppr9-1	Columbia (Col-0)	ED	GEL2	6.3551e+06
AT4G20850	FWD	47	46	2818.83	1;2;4	3	prr7-3 ppr9-1	Columbia (Col-0)	ED	GEL2	5.09932e+06
AT4G20850	FWD	47	46	2818.83	1;2;4	3	gi-201	Columbia (Col-0)	EN	GEL1	5.90203e+06
AT4G20850	FWD	47	46	2818.83	1;2;4	3	gi-201	Columbia (Col-0)	EN	GEL1	5.9962e+06
AT4G20850	FWD	47	46	2818.83	1;2;4	3	gi-201	Columbia (Col-0)	EN	GEL1	5.65961e+06
AT4G20850	FWD	47	46	2818.83	1;2;4	3	gi-201	Columbia (Col-0)	ED	GEL2	6.51352e+06
AT4G20850	FWD	47	46	2818.83	1;2;4	3	gi-201	Columbia (Col-0)	ED	GEL2	6.33418e+06
AT4G20850	FWD	47	46	2818.83	1;2;4	3	gi-201	Columbia (Col-0)	ED	GEL2	7.07621e+06
AT4G20850	FWD	47	46	2818.83	1;2;4	3	toc1-101	Columbia (Col-0)	EN	GEL1	5.7588e+06
AT4G20850	FWD	47	46	2818.83	1;2;4	3	toc1-101	Columbia (Col-0)	EN	GEL1	6.16952e+06
AT4G20850	FWD	47	46	2818.83	1;2;4	3	toc1-101	Columbia (Col-0)	EN	GEL1	6.08444e+06
AT4G20850	FWD	47	46	2818.83	1;2;4	3	toc1-101	Columbia (Col-0)	ED	GEL2	6.13459e+06
AT4G20850	FWD	47	46	2818.83	1;2;4	3	toc1-101	Columbia (Col-0)	ED	GEL2	6.44755e+06
AT4G20850	FWD	47	46	2818.83	1;2;4	3	toc1-101	Columbia (Col-0)	ED	GEL2	6.23061e+06
AT4G20850	FWD	47	46	2818.83	1;2;4	3	Wild Type	Wasilewski (WS)	EN	GEL1	5.61297e+06
AT4G20850	FWD	47	46	2818.83	1;2;4	3	Wild Type	Wasilewski (WS)	EN	GEL1	5.44109e+06
AT4G20850	FWD	47	46	2818.83	1;2;4	3	Wild Type	Wasilewski (WS)	EN	GEL1	6.72715e+06
AT4G20850	FWD	47	46	2818.83	1;2;4	3	Wild Type	Wasilewski (WS)	ED	GEL2	5.98967e+06
AT4G20850	FWD	47	46	2818.83	1;2;4	3	Wild Type	Wasilewski (WS)	ED	GEL2	6.61728e+06
AT4G20850	FWD	47	46	2818.83	1;2;4	3	Wild Type	Wasilewski (WS)	ED	GEL2	6.13892e+06
AT4G20850	FWD	47	46	2818.83	1;2;4	3	lhy-21 cca1-11	Wasilewski (WS)	EN	GEL1	5.5871e+06
AT4G20850	FWD	47	46	2818.83	1;2;4	3	lhy-21 cca1-11	Wasilewski (WS)	EN	GEL1	5.51123e+06
AT4G20850	FWD	47	46	2818.83	1;2;4	3	lhy-21 cca1-11	Wasilewski (WS)	EN	GEL1	5.11522e+06
AT4G20850	FWD	47	46	2818.83	1;2;4	3	lhy-21 cca1-11	Wasilewski (WS)	ED	GEL2	6.17269e+06
AT4G20850	FWD	47	46	2818.83	1;2;4	3	lhy-21 cca1-11	Wasilewski (WS)	ED	GEL2	6.35719e+06
AT4G20850	FWD	47	46	2818.83	1;2;4	3	lhy-21 cca1-11	Wasilewski (WS)	ED	GEL2	5.14972e+06
AT4G20850	FWD	47	46	2818.83	1;2;4	3	Wild Type	Columbia (Col-0)	NA	GEL1	6.60864e+06
AT4G20850	FWD	47	46	2818.83	1;2;4	3	Wild Type	Columbia (Col-0)	NA	GEL2	6.64315e+06
AT3G29320	FWD	51	51	3450.11	1;2;3	3	Wild Type	Columbia (Col-0)	EN	GEL1	1.06461e+07
AT3G29320	FWD	51	51	3450.11	1;2;3	3	Wild Type	Columbia (Col-0)	EN	GEL1	1.03295e+07
AT3G29320	FWD	51	51	3450.11	1;2;3	3	Wild Type	Columbia (Col-0)	EN	GEL1	1.26419e+07
AT3G29320	FWD	51	51	3450.11	1;2;3	3	Wild Type	Columbia (Col-0)	ED	GEL1	1.13061e+07
AT3G29320	FWD	51	51	3450.11	1;2;3	3	Wild Type	Columbia (Col-0)	ED	GEL2	1.14339e+07
AT3G29320	FWD	51	51	3450.11	1;2;3	3	Wild Type	Columbia (Col-0)	ED	GEL2	1.08317e+07
AT3G29320	FWD	51	51	3450.11	1;2;3	3	prr7-3 ppr9-1	Columbia (Col-0)	EN	GEL1	7.69632e+06
AT3G29320	FWD	51	51	3450.11	1;2;3	3	prr7-3 ppr9-1	Columbia (Col-0)	ED	GEL2	8.10923e+06
AT3G29320	FWD	51	51	3450.11	1;2;3	3	prr7-3 ppr9-1	Columbia (Col-0)	ED	GEL2	1.07905e+07
AT3G29320	FWD	51	51	3450.11	1;2;3	3	prr7-3 ppr9-1	Columbia (Col-0)	ED	GEL2	8.65799e+06
AT3G29320	FWD	51	51	3450.11	1;2;3	3	gi-201	Columbia (Col-0)	EN	GEL1	1.07217e+07
AT3G29320	FWD	51	51	3450.11	1;2;3	3	gi-201	Columbia (Col-0)	EN	GEL1	1.13271e+07
AT3G29320	FWD	51	51	3450.11	1;2;3	3	gi-201	Columbia (Col-0)	EN	GEL1	1.04279e+07
AT3G29320	FWD	51	51	3450.11	1;2;3	3	gi-201	Columbia (Col-0)	ED	GEL2	1.28051e+07
AT3G29320	FWD	51	51	3450.11	1;2;3	3	gi-201	Columbia (Col-0)	ED	GEL2	1.15384e+07
AT3G29320	FWD	51	51	3450.11	1;2;3	3	gi-201	Columbia (Col-0)	ED	GEL2	1.28696e+07
AT3G29320	FWD	51	51	3450.11	1;2;3	3	toc1-101	Columbia (Col-0)	EN	GEL1	9.85072e+06
AT3G29320	FWD	51	51	3450.11	1;2;3	3	toc1-101	Columbia (Col-0)	EN	GEL1	9.62667e+06
AT3G29320	FWD	51	51	3450.11	1;2;3	3	toc1-101	Columbia (Col-0)	EN	GEL1	9.58939e+06
AT3G29320	FWD	51	51	3450.11	1;2;3	3	toc1-101	Columbia (Col-0)	ED	GEL2	1.08574e+07
AT3G29320	FWD	51	51	3450.11	1;2;3	3	toc1-101	Columbia (Col-0)	ED	GEL2	1.03455e+07
AT3G29320	FWD	51	51	3450.11	1;2;3	3	toc1-101	Columbia (Col-0)	ED	GEL2	1.2004e+07
AT3G29320	FWD	51	51	3450.11	1;2;3	3	Wild Type	Wasilewski (WS)	EN	GEL1	1.07228e+07
AT3G29320	FWD	51	51	3450.11	1;2;3	3	Wild Type	Wasilewski (WS)	EN	GEL1	1.07724e+07
AT3G29320	FWD	51	51	3450.11	1;2;3	3	Wild Type	Wasilewski (WS)	EN	GEL1	1.47356e+07
AT3G29320	FWD	51	51	3450.11	1;2;3	3	Wild Type	Wasilewski (WS)	ED	GEL2	1.18102e+07
AT3G29320	FWD	51	51	3450.11	1;2;3	3	Wild Type	Wasilewski (WS)	ED	GEL2	1.23672e+07
AT3G29320	FWD	51	51	3450.11	1;2;3	3	Wild Type	Wasilewski (WS)	ED	GEL2	1.33052e+07
AT3G29320	FWD	51	51	3450.11	1;2;3	3	lhy-21 cca1-11	Wasilewski (WS)	EN	GEL1	1.07433e+07
AT3G29320	FWD	51	51	3450.11	1;2;3	3	lhy-21 cca1-11	Wasilewski (WS)	EN	GEL1	1.04005e+07
AT3G29320	FWD	51	51	3450.11	1;2;3	3	lhy-21 cca1-11	Wasilewski (WS)	EN	GEL1	1.02794e+07
AT3G29320	FWD	51	51	3450.11	1;2;3	3	lhy-21 cca1-11	Wasilewski (WS)	ED	GEL2	1.06378e+07
AT3G29320	FWD	51	51	3450.11	1;2;3	3	lhy-21 cca1-11	Wasilewski (WS)	ED	GEL2	11620193
AT3G29320	FWD	51	51	3450.11	1;2;3	3	lhy-21 cca1-11	Wasilewski (WS)	ED	GEL2	8.11561e+06
AT3G29320	FWD	51	51	3450.11	1;2;3	3	Wild Type	Columbia (Col-0)	NA	GEL1	9.7047e+06
AT3G29320	FWD	51	51	3450.11	1;2;3	3	Wild Type	Columbia (Col-0)	NA	GEL2	9.53194e+06
ATCG00480	FWD	65	65	7185.64	1;2;3;4;5;6;7	7	Wild Type	Columbia (Col-0)	EN	GEL1	3.19996e+08
ATCG00480	FWD	65	65	7185.64	1;2;3;4;5;6;7	7	Wild Type	Columbia (Col-0)	EN	GEL1	3.03797e+08
ATCG00480	FWD	65	65	7185.64	1;2;3;4;5;6;7	7	Wild Type	Columbia (Col-0)	EN	GEL1	2.80675e+08
ATCG00480	FWD	65	65	7185.64	1;2;3;4;5;6;7	7	Wild Type	Columbia (Col-0)	ED	GEL1	2.90404e+08
ATCG00480	FWD	65	65	7185.64	1;2;3;4;5;6;7	7	Wild Type	Columbia (Col-0)	ED	GEL2	2.93184e+08
ATCG00480	FWD	65	65	7185.64	1;2;3;4;5;6;7	7	Wild Type	Columbia (Col-0)	ED	GEL2	267666897
ATCG00480	FWD	65	65	7185.64	1;2;3;4;5;6;7	7	prr7-3 ppr9-1	Columbia (Col-0)	EN	GEL1	3.92184e+08
ATCG00480	FWD	65	65	7185.64	1;2;3;4;5;6;7	7	prr7-3 ppr9-1	Columbia (Col-0)	ED	GEL2	3.50655e+08
ATCG00480	FWD	65	65	7185.64	1;2;3;4;5;6;7	7	prr7-3 ppr9-1	Columbia (Col-0)	ED	GEL2	2.43754e+08
ATCG00480	FWD	65	65	7185.64	1;2;3;4;5;6;7	7	prr7-3 ppr9-1	Columbia (Col-0)	ED	GEL2	3.1762e+08
ATCG00480	FWD	65	65	7185.64	1;2;3;4;5;6;7	7	gi-201	Columbia (Col-0)	EN	GEL1	2.79412e+08
ATCG00480	FWD	65	65	7185.64	1;2;3;4;5;6;7	7	gi-201	Columbia (Col-0)	EN	GEL1	2.60794e+08
ATCG00480	FWD	65	65	7185.64	1;2;3;4;5;6;7	7	gi-201	Columbia (Col-0)	EN	GEL1	2.71389e+08
ATCG00480	FWD	65	65	7185.64	1;2;3;4;5;6;7	7	gi-201	Columbia (Col-0)	ED	GEL2	2.58114e+08
ATCG00480	FWD	65	65	7185.64	1;2;3;4;5;6;7	7	gi-201	Columbia (Col-0)	ED	GEL2	2.51505e+08
ATCG00480	FWD	65	65	7185.64	1;2;3;4;5;6;7	7	gi-201	Columbia (Col-0)	ED	GEL2	2.58562e+08
ATCG00480	FWD	65	65	7185.64	1;2;3;4;5;6;7	7	toc1-101	Columbia (Col-0)	EN	GEL1	2.57027e+08
ATCG00480	FWD	65	65	7185.64	1;2;3;4;5;6;7	7	toc1-101	Columbia (Col-0)	EN	GEL1	2.45385e+08
ATCG00480	FWD	65	65	7185.64	1;2;3;4;5;6;7	7	toc1-101	Columbia (Col-0)	EN	GEL1	2.61369e+08
ATCG00480	FWD	65	65	7185.64	1;2;3;4;5;6;7	7	toc1-101	Columbia (Col-0)	ED	GEL2	2.55089e+08
ATCG00480	FWD	65	65	7185.64	1;2;3;4;5;6;7	7	toc1-101	Columbia (Col-0)	ED	GEL2	2.89484e+08
ATCG00480	FWD	65	65	7185.64	1;2;3;4;5;6;7	7	toc1-101	Columbia (Col-0)	ED	GEL2	2.62497e+08
ATCG00480	FWD	65	65	7185.64	1;2;3;4;5;6;7	7	Wild Type	Wasilewski (WS)	EN	GEL1	3.12521e+08
ATCG00480	FWD	65	65	7185.64	1;2;3;4;5;6;7	7	Wild Type	Wasilewski (WS)	EN	GEL1	3.27945e+08
ATCG00480	FWD	65	65	7185.64	1;2;3;4;5;6;7	7	Wild Type	Wasilewski (WS)	EN	GEL1	283267682
ATCG00480	FWD	65	65	7185.64	1;2;3;4;5;6;7	7	Wild Type	Wasilewski (WS)	ED	GEL2	3.27751e+08
ATCG00480	FWD	65	65	7185.64	1;2;3;4;5;6;7	7	Wild Type	Wasilewski (WS)	ED	GEL2	2.84467e+08
ATCG00480	FWD	65	65	7185.64	1;2;3;4;5;6;7	7	Wild Type	Wasilewski (WS)	ED	GEL2	3.53168e+08
ATCG00480	FWD	65	65	7185.64	1;2;3;4;5;6;7	7	lhy-21 cca1-11	Wasilewski (WS)	EN	GEL1	2.97041e+08
ATCG00480	FWD	65	65	7185.64	1;2;3;4;5;6;7	7	lhy-21 cca1-11	Wasilewski (WS)	EN	GEL1	3.22103e+08
ATCG00480	FWD	65	65	7185.64	1;2;3;4;5;6;7	7	lhy-21 cca1-11	Wasilewski (WS)	EN	GEL1	4.08378e+08
ATCG00480	FWD	65	65	7185.64	1;2;3;4;5;6;7	7	lhy-21 cca1-11	Wasilewski (WS)	ED	GEL2	2.96124e+08
ATCG00480	FWD	65	65	7185.64	1;2;3;4;5;6;7	7	lhy-21 cca1-11	Wasilewski (WS)	ED	GEL2	2.99032e+08
ATCG00480	FWD	65	65	7185.64	1;2;3;4;5;6;7	7	lhy-21 cca1-11	Wasilewski (WS)	ED	GEL2	388226696
ATCG00480	FWD	65	65	7185.64	1;2;3;4;5;6;7	7	Wild Type	Columbia (Col-0)	NA	GEL1	2.4443e+08
ATCG00480	FWD	65	65	7185.64	1;2;3;4;5;6;7	7	Wild Type	Columbia (Col-0)	NA	GEL2	2.57707e+08
AT3G46970	FWD	52	51	3938.62	1;2;3	3	Wild Type	Columbia (Col-0)	EN	GEL1	1.81275e+07
AT3G46970	FWD	52	51	3938.62	1;2;3	3	Wild Type	Columbia (Col-0)	EN	GEL1	1.7994e+07
AT3G46970	FWD	52	51	3938.62	1;2;3	3	Wild Type	Columbia (Col-0)	EN	GEL1	1.92017e+07
AT3G46970	FWD	52	51	3938.62	1;2;3	3	Wild Type	Columbia (Col-0)	ED	GEL1	1.7864e+07
AT3G46970	FWD	52	51	3938.62	1;2;3	3	Wild Type	Columbia (Col-0)	ED	GEL2	1.85456e+07
AT3G46970	FWD	52	51	3938.62	1;2;3	3	Wild Type	Columbia (Col-0)	ED	GEL2	1.78103e+07
AT3G46970	FWD	52	51	3938.62	1;2;3	3	prr7-3 ppr9-1	Columbia (Col-0)	EN	GEL1	1.25137e+07
AT3G46970	FWD	52	51	3938.62	1;2;3	3	prr7-3 ppr9-1	Columbia (Col-0)	ED	GEL2	1.31161e+07
AT3G46970	FWD	52	51	3938.62	1;2;3	3	prr7-3 ppr9-1	Columbia (Col-0)	ED	GEL2	1.47671e+07
AT3G46970	FWD	52	51	3938.62	1;2;3	3	prr7-3 ppr9-1	Columbia (Col-0)	ED	GEL2	1.27789e+07
AT3G46970	FWD	52	51	3938.62	1;2;3	3	gi-201	Columbia (Col-0)	EN	GEL1	1.76746e+07
AT3G46970	FWD	52	51	3938.62	1;2;3	3	gi-201	Columbia (Col-0)	EN	GEL1	1.92902e+07
AT3G46970	FWD	52	51	3938.62	1;2;3	3	gi-201	Columbia (Col-0)	EN	GEL1	1.70558e+07
AT3G46970	FWD	52	51	3938.62	1;2;3	3	gi-201	Columbia (Col-0)	ED	GEL2	1.9066e+07
AT3G46970	FWD	52	51	3938.62	1;2;3	3	gi-201	Columbia (Col-0)	ED	GEL2	1.90434e+07
AT3G46970	FWD	52	51	3938.62	1;2;3	3	gi-201	Columbia (Col-0)	ED	GEL2	2.01474e+07
AT3G46970	FWD	52	51	3938.62	1;2;3	3	toc1-101	Columbia (Col-0)	EN	GEL1	1.95669e+07
AT3G46970	FWD	52	51	3938.62	1;2;3	3	toc1-101	Columbia (Col-0)	EN	GEL1	2.0589e+07
AT3G46970	FWD	52	51	3938.62	1;2;3	3	toc1-101	Columbia (Col-0)	EN	GEL1	1.93532e+07
AT3G46970	FWD	52	51	3938.62	1;2;3	3	toc1-101	Columbia (Col-0)	ED	GEL2	2.03454e+07
AT3G46970	FWD	52	51	3938.62	1;2;3	3	toc1-101	Columbia (Col-0)	ED	GEL2	1.92201e+07
AT3G46970	FWD	52	51	3938.62	1;2;3	3	toc1-101	Columbia (Col-0)	ED	GEL2	2.06913e+07
AT3G46970	FWD	52	51	3938.62	1;2;3	3	Wild Type	Wasilewski (WS)	EN	GEL1	1.52245e+07
AT3G46970	FWD	52	51	3938.62	1;2;3	3	Wild Type	Wasilewski (WS)	EN	GEL1	1.5643e+07
AT3G46970	FWD	52	51	3938.62	1;2;3	3	Wild Type	Wasilewski (WS)	EN	GEL1	1.87486e+07
AT3G46970	FWD	52	51	3938.62	1;2;3	3	Wild Type	Wasilewski (WS)	ED	GEL2	1.57142e+07
AT3G46970	FWD	52	51	3938.62	1;2;3	3	Wild Type	Wasilewski (WS)	ED	GEL2	1.695e+07
AT3G46970	FWD	52	51	3938.62	1;2;3	3	Wild Type	Wasilewski (WS)	ED	GEL2	1.60696e+07
AT3G46970	FWD	52	51	3938.62	1;2;3	3	lhy-21 cca1-11	Wasilewski (WS)	EN	GEL1	1.70814e+07
AT3G46970	FWD	52	51	3938.62	1;2;3	3	lhy-21 cca1-11	Wasilewski (WS)	EN	GEL1	1.62691e+07
AT3G46970	FWD	52	51	3938.62	1;2;3	3	lhy-21 cca1-11	Wasilewski (WS)	EN	GEL1	1.55835e+07
AT3G46970	FWD	52	51	3938.62	1;2;3	3	lhy-21 cca1-11	Wasilewski (WS)	ED	GEL2	1.73556e+07
AT3G46970	FWD	52	51	3938.62	1;2;3	3	lhy-21 cca1-11	Wasilewski (WS)	ED	GEL2	1.8809e+07
AT3G46970	FWD	52	51	3938.62	1;2;3	3	lhy-21 cca1-11	Wasilewski (WS)	ED	GEL2	1.50908e+07
AT3G46970	FWD	52	51	3938.62	1;2;3	3	Wild Type	Columbia (Col-0)	NA	GEL1	1.77884e+07
AT3G46970	FWD	52	51	3938.62	1;2;3	3	Wild Type	Columbia (Col-0)	NA	GEL2	1.64044e+07
AT1G74260	FWD	48	47	2702.2	1;2	2	Wild Type	Columbia (Col-0)	EN	GEL1	6.07399e+06
AT1G74260	FWD	48	47	2702.2	1;2	2	Wild Type	Columbia (Col-0)	EN	GEL1	5.64312e+06
AT1G74260	FWD	48	47	2702.2	1;2	2	Wild Type	Columbia (Col-0)	EN	GEL1	5.44303e+06
AT1G74260	FWD	48	47	2702.2	1;2	2	Wild Type	Columbia (Col-0)	ED	GEL1	5.33295e+06
AT1G74260	FWD	48	47	2702.2	1;2	2	Wild Type	Columbia (Col-0)	ED	GEL2	5.33387e+06
AT1G74260	FWD	48	47	2702.2	1;2	2	Wild Type	Columbia (Col-0)	ED	GEL2	5.24626e+06
AT1G74260	FWD	48	47	2702.2	1;2	2	prr7-3 ppr9-1	Columbia (Col-0)	EN	GEL1	4.14817e+06
AT1G74260	FWD	48	47	2702.2	1;2	2	prr7-3 ppr9-1	Columbia (Col-0)	ED	GEL2	4.16099e+06
AT1G74260	FWD	48	47	2702.2	1;2	2	prr7-3 ppr9-1	Columbia (Col-0)	ED	GEL2	5.34258e+06
AT1G74260	FWD	48	47	2702.2	1;2	2	prr7-3 ppr9-1	Columbia (Col-0)	ED	GEL2	4.1303e+06
AT1G74260	FWD	48	47	2702.2	1;2	2	gi-201	Columbia (Col-0)	EN	GEL1	5.20428e+06
AT1G74260	FWD	48	47	2702.2	1;2	2	gi-201	Columbia (Col-0)	EN	GEL1	5.4995e+06
AT1G74260	FWD	48	47	2702.2	1;2	2	gi-201	Columbia (Col-0)	EN	GEL1	5.09413e+06
AT1G74260	FWD	48	47	2702.2	1;2	2	gi-201	Columbia (Col-0)	ED	GEL2	5.60966e+06
AT1G74260	FWD	48	47	2702.2	1;2	2	gi-201	Columbia (Col-0)	ED	GEL2	5.34534e+06
AT1G74260	FWD	48	47	2702.2	1;2	2	gi-201	Columbia (Col-0)	ED	GEL2	5.93514e+06
AT1G74260	FWD	48	47	2702.2	1;2	2	toc1-101	Columbia (Col-0)	EN	GEL1	5.7686e+06
AT1G74260	FWD	48	47	2702.2	1;2	2	toc1-101	Columbia (Col-0)	EN	GEL1	5.84511e+06
AT1G74260	FWD	48	47	2702.2	1;2	2	toc1-101	Columbia (Col-0)	EN	GEL1	5.42872e+06
AT1G74260	FWD	48	47	2702.2	1;2	2	toc1-101	Columbia (Col-0)	ED	GEL2	5.4532e+06
AT1G74260	FWD	48	47	2702.2	1;2	2	toc1-101	Columbia (Col-0)	ED	GEL2	5.30721e+06
AT1G74260	FWD	48	47	2702.2	1;2	2	toc1-101	Columbia (Col-0)	ED	GEL2	5.2691e+06
AT1G74260	FWD	48	47	2702.2	1;2	2	Wild Type	Wasilewski (WS)	EN	GEL1	5.09773e+06
AT1G74260	FWD	48	47	2702.2	1;2	2	Wild Type	Wasilewski (WS)	EN	GEL1	5.10686e+06
AT1G74260	FWD	48	47	2702.2	1;2	2	Wild Type	Wasilewski (WS)	EN	GEL1	6.46088e+06
AT1G74260	FWD	48	47	2702.2	1;2	2	Wild Type	Wasilewski (WS)	ED	GEL2	5.04503e+06
AT1G74260	FWD	48	47	2702.2	1;2	2	Wild Type	Wasilewski (WS)	ED	GEL2	5.66796e+06
AT1G74260	FWD	48	47	2702.2	1;2	2	Wild Type	Wasilewski (WS)	ED	GEL2	5.09647e+06
AT1G74260	FWD	48	47	2702.2	1;2	2	lhy-21 cca1-11	Wasilewski (WS)	EN	GEL1	5.29064e+06
AT1G74260	FWD	48	47	2702.2	1;2	2	lhy-21 cca1-11	Wasilewski (WS)	EN	GEL1	5.38025e+06
AT1G74260	FWD	48	47	2702.2	1;2	2	lhy-21 cca1-11	Wasilewski (WS)	EN	GEL1	5.23683e+06
AT1G74260	FWD	48	47	2702.2	1;2	2	lhy-21 cca1-11	Wasilewski (WS)	ED	GEL2	5.20192e+06
AT1G74260	FWD	48	47	2702.2	1;2	2	lhy-21 cca1-11	Wasilewski (WS)	ED	GEL2	5.42834e+06
AT1G74260	FWD	48	47	2702.2	1;2	2	lhy-21 cca1-11	Wasilewski (WS)	ED	GEL2	4.8648e+06
AT1G74260	FWD	48	47	2702.2	1;2	2	Wild Type	Columbia (Col-0)	NA	GEL1	5.59756e+06
AT1G74260	FWD	48	47	2702.2	1;2	2	Wild Type	Columbia (Col-0)	NA	GEL2	5.34519e+06
AT4G24190	FWD	47	47	3215.91	1;2;3;4;6	5	Wild Type	Columbia (Col-0)	EN	GEL1	1.52376e+07
AT4G24190	FWD	47	47	3215.91	1;2;3;4;6	5	Wild Type	Columbia (Col-0)	EN	GEL1	1.78012e+07
AT4G24190	FWD	47	47	3215.91	1;2;3;4;6	5	Wild Type	Columbia (Col-0)	EN	GEL1	17098715
AT4G24190	FWD	47	47	3215.91	1;2;3;4;6	5	Wild Type	Columbia (Col-0)	ED	GEL1	1.67296e+07
AT4G24190	FWD	47	47	3215.91	1;2;3;4;6	5	Wild Type	Columbia (Col-0)	ED	GEL2	1.56243e+07
AT4G24190	FWD	47	47	3215.91	1;2;3;4;6	5	Wild Type	Columbia (Col-0)	ED	GEL2	1.54077e+07
AT4G24190	FWD	47	47	3215.91	1;2;3;4;6	5	prr7-3 ppr9-1	Columbia (Col-0)	EN	GEL1	1.18369e+07
AT4G24190	FWD	47	47	3215.91	1;2;3;4;6	5	prr7-3 ppr9-1	Columbia (Col-0)	ED	GEL2	1.20938e+07
AT4G24190	FWD	47	47	3215.91	1;2;3;4;6	5	prr7-3 ppr9-1	Columbia (Col-0)	ED	GEL2	1.60539e+07
AT4G24190	FWD	47	47	3215.91	1;2;3;4;6	5	prr7-3 ppr9-1	Columbia (Col-0)	ED	GEL2	1.28126e+07
AT4G24190	FWD	47	47	3215.91	1;2;3;4;6	5	gi-201	Columbia (Col-0)	EN	GEL1	1.73387e+07
AT4G24190	FWD	47	47	3215.91	1;2;3;4;6	5	gi-201	Columbia (Col-0)	EN	GEL1	1.64037e+07
AT4G24190	FWD	47	47	3215.91	1;2;3;4;6	5	gi-201	Columbia (Col-0)	EN	GEL1	1.62658e+07
AT4G24190	FWD	47	47	3215.91	1;2;3;4;6	5	gi-201	Columbia (Col-0)	ED	GEL2	1.60431e+07
AT4G24190	FWD	47	47	3215.91	1;2;3;4;6	5	gi-201	Columbia (Col-0)	ED	GEL2	1.57642e+07
AT4G24190	FWD	47	47	3215.91	1;2;3;4;6	5	gi-201	Columbia (Col-0)	ED	GEL2	1.52076e+07
AT4G24190	FWD	47	47	3215.91	1;2;3;4;6	5	toc1-101	Columbia (Col-0)	EN	GEL1	1.62846e+07
AT4G24190	FWD	47	47	3215.91	1;2;3;4;6	5	toc1-101	Columbia (Col-0)	EN	GEL1	1.52682e+07
AT4G24190	FWD	47	47	3215.91	1;2;3;4;6	5	toc1-101	Columbia (Col-0)	EN	GEL1	1.62534e+07
AT4G24190	FWD	47	47	3215.91	1;2;3;4;6	5	toc1-101	Columbia (Col-0)	ED	GEL2	1.59209e+07
AT4G24190	FWD	47	47	3215.91	1;2;3;4;6	5	toc1-101	Columbia (Col-0)	ED	GEL2	1.50879e+07
AT4G24190	FWD	47	47	3215.91	1;2;3;4;6	5	toc1-101	Columbia (Col-0)	ED	GEL2	1.5191e+07
AT4G24190	FWD	47	47	3215.91	1;2;3;4;6	5	Wild Type	Wasilewski (WS)	EN	GEL1	1.38682e+07
AT4G24190	FWD	47	47	3215.91	1;2;3;4;6	5	Wild Type	Wasilewski (WS)	EN	GEL1	1.38402e+07
AT4G24190	FWD	47	47	3215.91	1;2;3;4;6	5	Wild Type	Wasilewski (WS)	EN	GEL1	1.30359e+07
AT4G24190	FWD	47	47	3215.91	1;2;3;4;6	5	Wild Type	Wasilewski (WS)	ED	GEL2	1.269e+07
AT4G24190	FWD	47	47	3215.91	1;2;3;4;6	5	Wild Type	Wasilewski (WS)	ED	GEL2	1.26983e+07
AT4G24190	FWD	47	47	3215.91	1;2;3;4;6	5	Wild Type	Wasilewski (WS)	ED	GEL2	1.15566e+07
AT4G24190	FWD	47	47	3215.91	1;2;3;4;6	5	lhy-21 cca1-11	Wasilewski (WS)	EN	GEL1	1.21507e+07
AT4G24190	FWD	47	47	3215.91	1;2;3;4;6	5	lhy-21 cca1-11	Wasilewski (WS)	EN	GEL1	1.10534e+07
AT4G24190	FWD	47	47	3215.91	1;2;3;4;6	5	lhy-21 cca1-11	Wasilewski (WS)	EN	GEL1	9.39409e+06
AT4G24190	FWD	47	47	3215.91	1;2;3;4;6	5	lhy-21 cca1-11	Wasilewski (WS)	ED	GEL2	1.14961e+07
AT4G24190	FWD	47	47	3215.91	1;2;3;4;6	5	lhy-21 cca1-11	Wasilewski (WS)	ED	GEL2	1.217e+07
AT4G24190	FWD	47	47	3215.91	1;2;3;4;6	5	lhy-21 cca1-11	Wasilewski (WS)	ED	GEL2	1.0383e+07
AT4G24190	FWD	47	47	3215.91	1;2;3;4;6	5	Wild Type	Columbia (Col-0)	NA	GEL1	1.86753e+07
AT4G24190	FWD	47	47	3215.91	1;2;3;4;6	5	Wild Type	Columbia (Col-0)	NA	GEL2	1.66177e+07
AT2G38040	FWD	49	48	3256.12	1;2;3	3	Wild Type	Columbia (Col-0)	EN	GEL1	1.19495e+07
AT2G38040	FWD	49	48	3256.12	1;2;3	3	Wild Type	Columbia (Col-0)	EN	GEL1	1.23345e+07
AT2G38040	FWD	49	48	3256.12	1;2;3	3	Wild Type	Columbia (Col-0)	EN	GEL1	1.17966e+07
AT2G38040	FWD	49	48	3256.12	1;2;3	3	Wild Type	Columbia (Col-0)	ED	GEL1	1.20842e+07
AT2G38040	FWD	49	48	3256.12	1;2;3	3	Wild Type	Columbia (Col-0)	ED	GEL2	1.05937e+07
AT2G38040	FWD	49	48	3256.12	1;2;3	3	Wild Type	Columbia (Col-0)	ED	GEL2	1.07978e+07
AT2G38040	FWD	49	48	3256.12	1;2;3	3	prr7-3 ppr9-1	Columbia (Col-0)	EN	GEL1	8.86685e+06
AT2G38040	FWD	49	48	3256.12	1;2;3	3	prr7-3 ppr9-1	Columbia (Col-0)	ED	GEL2	8.62547e+06
AT2G38040	FWD	49	48	3256.12	1;2;3	3	prr7-3 ppr9-1	Columbia (Col-0)	ED	GEL2	1.08327e+07
AT2G38040	FWD	49	48	3256.12	1;2;3	3	prr7-3 ppr9-1	Columbia (Col-0)	ED	GEL2	8.11561e+06
AT2G38040	FWD	49	48	3256.12	1;2;3	3	gi-201	Columbia (Col-0)	EN	GEL1	1.18832e+07
AT2G38040	FWD	49	48	3256.12	1;2;3	3	gi-201	Columbia (Col-0)	EN	GEL1	1.11893e+07
AT2G38040	FWD	49	48	3256.12	1;2;3	3	gi-201	Columbia (Col-0)	EN	GEL1	1.08873e+07
AT2G38040	FWD	49	48	3256.12	1;2;3	3	gi-201	Columbia (Col-0)	ED	GEL2	1.0521e+07
AT2G38040	FWD	49	48	3256.12	1;2;3	3	gi-201	Columbia (Col-0)	ED	GEL2	1.11154e+07
AT2G38040	FWD	49	48	3256.12	1;2;3	3	gi-201	Columbia (Col-0)	ED	GEL2	1.04845e+07
AT2G38040	FWD	49	48	3256.12	1;2;3	3	toc1-101	Columbia (Col-0)	EN	GEL1	1.13194e+07
AT2G38040	FWD	49	48	3256.12	1;2;3	3	toc1-101	Columbia (Col-0)	EN	GEL1	1.11868e+07
AT2G38040	FWD	49	48	3256.12	1;2;3	3	toc1-101	Columbia (Col-0)	EN	GEL1	1.07304e+07
AT2G38040	FWD	49	48	3256.12	1;2;3	3	toc1-101	Columbia (Col-0)	ED	GEL2	1.08546e+07
AT2G38040	FWD	49	48	3256.12	1;2;3	3	toc1-101	Columbia (Col-0)	ED	GEL2	9.61888e+06
AT2G38040	FWD	49	48	3256.12	1;2;3	3	toc1-101	Columbia (Col-0)	ED	GEL2	1.08084e+07
AT2G38040	FWD	49	48	3256.12	1;2;3	3	Wild Type	Wasilewski (WS)	EN	GEL1	1.15237e+07
AT2G38040	FWD	49	48	3256.12	1;2;3	3	Wild Type	Wasilewski (WS)	EN	GEL1	1.20243e+07
AT2G38040	FWD	49	48	3256.12	1;2;3	3	Wild Type	Wasilewski (WS)	EN	GEL1	1.2027e+07
AT2G38040	FWD	49	48	3256.12	1;2;3	3	Wild Type	Wasilewski (WS)	ED	GEL2	1.07474e+07
AT2G38040	FWD	49	48	3256.12	1;2;3	3	Wild Type	Wasilewski (WS)	ED	GEL2	1.04406e+07
AT2G38040	FWD	49	48	3256.12	1;2;3	3	Wild Type	Wasilewski (WS)	ED	GEL2	1.02376e+07
AT2G38040	FWD	49	48	3256.12	1;2;3	3	lhy-21 cca1-11	Wasilewski (WS)	EN	GEL1	1.21735e+07
AT2G38040	FWD	49	48	3256.12	1;2;3	3	lhy-21 cca1-11	Wasilewski (WS)	EN	GEL1	1.07833e+07
AT2G38040	FWD	49	48	3256.12	1;2;3	3	lhy-21 cca1-11	Wasilewski (WS)	EN	GEL1	9.80102e+06
AT2G38040	FWD	49	48	3256.12	1;2;3	3	lhy-21 cca1-11	Wasilewski (WS)	ED	GEL2	1.04849e+07
AT2G38040	FWD	49	48	3256.12	1;2;3	3	lhy-21 cca1-11	Wasilewski (WS)	ED	GEL2	1.14609e+07
AT2G38040	FWD	49	48	3256.12	1;2;3	3	lhy-21 cca1-11	Wasilewski (WS)	ED	GEL2	1.1099e+07
AT2G38040	FWD	49	48	3256.12	1;2;3	3	Wild Type	Columbia (Col-0)	NA	GEL1	1.0971e+07
AT2G38040	FWD	49	48	3256.12	1;2;3	3	Wild Type	Columbia (Col-0)	NA	GEL2	9.78249e+06
AT2G40840	FWD	44	44	2991.35	1;2;3	3	Wild Type	Columbia (Col-0)	EN	GEL1	5.06242e+06
AT2G40840	FWD	44	44	2991.35	1;2;3	3	Wild Type	Columbia (Col-0)	EN	GEL1	4.81758e+06
AT2G40840	FWD	44	44	2991.35	1;2;3	3	Wild Type	Columbia (Col-0)	EN	GEL1	5.22428e+06
AT2G40840	FWD	44	44	2991.35	1;2;3	3	Wild Type	Columbia (Col-0)	ED	GEL1	5.5917e+06
AT2G40840	FWD	44	44	2991.35	1;2;3	3	Wild Type	Columbia (Col-0)	ED	GEL2	5.53862e+06
AT2G40840	FWD	44	44	2991.35	1;2;3	3	Wild Type	Columbia (Col-0)	ED	GEL2	5.74216e+06
AT2G40840	FWD	44	44	2991.35	1;2;3	3	prr7-3 ppr9-1	Columbia (Col-0)	EN	GEL1	4.27858e+06
AT2G40840	FWD	44	44	2991.35	1;2;3	3	prr7-3 ppr9-1	Columbia (Col-0)	ED	GEL2	4.53829e+06
AT2G40840	FWD	44	44	2991.35	1;2;3	3	prr7-3 ppr9-1	Columbia (Col-0)	ED	GEL2	5.98729e+06
AT2G40840	FWD	44	44	2991.35	1;2;3	3	prr7-3 ppr9-1	Columbia (Col-0)	ED	GEL2	4.803e+06
AT2G40840	FWD	44	44	2991.35	1;2;3	3	gi-201	Columbia (Col-0)	EN	GEL1	5.04091e+06
AT2G40840	FWD	44	44	2991.35	1;2;3	3	gi-201	Columbia (Col-0)	EN	GEL1	5.36999e+06
AT2G40840	FWD	44	44	2991.35	1;2;3	3	gi-201	Columbia (Col-0)	EN	GEL1	5.18536e+06
AT2G40840	FWD	44	44	2991.35	1;2;3	3	gi-201	Columbia (Col-0)	ED	GEL2	6.02719e+06
AT2G40840	FWD	44	44	2991.35	1;2;3	3	gi-201	Columbia (Col-0)	ED	GEL2	5.74429e+06
AT2G40840	FWD	44	44	2991.35	1;2;3	3	gi-201	Columbia (Col-0)	ED	GEL2	6.59038e+06
AT2G40840	FWD	44	44	2991.35	1;2;3	3	toc1-101	Columbia (Col-0)	EN	GEL1	5.21055e+06
AT2G40840	FWD	44	44	2991.35	1;2;3	3	toc1-101	Columbia (Col-0)	EN	GEL1	5.63399e+06
AT2G40840	FWD	44	44	2991.35	1;2;3	3	toc1-101	Columbia (Col-0)	EN	GEL1	5.66244e+06
AT2G40840	FWD	44	44	2991.35	1;2;3	3	toc1-101	Columbia (Col-0)	ED	GEL2	5.90384e+06
AT2G40840	FWD	44	44	2991.35	1;2;3	3	toc1-101	Columbia (Col-0)	ED	GEL2	5.64753e+06
AT2G40840	FWD	44	44	2991.35	1;2;3	3	toc1-101	Columbia (Col-0)	ED	GEL2	6.15498e+06
AT2G40840	FWD	44	44	2991.35	1;2;3	3	Wild Type	Wasilewski (WS)	EN	GEL1	5.05361e+06
AT2G40840	FWD	44	44	2991.35	1;2;3	3	Wild Type	Wasilewski (WS)	EN	GEL1	4.98546e+06
AT2G40840	FWD	44	44	2991.35	1;2;3	3	Wild Type	Wasilewski (WS)	EN	GEL1	6.53308e+06
AT2G40840	FWD	44	44	2991.35	1;2;3	3	Wild Type	Wasilewski (WS)	ED	GEL2	5.21978e+06
AT2G40840	FWD	44	44	2991.35	1;2;3	3	Wild Type	Wasilewski (WS)	ED	GEL2	5.93316e+06
AT2G40840	FWD	44	44	2991.35	1;2;3	3	Wild Type	Wasilewski (WS)	ED	GEL2	5.56236e+06
AT2G40840	FWD	44	44	2991.35	1;2;3	3	lhy-21 cca1-11	Wasilewski (WS)	EN	GEL1	4.6046e+06
AT2G40840	FWD	44	44	2991.35	1;2;3	3	lhy-21 cca1-11	Wasilewski (WS)	EN	GEL1	4.37743e+06
AT2G40840	FWD	44	44	2991.35	1;2;3	3	lhy-21 cca1-11	Wasilewski (WS)	EN	GEL1	4.21887e+06
AT2G40840	FWD	44	44	2991.35	1;2;3	3	lhy-21 cca1-11	Wasilewski (WS)	ED	GEL2	4.66539e+06
AT2G40840	FWD	44	44	2991.35	1;2;3	3	lhy-21 cca1-11	Wasilewski (WS)	ED	GEL2	5.00345e+06
AT2G40840	FWD	44	44	2991.35	1;2;3	3	lhy-21 cca1-11	Wasilewski (WS)	ED	GEL2	4.18651e+06
AT2G40840	FWD	44	44	2991.35	1;2;3	3	Wild Type	Columbia (Col-0)	NA	GEL1	4.91078e+06
AT2G40840	FWD	44	44	2991.35	1;2;3	3	Wild Type	Columbia (Col-0)	NA	GEL2	4.86203e+06
AT5G60600	FWD	49	49	3197.88	1;2;3;4;5	5	Wild Type	Columbia (Col-0)	EN	GEL1	1.49804e+07
AT5G60600	FWD	49	49	3197.88	1;2;3;4;5	5	Wild Type	Columbia (Col-0)	EN	GEL1	1.42306e+07
AT5G60600	FWD	49	49	3197.88	1;2;3;4;5	5	Wild Type	Columbia (Col-0)	EN	GEL1	1.41702e+07
AT5G60600	FWD	49	49	3197.88	1;2;3;4;5	5	Wild Type	Columbia (Col-0)	ED	GEL1	1.37631e+07
AT5G60600	FWD	49	49	3197.88	1;2;3;4;5	5	Wild Type	Columbia (Col-0)	ED	GEL2	1.3712e+07
AT5G60600	FWD	49	49	3197.88	1;2;3;4;5	5	Wild Type	Columbia (Col-0)	ED	GEL2	1.31929e+07
AT5G60600	FWD	49	49	3197.88	1;2;3;4;5	5	prr7-3 ppr9-1	Columbia (Col-0)	EN	GEL1	9.7073e+06
AT5G60600	FWD	49	49	3197.88	1;2;3;4;5	5	prr7-3 ppr9-1	Columbia (Col-0)	ED	GEL2	9.72815e+06
AT5G60600	FWD	49	49	3197.88	1;2;3;4;5	5	prr7-3 ppr9-1	Columbia (Col-0)	ED	GEL2	1.22572e+07
AT5G60600	FWD	49	49	3197.88	1;2;3;4;5	5	prr7-3 ppr9-1	Columbia (Col-0)	ED	GEL2	9.04409e+06
AT5G60600	FWD	49	49	3197.88	1;2;3;4;5	5	gi-201	Columbia (Col-0)	EN	GEL1	1.4101e+07
AT5G60600	FWD	49	49	3197.88	1;2;3;4;5	5	gi-201	Columbia (Col-0)	EN	GEL1	1.46033e+07
AT5G60600	FWD	49	49	3197.88	1;2;3;4;5	5	gi-201	Columbia (Col-0)	EN	GEL1	1.31989e+07
AT5G60600	FWD	49	49	3197.88	1;2;3;4;5	5	gi-201	Columbia (Col-0)	ED	GEL2	1.37524e+07
AT5G60600	FWD	49	49	3197.88	1;2;3;4;5	5	gi-201	Columbia (Col-0)	ED	GEL2	1.34966e+07
AT5G60600	FWD	49	49	3197.88	1;2;3;4;5	5	gi-201	Columbia (Col-0)	ED	GEL2	1.32596e+07
AT5G60600	FWD	49	49	3197.88	1;2;3;4;5	5	toc1-101	Columbia (Col-0)	EN	GEL1	1.42257e+07
AT5G60600	FWD	49	49	3197.88	1;2;3;4;5	5	toc1-101	Columbia (Col-0)	EN	GEL1	1.36153e+07
AT5G60600	FWD	49	49	3197.88	1;2;3;4;5	5	toc1-101	Columbia (Col-0)	EN	GEL1	1.30416e+07
AT5G60600	FWD	49	49	3197.88	1;2;3;4;5	5	toc1-101	Columbia (Col-0)	ED	GEL2	1.30729e+07
AT5G60600	FWD	49	49	3197.88	1;2;3;4;5	5	toc1-101	Columbia (Col-0)	ED	GEL2	1.25751e+07
AT5G60600	FWD	49	49	3197.88	1;2;3;4;5	5	toc1-101	Columbia (Col-0)	ED	GEL2	1.28427e+07
AT5G60600	FWD	49	49	3197.88	1;2;3;4;5	5	Wild Type	Wasilewski (WS)	EN	GEL1	1.12747e+07
AT5G60600	FWD	49	49	3197.88	1;2;3;4;5	5	Wild Type	Wasilewski (WS)	EN	GEL1	1.12367e+07
AT5G60600	FWD	49	49	3197.88	1;2;3;4;5	5	Wild Type	Wasilewski (WS)	EN	GEL1	1.30921e+07
AT5G60600	FWD	49	49	3197.88	1;2;3;4;5	5	Wild Type	Wasilewski (WS)	ED	GEL2	10714139
AT5G60600	FWD	49	49	3197.88	1;2;3;4;5	5	Wild Type	Wasilewski (WS)	ED	GEL2	1.14672e+07
AT5G60600	FWD	49	49	3197.88	1;2;3;4;5	5	Wild Type	Wasilewski (WS)	ED	GEL2	1.10804e+07
AT5G60600	FWD	49	49	3197.88	1;2;3;4;5	5	lhy-21 cca1-11	Wasilewski (WS)	EN	GEL1	1.2508e+07
AT5G60600	FWD	49	49	3197.88	1;2;3;4;5	5	lhy-21 cca1-11	Wasilewski (WS)	EN	GEL1	1.20762e+07
AT5G60600	FWD	49	49	3197.88	1;2;3;4;5	5	lhy-21 cca1-11	Wasilewski (WS)	EN	GEL1	1.17256e+07
AT5G60600	FWD	49	49	3197.88	1;2;3;4;5	5	lhy-21 cca1-11	Wasilewski (WS)	ED	GEL2	1.16595e+07
AT5G60600	FWD	49	49	3197.88	1;2;3;4;5	5	lhy-21 cca1-11	Wasilewski (WS)	ED	GEL2	1.26688e+07
AT5G60600	FWD	49	49	3197.88	1;2;3;4;5	5	lhy-21 cca1-11	Wasilewski (WS)	ED	GEL2	1.17615e+07
AT5G60600	FWD	49	49	3197.88	1;2;3;4;5	5	Wild Type	Columbia (Col-0)	NA	GEL1	1.30696e+07
AT5G60600	FWD	49	49	3197.88	1;2;3;4;5	5	Wild Type	Columbia (Col-0)	NA	GEL2	1.20113e+07
AT1G08520	FWD	43	43	2182.07	1;2;3	3	Wild Type	Columbia (Col-0)	EN	GEL1	7.20802e+06
AT1G08520	FWD	43	43	2182.07	1;2;3	3	Wild Type	Columbia (Col-0)	EN	GEL1	7.90688e+06
AT1G08520	FWD	43	43	2182.07	1;2;3	3	Wild Type	Columbia (Col-0)	EN	GEL1	7.6022e+06
AT1G08520	FWD	43	43	2182.07	1;2;3	3	Wild Type	Columbia (Col-0)	ED	GEL1	8.0873e+06
AT1G08520	FWD	43	43	2182.07	1;2;3	3	Wild Type	Columbia (Col-0)	ED	GEL2	7.93618e+06
AT1G08520	FWD	43	43	2182.07	1;2;3	3	Wild Type	Columbia (Col-0)	ED	GEL2	7.80115e+06
AT1G08520	FWD	43	43	2182.07	1;2;3	3	prr7-3 ppr9-1	Columbia (Col-0)	EN	GEL1	6.47928e+06
AT1G08520	FWD	43	43	2182.07	1;2;3	3	prr7-3 ppr9-1	Columbia (Col-0)	ED	GEL2	6.42196e+06
AT1G08520	FWD	43	43	2182.07	1;2;3	3	prr7-3 ppr9-1	Columbia (Col-0)	ED	GEL2	7.82473e+06
AT1G08520	FWD	43	43	2182.07	1;2;3	3	prr7-3 ppr9-1	Columbia (Col-0)	ED	GEL2	6.22405e+06
AT1G08520	FWD	43	43	2182.07	1;2;3	3	gi-201	Columbia (Col-0)	EN	GEL1	7.63269e+06
AT1G08520	FWD	43	43	2182.07	1;2;3	3	gi-201	Columbia (Col-0)	EN	GEL1	7.31181e+06
AT1G08520	FWD	43	43	2182.07	1;2;3	3	gi-201	Columbia (Col-0)	EN	GEL1	7.43408e+06
AT1G08520	FWD	43	43	2182.07	1;2;3	3	gi-201	Columbia (Col-0)	ED	GEL2	8.09691e+06
AT1G08520	FWD	43	43	2182.07	1;2;3	3	gi-201	Columbia (Col-0)	ED	GEL2	7.60156e+06
AT1G08520	FWD	43	43	2182.07	1;2;3	3	gi-201	Columbia (Col-0)	ED	GEL2	7.91848e+06
AT1G08520	FWD	43	43	2182.07	1;2;3	3	toc1-101	Columbia (Col-0)	EN	GEL1	7.63475e+06
AT1G08520	FWD	43	43	2182.07	1;2;3	3	toc1-101	Columbia (Col-0)	EN	GEL1	7.2123e+06
AT1G08520	FWD	43	43	2182.07	1;2;3	3	toc1-101	Columbia (Col-0)	EN	GEL1	7.15367e+06
AT1G08520	FWD	43	43	2182.07	1;2;3	3	toc1-101	Columbia (Col-0)	ED	GEL2	8.35967e+06
AT1G08520	FWD	43	43	2182.07	1;2;3	3	toc1-101	Columbia (Col-0)	ED	GEL2	6.94499e+06
AT1G08520	FWD	43	43	2182.07	1;2;3	3	toc1-101	Columbia (Col-0)	ED	GEL2	7.84176e+06
AT1G08520	FWD	43	43	2182.07	1;2;3	3	Wild Type	Wasilewski (WS)	EN	GEL1	6.76198e+06
AT1G08520	FWD	43	43	2182.07	1;2;3	3	Wild Type	Wasilewski (WS)	EN	GEL1	6.17612e+06
AT1G08520	FWD	43	43	2182.07	1;2;3	3	Wild Type	Wasilewski (WS)	EN	GEL1	7.33471e+06
AT1G08520	FWD	43	43	2182.07	1;2;3	3	Wild Type	Wasilewski (WS)	ED	GEL2	6.48056e+06
AT1G08520	FWD	43	43	2182.07	1;2;3	3	Wild Type	Wasilewski (WS)	ED	GEL2	7.21044e+06
AT1G08520	FWD	43	43	2182.07	1;2;3	3	Wild Type	Wasilewski (WS)	ED	GEL2	6.4041e+06
AT1G08520	FWD	43	43	2182.07	1;2;3	3	lhy-21 cca1-11	Wasilewski (WS)	EN	GEL1	6.06974e+06
AT1G08520	FWD	43	43	2182.07	1;2;3	3	lhy-21 cca1-11	Wasilewski (WS)	EN	GEL1	5.08585e+06
AT1G08520	FWD	43	43	2182.07	1;2;3	3	lhy-21 cca1-11	Wasilewski (WS)	EN	GEL1	5.33288e+06
AT1G08520	FWD	43	43	2182.07	1;2;3	3	lhy-21 cca1-11	Wasilewski (WS)	ED	GEL2	5.92359e+06
AT1G08520	FWD	43	43	2182.07	1;2;3	3	lhy-21 cca1-11	Wasilewski (WS)	ED	GEL2	6.31841e+06
AT1G08520	FWD	43	43	2182.07	1;2;3	3	lhy-21 cca1-11	Wasilewski (WS)	ED	GEL2	5.397e+06
AT1G08520	FWD	43	43	2182.07	1;2;3	3	Wild Type	Columbia (Col-0)	NA	GEL1	7.6341e+06
AT1G08520	FWD	43	43	2182.07	1;2;3	3	Wild Type	Columbia (Col-0)	NA	GEL2	7.18112e+06
AT5G26570	FWD	45	45	3076.56	1;2	2	Wild Type	Columbia (Col-0)	EN	GEL1	5.42903e+06
AT5G26570	FWD	45	45	3076.56	1;2	2	Wild Type	Columbia (Col-0)	EN	GEL1	5.22237e+06
AT5G26570	FWD	45	45	3076.56	1;2	2	Wild Type	Columbia (Col-0)	EN	GEL1	7.06923e+06
AT5G26570	FWD	45	45	3076.56	1;2	2	Wild Type	Columbia (Col-0)	ED	GEL1	5.0748e+06
AT5G26570	FWD	45	45	3076.56	1;2	2	Wild Type	Columbia (Col-0)	ED	GEL2	5.2306e+06
AT5G26570	FWD	45	45	3076.56	1;2	2	Wild Type	Columbia (Col-0)	ED	GEL2	5.14269e+06
AT5G26570	FWD	45	45	3076.56	1;2	2	prr7-3 ppr9-1	Columbia (Col-0)	EN	GEL1	3.93907e+06
AT5G26570	FWD	45	45	3076.56	1;2	2	prr7-3 ppr9-1	Columbia (Col-0)	ED	GEL2	4.14893e+06
AT5G26570	FWD	45	45	3076.56	1;2	2	prr7-3 ppr9-1	Columbia (Col-0)	ED	GEL2	5.52271e+06
AT5G26570	FWD	45	45	3076.56	1;2	2	prr7-3 ppr9-1	Columbia (Col-0)	ED	GEL2	4.0911e+06
AT5G26570	FWD	45	45	3076.56	1;2	2	gi-201	Columbia (Col-0)	EN	GEL1	4.92459e+06
AT5G26570	FWD	45	45	3076.56	1;2	2	gi-201	Columbia (Col-0)	EN	GEL1	5.42724e+06
AT5G26570	FWD	45	45	3076.56	1;2	2	gi-201	Columbia (Col-0)	EN	GEL1	5.15344e+06
AT5G26570	FWD	45	45	3076.56	1;2	2	gi-201	Columbia (Col-0)	ED	GEL2	5.9564e+06
AT5G26570	FWD	45	45	3076.56	1;2	2	gi-201	Columbia (Col-0)	ED	GEL2	5.69586e+06
AT5G26570	FWD	45	45	3076.56	1;2	2	gi-201	Columbia (Col-0)	ED	GEL2	6.11993e+06
AT5G26570	FWD	45	45	3076.56	1;2	2	toc1-101	Columbia (Col-0)	EN	GEL1	5.70741e+06
AT5G26570	FWD	45	45	3076.56	1;2	2	toc1-101	Columbia (Col-0)	EN	GEL1	6.05798e+06
AT5G26570	FWD	45	45	3076.56	1;2	2	toc1-101	Columbia (Col-0)	EN	GEL1	5.52822e+06
AT5G26570	FWD	45	45	3076.56	1;2	2	toc1-101	Columbia (Col-0)	ED	GEL2	6.11935e+06
AT5G26570	FWD	45	45	3076.56	1;2	2	toc1-101	Columbia (Col-0)	ED	GEL2	5.64309e+06
AT5G26570	FWD	45	45	3076.56	1;2	2	toc1-101	Columbia (Col-0)	ED	GEL2	6.25407e+06
AT5G26570	FWD	45	45	3076.56	1;2	2	Wild Type	Wasilewski (WS)	EN	GEL1	6.54763e+06
AT5G26570	FWD	45	45	3076.56	1;2	2	Wild Type	Wasilewski (WS)	EN	GEL1	6.60187e+06
AT5G26570	FWD	45	45	3076.56	1;2	2	Wild Type	Wasilewski (WS)	EN	GEL1	9.7588e+06
AT5G26570	FWD	45	45	3076.56	1;2	2	Wild Type	Wasilewski (WS)	ED	GEL2	6.82067e+06
AT5G26570	FWD	45	45	3076.56	1;2	2	Wild Type	Wasilewski (WS)	ED	GEL2	7.61647e+06
AT5G26570	FWD	45	45	3076.56	1;2	2	Wild Type	Wasilewski (WS)	ED	GEL2	7.63183e+06
AT5G26570	FWD	45	45	3076.56	1;2	2	lhy-21 cca1-11	Wasilewski (WS)	EN	GEL1	8.33365e+06
AT5G26570	FWD	45	45	3076.56	1;2	2	lhy-21 cca1-11	Wasilewski (WS)	EN	GEL1	8.09115e+06
AT5G26570	FWD	45	45	3076.56	1;2	2	lhy-21 cca1-11	Wasilewski (WS)	EN	GEL1	7.41126e+06
AT5G26570	FWD	45	45	3076.56	1;2	2	lhy-21 cca1-11	Wasilewski (WS)	ED	GEL2	8.84095e+06
AT5G26570	FWD	45	45	3076.56	1;2	2	lhy-21 cca1-11	Wasilewski (WS)	ED	GEL2	9.53957e+06
AT5G26570	FWD	45	45	3076.56	1;2	2	lhy-21 cca1-11	Wasilewski (WS)	ED	GEL2	6.47318e+06
AT5G26570	FWD	45	45	3076.56	1;2	2	Wild Type	Columbia (Col-0)	NA	GEL1	5.56393e+06
AT5G26570	FWD	45	45	3076.56	1;2	2	Wild Type	Columbia (Col-0)	NA	GEL2	5.54686e+06
AT2G04030	FWD	47	47	3934.71	1;2;3;4	4	Wild Type	Columbia (Col-0)	EN	GEL1	2.62137e+07
AT2G04030	FWD	47	47	3934.71	1;2;3;4	4	Wild Type	Columbia (Col-0)	EN	GEL1	2.79876e+07
AT2G04030	FWD	47	47	3934.71	1;2;3;4	4	Wild Type	Columbia (Col-0)	EN	GEL1	2.68137e+07
AT2G04030	FWD	47	47	3934.71	1;2;3;4	4	Wild Type	Columbia (Col-0)	ED	GEL1	2.53525e+07
AT2G04030	FWD	47	47	3934.71	1;2;3;4	4	Wild Type	Columbia (Col-0)	ED	GEL2	2.46037e+07
AT2G04030	FWD	47	47	3934.71	1;2;3;4	4	Wild Type	Columbia (Col-0)	ED	GEL2	2.4802e+07
AT2G04030	FWD	47	47	3934.71	1;2;3;4	4	prr7-3 ppr9-1	Columbia (Col-0)	EN	GEL1	2.51285e+07
AT2G04030	FWD	47	47	3934.71	1;2;3;4	4	prr7-3 ppr9-1	Columbia (Col-0)	ED	GEL2	2.38591e+07
AT2G04030	FWD	47	47	3934.71	1;2;3;4	4	prr7-3 ppr9-1	Columbia (Col-0)	ED	GEL2	2.60721e+07
AT2G04030	FWD	47	47	3934.71	1;2;3;4	4	prr7-3 ppr9-1	Columbia (Col-0)	ED	GEL2	2.26086e+07
AT2G04030	FWD	47	47	3934.71	1;2;3;4	4	gi-201	Columbia (Col-0)	EN	GEL1	2.9431e+07
AT2G04030	FWD	47	47	3934.71	1;2;3;4	4	gi-201	Columbia (Col-0)	EN	GEL1	28062284
AT2G04030	FWD	47	47	3934.71	1;2;3;4	4	gi-201	Columbia (Col-0)	EN	GEL1	2.5914e+07
AT2G04030	FWD	47	47	3934.71	1;2;3;4	4	gi-201	Columbia (Col-0)	ED	GEL2	2.65065e+07
AT2G04030	FWD	47	47	3934.71	1;2;3;4	4	gi-201	Columbia (Col-0)	ED	GEL2	2.59297e+07
AT2G04030	FWD	47	47	3934.71	1;2;3;4	4	gi-201	Columbia (Col-0)	ED	GEL2	2.54995e+07
AT2G04030	FWD	47	47	3934.71	1;2;3;4	4	toc1-101	Columbia (Col-0)	EN	GEL1	2.65462e+07
AT2G04030	FWD	47	47	3934.71	1;2;3;4	4	toc1-101	Columbia (Col-0)	EN	GEL1	2.69947e+07
AT2G04030	FWD	47	47	3934.71	1;2;3;4	4	toc1-101	Columbia (Col-0)	EN	GEL1	2.69885e+07
AT2G04030	FWD	47	47	3934.71	1;2;3;4	4	toc1-101	Columbia (Col-0)	ED	GEL2	2.58829e+07
AT2G04030	FWD	47	47	3934.71	1;2;3;4	4	toc1-101	Columbia (Col-0)	ED	GEL2	2.19808e+07
AT2G04030	FWD	47	47	3934.71	1;2;3;4	4	toc1-101	Columbia (Col-0)	ED	GEL2	2.62306e+07
AT2G04030	FWD	47	47	3934.71	1;2;3;4	4	Wild Type	Wasilewski (WS)	EN	GEL1	3.00623e+07
AT2G04030	FWD	47	47	3934.71	1;2;3;4	4	Wild Type	Wasilewski (WS)	EN	GEL1	2.97783e+07
AT2G04030	FWD	47	47	3934.71	1;2;3;4	4	Wild Type	Wasilewski (WS)	EN	GEL1	3.0818e+07
AT2G04030	FWD	47	47	3934.71	1;2;3;4	4	Wild Type	Wasilewski (WS)	ED	GEL2	2.70187e+07
AT2G04030	FWD	47	47	3934.71	1;2;3;4	4	Wild Type	Wasilewski (WS)	ED	GEL2	2.80188e+07
AT2G04030	FWD	47	47	3934.71	1;2;3;4	4	Wild Type	Wasilewski (WS)	ED	GEL2	2.60538e+07
AT2G04030	FWD	47	47	3934.71	1;2;3;4	4	lhy-21 cca1-11	Wasilewski (WS)	EN	GEL1	2.73347e+07
AT2G04030	FWD	47	47	3934.71	1;2;3;4	4	lhy-21 cca1-11	Wasilewski (WS)	EN	GEL1	2.51838e+07
AT2G04030	FWD	47	47	3934.71	1;2;3;4	4	lhy-21 cca1-11	Wasilewski (WS)	EN	GEL1	2.34477e+07
AT2G04030	FWD	47	47	3934.71	1;2;3;4	4	lhy-21 cca1-11	Wasilewski (WS)	ED	GEL2	2.61271e+07
AT2G04030	FWD	47	47	3934.71	1;2;3;4	4	lhy-21 cca1-11	Wasilewski (WS)	ED	GEL2	2.6e+07
AT2G04030	FWD	47	47	3934.71	1;2;3;4	4	lhy-21 cca1-11	Wasilewski (WS)	ED	GEL2	2.51836e+07
AT2G04030	FWD	47	47	3934.71	1;2;3;4	4	Wild Type	Columbia (Col-0)	NA	GEL1	2.46732e+07
AT2G04030	FWD	47	47	3934.71	1;2;3;4	4	Wild Type	Columbia (Col-0)	NA	GEL2	2.30199e+07
AT1G55490	FWD	44	42	3307.83	1;2;3;4;5;6;7	7	Wild Type	Columbia (Col-0)	EN	GEL1	3.39667e+07
AT1G55490	FWD	44	42	3307.83	1;2;3;4;5;6;7	7	Wild Type	Columbia (Col-0)	EN	GEL1	3.8279e+07
AT1G55490	FWD	44	42	3307.83	1;2;3;4;5;6;7	7	Wild Type	Columbia (Col-0)	EN	GEL1	3.54693e+07
AT1G55490	FWD	44	42	3307.83	1;2;3;4;5;6;7	7	Wild Type	Columbia (Col-0)	ED	GEL1	4.6091e+07
AT1G55490	FWD	44	42	3307.83	1;2;3;4;5;6;7	7	Wild Type	Columbia (Col-0)	ED	GEL2	3.94503e+07
AT1G55490	FWD	44	42	3307.83	1;2;3;4;5;6;7	7	Wild Type	Columbia (Col-0)	ED	GEL2	3.61403e+07
AT1G55490	FWD	44	42	3307.83	1;2;3;4;5;6;7	7	prr7-3 ppr9-1	Columbia (Col-0)	EN	GEL1	2.9581e+07
AT1G55490	FWD	44	42	3307.83	1;2;3;4;5;6;7	7	prr7-3 ppr9-1	Columbia (Col-0)	ED	GEL2	3.44304e+07
AT1G55490	FWD	44	42	3307.83	1;2;3;4;5;6;7	7	prr7-3 ppr9-1	Columbia (Col-0)	ED	GEL2	4.54796e+07
AT1G55490	FWD	44	42	3307.83	1;2;3;4;5;6;7	7	prr7-3 ppr9-1	Columbia (Col-0)	ED	GEL2	3.16036e+07
AT1G55490	FWD	44	42	3307.83	1;2;3;4;5;6;7	7	gi-201	Columbia (Col-0)	EN	GEL1	3.88427e+07
AT1G55490	FWD	44	42	3307.83	1;2;3;4;5;6;7	7	gi-201	Columbia (Col-0)	EN	GEL1	3.81855e+07
AT1G55490	FWD	44	42	3307.83	1;2;3;4;5;6;7	7	gi-201	Columbia (Col-0)	EN	GEL1	3.38074e+07
AT1G55490	FWD	44	42	3307.83	1;2;3;4;5;6;7	7	gi-201	Columbia (Col-0)	ED	GEL2	4.06875e+07
AT1G55490	FWD	44	42	3307.83	1;2;3;4;5;6;7	7	gi-201	Columbia (Col-0)	ED	GEL2	4.0304e+07
AT1G55490	FWD	44	42	3307.83	1;2;3;4;5;6;7	7	gi-201	Columbia (Col-0)	ED	GEL2	3.78625e+07
AT1G55490	FWD	44	42	3307.83	1;2;3;4;5;6;7	7	toc1-101	Columbia (Col-0)	EN	GEL1	3.10957e+07
AT1G55490	FWD	44	42	3307.83	1;2;3;4;5;6;7	7	toc1-101	Columbia (Col-0)	EN	GEL1	33506584
AT1G55490	FWD	44	42	3307.83	1;2;3;4;5;6;7	7	toc1-101	Columbia (Col-0)	EN	GEL1	3.23733e+07
AT1G55490	FWD	44	42	3307.83	1;2;3;4;5;6;7	7	toc1-101	Columbia (Col-0)	ED	GEL2	4.00896e+07
AT1G55490	FWD	44	42	3307.83	1;2;3;4;5;6;7	7	toc1-101	Columbia (Col-0)	ED	GEL2	3.48067e+07
AT1G55490	FWD	44	42	3307.83	1;2;3;4;5;6;7	7	toc1-101	Columbia (Col-0)	ED	GEL2	3.32097e+07
AT1G55490	FWD	44	42	3307.83	1;2;3;4;5;6;7	7	Wild Type	Wasilewski (WS)	EN	GEL1	3.75466e+07
AT1G55490	FWD	44	42	3307.83	1;2;3;4;5;6;7	7	Wild Type	Wasilewski (WS)	EN	GEL1	3.68436e+07
AT1G55490	FWD	44	42	3307.83	1;2;3;4;5;6;7	7	Wild Type	Wasilewski (WS)	EN	GEL1	3.68919e+07
AT1G55490	FWD	44	42	3307.83	1;2;3;4;5;6;7	7	Wild Type	Wasilewski (WS)	ED	GEL2	4.31063e+07
AT1G55490	FWD	44	42	3307.83	1;2;3;4;5;6;7	7	Wild Type	Wasilewski (WS)	ED	GEL2	4.13821e+07
AT1G55490	FWD	44	42	3307.83	1;2;3;4;5;6;7	7	Wild Type	Wasilewski (WS)	ED	GEL2	3.74341e+07
AT1G55490	FWD	44	42	3307.83	1;2;3;4;5;6;7	7	lhy-21 cca1-11	Wasilewski (WS)	EN	GEL1	4.05381e+07
AT1G55490	FWD	44	42	3307.83	1;2;3;4;5;6;7	7	lhy-21 cca1-11	Wasilewski (WS)	EN	GEL1	4.28625e+07
AT1G55490	FWD	44	42	3307.83	1;2;3;4;5;6;7	7	lhy-21 cca1-11	Wasilewski (WS)	EN	GEL1	3.59761e+07
AT1G55490	FWD	44	42	3307.83	1;2;3;4;5;6;7	7	lhy-21 cca1-11	Wasilewski (WS)	ED	GEL2	3.70708e+07
AT1G55490	FWD	44	42	3307.83	1;2;3;4;5;6;7	7	lhy-21 cca1-11	Wasilewski (WS)	ED	GEL2	4.80627e+07
AT1G55490	FWD	44	42	3307.83	1;2;3;4;5;6;7	7	lhy-21 cca1-11	Wasilewski (WS)	ED	GEL2	3.09699e+07
AT1G55490	FWD	44	42	3307.83	1;2;3;4;5;6;7	7	Wild Type	Columbia (Col-0)	NA	GEL1	3.09292e+07
AT1G55490	FWD	44	42	3307.83	1;2;3;4;5;6;7	7	Wild Type	Columbia (Col-0)	NA	GEL2	3.08444e+07
AT3G60750	FWD	49	49	4147.55	1;2;3;4;5;6;7	7	Wild Type	Columbia (Col-0)	EN	GEL1	2.42502e+08
AT3G60750	FWD	49	49	4147.55	1;2;3;4;5;6;7	7	Wild Type	Columbia (Col-0)	EN	GEL1	2.43686e+08
AT3G60750	FWD	49	49	4147.55	1;2;3;4;5;6;7	7	Wild Type	Columbia (Col-0)	EN	GEL1	2.53443e+08
AT3G60750	FWD	49	49	4147.55	1;2;3;4;5;6;7	7	Wild Type	Columbia (Col-0)	ED	GEL1	2.28319e+08
AT3G60750	FWD	49	49	4147.55	1;2;3;4;5;6;7	7	Wild Type	Columbia (Col-0)	ED	GEL2	2.15179e+08
AT3G60750	FWD	49	49	4147.55	1;2;3;4;5;6;7	7	Wild Type	Columbia (Col-0)	ED	GEL2	2.31158e+08
AT3G60750	FWD	49	49	4147.55	1;2;3;4;5;6;7	7	prr7-3 ppr9-1	Columbia (Col-0)	EN	GEL1	1.68067e+08
AT3G60750	FWD	49	49	4147.55	1;2;3;4;5;6;7	7	prr7-3 ppr9-1	Columbia (Col-0)	ED	GEL2	1.68438e+08
AT3G60750	FWD	49	49	4147.55	1;2;3;4;5;6;7	7	prr7-3 ppr9-1	Columbia (Col-0)	ED	GEL2	2.10717e+08
AT3G60750	FWD	49	49	4147.55	1;2;3;4;5;6;7	7	prr7-3 ppr9-1	Columbia (Col-0)	ED	GEL2	1.64175e+08
AT3G60750	FWD	49	49	4147.55	1;2;3;4;5;6;7	7	gi-201	Columbia (Col-0)	EN	GEL1	2.43515e+08
AT3G60750	FWD	49	49	4147.55	1;2;3;4;5;6;7	7	gi-201	Columbia (Col-0)	EN	GEL1	2.51432e+08
AT3G60750	FWD	49	49	4147.55	1;2;3;4;5;6;7	7	gi-201	Columbia (Col-0)	EN	GEL1	2.41342e+08
AT3G60750	FWD	49	49	4147.55	1;2;3;4;5;6;7	7	gi-201	Columbia (Col-0)	ED	GEL2	2.26815e+08
AT3G60750	FWD	49	49	4147.55	1;2;3;4;5;6;7	7	gi-201	Columbia (Col-0)	ED	GEL2	2.42234e+08
AT3G60750	FWD	49	49	4147.55	1;2;3;4;5;6;7	7	gi-201	Columbia (Col-0)	ED	GEL2	2.21709e+08
AT3G60750	FWD	49	49	4147.55	1;2;3;4;5;6;7	7	toc1-101	Columbia (Col-0)	EN	GEL1	2.69602e+08
AT3G60750	FWD	49	49	4147.55	1;2;3;4;5;6;7	7	toc1-101	Columbia (Col-0)	EN	GEL1	3.26746e+08
AT3G60750	FWD	49	49	4147.55	1;2;3;4;5;6;7	7	toc1-101	Columbia (Col-0)	EN	GEL1	2.91842e+08
AT3G60750	FWD	49	49	4147.55	1;2;3;4;5;6;7	7	toc1-101	Columbia (Col-0)	ED	GEL2	2.41275e+08
AT3G60750	FWD	49	49	4147.55	1;2;3;4;5;6;7	7	toc1-101	Columbia (Col-0)	ED	GEL2	2.27933e+08
AT3G60750	FWD	49	49	4147.55	1;2;3;4;5;6;7	7	toc1-101	Columbia (Col-0)	ED	GEL2	2.32098e+08
AT3G60750	FWD	49	49	4147.55	1;2;3;4;5;6;7	7	Wild Type	Wasilewski (WS)	EN	GEL1	2.80956e+08
AT3G60750	FWD	49	49	4147.55	1;2;3;4;5;6;7	7	Wild Type	Wasilewski (WS)	EN	GEL1	2.66501e+08
AT3G60750	FWD	49	49	4147.55	1;2;3;4;5;6;7	7	Wild Type	Wasilewski (WS)	EN	GEL1	2.99903e+08
AT3G60750	FWD	49	49	4147.55	1;2;3;4;5;6;7	7	Wild Type	Wasilewski (WS)	ED	GEL2	2.32931e+08
AT3G60750	FWD	49	49	4147.55	1;2;3;4;5;6;7	7	Wild Type	Wasilewski (WS)	ED	GEL2	2.72718e+08
AT3G60750	FWD	49	49	4147.55	1;2;3;4;5;6;7	7	Wild Type	Wasilewski (WS)	ED	GEL2	201960511
AT3G60750	FWD	49	49	4147.55	1;2;3;4;5;6;7	7	lhy-21 cca1-11	Wasilewski (WS)	EN	GEL1	2.813e+08
AT3G60750	FWD	49	49	4147.55	1;2;3;4;5;6;7	7	lhy-21 cca1-11	Wasilewski (WS)	EN	GEL1	2.64295e+08
AT3G60750	FWD	49	49	4147.55	1;2;3;4;5;6;7	7	lhy-21 cca1-11	Wasilewski (WS)	EN	GEL1	2.22668e+08
AT3G60750	FWD	49	49	4147.55	1;2;3;4;5;6;7	7	lhy-21 cca1-11	Wasilewski (WS)	ED	GEL2	2.75908e+08
AT3G60750	FWD	49	49	4147.55	1;2;3;4;5;6;7	7	lhy-21 cca1-11	Wasilewski (WS)	ED	GEL2	2.89578e+08
AT3G60750	FWD	49	49	4147.55	1;2;3;4;5;6;7	7	lhy-21 cca1-11	Wasilewski (WS)	ED	GEL2	2.1581e+08
AT3G60750	FWD	49	49	4147.55	1;2;3;4;5;6;7	7	Wild Type	Columbia (Col-0)	NA	GEL1	2.84351e+08
AT3G60750	FWD	49	49	4147.55	1;2;3;4;5;6;7	7	Wild Type	Columbia (Col-0)	NA	GEL2	2.55894e+08
AT5G19820	FWD	45	44	2973.47	1;2	2	Wild Type	Columbia (Col-0)	EN	GEL1	3.32893e+06
AT5G19820	FWD	45	44	2973.47	1;2	2	Wild Type	Columbia (Col-0)	EN	GEL1	3.3661e+06
AT5G19820	FWD	45	44	2973.47	1;2	2	Wild Type	Columbia (Col-0)	EN	GEL1	3.96438e+06
AT5G19820	FWD	45	44	2973.47	1;2	2	Wild Type	Columbia (Col-0)	ED	GEL1	3.15313e+06
AT5G19820	FWD	45	44	2973.47	1;2	2	Wild Type	Columbia (Col-0)	ED	GEL2	3.24144e+06
AT5G19820	FWD	45	44	2973.47	1;2	2	Wild Type	Columbia (Col-0)	ED	GEL2	3.2706e+06
AT5G19820	FWD	45	44	2973.47	1;2	2	prr7-3 ppr9-1	Columbia (Col-0)	EN	GEL1	2.42443e+06
AT5G19820	FWD	45	44	2973.47	1;2	2	prr7-3 ppr9-1	Columbia (Col-0)	ED	GEL2	2.68907e+06
AT5G19820	FWD	45	44	2973.47	1;2	2	prr7-3 ppr9-1	Columbia (Col-0)	ED	GEL2	3.35458e+06
AT5G19820	FWD	45	44	2973.47	1;2	2	prr7-3 ppr9-1	Columbia (Col-0)	ED	GEL2	3.35877e+06
AT5G19820	FWD	45	44	2973.47	1;2	2	gi-201	Columbia (Col-0)	EN	GEL1	3.28448e+06
AT5G19820	FWD	45	44	2973.47	1;2	2	gi-201	Columbia (Col-0)	EN	GEL1	3.3969e+06
AT5G19820	FWD	45	44	2973.47	1;2	2	gi-201	Columbia (Col-0)	EN	GEL1	3.202e+06
AT5G19820	FWD	45	44	2973.47	1;2	2	gi-201	Columbia (Col-0)	ED	GEL2	3.67129e+06
AT5G19820	FWD	45	44	2973.47	1;2	2	gi-201	Columbia (Col-0)	ED	GEL2	3.34418e+06
AT5G19820	FWD	45	44	2973.47	1;2	2	gi-201	Columbia (Col-0)	ED	GEL2	3.80775e+06
AT5G19820	FWD	45	44	2973.47	1;2	2	toc1-101	Columbia (Col-0)	EN	GEL1	3.44665e+06
AT5G19820	FWD	45	44	2973.47	1;2	2	toc1-101	Columbia (Col-0)	EN	GEL1	3.50451e+06
AT5G19820	FWD	45	44	2973.47	1;2	2	toc1-101	Columbia (Col-0)	EN	GEL1	3.39173e+06
AT5G19820	FWD	45	44	2973.47	1;2	2	toc1-101	Columbia (Col-0)	ED	GEL2	3.35533e+06
AT5G19820	FWD	45	44	2973.47	1;2	2	toc1-101	Columbia (Col-0)	ED	GEL2	3.15533e+06
AT5G19820	FWD	45	44	2973.47	1;2	2	toc1-101	Columbia (Col-0)	ED	GEL2	3.50117e+06
AT5G19820	FWD	45	44	2973.47	1;2	2	Wild Type	Wasilewski (WS)	EN	GEL1	3.51729e+06
AT5G19820	FWD	45	44	2973.47	1;2	2	Wild Type	Wasilewski (WS)	EN	GEL1	3.54253e+06
AT5G19820	FWD	45	44	2973.47	1;2	2	Wild Type	Wasilewski (WS)	EN	GEL1	4.59533e+06
AT5G19820	FWD	45	44	2973.47	1;2	2	Wild Type	Wasilewski (WS)	ED	GEL2	3.72791e+06
AT5G19820	FWD	45	44	2973.47	1;2	2	Wild Type	Wasilewski (WS)	ED	GEL2	4.01683e+06
AT5G19820	FWD	45	44	2973.47	1;2	2	Wild Type	Wasilewski (WS)	ED	GEL2	3.54678e+06
AT5G19820	FWD	45	44	2973.47	1;2	2	lhy-21 cca1-11	Wasilewski (WS)	EN	GEL1	3.81747e+06
AT5G19820	FWD	45	44	2973.47	1;2	2	lhy-21 cca1-11	Wasilewski (WS)	EN	GEL1	3.99998e+06
AT5G19820	FWD	45	44	2973.47	1;2	2	lhy-21 cca1-11	Wasilewski (WS)	EN	GEL1	3.55782e+06
AT5G19820	FWD	45	44	2973.47	1;2	2	lhy-21 cca1-11	Wasilewski (WS)	ED	GEL2	3.69956e+06
AT5G19820	FWD	45	44	2973.47	1;2	2	lhy-21 cca1-11	Wasilewski (WS)	ED	GEL2	3.95582e+06
AT5G19820	FWD	45	44	2973.47	1;2	2	lhy-21 cca1-11	Wasilewski (WS)	ED	GEL2	2.88516e+06
AT5G19820	FWD	45	44	2973.47	1;2	2	Wild Type	Columbia (Col-0)	NA	GEL1	3.34209e+06
AT5G19820	FWD	45	44	2973.47	1;2	2	Wild Type	Columbia (Col-0)	NA	GEL2	3.29028e+06
AT4G11420	FWD	42	41	2532.16	1;2	2	Wild Type	Columbia (Col-0)	EN	GEL1	5.39486e+06
AT4G11420	FWD	42	41	2532.16	1;2	2	Wild Type	Columbia (Col-0)	EN	GEL1	5.74666e+06
AT4G11420	FWD	42	41	2532.16	1;2	2	Wild Type	Columbia (Col-0)	EN	GEL1	4.39093e+06
AT4G11420	FWD	42	41	2532.16	1;2	2	Wild Type	Columbia (Col-0)	ED	GEL1	4.78732e+06
AT4G11420	FWD	42	41	2532.16	1;2	2	Wild Type	Columbia (Col-0)	ED	GEL2	4.71696e+06
AT4G11420	FWD	42	41	2532.16	1;2	2	Wild Type	Columbia (Col-0)	ED	GEL2	4.57424e+06
AT4G11420	FWD	42	41	2532.16	1;2	2	prr7-3 ppr9-1	Columbia (Col-0)	EN	GEL1	3.89972e+06
AT4G11420	FWD	42	41	2532.16	1;2	2	prr7-3 ppr9-1	Columbia (Col-0)	ED	GEL2	4.00181e+06
AT4G11420	FWD	42	41	2532.16	1;2	2	prr7-3 ppr9-1	Columbia (Col-0)	ED	GEL2	4.9635e+06
AT4G11420	FWD	42	41	2532.16	1;2	2	prr7-3 ppr9-1	Columbia (Col-0)	ED	GEL2	4.04968e+06
AT4G11420	FWD	42	41	2532.16	1;2	2	gi-201	Columbia (Col-0)	EN	GEL1	5.01483e+06
AT4G11420	FWD	42	41	2532.16	1;2	2	gi-201	Columbia (Col-0)	EN	GEL1	5.40009e+06
AT4G11420	FWD	42	41	2532.16	1;2	2	gi-201	Columbia (Col-0)	EN	GEL1	5.08664e+06
AT4G11420	FWD	42	41	2532.16	1;2	2	gi-201	Columbia (Col-0)	ED	GEL2	5.48103e+06
AT4G11420	FWD	42	41	2532.16	1;2	2	gi-201	Columbia (Col-0)	ED	GEL2	5.18164e+06
AT4G11420	FWD	42	41	2532.16	1;2	2	gi-201	Columbia (Col-0)	ED	GEL2	5.38033e+06
AT4G11420	FWD	42	41	2532.16	1;2	2	toc1-101	Columbia (Col-0)	EN	GEL1	5.36118e+06
AT4G11420	FWD	42	41	2532.16	1;2	2	toc1-101	Columbia (Col-0)	EN	GEL1	6.12729e+06
AT4G11420	FWD	42	41	2532.16	1;2	2	toc1-101	Columbia (Col-0)	EN	GEL1	5.33413e+06
AT4G11420	FWD	42	41	2532.16	1;2	2	toc1-101	Columbia (Col-0)	ED	GEL2	5.25185e+06
AT4G11420	FWD	42	41	2532.16	1;2	2	toc1-101	Columbia (Col-0)	ED	GEL2	4.92449e+06
AT4G11420	FWD	42	41	2532.16	1;2	2	toc1-101	Columbia (Col-0)	ED	GEL2	5.11413e+06
AT4G11420	FWD	42	41	2532.16	1;2	2	Wild Type	Wasilewski (WS)	EN	GEL1	4.30784e+06
AT4G11420	FWD	42	41	2532.16	1;2	2	Wild Type	Wasilewski (WS)	EN	GEL1	4.23753e+06
AT4G11420	FWD	42	41	2532.16	1;2	2	Wild Type	Wasilewski (WS)	EN	GEL1	5.40082e+06
AT4G11420	FWD	42	41	2532.16	1;2	2	Wild Type	Wasilewski (WS)	ED	GEL2	4.04394e+06
AT4G11420	FWD	42	41	2532.16	1;2	2	Wild Type	Wasilewski (WS)	ED	GEL2	4.67676e+06
AT4G11420	FWD	42	41	2532.16	1;2	2	Wild Type	Wasilewski (WS)	ED	GEL2	4.21288e+06
AT4G11420	FWD	42	41	2532.16	1;2	2	lhy-21 cca1-11	Wasilewski (WS)	EN	GEL1	4.48092e+06
AT4G11420	FWD	42	41	2532.16	1;2	2	lhy-21 cca1-11	Wasilewski (WS)	EN	GEL1	4.46033e+06
AT4G11420	FWD	42	41	2532.16	1;2	2	lhy-21 cca1-11	Wasilewski (WS)	EN	GEL1	3.74968e+06
AT4G11420	FWD	42	41	2532.16	1;2	2	lhy-21 cca1-11	Wasilewski (WS)	ED	GEL2	4.47631e+06
AT4G11420	FWD	42	41	2532.16	1;2	2	lhy-21 cca1-11	Wasilewski (WS)	ED	GEL2	4.71626e+06
AT4G11420	FWD	42	41	2532.16	1;2	2	lhy-21 cca1-11	Wasilewski (WS)	ED	GEL2	3.34775e+06
AT4G11420	FWD	42	41	2532.16	1;2	2	Wild Type	Columbia (Col-0)	NA	GEL1	5.22824e+06
AT4G11420	FWD	42	41	2532.16	1;2	2	Wild Type	Columbia (Col-0)	NA	GEL2	4.81387e+06
AT1G62750	FWD	52	52	4195.87	1;2;3;4	4	Wild Type	Columbia (Col-0)	EN	GEL1	5.14427e+07
AT1G62750	FWD	52	52	4195.87	1;2;3;4	4	Wild Type	Columbia (Col-0)	EN	GEL1	5.13694e+07
AT1G62750	FWD	52	52	4195.87	1;2;3;4	4	Wild Type	Columbia (Col-0)	EN	GEL1	4.94582e+07
AT1G62750	FWD	52	52	4195.87	1;2;3;4	4	Wild Type	Columbia (Col-0)	ED	GEL1	4.79513e+07
AT1G62750	FWD	52	52	4195.87	1;2;3;4	4	Wild Type	Columbia (Col-0)	ED	GEL2	4.71442e+07
AT1G62750	FWD	52	52	4195.87	1;2;3;4	4	Wild Type	Columbia (Col-0)	ED	GEL2	4.62411e+07
AT1G62750	FWD	52	52	4195.87	1;2;3;4	4	prr7-3 ppr9-1	Columbia (Col-0)	EN	GEL1	3.64429e+07
AT1G62750	FWD	52	52	4195.87	1;2;3;4	4	prr7-3 ppr9-1	Columbia (Col-0)	ED	GEL2	3.67604e+07
AT1G62750	FWD	52	52	4195.87	1;2;3;4	4	prr7-3 ppr9-1	Columbia (Col-0)	ED	GEL2	4.16301e+07
AT1G62750	FWD	52	52	4195.87	1;2;3;4	4	prr7-3 ppr9-1	Columbia (Col-0)	ED	GEL2	3.42115e+07
AT1G62750	FWD	52	52	4195.87	1;2;3;4	4	gi-201	Columbia (Col-0)	EN	GEL1	4.69631e+07
AT1G62750	FWD	52	52	4195.87	1;2;3;4	4	gi-201	Columbia (Col-0)	EN	GEL1	4.73849e+07
AT1G62750	FWD	52	52	4195.87	1;2;3;4	4	gi-201	Columbia (Col-0)	EN	GEL1	4.28441e+07
AT1G62750	FWD	52	52	4195.87	1;2;3;4	4	gi-201	Columbia (Col-0)	ED	GEL2	4.61721e+07
AT1G62750	FWD	52	52	4195.87	1;2;3;4	4	gi-201	Columbia (Col-0)	ED	GEL2	4.45741e+07
AT1G62750	FWD	52	52	4195.87	1;2;3;4	4	gi-201	Columbia (Col-0)	ED	GEL2	4.5326e+07
AT1G62750	FWD	52	52	4195.87	1;2;3;4	4	toc1-101	Columbia (Col-0)	EN	GEL1	4.95556e+07
AT1G62750	FWD	52	52	4195.87	1;2;3;4	4	toc1-101	Columbia (Col-0)	EN	GEL1	4.86617e+07
AT1G62750	FWD	52	52	4195.87	1;2;3;4	4	toc1-101	Columbia (Col-0)	EN	GEL1	4.56388e+07
AT1G62750	FWD	52	52	4195.87	1;2;3;4	4	toc1-101	Columbia (Col-0)	ED	GEL2	4.59742e+07
AT1G62750	FWD	52	52	4195.87	1;2;3;4	4	toc1-101	Columbia (Col-0)	ED	GEL2	4.07089e+07
AT1G62750	FWD	52	52	4195.87	1;2;3;4	4	toc1-101	Columbia (Col-0)	ED	GEL2	4.53196e+07
AT1G62750	FWD	52	52	4195.87	1;2;3;4	4	Wild Type	Wasilewski (WS)	EN	GEL1	4.92881e+07
AT1G62750	FWD	52	52	4195.87	1;2;3;4	4	Wild Type	Wasilewski (WS)	EN	GEL1	4.92805e+07
AT1G62750	FWD	52	52	4195.87	1;2;3;4	4	Wild Type	Wasilewski (WS)	EN	GEL1	5.17792e+07
AT1G62750	FWD	52	52	4195.87	1;2;3;4	4	Wild Type	Wasilewski (WS)	ED	GEL2	4.43747e+07
AT1G62750	FWD	52	52	4195.87	1;2;3;4	4	Wild Type	Wasilewski (WS)	ED	GEL2	4.55683e+07
AT1G62750	FWD	52	52	4195.87	1;2;3;4	4	Wild Type	Wasilewski (WS)	ED	GEL2	4.30827e+07
AT1G62750	FWD	52	52	4195.87	1;2;3;4	4	lhy-21 cca1-11	Wasilewski (WS)	EN	GEL1	5.39996e+07
AT1G62750	FWD	52	52	4195.87	1;2;3;4	4	lhy-21 cca1-11	Wasilewski (WS)	EN	GEL1	4.91732e+07
AT1G62750	FWD	52	52	4195.87	1;2;3;4	4	lhy-21 cca1-11	Wasilewski (WS)	EN	GEL1	4.58046e+07
AT1G62750	FWD	52	52	4195.87	1;2;3;4	4	lhy-21 cca1-11	Wasilewski (WS)	ED	GEL2	4.67269e+07
AT1G62750	FWD	52	52	4195.87	1;2;3;4	4	lhy-21 cca1-11	Wasilewski (WS)	ED	GEL2	4.96887e+07
AT1G62750	FWD	52	52	4195.87	1;2;3;4	4	lhy-21 cca1-11	Wasilewski (WS)	ED	GEL2	4.73792e+07
AT1G62750	FWD	52	52	4195.87	1;2;3;4	4	Wild Type	Columbia (Col-0)	NA	GEL1	4.72879e+07
AT1G62750	FWD	52	52	4195.87	1;2;3;4	4	Wild Type	Columbia (Col-0)	NA	GEL2	4.4972e+07
AT4G34450	FWD	41	40	2520.12	1;2;3;4	4	Wild Type	Columbia (Col-0)	EN	GEL1	6.56509e+06
AT4G34450	FWD	41	40	2520.12	1;2;3;4	4	Wild Type	Columbia (Col-0)	EN	GEL1	7.0098e+06
AT4G34450	FWD	41	40	2520.12	1;2;3;4	4	Wild Type	Columbia (Col-0)	EN	GEL1	7.11267e+06
AT4G34450	FWD	41	40	2520.12	1;2;3;4	4	Wild Type	Columbia (Col-0)	ED	GEL1	6.40184e+06
AT4G34450	FWD	41	40	2520.12	1;2;3;4	4	Wild Type	Columbia (Col-0)	ED	GEL2	6.46281e+06
AT4G34450	FWD	41	40	2520.12	1;2;3;4	4	Wild Type	Columbia (Col-0)	ED	GEL2	6.39007e+06
AT4G34450	FWD	41	40	2520.12	1;2;3;4	4	prr7-3 ppr9-1	Columbia (Col-0)	EN	GEL1	5.66435e+06
AT4G34450	FWD	41	40	2520.12	1;2;3;4	4	prr7-3 ppr9-1	Columbia (Col-0)	ED	GEL2	5.69311e+06
AT4G34450	FWD	41	40	2520.12	1;2;3;4	4	prr7-3 ppr9-1	Columbia (Col-0)	ED	GEL2	6.91112e+06
AT4G34450	FWD	41	40	2520.12	1;2;3;4	4	prr7-3 ppr9-1	Columbia (Col-0)	ED	GEL2	5.69073e+06
AT4G34450	FWD	41	40	2520.12	1;2;3;4	4	gi-201	Columbia (Col-0)	EN	GEL1	6.44345e+06
AT4G34450	FWD	41	40	2520.12	1;2;3;4	4	gi-201	Columbia (Col-0)	EN	GEL1	6.57742e+06
AT4G34450	FWD	41	40	2520.12	1;2;3;4	4	gi-201	Columbia (Col-0)	EN	GEL1	6.52802e+06
AT4G34450	FWD	41	40	2520.12	1;2;3;4	4	gi-201	Columbia (Col-0)	ED	GEL2	6.74664e+06
AT4G34450	FWD	41	40	2520.12	1;2;3;4	4	gi-201	Columbia (Col-0)	ED	GEL2	6.52398e+06
AT4G34450	FWD	41	40	2520.12	1;2;3;4	4	gi-201	Columbia (Col-0)	ED	GEL2	6.70274e+06
AT4G34450	FWD	41	40	2520.12	1;2;3;4	4	toc1-101	Columbia (Col-0)	EN	GEL1	6.95592e+06
AT4G34450	FWD	41	40	2520.12	1;2;3;4	4	toc1-101	Columbia (Col-0)	EN	GEL1	6.80537e+06
AT4G34450	FWD	41	40	2520.12	1;2;3;4	4	toc1-101	Columbia (Col-0)	EN	GEL1	6.75092e+06
AT4G34450	FWD	41	40	2520.12	1;2;3;4	4	toc1-101	Columbia (Col-0)	ED	GEL2	6.64801e+06
AT4G34450	FWD	41	40	2520.12	1;2;3;4	4	toc1-101	Columbia (Col-0)	ED	GEL2	6.60305e+06
AT4G34450	FWD	41	40	2520.12	1;2;3;4	4	toc1-101	Columbia (Col-0)	ED	GEL2	6.73344e+06
AT4G34450	FWD	41	40	2520.12	1;2;3;4	4	Wild Type	Wasilewski (WS)	EN	GEL1	6.23128e+06
AT4G34450	FWD	41	40	2520.12	1;2;3;4	4	Wild Type	Wasilewski (WS)	EN	GEL1	6.11468e+06
AT4G34450	FWD	41	40	2520.12	1;2;3;4	4	Wild Type	Wasilewski (WS)	EN	GEL1	7.21927e+06
AT4G34450	FWD	41	40	2520.12	1;2;3;4	4	Wild Type	Wasilewski (WS)	ED	GEL2	6.18008e+06
AT4G34450	FWD	41	40	2520.12	1;2;3;4	4	Wild Type	Wasilewski (WS)	ED	GEL2	6.39404e+06
AT4G34450	FWD	41	40	2520.12	1;2;3;4	4	Wild Type	Wasilewski (WS)	ED	GEL2	6.04447e+06
AT4G34450	FWD	41	40	2520.12	1;2;3;4	4	lhy-21 cca1-11	Wasilewski (WS)	EN	GEL1	6.01362e+06
AT4G34450	FWD	41	40	2520.12	1;2;3;4	4	lhy-21 cca1-11	Wasilewski (WS)	EN	GEL1	5.61438e+06
AT4G34450	FWD	41	40	2520.12	1;2;3;4	4	lhy-21 cca1-11	Wasilewski (WS)	EN	GEL1	5.26789e+06
AT4G34450	FWD	41	40	2520.12	1;2;3;4	4	lhy-21 cca1-11	Wasilewski (WS)	ED	GEL2	5.94948e+06
AT4G34450	FWD	41	40	2520.12	1;2;3;4	4	lhy-21 cca1-11	Wasilewski (WS)	ED	GEL2	6.24992e+06
AT4G34450	FWD	41	40	2520.12	1;2;3;4	4	lhy-21 cca1-11	Wasilewski (WS)	ED	GEL2	4.86978e+06
AT4G34450	FWD	41	40	2520.12	1;2;3;4	4	Wild Type	Columbia (Col-0)	NA	GEL1	7.19134e+06
AT4G34450	FWD	41	40	2520.12	1;2;3;4	4	Wild Type	Columbia (Col-0)	NA	GEL2	6.78076e+06
AT4G21150	FWD	38	36	2825.86	1;2;3;4	4	Wild Type	Columbia (Col-0)	EN	GEL1	8.2052e+06
AT4G21150	FWD	38	36	2825.86	1;2;3;4	4	Wild Type	Columbia (Col-0)	EN	GEL1	8.62638e+06
AT4G21150	FWD	38	36	2825.86	1;2;3;4	4	Wild Type	Columbia (Col-0)	EN	GEL1	8.34417e+06
AT4G21150	FWD	38	36	2825.86	1;2;3;4	4	Wild Type	Columbia (Col-0)	ED	GEL1	9.34898e+06
AT4G21150	FWD	38	36	2825.86	1;2;3;4	4	Wild Type	Columbia (Col-0)	ED	GEL2	8.84934e+06
AT4G21150	FWD	38	36	2825.86	1;2;3;4	4	Wild Type	Columbia (Col-0)	ED	GEL2	8.82288e+06
AT4G21150	FWD	38	36	2825.86	1;2;3;4	4	prr7-3 ppr9-1	Columbia (Col-0)	EN	GEL1	6.62773e+06
AT4G21150	FWD	38	36	2825.86	1;2;3;4	4	prr7-3 ppr9-1	Columbia (Col-0)	ED	GEL2	6.86164e+06
AT4G21150	FWD	38	36	2825.86	1;2;3;4	4	prr7-3 ppr9-1	Columbia (Col-0)	ED	GEL2	1.00022e+07
AT4G21150	FWD	38	36	2825.86	1;2;3;4	4	prr7-3 ppr9-1	Columbia (Col-0)	ED	GEL2	7.58828e+06
AT4G21150	FWD	38	36	2825.86	1;2;3;4	4	gi-201	Columbia (Col-0)	EN	GEL1	8.81897e+06
AT4G21150	FWD	38	36	2825.86	1;2;3;4	4	gi-201	Columbia (Col-0)	EN	GEL1	8.52361e+06
AT4G21150	FWD	38	36	2825.86	1;2;3;4	4	gi-201	Columbia (Col-0)	EN	GEL1	8.07816e+06
AT4G21150	FWD	38	36	2825.86	1;2;3;4	4	gi-201	Columbia (Col-0)	ED	GEL2	8.84981e+06
AT4G21150	FWD	38	36	2825.86	1;2;3;4	4	gi-201	Columbia (Col-0)	ED	GEL2	8.41266e+06
AT4G21150	FWD	38	36	2825.86	1;2;3;4	4	gi-201	Columbia (Col-0)	ED	GEL2	9.74243e+06
AT4G21150	FWD	38	36	2825.86	1;2;3;4	4	toc1-101	Columbia (Col-0)	EN	GEL1	8.324e+06
AT4G21150	FWD	38	36	2825.86	1;2;3;4	4	toc1-101	Columbia (Col-0)	EN	GEL1	8.54943e+06
AT4G21150	FWD	38	36	2825.86	1;2;3;4	4	toc1-101	Columbia (Col-0)	EN	GEL1	8.35865e+06
AT4G21150	FWD	38	36	2825.86	1;2;3;4	4	toc1-101	Columbia (Col-0)	ED	GEL2	8.3265e+06
AT4G21150	FWD	38	36	2825.86	1;2;3;4	4	toc1-101	Columbia (Col-0)	ED	GEL2	8.76164e+06
AT4G21150	FWD	38	36	2825.86	1;2;3;4	4	toc1-101	Columbia (Col-0)	ED	GEL2	8.56993e+06
AT4G21150	FWD	38	36	2825.86	1;2;3;4	4	Wild Type	Wasilewski (WS)	EN	GEL1	6.52836e+06
AT4G21150	FWD	38	36	2825.86	1;2;3;4	4	Wild Type	Wasilewski (WS)	EN	GEL1	6.85799e+06
AT4G21150	FWD	38	36	2825.86	1;2;3;4	4	Wild Type	Wasilewski (WS)	EN	GEL1	7.43731e+06
AT4G21150	FWD	38	36	2825.86	1;2;3;4	4	Wild Type	Wasilewski (WS)	ED	GEL2	7.13052e+06
AT4G21150	FWD	38	36	2825.86	1;2;3;4	4	Wild Type	Wasilewski (WS)	ED	GEL2	7.30572e+06
AT4G21150	FWD	38	36	2825.86	1;2;3;4	4	Wild Type	Wasilewski (WS)	ED	GEL2	6.43557e+06
AT4G21150	FWD	38	36	2825.86	1;2;3;4	4	lhy-21 cca1-11	Wasilewski (WS)	EN	GEL1	6.66277e+06
AT4G21150	FWD	38	36	2825.86	1;2;3;4	4	lhy-21 cca1-11	Wasilewski (WS)	EN	GEL1	6.36167e+06
AT4G21150	FWD	38	36	2825.86	1;2;3;4	4	lhy-21 cca1-11	Wasilewski (WS)	EN	GEL1	5.56695e+06
AT4G21150	FWD	38	36	2825.86	1;2;3;4	4	lhy-21 cca1-11	Wasilewski (WS)	ED	GEL2	6.87748e+06
AT4G21150	FWD	38	36	2825.86	1;2;3;4	4	lhy-21 cca1-11	Wasilewski (WS)	ED	GEL2	7.47441e+06
AT4G21150	FWD	38	36	2825.86	1;2;3;4	4	lhy-21 cca1-11	Wasilewski (WS)	ED	GEL2	6.26855e+06
AT4G21150	FWD	38	36	2825.86	1;2;3;4	4	Wild Type	Columbia (Col-0)	NA	GEL1	8.18894e+06
AT4G21150	FWD	38	36	2825.86	1;2;3;4	4	Wild Type	Columbia (Col-0)	NA	GEL2	8.25705e+06
AT2G28000	FWD	42	42	4439.6	1;2;3;4;5;6;7	7	Wild Type	Columbia (Col-0)	EN	GEL1	2.04928e+08
AT2G28000	FWD	42	42	4439.6	1;2;3;4;5;6;7	7	Wild Type	Columbia (Col-0)	EN	GEL1	2.16246e+08
AT2G28000	FWD	42	42	4439.6	1;2;3;4;5;6;7	7	Wild Type	Columbia (Col-0)	EN	GEL1	2.05636e+08
AT2G28000	FWD	42	42	4439.6	1;2;3;4;5;6;7	7	Wild Type	Columbia (Col-0)	ED	GEL1	2.2239e+08
AT2G28000	FWD	42	42	4439.6	1;2;3;4;5;6;7	7	Wild Type	Columbia (Col-0)	ED	GEL2	2.07886e+08
AT2G28000	FWD	42	42	4439.6	1;2;3;4;5;6;7	7	Wild Type	Columbia (Col-0)	ED	GEL2	1.98433e+08
AT2G28000	FWD	42	42	4439.6	1;2;3;4;5;6;7	7	prr7-3 ppr9-1	Columbia (Col-0)	EN	GEL1	1.80509e+08
AT2G28000	FWD	42	42	4439.6	1;2;3;4;5;6;7	7	prr7-3 ppr9-1	Columbia (Col-0)	ED	GEL2	1.8547e+08
AT2G28000	FWD	42	42	4439.6	1;2;3;4;5;6;7	7	prr7-3 ppr9-1	Columbia (Col-0)	ED	GEL2	2.09337e+08
AT2G28000	FWD	42	42	4439.6	1;2;3;4;5;6;7	7	prr7-3 ppr9-1	Columbia (Col-0)	ED	GEL2	1.81046e+08
AT2G28000	FWD	42	42	4439.6	1;2;3;4;5;6;7	7	gi-201	Columbia (Col-0)	EN	GEL1	2.1825e+08
AT2G28000	FWD	42	42	4439.6	1;2;3;4;5;6;7	7	gi-201	Columbia (Col-0)	EN	GEL1	2.1473e+08
AT2G28000	FWD	42	42	4439.6	1;2;3;4;5;6;7	7	gi-201	Columbia (Col-0)	EN	GEL1	1.93868e+08
AT2G28000	FWD	42	42	4439.6	1;2;3;4;5;6;7	7	gi-201	Columbia (Col-0)	ED	GEL2	2.08887e+08
AT2G28000	FWD	42	42	4439.6	1;2;3;4;5;6;7	7	gi-201	Columbia (Col-0)	ED	GEL2	2.07771e+08
AT2G28000	FWD	42	42	4439.6	1;2;3;4;5;6;7	7	gi-201	Columbia (Col-0)	ED	GEL2	2.11039e+08
AT2G28000	FWD	42	42	4439.6	1;2;3;4;5;6;7	7	toc1-101	Columbia (Col-0)	EN	GEL1	207224492
AT2G28000	FWD	42	42	4439.6	1;2;3;4;5;6;7	7	toc1-101	Columbia (Col-0)	EN	GEL1	1.92033e+08
AT2G28000	FWD	42	42	4439.6	1;2;3;4;5;6;7	7	toc1-101	Columbia (Col-0)	EN	GEL1	187664176
AT2G28000	FWD	42	42	4439.6	1;2;3;4;5;6;7	7	toc1-101	Columbia (Col-0)	ED	GEL2	1.9635e+08
AT2G28000	FWD	42	42	4439.6	1;2;3;4;5;6;7	7	toc1-101	Columbia (Col-0)	ED	GEL2	207284728
AT2G28000	FWD	42	42	4439.6	1;2;3;4;5;6;7	7	toc1-101	Columbia (Col-0)	ED	GEL2	1.97221e+08
AT2G28000	FWD	42	42	4439.6	1;2;3;4;5;6;7	7	Wild Type	Wasilewski (WS)	EN	GEL1	1.94534e+08
AT2G28000	FWD	42	42	4439.6	1;2;3;4;5;6;7	7	Wild Type	Wasilewski (WS)	EN	GEL1	1.87849e+08
AT2G28000	FWD	42	42	4439.6	1;2;3;4;5;6;7	7	Wild Type	Wasilewski (WS)	EN	GEL1	2.10401e+08
AT2G28000	FWD	42	42	4439.6	1;2;3;4;5;6;7	7	Wild Type	Wasilewski (WS)	ED	GEL2	1.98436e+08
AT2G28000	FWD	42	42	4439.6	1;2;3;4;5;6;7	7	Wild Type	Wasilewski (WS)	ED	GEL2	189302172
AT2G28000	FWD	42	42	4439.6	1;2;3;4;5;6;7	7	Wild Type	Wasilewski (WS)	ED	GEL2	1.88124e+08
AT2G28000	FWD	42	42	4439.6	1;2;3;4;5;6;7	7	lhy-21 cca1-11	Wasilewski (WS)	EN	GEL1	2.04684e+08
AT2G28000	FWD	42	42	4439.6	1;2;3;4;5;6;7	7	lhy-21 cca1-11	Wasilewski (WS)	EN	GEL1	1.96909e+08
AT2G28000	FWD	42	42	4439.6	1;2;3;4;5;6;7	7	lhy-21 cca1-11	Wasilewski (WS)	EN	GEL1	1.88351e+08
AT2G28000	FWD	42	42	4439.6	1;2;3;4;5;6;7	7	lhy-21 cca1-11	Wasilewski (WS)	ED	GEL2	212282003
AT2G28000	FWD	42	42	4439.6	1;2;3;4;5;6;7	7	lhy-21 cca1-11	Wasilewski (WS)	ED	GEL2	2.06989e+08
AT2G28000	FWD	42	42	4439.6	1;2;3;4;5;6;7	7	lhy-21 cca1-11	Wasilewski (WS)	ED	GEL2	1.92979e+08
AT2G28000	FWD	42	42	4439.6	1;2;3;4;5;6;7	7	Wild Type	Columbia (Col-0)	NA	GEL1	1.79325e+08
AT2G28000	FWD	42	42	4439.6	1;2;3;4;5;6;7	7	Wild Type	Columbia (Col-0)	NA	GEL2	1.96852e+08
AT1G14610	FWD	43	43	2211.54	1;2;6	3	Wild Type	Columbia (Col-0)	EN	GEL1	3.1282e+06
AT1G14610	FWD	43	43	2211.54	1;2;6	3	Wild Type	Columbia (Col-0)	EN	GEL1	3.06966e+06
AT1G14610	FWD	43	43	2211.54	1;2;6	3	Wild Type	Columbia (Col-0)	EN	GEL1	3.32351e+06
AT1G14610	FWD	43	43	2211.54	1;2;6	3	Wild Type	Columbia (Col-0)	ED	GEL1	2.9431e+06
AT1G14610	FWD	43	43	2211.54	1;2;6	3	Wild Type	Columbia (Col-0)	ED	GEL2	2.8801e+06
AT1G14610	FWD	43	43	2211.54	1;2;6	3	Wild Type	Columbia (Col-0)	ED	GEL2	2.98871e+06
AT1G14610	FWD	43	43	2211.54	1;2;6	3	prr7-3 ppr9-1	Columbia (Col-0)	EN	GEL1	2.21405e+06
AT1G14610	FWD	43	43	2211.54	1;2;6	3	prr7-3 ppr9-1	Columbia (Col-0)	ED	GEL2	2.3501e+06
AT1G14610	FWD	43	43	2211.54	1;2;6	3	prr7-3 ppr9-1	Columbia (Col-0)	ED	GEL2	3.0357e+06
AT1G14610	FWD	43	43	2211.54	1;2;6	3	prr7-3 ppr9-1	Columbia (Col-0)	ED	GEL2	2.3683e+06
AT1G14610	FWD	43	43	2211.54	1;2;6	3	gi-201	Columbia (Col-0)	EN	GEL1	2.83552e+06
AT1G14610	FWD	43	43	2211.54	1;2;6	3	gi-201	Columbia (Col-0)	EN	GEL1	3.06229e+06
AT1G14610	FWD	43	43	2211.54	1;2;6	3	gi-201	Columbia (Col-0)	EN	GEL1	2.81794e+06
AT1G14610	FWD	43	43	2211.54	1;2;6	3	gi-201	Columbia (Col-0)	ED	GEL2	3.35268e+06
AT1G14610	FWD	43	43	2211.54	1;2;6	3	gi-201	Columbia (Col-0)	ED	GEL2	3.05277e+06
AT1G14610	FWD	43	43	2211.54	1;2;6	3	gi-201	Columbia (Col-0)	ED	GEL2	3.3752e+06
AT1G14610	FWD	43	43	2211.54	1;2;6	3	toc1-101	Columbia (Col-0)	EN	GEL1	3.07186e+06
AT1G14610	FWD	43	43	2211.54	1;2;6	3	toc1-101	Columbia (Col-0)	EN	GEL1	3.23452e+06
AT1G14610	FWD	43	43	2211.54	1;2;6	3	toc1-101	Columbia (Col-0)	EN	GEL1	2.85875e+06
AT1G14610	FWD	43	43	2211.54	1;2;6	3	toc1-101	Columbia (Col-0)	ED	GEL2	3.16411e+06
AT1G14610	FWD	43	43	2211.54	1;2;6	3	toc1-101	Columbia (Col-0)	ED	GEL2	2.97003e+06
AT1G14610	FWD	43	43	2211.54	1;2;6	3	toc1-101	Columbia (Col-0)	ED	GEL2	2.97185e+06
AT1G14610	FWD	43	43	2211.54	1;2;6	3	Wild Type	Wasilewski (WS)	EN	GEL1	2.68758e+06
AT1G14610	FWD	43	43	2211.54	1;2;6	3	Wild Type	Wasilewski (WS)	EN	GEL1	2.76267e+06
AT1G14610	FWD	43	43	2211.54	1;2;6	3	Wild Type	Wasilewski (WS)	EN	GEL1	3.67374e+06
AT1G14610	FWD	43	43	2211.54	1;2;6	3	Wild Type	Wasilewski (WS)	ED	GEL2	2.86294e+06
AT1G14610	FWD	43	43	2211.54	1;2;6	3	Wild Type	Wasilewski (WS)	ED	GEL2	3.12362e+06
AT1G14610	FWD	43	43	2211.54	1;2;6	3	Wild Type	Wasilewski (WS)	ED	GEL2	2.94082e+06
AT1G14610	FWD	43	43	2211.54	1;2;6	3	lhy-21 cca1-11	Wasilewski (WS)	EN	GEL1	3.0596e+06
AT1G14610	FWD	43	43	2211.54	1;2;6	3	lhy-21 cca1-11	Wasilewski (WS)	EN	GEL1	3.19648e+06
AT1G14610	FWD	43	43	2211.54	1;2;6	3	lhy-21 cca1-11	Wasilewski (WS)	EN	GEL1	3.14105e+06
AT1G14610	FWD	43	43	2211.54	1;2;6	3	lhy-21 cca1-11	Wasilewski (WS)	ED	GEL2	3.20087e+06
AT1G14610	FWD	43	43	2211.54	1;2;6	3	lhy-21 cca1-11	Wasilewski (WS)	ED	GEL2	3.47167e+06
AT1G14610	FWD	43	43	2211.54	1;2;6	3	lhy-21 cca1-11	Wasilewski (WS)	ED	GEL2	2.59281e+06
AT1G14610	FWD	43	43	2211.54	1;2;6	3	Wild Type	Columbia (Col-0)	NA	GEL1	3.04221e+06
AT1G14610	FWD	43	43	2211.54	1;2;6	3	Wild Type	Columbia (Col-0)	NA	GEL2	2.89981e+06
AT3G15730	FWD	44	43	2888.91	1;2;3	3	Wild Type	Columbia (Col-0)	EN	GEL1	1.37696e+07
AT3G15730	FWD	44	43	2888.91	1;2;3	3	Wild Type	Columbia (Col-0)	EN	GEL1	1.33073e+07
AT3G15730	FWD	44	43	2888.91	1;2;3	3	Wild Type	Columbia (Col-0)	EN	GEL1	1.35874e+07
AT3G15730	FWD	44	43	2888.91	1;2;3	3	Wild Type	Columbia (Col-0)	ED	GEL1	1.29512e+07
AT3G15730	FWD	44	43	2888.91	1;2;3	3	Wild Type	Columbia (Col-0)	ED	GEL2	1.23763e+07
AT3G15730	FWD	44	43	2888.91	1;2;3	3	Wild Type	Columbia (Col-0)	ED	GEL2	1.23083e+07
AT3G15730	FWD	44	43	2888.91	1;2;3	3	prr7-3 ppr9-1	Columbia (Col-0)	EN	GEL1	1.04873e+07
AT3G15730	FWD	44	43	2888.91	1;2;3	3	prr7-3 ppr9-1	Columbia (Col-0)	ED	GEL2	1.06843e+07
AT3G15730	FWD	44	43	2888.91	1;2;3	3	prr7-3 ppr9-1	Columbia (Col-0)	ED	GEL2	1.32908e+07
AT3G15730	FWD	44	43	2888.91	1;2;3	3	prr7-3 ppr9-1	Columbia (Col-0)	ED	GEL2	1.08234e+07
AT3G15730	FWD	44	43	2888.91	1;2;3	3	gi-201	Columbia (Col-0)	EN	GEL1	1.22603e+07
AT3G15730	FWD	44	43	2888.91	1;2;3	3	gi-201	Columbia (Col-0)	EN	GEL1	1.27784e+07
AT3G15730	FWD	44	43	2888.91	1;2;3	3	gi-201	Columbia (Col-0)	EN	GEL1	1.18677e+07
AT3G15730	FWD	44	43	2888.91	1;2;3	3	gi-201	Columbia (Col-0)	ED	GEL2	1.2493e+07
AT3G15730	FWD	44	43	2888.91	1;2;3	3	gi-201	Columbia (Col-0)	ED	GEL2	1.23994e+07
AT3G15730	FWD	44	43	2888.91	1;2;3	3	gi-201	Columbia (Col-0)	ED	GEL2	1.14239e+07
AT3G15730	FWD	44	43	2888.91	1;2;3	3	toc1-101	Columbia (Col-0)	EN	GEL1	1.30122e+07
AT3G15730	FWD	44	43	2888.91	1;2;3	3	toc1-101	Columbia (Col-0)	EN	GEL1	1.359e+07
AT3G15730	FWD	44	43	2888.91	1;2;3	3	toc1-101	Columbia (Col-0)	EN	GEL1	1.29295e+07
AT3G15730	FWD	44	43	2888.91	1;2;3	3	toc1-101	Columbia (Col-0)	ED	GEL2	1.27963e+07
AT3G15730	FWD	44	43	2888.91	1;2;3	3	toc1-101	Columbia (Col-0)	ED	GEL2	1.10934e+07
AT3G15730	FWD	44	43	2888.91	1;2;3	3	toc1-101	Columbia (Col-0)	ED	GEL2	1.26818e+07
AT3G15730	FWD	44	43	2888.91	1;2;3	3	Wild Type	Wasilewski (WS)	EN	GEL1	1.07415e+07
AT3G15730	FWD	44	43	2888.91	1;2;3	3	Wild Type	Wasilewski (WS)	EN	GEL1	1.09314e+07
AT3G15730	FWD	44	43	2888.91	1;2;3	3	Wild Type	Wasilewski (WS)	EN	GEL1	1.30619e+07
AT3G15730	FWD	44	43	2888.91	1;2;3	3	Wild Type	Wasilewski (WS)	ED	GEL2	1.00626e+07
AT3G15730	FWD	44	43	2888.91	1;2;3	3	Wild Type	Wasilewski (WS)	ED	GEL2	1.095e+07
AT3G15730	FWD	44	43	2888.91	1;2;3	3	Wild Type	Wasilewski (WS)	ED	GEL2	9.8712e+06
AT3G15730	FWD	44	43	2888.91	1;2;3	3	lhy-21 cca1-11	Wasilewski (WS)	EN	GEL1	1.10941e+07
AT3G15730	FWD	44	43	2888.91	1;2;3	3	lhy-21 cca1-11	Wasilewski (WS)	EN	GEL1	1.0351e+07
AT3G15730	FWD	44	43	2888.91	1;2;3	3	lhy-21 cca1-11	Wasilewski (WS)	EN	GEL1	9.5974e+06
AT3G15730	FWD	44	43	2888.91	1;2;3	3	lhy-21 cca1-11	Wasilewski (WS)	ED	GEL2	1.00661e+07
AT3G15730	FWD	44	43	2888.91	1;2;3	3	lhy-21 cca1-11	Wasilewski (WS)	ED	GEL2	1.01352e+07
AT3G15730	FWD	44	43	2888.91	1;2;3	3	lhy-21 cca1-11	Wasilewski (WS)	ED	GEL2	9.26703e+06
AT3G15730	FWD	44	43	2888.91	1;2;3	3	Wild Type	Columbia (Col-0)	NA	GEL1	1.47275e+07
AT3G15730	FWD	44	43	2888.91	1;2;3	3	Wild Type	Columbia (Col-0)	NA	GEL2	1.31982e+07
AT5G50920	FWD	42	40	3370.83	1;2;3;4;5	5	Wild Type	Columbia (Col-0)	EN	GEL1	3.70446e+07
AT5G50920	FWD	42	40	3370.83	1;2;3;4;5	5	Wild Type	Columbia (Col-0)	EN	GEL1	3.59967e+07
AT5G50920	FWD	42	40	3370.83	1;2;3;4;5	5	Wild Type	Columbia (Col-0)	EN	GEL1	3.44492e+07
AT5G50920	FWD	42	40	3370.83	1;2;3;4;5	5	Wild Type	Columbia (Col-0)	ED	GEL1	3.243e+07
AT5G50920	FWD	42	40	3370.83	1;2;3;4;5	5	Wild Type	Columbia (Col-0)	ED	GEL2	3.35549e+07
AT5G50920	FWD	42	40	3370.83	1;2;3;4;5	5	Wild Type	Columbia (Col-0)	ED	GEL2	3.08632e+07
AT5G50920	FWD	42	40	3370.83	1;2;3;4;5	5	prr7-3 ppr9-1	Columbia (Col-0)	EN	GEL1	2.95244e+07
AT5G50920	FWD	42	40	3370.83	1;2;3;4;5	5	prr7-3 ppr9-1	Columbia (Col-0)	ED	GEL2	2.77812e+07
AT5G50920	FWD	42	40	3370.83	1;2;3;4;5	5	prr7-3 ppr9-1	Columbia (Col-0)	ED	GEL2	3.1634e+07
AT5G50920	FWD	42	40	3370.83	1;2;3;4;5	5	prr7-3 ppr9-1	Columbia (Col-0)	ED	GEL2	2.65546e+07
AT5G50920	FWD	42	40	3370.83	1;2;3;4;5	5	gi-201	Columbia (Col-0)	EN	GEL1	3.46033e+07
AT5G50920	FWD	42	40	3370.83	1;2;3;4;5	5	gi-201	Columbia (Col-0)	EN	GEL1	3.53446e+07
AT5G50920	FWD	42	40	3370.83	1;2;3;4;5	5	gi-201	Columbia (Col-0)	EN	GEL1	3.25002e+07
AT5G50920	FWD	42	40	3370.83	1;2;3;4;5	5	gi-201	Columbia (Col-0)	ED	GEL2	3.32549e+07
AT5G50920	FWD	42	40	3370.83	1;2;3;4;5	5	gi-201	Columbia (Col-0)	ED	GEL2	3.21324e+07
AT5G50920	FWD	42	40	3370.83	1;2;3;4;5	5	gi-201	Columbia (Col-0)	ED	GEL2	3.19147e+07
AT5G50920	FWD	42	40	3370.83	1;2;3;4;5	5	toc1-101	Columbia (Col-0)	EN	GEL1	3.61191e+07
AT5G50920	FWD	42	40	3370.83	1;2;3;4;5	5	toc1-101	Columbia (Col-0)	EN	GEL1	3.4901e+07
AT5G50920	FWD	42	40	3370.83	1;2;3;4;5	5	toc1-101	Columbia (Col-0)	EN	GEL1	3.49135e+07
AT5G50920	FWD	42	40	3370.83	1;2;3;4;5	5	toc1-101	Columbia (Col-0)	ED	GEL2	3.24484e+07
AT5G50920	FWD	42	40	3370.83	1;2;3;4;5	5	toc1-101	Columbia (Col-0)	ED	GEL2	3.16731e+07
AT5G50920	FWD	42	40	3370.83	1;2;3;4;5	5	toc1-101	Columbia (Col-0)	ED	GEL2	3.13258e+07
AT5G50920	FWD	42	40	3370.83	1;2;3;4;5	5	Wild Type	Wasilewski (WS)	EN	GEL1	3.51342e+07
AT5G50920	FWD	42	40	3370.83	1;2;3;4;5	5	Wild Type	Wasilewski (WS)	EN	GEL1	3.44114e+07
AT5G50920	FWD	42	40	3370.83	1;2;3;4;5	5	Wild Type	Wasilewski (WS)	EN	GEL1	3.91879e+07
AT5G50920	FWD	42	40	3370.83	1;2;3;4;5	5	Wild Type	Wasilewski (WS)	ED	GEL2	3.03814e+07
AT5G50920	FWD	42	40	3370.83	1;2;3;4;5	5	Wild Type	Wasilewski (WS)	ED	GEL2	3.20108e+07
AT5G50920	FWD	42	40	3370.83	1;2;3;4;5	5	Wild Type	Wasilewski (WS)	ED	GEL2	2.93861e+07
AT5G50920	FWD	42	40	3370.83	1;2;3;4;5	5	lhy-21 cca1-11	Wasilewski (WS)	EN	GEL1	3.50467e+07
AT5G50920	FWD	42	40	3370.83	1;2;3;4;5	5	lhy-21 cca1-11	Wasilewski (WS)	EN	GEL1	3.27228e+07
AT5G50920	FWD	42	40	3370.83	1;2;3;4;5	5	lhy-21 cca1-11	Wasilewski (WS)	EN	GEL1	3.17245e+07
AT5G50920	FWD	42	40	3370.83	1;2;3;4;5	5	lhy-21 cca1-11	Wasilewski (WS)	ED	GEL2	3.12446e+07
AT5G50920	FWD	42	40	3370.83	1;2;3;4;5	5	lhy-21 cca1-11	Wasilewski (WS)	ED	GEL2	3.26655e+07
AT5G50920	FWD	42	40	3370.83	1;2;3;4;5	5	lhy-21 cca1-11	Wasilewski (WS)	ED	GEL2	3.05837e+07
AT5G50920	FWD	42	40	3370.83	1;2;3;4;5	5	Wild Type	Columbia (Col-0)	NA	GEL1	3.49816e+07
AT5G50920	FWD	42	40	3370.83	1;2;3;4;5	5	Wild Type	Columbia (Col-0)	NA	GEL2	3.15088e+07
AT5G26742	FWD	39	39	2725.77	1;2;3;4	4	Wild Type	Columbia (Col-0)	EN	GEL1	2.02641e+07
AT5G26742	FWD	39	39	2725.77	1;2;3;4	4	Wild Type	Columbia (Col-0)	EN	GEL1	1.97769e+07
AT5G26742	FWD	39	39	2725.77	1;2;3;4	4	Wild Type	Columbia (Col-0)	EN	GEL1	1.92576e+07
AT5G26742	FWD	39	39	2725.77	1;2;3;4	4	Wild Type	Columbia (Col-0)	ED	GEL1	1.84847e+07
AT5G26742	FWD	39	39	2725.77	1;2;3;4	4	Wild Type	Columbia (Col-0)	ED	GEL2	1.78993e+07
AT5G26742	FWD	39	39	2725.77	1;2;3;4	4	Wild Type	Columbia (Col-0)	ED	GEL2	1.80615e+07
AT5G26742	FWD	39	39	2725.77	1;2;3;4	4	prr7-3 ppr9-1	Columbia (Col-0)	EN	GEL1	1.81804e+07
AT5G26742	FWD	39	39	2725.77	1;2;3;4	4	prr7-3 ppr9-1	Columbia (Col-0)	ED	GEL2	1.7882e+07
AT5G26742	FWD	39	39	2725.77	1;2;3;4	4	prr7-3 ppr9-1	Columbia (Col-0)	ED	GEL2	2.01352e+07
AT5G26742	FWD	39	39	2725.77	1;2;3;4	4	prr7-3 ppr9-1	Columbia (Col-0)	ED	GEL2	1.69011e+07
AT5G26742	FWD	39	39	2725.77	1;2;3;4	4	gi-201	Columbia (Col-0)	EN	GEL1	2.05021e+07
AT5G26742	FWD	39	39	2725.77	1;2;3;4	4	gi-201	Columbia (Col-0)	EN	GEL1	2.08995e+07
AT5G26742	FWD	39	39	2725.77	1;2;3;4	4	gi-201	Columbia (Col-0)	EN	GEL1	1.76818e+07
AT5G26742	FWD	39	39	2725.77	1;2;3;4	4	gi-201	Columbia (Col-0)	ED	GEL2	1.97046e+07
AT5G26742	FWD	39	39	2725.77	1;2;3;4	4	gi-201	Columbia (Col-0)	ED	GEL2	1.8385e+07
AT5G26742	FWD	39	39	2725.77	1;2;3;4	4	gi-201	Columbia (Col-0)	ED	GEL2	1.91206e+07
AT5G26742	FWD	39	39	2725.77	1;2;3;4	4	toc1-101	Columbia (Col-0)	EN	GEL1	2.06361e+07
AT5G26742	FWD	39	39	2725.77	1;2;3;4	4	toc1-101	Columbia (Col-0)	EN	GEL1	2.02314e+07
AT5G26742	FWD	39	39	2725.77	1;2;3;4	4	toc1-101	Columbia (Col-0)	EN	GEL1	1.88329e+07
AT5G26742	FWD	39	39	2725.77	1;2;3;4	4	toc1-101	Columbia (Col-0)	ED	GEL2	1.90968e+07
AT5G26742	FWD	39	39	2725.77	1;2;3;4	4	toc1-101	Columbia (Col-0)	ED	GEL2	1.75041e+07
AT5G26742	FWD	39	39	2725.77	1;2;3;4	4	toc1-101	Columbia (Col-0)	ED	GEL2	1.9675e+07
AT5G26742	FWD	39	39	2725.77	1;2;3;4	4	Wild Type	Wasilewski (WS)	EN	GEL1	2.23148e+07
AT5G26742	FWD	39	39	2725.77	1;2;3;4	4	Wild Type	Wasilewski (WS)	EN	GEL1	2.14821e+07
AT5G26742	FWD	39	39	2725.77	1;2;3;4	4	Wild Type	Wasilewski (WS)	EN	GEL1	2.25773e+07
AT5G26742	FWD	39	39	2725.77	1;2;3;4	4	Wild Type	Wasilewski (WS)	ED	GEL2	1.93733e+07
AT5G26742	FWD	39	39	2725.77	1;2;3;4	4	Wild Type	Wasilewski (WS)	ED	GEL2	1.95201e+07
AT5G26742	FWD	39	39	2725.77	1;2;3;4	4	Wild Type	Wasilewski (WS)	ED	GEL2	1.91806e+07
AT5G26742	FWD	39	39	2725.77	1;2;3;4	4	lhy-21 cca1-11	Wasilewski (WS)	EN	GEL1	1.94247e+07
AT5G26742	FWD	39	39	2725.77	1;2;3;4	4	lhy-21 cca1-11	Wasilewski (WS)	EN	GEL1	1.81625e+07
AT5G26742	FWD	39	39	2725.77	1;2;3;4	4	lhy-21 cca1-11	Wasilewski (WS)	EN	GEL1	1.5334e+07
AT5G26742	FWD	39	39	2725.77	1;2;3;4	4	lhy-21 cca1-11	Wasilewski (WS)	ED	GEL2	1.88544e+07
AT5G26742	FWD	39	39	2725.77	1;2;3;4	4	lhy-21 cca1-11	Wasilewski (WS)	ED	GEL2	1.99426e+07
AT5G26742	FWD	39	39	2725.77	1;2;3;4	4	lhy-21 cca1-11	Wasilewski (WS)	ED	GEL2	1.86499e+07
AT5G26742	FWD	39	39	2725.77	1;2;3;4	4	Wild Type	Columbia (Col-0)	NA	GEL1	1.51523e+07
AT5G26742	FWD	39	39	2725.77	1;2;3;4	4	Wild Type	Columbia (Col-0)	NA	GEL2	1.38584e+07
AT2G15620	FWD	44	44	3474.21	1;2;3;4	4	Wild Type	Columbia (Col-0)	EN	GEL1	2.75972e+07
AT2G15620	FWD	44	44	3474.21	1;2;3;4	4	Wild Type	Columbia (Col-0)	EN	GEL1	2.81904e+07
AT2G15620	FWD	44	44	3474.21	1;2;3;4	4	Wild Type	Columbia (Col-0)	EN	GEL1	2.67274e+07
AT2G15620	FWD	44	44	3474.21	1;2;3;4	4	Wild Type	Columbia (Col-0)	ED	GEL1	2.54942e+07
AT2G15620	FWD	44	44	3474.21	1;2;3;4	4	Wild Type	Columbia (Col-0)	ED	GEL2	2.57579e+07
AT2G15620	FWD	44	44	3474.21	1;2;3;4	4	Wild Type	Columbia (Col-0)	ED	GEL2	2.5154e+07
AT2G15620	FWD	44	44	3474.21	1;2;3;4	4	prr7-3 ppr9-1	Columbia (Col-0)	EN	GEL1	2.06971e+07
AT2G15620	FWD	44	44	3474.21	1;2;3;4	4	prr7-3 ppr9-1	Columbia (Col-0)	ED	GEL2	2.03105e+07
AT2G15620	FWD	44	44	3474.21	1;2;3;4	4	prr7-3 ppr9-1	Columbia (Col-0)	ED	GEL2	2.40554e+07
AT2G15620	FWD	44	44	3474.21	1;2;3;4	4	prr7-3 ppr9-1	Columbia (Col-0)	ED	GEL2	1.98556e+07
AT2G15620	FWD	44	44	3474.21	1;2;3;4	4	gi-201	Columbia (Col-0)	EN	GEL1	2.71603e+07
AT2G15620	FWD	44	44	3474.21	1;2;3;4	4	gi-201	Columbia (Col-0)	EN	GEL1	2.70842e+07
AT2G15620	FWD	44	44	3474.21	1;2;3;4	4	gi-201	Columbia (Col-0)	EN	GEL1	2.62336e+07
AT2G15620	FWD	44	44	3474.21	1;2;3;4	4	gi-201	Columbia (Col-0)	ED	GEL2	2.54985e+07
AT2G15620	FWD	44	44	3474.21	1;2;3;4	4	gi-201	Columbia (Col-0)	ED	GEL2	2.49549e+07
AT2G15620	FWD	44	44	3474.21	1;2;3;4	4	gi-201	Columbia (Col-0)	ED	GEL2	2.71693e+07
AT2G15620	FWD	44	44	3474.21	1;2;3;4	4	toc1-101	Columbia (Col-0)	EN	GEL1	2.29603e+07
AT2G15620	FWD	44	44	3474.21	1;2;3;4	4	toc1-101	Columbia (Col-0)	EN	GEL1	2.23232e+07
AT2G15620	FWD	44	44	3474.21	1;2;3;4	4	toc1-101	Columbia (Col-0)	EN	GEL1	2.40513e+07
[truncated: 179,297 more rows]

## Sheet: wp1_1_proteomics_ref_ratios
agi	genotype	ecotype	harvest_time	gel_id	log2_value	ref_genotype	ref_ecotype	ref_gel_ids	log2_mean_value_refs	coeff_var_value_refs	log2_sample_ref_ratio
AT5G53460	Wild Type	Columbia (Col-0)	EN	GEL1	24.287	Wild Type	Columbia (Col-0)	GEL2,GEL1	24.1564	0.0785056	0.130558
AT5G53460	Wild Type	Columbia (Col-0)	EN	GEL1	23.9798	Wild Type	Columbia (Col-0)	GEL2,GEL1	24.1564	0.0785056	-0.176575
AT5G53460	Wild Type	Columbia (Col-0)	EN	GEL1	24.0492	Wild Type	Columbia (Col-0)	GEL2,GEL1	24.1564	0.0785056	-0.107252
AT5G53460	Wild Type	Columbia (Col-0)	ED	GEL1	23.7571	Wild Type	Columbia (Col-0)	GEL2,GEL1	24.1564	0.0785056	-0.399281
AT5G53460	Wild Type	Columbia (Col-0)	ED	GEL2	23.8206	Wild Type	Columbia (Col-0)	GEL2,GEL1	24.1564	0.0785056	-0.335796
AT5G53460	Wild Type	Columbia (Col-0)	ED	GEL2	23.8857	Wild Type	Columbia (Col-0)	GEL2,GEL1	24.1564	0.0785056	-0.270676
AT5G53460	prr7-3 ppr9-1	Columbia (Col-0)	EN	GEL1	23.0311	Wild Type	Columbia (Col-0)	GEL2,GEL1	24.1564	0.0785056	-1.12535
AT5G53460	prr7-3 ppr9-1	Columbia (Col-0)	ED	GEL2	23.037	Wild Type	Columbia (Col-0)	GEL2,GEL1	24.1564	0.0785056	-1.11942
AT5G53460	prr7-3 ppr9-1	Columbia (Col-0)	ED	GEL2	23.7209	Wild Type	Columbia (Col-0)	GEL2,GEL1	24.1564	0.0785056	-0.43552
AT5G53460	prr7-3 ppr9-1	Columbia (Col-0)	ED	GEL2	22.8506	Wild Type	Columbia (Col-0)	GEL2,GEL1	24.1564	0.0785056	-1.3058
AT5G53460	gi-201	Columbia (Col-0)	EN	GEL1	23.8805	Wild Type	Columbia (Col-0)	GEL2,GEL1	24.1564	0.0785056	-0.275903
AT5G53460	gi-201	Columbia (Col-0)	EN	GEL1	24.1197	Wild Type	Columbia (Col-0)	GEL2,GEL1	24.1564	0.0785056	-0.0367647
AT5G53460	gi-201	Columbia (Col-0)	EN	GEL1	23.8174	Wild Type	Columbia (Col-0)	GEL2,GEL1	24.1564	0.0785056	-0.339066
AT5G53460	gi-201	Columbia (Col-0)	ED	GEL2	23.9515	Wild Type	Columbia (Col-0)	GEL2,GEL1	24.1564	0.0785056	-0.204925
AT5G53460	gi-201	Columbia (Col-0)	ED	GEL2	23.8617	Wild Type	Columbia (Col-0)	GEL2,GEL1	24.1564	0.0785056	-0.294766
AT5G53460	gi-201	Columbia (Col-0)	ED	GEL2	24.0867	Wild Type	Columbia (Col-0)	GEL2,GEL1	24.1564	0.0785056	-0.0697301
AT5G53460	toc1-101	Columbia (Col-0)	EN	GEL1	24.1193	Wild Type	Columbia (Col-0)	GEL2,GEL1	24.1564	0.0785056	-0.0371366
AT5G53460	toc1-101	Columbia (Col-0)	EN	GEL1	24.2948	Wild Type	Columbia (Col-0)	GEL2,GEL1	24.1564	0.0785056	0.138381
AT5G53460	toc1-101	Columbia (Col-0)	EN	GEL1	23.9748	Wild Type	Columbia (Col-0)	GEL2,GEL1	24.1564	0.0785056	-0.181634
AT5G53460	toc1-101	Columbia (Col-0)	ED	GEL2	23.7121	Wild Type	Columbia (Col-0)	GEL2,GEL1	24.1564	0.0785056	-0.444355
AT5G53460	toc1-101	Columbia (Col-0)	ED	GEL2	23.6174	Wild Type	Columbia (Col-0)	GEL2,GEL1	24.1564	0.0785056	-0.539061
AT5G53460	toc1-101	Columbia (Col-0)	ED	GEL2	23.7411	Wild Type	Columbia (Col-0)	GEL2,GEL1	24.1564	0.0785056	-0.415316
AT5G53460	Wild Type	Wasilewski (WS)	EN	GEL1	24.132	Wild Type	Columbia (Col-0)	GEL2,GEL1	24.1564	0.0785056	-0.0244733
AT5G53460	Wild Type	Wasilewski (WS)	EN	GEL1	24.0389	Wild Type	Columbia (Col-0)	GEL2,GEL1	24.1564	0.0785056	-0.117498
AT5G53460	Wild Type	Wasilewski (WS)	EN	GEL1	24.9051	Wild Type	Columbia (Col-0)	GEL2,GEL1	24.1564	0.0785056	0.748705
AT5G53460	Wild Type	Wasilewski (WS)	ED	GEL2	24.0579	Wild Type	Columbia (Col-0)	GEL2,GEL1	24.1564	0.0785056	-0.0985488
AT5G53460	Wild Type	Wasilewski (WS)	ED	GEL2	24.5588	Wild Type	Columbia (Col-0)	GEL2,GEL1	24.1564	0.0785056	0.402345
AT5G53460	Wild Type	Wasilewski (WS)	ED	GEL2	24.1645	Wild Type	Columbia (Col-0)	GEL2,GEL1	24.1564	0.0785056	0.00812552
AT5G53460	lhy-21 cca1-11	Wasilewski (WS)	EN	GEL1	24.4307	Wild Type	Columbia (Col-0)	GEL2,GEL1	24.1564	0.0785056	0.274289
AT5G53460	lhy-21 cca1-11	Wasilewski (WS)	EN	GEL1	24.4449	Wild Type	Columbia (Col-0)	GEL2,GEL1	24.1564	0.0785056	0.28844
AT5G53460	lhy-21 cca1-11	Wasilewski (WS)	EN	GEL1	24.2133	Wild Type	Columbia (Col-0)	GEL2,GEL1	24.1564	0.0785056	0.0568339
AT5G53460	lhy-21 cca1-11	Wasilewski (WS)	ED	GEL2	24.2677	Wild Type	Columbia (Col-0)	GEL2,GEL1	24.1564	0.0785056	0.111258
AT5G53460	lhy-21 cca1-11	Wasilewski (WS)	ED	GEL2	24.4026	Wild Type	Columbia (Col-0)	GEL2,GEL1	24.1564	0.0785056	0.246216
AT5G53460	lhy-21 cca1-11	Wasilewski (WS)	ED	GEL2	24.1866	Wild Type	Columbia (Col-0)	GEL2,GEL1	24.1564	0.0785056	0.0302121
AT5G04140	Wild Type	Columbia (Col-0)	EN	GEL1	26.8082	Wild Type	Columbia (Col-0)	GEL2,GEL1	26.8851	0.0486996	-0.076902
AT5G04140	Wild Type	Columbia (Col-0)	EN	GEL1	26.6815	Wild Type	Columbia (Col-0)	GEL2,GEL1	26.8851	0.0486996	-0.203645
AT5G04140	Wild Type	Columbia (Col-0)	EN	GEL1	26.6797	Wild Type	Columbia (Col-0)	GEL2,GEL1	26.8851	0.0486996	-0.205439
AT5G04140	Wild Type	Columbia (Col-0)	ED	GEL1	26.5968	Wild Type	Columbia (Col-0)	GEL2,GEL1	26.8851	0.0486996	-0.28833
AT5G04140	Wild Type	Columbia (Col-0)	ED	GEL2	26.6496	Wild Type	Columbia (Col-0)	GEL2,GEL1	26.8851	0.0486996	-0.23556
AT5G04140	Wild Type	Columbia (Col-0)	ED	GEL2	26.6409	Wild Type	Columbia (Col-0)	GEL2,GEL1	26.8851	0.0486996	-0.24419
AT5G04140	prr7-3 ppr9-1	Columbia (Col-0)	EN	GEL1	25.6897	Wild Type	Columbia (Col-0)	GEL2,GEL1	26.8851	0.0486996	-1.19544
AT5G04140	prr7-3 ppr9-1	Columbia (Col-0)	ED	GEL2	25.818	Wild Type	Columbia (Col-0)	GEL2,GEL1	26.8851	0.0486996	-1.0671
AT5G04140	prr7-3 ppr9-1	Columbia (Col-0)	ED	GEL2	26.3813	Wild Type	Columbia (Col-0)	GEL2,GEL1	26.8851	0.0486996	-0.50378
AT5G04140	prr7-3 ppr9-1	Columbia (Col-0)	ED	GEL2	25.7714	Wild Type	Columbia (Col-0)	GEL2,GEL1	26.8851	0.0486996	-1.11367
AT5G04140	gi-201	Columbia (Col-0)	EN	GEL1	26.4066	Wild Type	Columbia (Col-0)	GEL2,GEL1	26.8851	0.0486996	-0.47848
AT5G04140	gi-201	Columbia (Col-0)	EN	GEL1	26.5168	Wild Type	Columbia (Col-0)	GEL2,GEL1	26.8851	0.0486996	-0.368273
AT5G04140	gi-201	Columbia (Col-0)	EN	GEL1	26.3737	Wild Type	Columbia (Col-0)	GEL2,GEL1	26.8851	0.0486996	-0.51139
AT5G04140	gi-201	Columbia (Col-0)	ED	GEL2	26.572	Wild Type	Columbia (Col-0)	GEL2,GEL1	26.8851	0.0486996	-0.313102
AT5G04140	gi-201	Columbia (Col-0)	ED	GEL2	26.539	Wild Type	Columbia (Col-0)	GEL2,GEL1	26.8851	0.0486996	-0.346064
AT5G04140	gi-201	Columbia (Col-0)	ED	GEL2	26.6199	Wild Type	Columbia (Col-0)	GEL2,GEL1	26.8851	0.0486996	-0.265181
AT5G04140	toc1-101	Columbia (Col-0)	EN	GEL1	26.6663	Wild Type	Columbia (Col-0)	GEL2,GEL1	26.8851	0.0486996	-0.218789
AT5G04140	toc1-101	Columbia (Col-0)	EN	GEL1	26.7401	Wild Type	Columbia (Col-0)	GEL2,GEL1	26.8851	0.0486996	-0.145009
AT5G04140	toc1-101	Columbia (Col-0)	EN	GEL1	26.6601	Wild Type	Columbia (Col-0)	GEL2,GEL1	26.8851	0.0486996	-0.225043
AT5G04140	toc1-101	Columbia (Col-0)	ED	GEL2	26.5898	Wild Type	Columbia (Col-0)	GEL2,GEL1	26.8851	0.0486996	-0.295282
AT5G04140	toc1-101	Columbia (Col-0)	ED	GEL2	26.5116	Wild Type	Columbia (Col-0)	GEL2,GEL1	26.8851	0.0486996	-0.373468
AT5G04140	toc1-101	Columbia (Col-0)	ED	GEL2	26.6899	Wild Type	Columbia (Col-0)	GEL2,GEL1	26.8851	0.0486996	-0.195202
AT5G04140	Wild Type	Wasilewski (WS)	EN	GEL1	26.3342	Wild Type	Columbia (Col-0)	GEL2,GEL1	26.8851	0.0486996	-0.550918
AT5G04140	Wild Type	Wasilewski (WS)	EN	GEL1	26.2876	Wild Type	Columbia (Col-0)	GEL2,GEL1	26.8851	0.0486996	-0.597517
AT5G04140	Wild Type	Wasilewski (WS)	EN	GEL1	26.8977	Wild Type	Columbia (Col-0)	GEL2,GEL1	26.8851	0.0486996	0.0126385
AT5G04140	Wild Type	Wasilewski (WS)	ED	GEL2	26.3689	Wild Type	Columbia (Col-0)	GEL2,GEL1	26.8851	0.0486996	-0.51623
AT5G04140	Wild Type	Wasilewski (WS)	ED	GEL2	26.551	Wild Type	Columbia (Col-0)	GEL2,GEL1	26.8851	0.0486996	-0.334121
AT5G04140	Wild Type	Wasilewski (WS)	ED	GEL2	26.4601	Wild Type	Columbia (Col-0)	GEL2,GEL1	26.8851	0.0486996	-0.425038
AT5G04140	lhy-21 cca1-11	Wasilewski (WS)	EN	GEL1	26.7852	Wild Type	Columbia (Col-0)	GEL2,GEL1	26.8851	0.0486996	-0.0998856
AT5G04140	lhy-21 cca1-11	Wasilewski (WS)	EN	GEL1	26.7246	Wild Type	Columbia (Col-0)	GEL2,GEL1	26.8851	0.0486996	-0.1605
AT5G04140	lhy-21 cca1-11	Wasilewski (WS)	EN	GEL1	26.6386	Wild Type	Columbia (Col-0)	GEL2,GEL1	26.8851	0.0486996	-0.246507
AT5G04140	lhy-21 cca1-11	Wasilewski (WS)	ED	GEL2	26.641	Wild Type	Columbia (Col-0)	GEL2,GEL1	26.8851	0.0486996	-0.244161
AT5G04140	lhy-21 cca1-11	Wasilewski (WS)	ED	GEL2	26.8297	Wild Type	Columbia (Col-0)	GEL2,GEL1	26.8851	0.0486996	-0.055435
AT5G04140	lhy-21 cca1-11	Wasilewski (WS)	ED	GEL2	26.5465	Wild Type	Columbia (Col-0)	GEL2,GEL1	26.8851	0.0486996	-0.338627
AT5G40450	Wild Type	Columbia (Col-0)	EN	GEL1	22.3883	Wild Type	Columbia (Col-0)	GEL2,GEL1	22.0539	0.151616	0.334352
AT5G40450	Wild Type	Columbia (Col-0)	EN	GEL1	22.0758	Wild Type	Columbia (Col-0)	GEL2,GEL1	22.0539	0.151616	0.0218736
AT5G40450	Wild Type	Columbia (Col-0)	EN	GEL1	22.3332	Wild Type	Columbia (Col-0)	GEL2,GEL1	22.0539	0.151616	0.2793
AT5G40450	Wild Type	Columbia (Col-0)	ED	GEL1	22.1361	Wild Type	Columbia (Col-0)	GEL2,GEL1	22.0539	0.151616	0.0822226
AT5G40450	Wild Type	Columbia (Col-0)	ED	GEL2	22.2026	Wild Type	Columbia (Col-0)	GEL2,GEL1	22.0539	0.151616	0.148722
AT5G40450	Wild Type	Columbia (Col-0)	ED	GEL2	22.0344	Wild Type	Columbia (Col-0)	GEL2,GEL1	22.0539	0.151616	-0.0194788
AT5G40450	prr7-3 ppr9-1	Columbia (Col-0)	EN	GEL1	20.4646	Wild Type	Columbia (Col-0)	GEL2,GEL1	22.0539	0.151616	-1.58926
AT5G40450	prr7-3 ppr9-1	Columbia (Col-0)	ED	GEL2	20.1141	Wild Type	Columbia (Col-0)	GEL2,GEL1	22.0539	0.151616	-1.9398
AT5G40450	prr7-3 ppr9-1	Columbia (Col-0)	ED	GEL2	21.7937	Wild Type	Columbia (Col-0)	GEL2,GEL1	22.0539	0.151616	-0.260231
AT5G40450	prr7-3 ppr9-1	Columbia (Col-0)	ED	GEL2	20.1182	Wild Type	Columbia (Col-0)	GEL2,GEL1	22.0539	0.151616	-1.9357
AT5G40450	gi-201	Columbia (Col-0)	EN	GEL1	22.2653	Wild Type	Columbia (Col-0)	GEL2,GEL1	22.0539	0.151616	0.211365
AT5G40450	gi-201	Columbia (Col-0)	EN	GEL1	22.306	Wild Type	Columbia (Col-0)	GEL2,GEL1	22.0539	0.151616	0.252139
AT5G40450	gi-201	Columbia (Col-0)	EN	GEL1	22.2356	Wild Type	Columbia (Col-0)	GEL2,GEL1	22.0539	0.151616	0.181707
AT5G40450	gi-201	Columbia (Col-0)	ED	GEL2	22.2329	Wild Type	Columbia (Col-0)	GEL2,GEL1	22.0539	0.151616	0.178961
AT5G40450	gi-201	Columbia (Col-0)	ED	GEL2	22.3287	Wild Type	Columbia (Col-0)	GEL2,GEL1	22.0539	0.151616	0.274814
AT5G40450	gi-201	Columbia (Col-0)	ED	GEL2	22.2815	Wild Type	Columbia (Col-0)	GEL2,GEL1	22.0539	0.151616	0.227579
AT5G40450	toc1-101	Columbia (Col-0)	EN	GEL1	22.162	Wild Type	Columbia (Col-0)	GEL2,GEL1	22.0539	0.151616	0.108113
AT5G40450	toc1-101	Columbia (Col-0)	EN	GEL1	22.306	Wild Type	Columbia (Col-0)	GEL2,GEL1	22.0539	0.151616	0.252075
AT5G40450	toc1-101	Columbia (Col-0)	EN	GEL1	22.2308	Wild Type	Columbia (Col-0)	GEL2,GEL1	22.0539	0.151616	0.176926
AT5G40450	toc1-101	Columbia (Col-0)	ED	GEL2	21.9297	Wild Type	Columbia (Col-0)	GEL2,GEL1	22.0539	0.151616	-0.124159
AT5G40450	toc1-101	Columbia (Col-0)	ED	GEL2	21.8749	Wild Type	Columbia (Col-0)	GEL2,GEL1	22.0539	0.151616	-0.178996
AT5G40450	toc1-101	Columbia (Col-0)	ED	GEL2	21.8248	Wild Type	Columbia (Col-0)	GEL2,GEL1	22.0539	0.151616	-0.229059
AT5G40450	Wild Type	Wasilewski (WS)	EN	GEL1	21.8125	Wild Type	Columbia (Col-0)	GEL2,GEL1	22.0539	0.151616	-0.241367
AT5G40450	Wild Type	Wasilewski (WS)	EN	GEL1	21.8576	Wild Type	Columbia (Col-0)	GEL2,GEL1	22.0539	0.151616	-0.196269
AT5G40450	Wild Type	Wasilewski (WS)	EN	GEL1	22.4272	Wild Type	Columbia (Col-0)	GEL2,GEL1	22.0539	0.151616	0.37334
AT5G40450	Wild Type	Wasilewski (WS)	ED	GEL2	21.7976	Wild Type	Columbia (Col-0)	GEL2,GEL1	22.0539	0.151616	-0.256315
AT5G40450	Wild Type	Wasilewski (WS)	ED	GEL2	22.2856	Wild Type	Columbia (Col-0)	GEL2,GEL1	22.0539	0.151616	0.231682
AT5G40450	Wild Type	Wasilewski (WS)	ED	GEL2	21.932	Wild Type	Columbia (Col-0)	GEL2,GEL1	22.0539	0.151616	-0.121927
AT5G40450	lhy-21 cca1-11	Wasilewski (WS)	EN	GEL1	22.1127	Wild Type	Columbia (Col-0)	GEL2,GEL1	22.0539	0.151616	0.0587965
AT5G40450	lhy-21 cca1-11	Wasilewski (WS)	EN	GEL1	21.995	Wild Type	Columbia (Col-0)	GEL2,GEL1	22.0539	0.151616	-0.0589448
AT5G40450	lhy-21 cca1-11	Wasilewski (WS)	EN	GEL1	21.3235	Wild Type	Columbia (Col-0)	GEL2,GEL1	22.0539	0.151616	-0.730424
AT5G40450	lhy-21 cca1-11	Wasilewski (WS)	ED	GEL2	21.8838	Wild Type	Columbia (Col-0)	GEL2,GEL1	22.0539	0.151616	-0.170147
AT5G40450	lhy-21 cca1-11	Wasilewski (WS)	ED	GEL2	22.251	Wild Type	Columbia (Col-0)	GEL2,GEL1	22.0539	0.151616	0.197116
AT5G40450	lhy-21 cca1-11	Wasilewski (WS)	ED	GEL2	21.7804	Wild Type	Columbia (Col-0)	GEL2,GEL1	22.0539	0.151616	-0.273479
AT5G13630	Wild Type	Columbia (Col-0)	EN	GEL1	23.9589	Wild Type	Columbia (Col-0)	GEL2,GEL1	24.0035	0.0377922	-0.044563
AT5G13630	Wild Type	Columbia (Col-0)	EN	GEL1	23.9171	Wild Type	Columbia (Col-0)	GEL2,GEL1	24.0035	0.0377922	-0.0863553
AT5G13630	Wild Type	Columbia (Col-0)	EN	GEL1	23.5747	Wild Type	Columbia (Col-0)	GEL2,GEL1	24.0035	0.0377922	-0.428714
AT5G13630	Wild Type	Columbia (Col-0)	ED	GEL1	23.8307	Wild Type	Columbia (Col-0)	GEL2,GEL1	24.0035	0.0377922	-0.172746
AT5G13630	Wild Type	Columbia (Col-0)	ED	GEL2	23.8059	Wild Type	Columbia (Col-0)	GEL2,GEL1	24.0035	0.0377922	-0.197535
AT5G13630	Wild Type	Columbia (Col-0)	ED	GEL2	23.8001	Wild Type	Columbia (Col-0)	GEL2,GEL1	24.0035	0.0377922	-0.203404
AT5G13630	prr7-3 ppr9-1	Columbia (Col-0)	EN	GEL1	23.8179	Wild Type	Columbia (Col-0)	GEL2,GEL1	24.0035	0.0377922	-0.185595
AT5G13630	prr7-3 ppr9-1	Columbia (Col-0)	ED	GEL2	23.851	Wild Type	Columbia (Col-0)	GEL2,GEL1	24.0035	0.0377922	-0.15249
AT5G13630	prr7-3 ppr9-1	Columbia (Col-0)	ED	GEL2	24.1848	Wild Type	Columbia (Col-0)	GEL2,GEL1	24.0035	0.0377922	0.181323
AT5G13630	prr7-3 ppr9-1	Columbia (Col-0)	ED	GEL2	23.8317	Wild Type	Columbia (Col-0)	GEL2,GEL1	24.0035	0.0377922	-0.171784
AT5G13630	gi-201	Columbia (Col-0)	EN	GEL1	23.9897	Wild Type	Columbia (Col-0)	GEL2,GEL1	24.0035	0.0377922	-0.0138002
AT5G13630	gi-201	Columbia (Col-0)	EN	GEL1	24.1659	Wild Type	Columbia (Col-0)	GEL2,GEL1	24.0035	0.0377922	0.162416
AT5G13630	gi-201	Columbia (Col-0)	EN	GEL1	23.8767	Wild Type	Columbia (Col-0)	GEL2,GEL1	24.0035	0.0377922	-0.12678
AT5G13630	gi-201	Columbia (Col-0)	ED	GEL2	24.011	Wild Type	Columbia (Col-0)	GEL2,GEL1	24.0035	0.0377922	0.00750682
AT5G13630	gi-201	Columbia (Col-0)	ED	GEL2	23.9135	Wild Type	Columbia (Col-0)	GEL2,GEL1	24.0035	0.0377922	-0.0899756
AT5G13630	gi-201	Columbia (Col-0)	ED	GEL2	24.1181	Wild Type	Columbia (Col-0)	GEL2,GEL1	24.0035	0.0377922	0.114638
AT5G13630	toc1-101	Columbia (Col-0)	EN	GEL1	24.2941	Wild Type	Columbia (Col-0)	GEL2,GEL1	24.0035	0.0377922	0.290628
AT5G13630	toc1-101	Columbia (Col-0)	EN	GEL1	24.4331	Wild Type	Columbia (Col-0)	GEL2,GEL1	24.0035	0.0377922	0.429593
AT5G13630	toc1-101	Columbia (Col-0)	EN	GEL1	24.1742	Wild Type	Columbia (Col-0)	GEL2,GEL1	24.0035	0.0377922	0.170695
AT5G13630	toc1-101	Columbia (Col-0)	ED	GEL2	23.8756	Wild Type	Columbia (Col-0)	GEL2,GEL1	24.0035	0.0377922	-0.127896
AT5G13630	toc1-101	Columbia (Col-0)	ED	GEL2	23.7542	Wild Type	Columbia (Col-0)	GEL2,GEL1	24.0035	0.0377922	-0.249259
AT5G13630	toc1-101	Columbia (Col-0)	ED	GEL2	23.891	Wild Type	Columbia (Col-0)	GEL2,GEL1	24.0035	0.0377922	-0.112441
AT5G13630	Wild Type	Wasilewski (WS)	EN	GEL1	24.0281	Wild Type	Columbia (Col-0)	GEL2,GEL1	24.0035	0.0377922	0.0246831
AT5G13630	Wild Type	Wasilewski (WS)	EN	GEL1	23.9194	Wild Type	Columbia (Col-0)	GEL2,GEL1	24.0035	0.0377922	-0.0840416
AT5G13630	Wild Type	Wasilewski (WS)	EN	GEL1	24.401	Wild Type	Columbia (Col-0)	GEL2,GEL1	24.0035	0.0377922	0.397558
AT5G13630	Wild Type	Wasilewski (WS)	ED	GEL2	23.8394	Wild Type	Columbia (Col-0)	GEL2,GEL1	24.0035	0.0377922	-0.164031
AT5G13630	Wild Type	Wasilewski (WS)	ED	GEL2	24.0058	Wild Type	Columbia (Col-0)	GEL2,GEL1	24.0035	0.0377922	0.00231086
AT5G13630	Wild Type	Wasilewski (WS)	ED	GEL2	23.9158	Wild Type	Columbia (Col-0)	GEL2,GEL1	24.0035	0.0377922	-0.0877098
AT5G13630	lhy-21 cca1-11	Wasilewski (WS)	EN	GEL1	23.8334	Wild Type	Columbia (Col-0)	GEL2,GEL1	24.0035	0.0377922	-0.170103
AT5G13630	lhy-21 cca1-11	Wasilewski (WS)	EN	GEL1	23.8799	Wild Type	Columbia (Col-0)	GEL2,GEL1	24.0035	0.0377922	-0.123606
AT5G13630	lhy-21 cca1-11	Wasilewski (WS)	EN	GEL1	23.7806	Wild Type	Columbia (Col-0)	GEL2,GEL1	24.0035	0.0377922	-0.222838
AT5G13630	lhy-21 cca1-11	Wasilewski (WS)	ED	GEL2	23.5148	Wild Type	Columbia (Col-0)	GEL2,GEL1	24.0035	0.0377922	-0.488693
AT5G13630	lhy-21 cca1-11	Wasilewski (WS)	ED	GEL2	23.5483	Wild Type	Columbia (Col-0)	GEL2,GEL1	24.0035	0.0377922	-0.455187
AT5G13630	lhy-21 cca1-11	Wasilewski (WS)	ED	GEL2	23.5554	Wild Type	Columbia (Col-0)	GEL2,GEL1	24.0035	0.0377922	-0.448035
AT1G36160	Wild Type	Columbia (Col-0)	EN	GEL1	22.4239	Wild Type	Columbia (Col-0)	GEL1,GEL2	22.3207	0.0721452	0.103209
AT1G36160	Wild Type	Columbia (Col-0)	EN	GEL1	22.2372	Wild Type	Columbia (Col-0)	GEL1,GEL2	22.3207	0.0721452	-0.0835116
AT1G36160	Wild Type	Columbia (Col-0)	EN	GEL1	22.2091	Wild Type	Columbia (Col-0)	GEL1,GEL2	22.3207	0.0721452	-0.11159
AT1G36160	Wild Type	Columbia (Col-0)	ED	GEL1	22.1428	Wild Type	Columbia (Col-0)	GEL1,GEL2	22.3207	0.0721452	-0.177826
AT1G36160	Wild Type	Columbia (Col-0)	ED	GEL2	22.2115	Wild Type	Columbia (Col-0)	GEL1,GEL2	22.3207	0.0721452	-0.109159
AT1G36160	Wild Type	Columbia (Col-0)	ED	GEL2	22.2704	Wild Type	Columbia (Col-0)	GEL1,GEL2	22.3207	0.0721452	-0.0502582
AT1G36160	prr7-3 ppr9-1	Columbia (Col-0)	EN	GEL1	21.7347	Wild Type	Columbia (Col-0)	GEL1,GEL2	22.3207	0.0721452	-0.585945
AT1G36160	prr7-3 ppr9-1	Columbia (Col-0)	ED	GEL2	21.769	Wild Type	Columbia (Col-0)	GEL1,GEL2	22.3207	0.0721452	-0.551628
AT1G36160	prr7-3 ppr9-1	Columbia (Col-0)	ED	GEL2	22.2788	Wild Type	Columbia (Col-0)	GEL1,GEL2	22.3207	0.0721452	-0.0418754
AT1G36160	prr7-3 ppr9-1	Columbia (Col-0)	ED	GEL2	21.7161	Wild Type	Columbia (Col-0)	GEL1,GEL2	22.3207	0.0721452	-0.604553
AT1G36160	gi-201	Columbia (Col-0)	EN	GEL1	22.1668	Wild Type	Columbia (Col-0)	GEL1,GEL2	22.3207	0.0721452	-0.153912
AT1G36160	gi-201	Columbia (Col-0)	EN	GEL1	22.3418	Wild Type	Columbia (Col-0)	GEL1,GEL2	22.3207	0.0721452	0.021125
AT1G36160	gi-201	Columbia (Col-0)	EN	GEL1	22.1379	Wild Type	Columbia (Col-0)	GEL1,GEL2	22.3207	0.0721452	-0.182727
AT1G36160	gi-201	Columbia (Col-0)	ED	GEL2	22.3698	Wild Type	Columbia (Col-0)	GEL1,GEL2	22.3207	0.0721452	0.0491539
AT1G36160	gi-201	Columbia (Col-0)	ED	GEL2	22.3229	Wild Type	Columbia (Col-0)	GEL1,GEL2	22.3207	0.0721452	0.00221166
AT1G36160	gi-201	Columbia (Col-0)	ED	GEL2	22.5446	Wild Type	Columbia (Col-0)	GEL1,GEL2	22.3207	0.0721452	0.223976
AT1G36160	toc1-101	Columbia (Col-0)	EN	GEL1	22.4056	Wild Type	Columbia (Col-0)	GEL1,GEL2	22.3207	0.0721452	0.0849265
AT1G36160	toc1-101	Columbia (Col-0)	EN	GEL1	22.5956	Wild Type	Columbia (Col-0)	GEL1,GEL2	22.3207	0.0721452	0.274927
AT1G36160	toc1-101	Columbia (Col-0)	EN	GEL1	22.3834	Wild Type	Columbia (Col-0)	GEL1,GEL2	22.3207	0.0721452	0.0627127
AT1G36160	toc1-101	Columbia (Col-0)	ED	GEL2	22.2102	Wild Type	Columbia (Col-0)	GEL1,GEL2	22.3207	0.0721452	-0.110416
AT1G36160	toc1-101	Columbia (Col-0)	ED	GEL2	22.2401	Wild Type	Columbia (Col-0)	GEL1,GEL2	22.3207	0.0721452	-0.0805304
AT1G36160	toc1-101	Columbia (Col-0)	ED	GEL2	22.3107	Wild Type	Columbia (Col-0)	GEL1,GEL2	22.3207	0.0721452	-0.00993978
AT1G36160	Wild Type	Wasilewski (WS)	EN	GEL1	22.1437	Wild Type	Columbia (Col-0)	GEL1,GEL2	22.3207	0.0721452	-0.177001
AT1G36160	Wild Type	Wasilewski (WS)	EN	GEL1	22.0714	Wild Type	Columbia (Col-0)	GEL1,GEL2	22.3207	0.0721452	-0.24927
AT1G36160	Wild Type	Wasilewski (WS)	EN	GEL1	22.6952	Wild Type	Columbia (Col-0)	GEL1,GEL2	22.3207	0.0721452	0.374524
AT1G36160	Wild Type	Wasilewski (WS)	ED	GEL2	22.1452	Wild Type	Columbia (Col-0)	GEL1,GEL2	22.3207	0.0721452	-0.175501
AT1G36160	Wild Type	Wasilewski (WS)	ED	GEL2	22.3971	Wild Type	Columbia (Col-0)	GEL1,GEL2	22.3207	0.0721452	0.07639
AT1G36160	Wild Type	Wasilewski (WS)	ED	GEL2	22.24	Wild Type	Columbia (Col-0)	GEL1,GEL2	22.3207	0.0721452	-0.080703
AT1G36160	lhy-21 cca1-11	Wasilewski (WS)	EN	GEL1	22.3659	Wild Type	Columbia (Col-0)	GEL1,GEL2	22.3207	0.0721452	0.0452168
AT1G36160	lhy-21 cca1-11	Wasilewski (WS)	EN	GEL1	22.3808	Wild Type	Columbia (Col-0)	GEL1,GEL2	22.3207	0.0721452	0.060099
AT1G36160	lhy-21 cca1-11	Wasilewski (WS)	EN	GEL1	22.1547	Wild Type	Columbia (Col-0)	GEL1,GEL2	22.3207	0.0721452	-0.165963
AT1G36160	lhy-21 cca1-11	Wasilewski (WS)	ED	GEL2	22.4336	Wild Type	Columbia (Col-0)	GEL1,GEL2	22.3207	0.0721452	0.11297
AT1G36160	lhy-21 cca1-11	Wasilewski (WS)	ED	GEL2	22.483	Wild Type	Columbia (Col-0)	GEL1,GEL2	22.3207	0.0721452	0.162376
AT1G36160	lhy-21 cca1-11	Wasilewski (WS)	ED	GEL2	22.3506	Wild Type	Columbia (Col-0)	GEL1,GEL2	22.3207	0.0721452	0.0298902
AT3G19170	Wild Type	Columbia (Col-0)	EN	GEL1	24.2006	Wild Type	Columbia (Col-0)	GEL1,GEL2	23.9357	0.0501997	0.264835
AT3G19170	Wild Type	Columbia (Col-0)	EN	GEL1	24.0692	Wild Type	Columbia (Col-0)	GEL1,GEL2	23.9357	0.0501997	0.133451
AT3G19170	Wild Type	Columbia (Col-0)	EN	GEL1	24.1527	Wild Type	Columbia (Col-0)	GEL1,GEL2	23.9357	0.0501997	0.216962
AT3G19170	Wild Type	Columbia (Col-0)	ED	GEL1	24.0419	Wild Type	Columbia (Col-0)	GEL1,GEL2	23.9357	0.0501997	0.106133
AT3G19170	Wild Type	Columbia (Col-0)	ED	GEL2	24.0753	Wild Type	Columbia (Col-0)	GEL1,GEL2	23.9357	0.0501997	0.139599
AT3G19170	Wild Type	Columbia (Col-0)	ED	GEL2	24.1128	Wild Type	Columbia (Col-0)	GEL1,GEL2	23.9357	0.0501997	0.177075
AT3G19170	prr7-3 ppr9-1	Columbia (Col-0)	EN	GEL1	23.6997	Wild Type	Columbia (Col-0)	GEL1,GEL2	23.9357	0.0501997	-0.235992
AT3G19170	prr7-3 ppr9-1	Columbia (Col-0)	ED	GEL2	23.7323	Wild Type	Columbia (Col-0)	GEL1,GEL2	23.9357	0.0501997	-0.203385
AT3G19170	prr7-3 ppr9-1	Columbia (Col-0)	ED	GEL2	24.0276	Wild Type	Columbia (Col-0)	GEL1,GEL2	23.9357	0.0501997	0.0918293
AT3G19170	prr7-3 ppr9-1	Columbia (Col-0)	ED	GEL2	23.7172	Wild Type	Columbia (Col-0)	GEL1,GEL2	23.9357	0.0501997	-0.21857
AT3G19170	gi-201	Columbia (Col-0)	EN	GEL1	24.064	Wild Type	Columbia (Col-0)	GEL1,GEL2	23.9357	0.0501997	0.128281
AT3G19170	gi-201	Columbia (Col-0)	EN	GEL1	24.1662	Wild Type	Columbia (Col-0)	GEL1,GEL2	23.9357	0.0501997	0.230509
AT3G19170	gi-201	Columbia (Col-0)	EN	GEL1	24.0379	Wild Type	Columbia (Col-0)	GEL1,GEL2	23.9357	0.0501997	0.102189
AT3G19170	gi-201	Columbia (Col-0)	ED	GEL2	24.1867	Wild Type	Columbia (Col-0)	GEL1,GEL2	23.9357	0.0501997	0.25093
AT3G19170	gi-201	Columbia (Col-0)	ED	GEL2	24.1392	Wild Type	Columbia (Col-0)	GEL1,GEL2	23.9357	0.0501997	0.203439
AT3G19170	gi-201	Columbia (Col-0)	ED	GEL2	24.2429	Wild Type	Columbia (Col-0)	GEL1,GEL2	23.9357	0.0501997	0.307194
AT3G19170	toc1-101	Columbia (Col-0)	EN	GEL1	24.1145	Wild Type	Columbia (Col-0)	GEL1,GEL2	23.9357	0.0501997	0.178771
AT3G19170	toc1-101	Columbia (Col-0)	EN	GEL1	24.1477	Wild Type	Columbia (Col-0)	GEL1,GEL2	23.9357	0.0501997	0.211955
AT3G19170	toc1-101	Columbia (Col-0)	EN	GEL1	24.0913	Wild Type	Columbia (Col-0)	GEL1,GEL2	23.9357	0.0501997	0.155611
AT3G19170	toc1-101	Columbia (Col-0)	ED	GEL2	24.1526	Wild Type	Columbia (Col-0)	GEL1,GEL2	23.9357	0.0501997	0.21686
AT3G19170	toc1-101	Columbia (Col-0)	ED	GEL2	24.0463	Wild Type	Columbia (Col-0)	GEL1,GEL2	23.9357	0.0501997	0.110603
AT3G19170	toc1-101	Columbia (Col-0)	ED	GEL2	24.1881	Wild Type	Columbia (Col-0)	GEL1,GEL2	23.9357	0.0501997	0.252359
AT3G19170	Wild Type	Wasilewski (WS)	EN	GEL1	23.9761	Wild Type	Columbia (Col-0)	GEL1,GEL2	23.9357	0.0501997	0.0403633
AT3G19170	Wild Type	Wasilewski (WS)	EN	GEL1	23.9743	Wild Type	Columbia (Col-0)	GEL1,GEL2	23.9357	0.0501997	0.0386028
AT3G19170	Wild Type	Wasilewski (WS)	EN	GEL1	24.3802	Wild Type	Columbia (Col-0)	GEL1,GEL2	23.9357	0.0501997	0.444521
AT3G19170	Wild Type	Wasilewski (WS)	ED	GEL2	23.9489	Wild Type	Columbia (Col-0)	GEL1,GEL2	23.9357	0.0501997	0.0131434
AT3G19170	Wild Type	Wasilewski (WS)	ED	GEL2	24.0824	Wild Type	Columbia (Col-0)	GEL1,GEL2	23.9357	0.0501997	0.146673
AT3G19170	Wild Type	Wasilewski (WS)	ED	GEL2	24.0253	Wild Type	Columbia (Col-0)	GEL1,GEL2	23.9357	0.0501997	0.0896219
AT3G19170	lhy-21 cca1-11	Wasilewski (WS)	EN	GEL1	24.1856	Wild Type	Columbia (Col-0)	GEL1,GEL2	23.9357	0.0501997	0.249908
AT3G19170	lhy-21 cca1-11	Wasilewski (WS)	EN	GEL1	24.1873	Wild Type	Columbia (Col-0)	GEL1,GEL2	23.9357	0.0501997	0.251532
AT3G19170	lhy-21 cca1-11	Wasilewski (WS)	EN	GEL1	24.1185	Wild Type	Columbia (Col-0)	GEL1,GEL2	23.9357	0.0501997	0.182735
AT3G19170	lhy-21 cca1-11	Wasilewski (WS)	ED	GEL2	24.1451	Wild Type	Columbia (Col-0)	GEL1,GEL2	23.9357	0.0501997	0.209336
AT3G19170	lhy-21 cca1-11	Wasilewski (WS)	ED	GEL2	24.2172	Wild Type	Columbia (Col-0)	GEL1,GEL2	23.9357	0.0501997	0.281492
AT3G19170	lhy-21 cca1-11	Wasilewski (WS)	ED	GEL2	23.7439	Wild Type	Columbia (Col-0)	GEL1,GEL2	23.9357	0.0501997	-0.191781
AT4G28080	Wild Type	Columbia (Col-0)	EN	GEL1	23.5844	Wild Type	Columbia (Col-0)	GEL2,GEL1	23.6374	0.0321545	-0.0529386
AT4G28080	Wild Type	Columbia (Col-0)	EN	GEL1	23.4869	Wild Type	Columbia (Col-0)	GEL2,GEL1	23.6374	0.0321545	-0.150463
AT4G28080	Wild Type	Columbia (Col-0)	EN	GEL1	23.4666	Wild Type	Columbia (Col-0)	GEL2,GEL1	23.6374	0.0321545	-0.170748
AT4G28080	Wild Type	Columbia (Col-0)	ED	GEL1	23.5263	Wild Type	Columbia (Col-0)	GEL2,GEL1	23.6374	0.0321545	-0.111059
AT4G28080	Wild Type	Columbia (Col-0)	ED	GEL2	23.5667	Wild Type	Columbia (Col-0)	GEL2,GEL1	23.6374	0.0321545	-0.0707319
AT4G28080	Wild Type	Columbia (Col-0)	ED	GEL2	23.6051	Wild Type	Columbia (Col-0)	GEL2,GEL1	23.6374	0.0321545	-0.0322946
AT4G28080	prr7-3 ppr9-1	Columbia (Col-0)	EN	GEL1	22.6773	Wild Type	Columbia (Col-0)	GEL2,GEL1	23.6374	0.0321545	-0.960046
AT4G28080	prr7-3 ppr9-1	Columbia (Col-0)	ED	GEL2	22.9587	Wild Type	Columbia (Col-0)	GEL2,GEL1	23.6374	0.0321545	-0.678646
AT4G28080	prr7-3 ppr9-1	Columbia (Col-0)	ED	GEL2	23.6017	Wild Type	Columbia (Col-0)	GEL2,GEL1	23.6374	0.0321545	-0.0356942
AT4G28080	prr7-3 ppr9-1	Columbia (Col-0)	ED	GEL2	22.7834	Wild Type	Columbia (Col-0)	GEL2,GEL1	23.6374	0.0321545	-0.853997
AT4G28080	gi-201	Columbia (Col-0)	EN	GEL1	23.485	Wild Type	Columbia (Col-0)	GEL2,GEL1	23.6374	0.0321545	-0.152346
AT4G28080	gi-201	Columbia (Col-0)	EN	GEL1	23.6144	Wild Type	Columbia (Col-0)	GEL2,GEL1	23.6374	0.0321545	-0.0229373
AT4G28080	gi-201	Columbia (Col-0)	EN	GEL1	23.3715	Wild Type	Columbia (Col-0)	GEL2,GEL1	23.6374	0.0321545	-0.26584
AT4G28080	gi-201	Columbia (Col-0)	ED	GEL2	23.9098	Wild Type	Columbia (Col-0)	GEL2,GEL1	23.6374	0.0321545	0.272376
AT4G28080	gi-201	Columbia (Col-0)	ED	GEL2	23.7496	Wild Type	Columbia (Col-0)	GEL2,GEL1	23.6374	0.0321545	0.112224
AT4G28080	gi-201	Columbia (Col-0)	ED	GEL2	23.9484	Wild Type	Columbia (Col-0)	GEL2,GEL1	23.6374	0.0321545	0.311014
AT4G28080	toc1-101	Columbia (Col-0)	EN	GEL1	23.6172	Wild Type	Columbia (Col-0)	GEL2,GEL1	23.6374	0.0321545	-0.0202276
AT4G28080	toc1-101	Columbia (Col-0)	EN	GEL1	23.732	Wild Type	Columbia (Col-0)	GEL2,GEL1	23.6374	0.0321545	0.0946426
AT4G28080	toc1-101	Columbia (Col-0)	EN	GEL1	23.5313	Wild Type	Columbia (Col-0)	GEL2,GEL1	23.6374	0.0321545	-0.106058
AT4G28080	toc1-101	Columbia (Col-0)	ED	GEL2	23.4944	Wild Type	Columbia (Col-0)	GEL2,GEL1	23.6374	0.0321545	-0.142951
AT4G28080	toc1-101	Columbia (Col-0)	ED	GEL2	23.4043	Wild Type	Columbia (Col-0)	GEL2,GEL1	23.6374	0.0321545	-0.233041
AT4G28080	toc1-101	Columbia (Col-0)	ED	GEL2	23.6195	Wild Type	Columbia (Col-0)	GEL2,GEL1	23.6374	0.0321545	-0.0179218
AT4G28080	Wild Type	Wasilewski (WS)	EN	GEL1	23.0959	Wild Type	Columbia (Col-0)	GEL2,GEL1	23.6374	0.0321545	-0.541523
AT4G28080	Wild Type	Wasilewski (WS)	EN	GEL1	22.9474	Wild Type	Columbia (Col-0)	GEL2,GEL1	23.6374	0.0321545	-0.689988
AT4G28080	Wild Type	Wasilewski (WS)	EN	GEL1	23.5931	Wild Type	Columbia (Col-0)	GEL2,GEL1	23.6374	0.0321545	-0.0442396
AT4G28080	Wild Type	Wasilewski (WS)	ED	GEL2	23.2712	Wild Type	Columbia (Col-0)	GEL2,GEL1	23.6374	0.0321545	-0.366226
AT4G28080	Wild Type	Wasilewski (WS)	ED	GEL2	23.5265	Wild Type	Columbia (Col-0)	GEL2,GEL1	23.6374	0.0321545	-0.110906
AT4G28080	Wild Type	Wasilewski (WS)	ED	GEL2	23.2214	Wild Type	Columbia (Col-0)	GEL2,GEL1	23.6374	0.0321545	-0.41601
AT4G28080	lhy-21 cca1-11	Wasilewski (WS)	EN	GEL1	23.0312	Wild Type	Columbia (Col-0)	GEL2,GEL1	23.6374	0.0321545	-0.60617
AT4G28080	lhy-21 cca1-11	Wasilewski (WS)	EN	GEL1	22.9372	Wild Type	Columbia (Col-0)	GEL2,GEL1	23.6374	0.0321545	-0.700171
AT4G28080	lhy-21 cca1-11	Wasilewski (WS)	EN	GEL1	22.865	Wild Type	Columbia (Col-0)	GEL2,GEL1	23.6374	0.0321545	-0.772387
AT4G28080	lhy-21 cca1-11	Wasilewski (WS)	ED	GEL2	23.2232	Wild Type	Columbia (Col-0)	GEL2,GEL1	23.6374	0.0321545	-0.414218
AT4G28080	lhy-21 cca1-11	Wasilewski (WS)	ED	GEL2	23.3516	Wild Type	Columbia (Col-0)	GEL2,GEL1	23.6374	0.0321545	-0.285771
AT4G28080	lhy-21 cca1-11	Wasilewski (WS)	ED	GEL2	23.0958	Wild Type	Columbia (Col-0)	GEL2,GEL1	23.6374	0.0321545	-0.541559
AT1G64790	Wild Type	Columbia (Col-0)	EN	GEL1	21.996	Wild Type	Columbia (Col-0)	GEL1,GEL2	22.1512	0.0435436	-0.155172
AT1G64790	Wild Type	Columbia (Col-0)	EN	GEL1	21.8633	Wild Type	Columbia (Col-0)	GEL1,GEL2	22.1512	0.0435436	-0.287906
AT1G64790	Wild Type	Columbia (Col-0)	EN	GEL1	21.807	Wild Type	Columbia (Col-0)	GEL1,GEL2	22.1512	0.0435436	-0.344164
AT1G64790	Wild Type	Columbia (Col-0)	ED	GEL1	21.8347	Wild Type	Columbia (Col-0)	GEL1,GEL2	22.1512	0.0435436	-0.316476
AT1G64790	Wild Type	Columbia (Col-0)	ED	GEL2	21.845	Wild Type	Columbia (Col-0)	GEL1,GEL2	22.1512	0.0435436	-0.306232
AT1G64790	Wild Type	Columbia (Col-0)	ED	GEL2	21.8063	Wild Type	Columbia (Col-0)	GEL1,GEL2	22.1512	0.0435436	-0.344833
AT1G64790	prr7-3 ppr9-1	Columbia (Col-0)	EN	GEL1	21.3499	Wild Type	Columbia (Col-0)	GEL1,GEL2	22.1512	0.0435436	-0.801292
AT1G64790	prr7-3 ppr9-1	Columbia (Col-0)	ED	GEL2	21.4518	Wild Type	Columbia (Col-0)	GEL1,GEL2	22.1512	0.0435436	-0.699373
AT1G64790	prr7-3 ppr9-1	Columbia (Col-0)	ED	GEL2	22.0381	Wild Type	Columbia (Col-0)	GEL1,GEL2	22.1512	0.0435436	-0.113052
AT1G64790	prr7-3 ppr9-1	Columbia (Col-0)	ED	GEL2	21.344	Wild Type	Columbia (Col-0)	GEL1,GEL2	22.1512	0.0435436	-0.8072
AT1G64790	gi-201	Columbia (Col-0)	EN	GEL1	21.8482	Wild Type	Columbia (Col-0)	GEL1,GEL2	22.1512	0.0435436	-0.302979
AT1G64790	gi-201	Columbia (Col-0)	EN	GEL1	22.061	Wild Type	Columbia (Col-0)	GEL1,GEL2	22.1512	0.0435436	-0.090169
AT1G64790	gi-201	Columbia (Col-0)	EN	GEL1	21.8288	Wild Type	Columbia (Col-0)	GEL1,GEL2	22.1512	0.0435436	-0.322389
AT1G64790	gi-201	Columbia (Col-0)	ED	GEL2	22.1127	Wild Type	Columbia (Col-0)	GEL1,GEL2	22.1512	0.0435436	-0.0385009
AT1G64790	gi-201	Columbia (Col-0)	ED	GEL2	22.0293	Wild Type	Columbia (Col-0)	GEL1,GEL2	22.1512	0.0435436	-0.121864
AT1G64790	gi-201	Columbia (Col-0)	ED	GEL2	22.2322	Wild Type	Columbia (Col-0)	GEL1,GEL2	22.1512	0.0435436	0.0809746
AT1G64790	toc1-101	Columbia (Col-0)	EN	GEL1	22.094	Wild Type	Columbia (Col-0)	GEL1,GEL2	22.1512	0.0435436	-0.0571822
AT1G64790	toc1-101	Columbia (Col-0)	EN	GEL1	22.2095	Wild Type	Columbia (Col-0)	GEL1,GEL2	22.1512	0.0435436	0.0583176
AT1G64790	toc1-101	Columbia (Col-0)	EN	GEL1	21.994	Wild Type	Columbia (Col-0)	GEL1,GEL2	22.1512	0.0435436	-0.157201
AT1G64790	toc1-101	Columbia (Col-0)	ED	GEL2	21.8942	Wild Type	Columbia (Col-0)	GEL1,GEL2	22.1512	0.0435436	-0.257015
AT1G64790	toc1-101	Columbia (Col-0)	ED	GEL2	21.8063	Wild Type	Columbia (Col-0)	GEL1,GEL2	22.1512	0.0435436	-0.344904
AT1G64790	toc1-101	Columbia (Col-0)	ED	GEL2	21.9107	Wild Type	Columbia (Col-0)	GEL1,GEL2	22.1512	0.0435436	-0.240504
AT1G64790	Wild Type	Wasilewski (WS)	EN	GEL1	22.0001	Wild Type	Columbia (Col-0)	GEL1,GEL2	22.1512	0.0435436	-0.15106
AT1G64790	Wild Type	Wasilewski (WS)	EN	GEL1	21.8153	Wild Type	Columbia (Col-0)	GEL1,GEL2	22.1512	0.0435436	-0.335843
AT1G64790	Wild Type	Wasilewski (WS)	EN	GEL1	22.5945	Wild Type	Columbia (Col-0)	GEL1,GEL2	22.1512	0.0435436	0.44329
AT1G64790	Wild Type	Wasilewski (WS)	ED	GEL2	21.9792	Wild Type	Columbia (Col-0)	GEL1,GEL2	22.1512	0.0435436	-0.172012
AT1G64790	Wild Type	Wasilewski (WS)	ED	GEL2	22.2408	Wild Type	Columbia (Col-0)	GEL1,GEL2	22.1512	0.0435436	0.0895674
AT1G64790	Wild Type	Wasilewski (WS)	ED	GEL2	22.0169	Wild Type	Columbia (Col-0)	GEL1,GEL2	22.1512	0.0435436	-0.134311
AT1G64790	lhy-21 cca1-11	Wasilewski (WS)	EN	GEL1	22.0318	Wild Type	Columbia (Col-0)	GEL1,GEL2	22.1512	0.0435436	-0.119373
AT1G64790	lhy-21 cca1-11	Wasilewski (WS)	EN	GEL1	22.0504	Wild Type	Columbia (Col-0)	GEL1,GEL2	22.1512	0.0435436	-0.100784
AT1G64790	lhy-21 cca1-11	Wasilewski (WS)	EN	GEL1	21.7804	Wild Type	Columbia (Col-0)	GEL1,GEL2	22.1512	0.0435436	-0.370773
AT1G64790	lhy-21 cca1-11	Wasilewski (WS)	ED	GEL2	21.9978	Wild Type	Columbia (Col-0)	GEL1,GEL2	22.1512	0.0435436	-0.153366
AT1G64790	lhy-21 cca1-11	Wasilewski (WS)	ED	GEL2	22.0469	Wild Type	Columbia (Col-0)	GEL1,GEL2	22.1512	0.0435436	-0.104242
AT1G64790	lhy-21 cca1-11	Wasilewski (WS)	ED	GEL2	22.0608	Wild Type	Columbia (Col-0)	GEL1,GEL2	22.1512	0.0435436	-0.090353
AT1G01320	Wild Type	Columbia (Col-0)	EN	GEL1	23.5941	Wild Type	Columbia (Col-0)	GEL2,GEL1	23.2721	0.0372094	0.322006
AT1G01320	Wild Type	Columbia (Col-0)	EN	GEL1	23.37	Wild Type	Columbia (Col-0)	GEL2,GEL1	23.2721	0.0372094	0.0979511
AT1G01320	Wild Type	Columbia (Col-0)	EN	GEL1	23.3269	Wild Type	Columbia (Col-0)	GEL2,GEL1	23.2721	0.0372094	0.0547779
AT1G01320	Wild Type	Columbia (Col-0)	ED	GEL1	23.2185	Wild Type	Columbia (Col-0)	GEL2,GEL1	23.2721	0.0372094	-0.0536201
AT1G01320	Wild Type	Columbia (Col-0)	ED	GEL2	23.1874	Wild Type	Columbia (Col-0)	GEL2,GEL1	23.2721	0.0372094	-0.0846425
AT1G01320	Wild Type	Columbia (Col-0)	ED	GEL2	23.262	Wild Type	Columbia (Col-0)	GEL2,GEL1	23.2721	0.0372094	-0.01011
AT1G01320	prr7-3 ppr9-1	Columbia (Col-0)	EN	GEL1	22.4488	Wild Type	Columbia (Col-0)	GEL2,GEL1	23.2721	0.0372094	-0.823311
AT1G01320	prr7-3 ppr9-1	Columbia (Col-0)	ED	GEL2	22.527	Wild Type	Columbia (Col-0)	GEL2,GEL1	23.2721	0.0372094	-0.74509
AT1G01320	prr7-3 ppr9-1	Columbia (Col-0)	ED	GEL2	23.2026	Wild Type	Columbia (Col-0)	GEL2,GEL1	23.2721	0.0372094	-0.0694275
AT1G01320	prr7-3 ppr9-1	Columbia (Col-0)	ED	GEL2	22.3155	Wild Type	Columbia (Col-0)	GEL2,GEL1	23.2721	0.0372094	-0.956548
AT1G01320	gi-201	Columbia (Col-0)	EN	GEL1	23.2671	Wild Type	Columbia (Col-0)	GEL2,GEL1	23.2721	0.0372094	-0.00501736
AT1G01320	gi-201	Columbia (Col-0)	EN	GEL1	23.3672	Wild Type	Columbia (Col-0)	GEL2,GEL1	23.2721	0.0372094	0.0951065
AT1G01320	gi-201	Columbia (Col-0)	EN	GEL1	23.1829	Wild Type	Columbia (Col-0)	GEL2,GEL1	23.2721	0.0372094	-0.0891456
AT1G01320	gi-201	Columbia (Col-0)	ED	GEL2	23.4695	Wild Type	Columbia (Col-0)	GEL2,GEL1	23.2721	0.0372094	0.197428
AT1G01320	gi-201	Columbia (Col-0)	ED	GEL2	23.324	Wild Type	Columbia (Col-0)	GEL2,GEL1	23.2721	0.0372094	0.0519541
AT1G01320	gi-201	Columbia (Col-0)	ED	GEL2	23.5104	Wild Type	Columbia (Col-0)	GEL2,GEL1	23.2721	0.0372094	0.238303
AT1G01320	toc1-101	Columbia (Col-0)	EN	GEL1	23.458	Wild Type	Columbia (Col-0)	GEL2,GEL1	23.2721	0.0372094	0.185925
AT1G01320	toc1-101	Columbia (Col-0)	EN	GEL1	23.5567	Wild Type	Columbia (Col-0)	GEL2,GEL1	23.2721	0.0372094	0.284619
AT1G01320	toc1-101	Columbia (Col-0)	EN	GEL1	23.3487	Wild Type	Columbia (Col-0)	GEL2,GEL1	23.2721	0.0372094	0.0766262
AT1G01320	toc1-101	Columbia (Col-0)	ED	GEL2	23.1986	Wild Type	Columbia (Col-0)	GEL2,GEL1	23.2721	0.0372094	-0.0734364
AT1G01320	toc1-101	Columbia (Col-0)	ED	GEL2	23.0638	Wild Type	Columbia (Col-0)	GEL2,GEL1	23.2721	0.0372094	-0.208263
AT1G01320	toc1-101	Columbia (Col-0)	ED	GEL2	23.2659	Wild Type	Columbia (Col-0)	GEL2,GEL1	23.2721	0.0372094	-0.00620889
AT1G01320	Wild Type	Wasilewski (WS)	EN	GEL1	23.1861	Wild Type	Columbia (Col-0)	GEL2,GEL1	23.2721	0.0372094	-0.0859656
AT1G01320	Wild Type	Wasilewski (WS)	EN	GEL1	23.0351	Wild Type	Columbia (Col-0)	GEL2,GEL1	23.2721	0.0372094	-0.236947
AT1G01320	Wild Type	Wasilewski (WS)	EN	GEL1	23.812	Wild Type	Columbia (Col-0)	GEL2,GEL1	23.2721	0.0372094	0.53995
AT1G01320	Wild Type	Wasilewski (WS)	ED	GEL2	23.1816	Wild Type	Columbia (Col-0)	GEL2,GEL1	23.2721	0.0372094	-0.0905011
AT1G01320	Wild Type	Wasilewski (WS)	ED	GEL2	23.4013	Wild Type	Columbia (Col-0)	GEL2,GEL1	23.2721	0.0372094	0.129254
AT1G01320	Wild Type	Wasilewski (WS)	ED	GEL2	23.1778	Wild Type	Columbia (Col-0)	GEL2,GEL1	23.2721	0.0372094	-0.0942858
AT1G01320	lhy-21 cca1-11	Wasilewski (WS)	EN	GEL1	23.2763	Wild Type	Columbia (Col-0)	GEL2,GEL1	23.2721	0.0372094	0.00422039
AT1G01320	lhy-21 cca1-11	Wasilewski (WS)	EN	GEL1	23.2425	Wild Type	Columbia (Col-0)	GEL2,GEL1	23.2721	0.0372094	-0.0295379
AT1G01320	lhy-21 cca1-11	Wasilewski (WS)	EN	GEL1	22.9408	Wild Type	Columbia (Col-0)	GEL2,GEL1	23.2721	0.0372094	-0.331234
AT1G01320	lhy-21 cca1-11	Wasilewski (WS)	ED	GEL2	23.2271	Wild Type	Columbia (Col-0)	GEL2,GEL1	23.2721	0.0372094	-0.0449699
AT1G01320	lhy-21 cca1-11	Wasilewski (WS)	ED	GEL2	23.3813	Wild Type	Columbia (Col-0)	GEL2,GEL1	23.2721	0.0372094	0.109182
AT1G01320	lhy-21 cca1-11	Wasilewski (WS)	ED	GEL2	23.2195	Wild Type	Columbia (Col-0)	GEL2,GEL1	23.2721	0.0372094	-0.0526065
AT1G06950	Wild Type	Columbia (Col-0)	EN	GEL1	24.2794	Wild Type	Columbia (Col-0)	GEL2,GEL1	24.1304	0.0725961	0.149032
AT1G06950	Wild Type	Columbia (Col-0)	EN	GEL1	24.1863	Wild Type	Columbia (Col-0)	GEL2,GEL1	24.1304	0.0725961	0.0558934
AT1G06950	Wild Type	Columbia (Col-0)	EN	GEL1	24.1697	Wild Type	Columbia (Col-0)	GEL2,GEL1	24.1304	0.0725961	0.0393282
AT1G06950	Wild Type	Columbia (Col-0)	ED	GEL1	24.1673	Wild Type	Columbia (Col-0)	GEL2,GEL1	24.1304	0.0725961	0.0369497
AT1G06950	Wild Type	Columbia (Col-0)	ED	GEL2	24.1026	Wild Type	Columbia (Col-0)	GEL2,GEL1	24.1304	0.0725961	-0.0277749
AT1G06950	Wild Type	Columbia (Col-0)	ED	GEL2	24.1078	Wild Type	Columbia (Col-0)	GEL2,GEL1	24.1304	0.0725961	-0.0226006
AT1G06950	prr7-3 ppr9-1	Columbia (Col-0)	EN	GEL1	23.8902	Wild Type	Columbia (Col-0)	GEL2,GEL1	24.1304	0.0725961	-0.240145
AT1G06950	prr7-3 ppr9-1	Columbia (Col-0)	ED	GEL2	23.859	Wild Type	Columbia (Col-0)	GEL2,GEL1	24.1304	0.0725961	-0.271362
AT1G06950	prr7-3 ppr9-1	Columbia (Col-0)	ED	GEL2	24.1583	Wild Type	Columbia (Col-0)	GEL2,GEL1	24.1304	0.0725961	0.0279755
AT1G06950	prr7-3 ppr9-1	Columbia (Col-0)	ED	GEL2	23.7861	Wild Type	Columbia (Col-0)	GEL2,GEL1	24.1304	0.0725961	-0.344275
AT1G06950	gi-201	Columbia (Col-0)	EN	GEL1	24.1473	Wild Type	Columbia (Col-0)	GEL2,GEL1	24.1304	0.0725961	0.0169839
AT1G06950	gi-201	Columbia (Col-0)	EN	GEL1	24.2479	Wild Type	Columbia (Col-0)	GEL2,GEL1	24.1304	0.0725961	0.117556
AT1G06950	gi-201	Columbia (Col-0)	EN	GEL1	24.1055	Wild Type	Columbia (Col-0)	GEL2,GEL1	24.1304	0.0725961	-0.0248692
AT1G06950	gi-201	Columbia (Col-0)	ED	GEL2	24.2727	Wild Type	Columbia (Col-0)	GEL2,GEL1	24.1304	0.0725961	0.142291
AT1G06950	gi-201	Columbia (Col-0)	ED	GEL2	24.1927	Wild Type	Columbia (Col-0)	GEL2,GEL1	24.1304	0.0725961	0.0623394
AT1G06950	gi-201	Columbia (Col-0)	ED	GEL2	24.3133	Wild Type	Columbia (Col-0)	GEL2,GEL1	24.1304	0.0725961	0.182905
AT1G06950	toc1-101	Columbia (Col-0)	EN	GEL1	24.1605	Wild Type	Columbia (Col-0)	GEL2,GEL1	24.1304	0.0725961	0.0301588
AT1G06950	toc1-101	Columbia (Col-0)	EN	GEL1	24.2651	Wild Type	Columbia (Col-0)	GEL2,GEL1	24.1304	0.0725961	0.134759
AT1G06950	toc1-101	Columbia (Col-0)	EN	GEL1	24.066	Wild Type	Columbia (Col-0)	GEL2,GEL1	24.1304	0.0725961	-0.064337
AT1G06950	toc1-101	Columbia (Col-0)	ED	GEL2	24.2278	Wild Type	Columbia (Col-0)	GEL2,GEL1	24.1304	0.0725961	0.0974206
AT1G06950	toc1-101	Columbia (Col-0)	ED	GEL2	24.112	Wild Type	Columbia (Col-0)	GEL2,GEL1	24.1304	0.0725961	-0.0183683
AT1G06950	toc1-101	Columbia (Col-0)	ED	GEL2	24.1895	Wild Type	Columbia (Col-0)	GEL2,GEL1	24.1304	0.0725961	0.0591608
AT1G06950	Wild Type	Wasilewski (WS)	EN	GEL1	24.1295	Wild Type	Columbia (Col-0)	GEL2,GEL1	24.1304	0.0725961	-0.000867882
AT1G06950	Wild Type	Wasilewski (WS)	EN	GEL1	24.1448	Wild Type	Columbia (Col-0)	GEL2,GEL1	24.1304	0.0725961	0.0144505
AT1G06950	Wild Type	Wasilewski (WS)	EN	GEL1	24.5659	Wild Type	Columbia (Col-0)	GEL2,GEL1	24.1304	0.0725961	0.435545
AT1G06950	Wild Type	Wasilewski (WS)	ED	GEL2	24.1541	Wild Type	Columbia (Col-0)	GEL2,GEL1	24.1304	0.0725961	0.0237282
AT1G06950	Wild Type	Wasilewski (WS)	ED	GEL2	24.2789	Wild Type	Columbia (Col-0)	GEL2,GEL1	24.1304	0.0725961	0.148566
AT1G06950	Wild Type	Wasilewski (WS)	ED	GEL2	24.2332	Wild Type	Columbia (Col-0)	GEL2,GEL1	24.1304	0.0725961	0.102839
AT1G06950	lhy-21 cca1-11	Wasilewski (WS)	EN	GEL1	24.2008	Wild Type	Columbia (Col-0)	GEL2,GEL1	24.1304	0.0725961	0.0704705
AT1G06950	lhy-21 cca1-11	Wasilewski (WS)	EN	GEL1	24.2085	Wild Type	Columbia (Col-0)	GEL2,GEL1	24.1304	0.0725961	0.0781575
AT1G06950	lhy-21 cca1-11	Wasilewski (WS)	EN	GEL1	24.1395	Wild Type	Columbia (Col-0)	GEL2,GEL1	24.1304	0.0725961	0.00917877
AT1G06950	lhy-21 cca1-11	Wasilewski (WS)	ED	GEL2	24.1337	Wild Type	Columbia (Col-0)	GEL2,GEL1	24.1304	0.0725961	0.00337553
AT1G06950	lhy-21 cca1-11	Wasilewski (WS)	ED	GEL2	24.2503	Wild Type	Columbia (Col-0)	GEL2,GEL1	24.1304	0.0725961	0.119987
AT1G06950	lhy-21 cca1-11	Wasilewski (WS)	ED	GEL2	23.8144	Wild Type	Columbia (Col-0)	GEL2,GEL1	24.1304	0.0725961	-0.315987
AT4G29060	Wild Type	Columbia (Col-0)	EN	GEL1	25.906	Wild Type	Columbia (Col-0)	GEL2,GEL1	25.8523	0.000189978	0.0536168
AT4G29060	Wild Type	Columbia (Col-0)	EN	GEL1	25.82	Wild Type	Columbia (Col-0)	GEL2,GEL1	25.8523	0.000189978	-0.0322929
AT4G29060	Wild Type	Columbia (Col-0)	EN	GEL1	26.0475	Wild Type	Columbia (Col-0)	GEL2,GEL1	25.8523	0.000189978	0.195116
AT4G29060	Wild Type	Columbia (Col-0)	ED	GEL1	25.956	Wild Type	Columbia (Col-0)	GEL2,GEL1	25.8523	0.000189978	0.103636
AT4G29060	Wild Type	Columbia (Col-0)	ED	GEL2	25.9376	Wild Type	Columbia (Col-0)	GEL2,GEL1	25.8523	0.000189978	0.0852556
AT4G29060	Wild Type	Columbia (Col-0)	ED	GEL2	26.0703	Wild Type	Columbia (Col-0)	GEL2,GEL1	25.8523	0.000189978	0.217942
AT4G29060	prr7-3 ppr9-1	Columbia (Col-0)	EN	GEL1	25.366	Wild Type	Columbia (Col-0)	GEL2,GEL1	25.8523	0.000189978	-0.486315
AT4G29060	prr7-3 ppr9-1	Columbia (Col-0)	ED	GEL2	25.4299	Wild Type	Columbia (Col-0)	GEL2,GEL1	25.8523	0.000189978	-0.422464
AT4G29060	prr7-3 ppr9-1	Columbia (Col-0)	ED	GEL2	25.8331	Wild Type	Columbia (Col-0)	GEL2,GEL1	25.8523	0.000189978	-0.0192054
AT4G29060	prr7-3 ppr9-1	Columbia (Col-0)	ED	GEL2	25.4712	Wild Type	Columbia (Col-0)	GEL2,GEL1	25.8523	0.000189978	-0.381166
AT4G29060	gi-201	Columbia (Col-0)	EN	GEL1	25.7564	Wild Type	Columbia (Col-0)	GEL2,GEL1	25.8523	0.000189978	-0.0959514
AT4G29060	gi-201	Columbia (Col-0)	EN	GEL1	25.8954	Wild Type	Columbia (Col-0)	GEL2,GEL1	25.8523	0.000189978	0.0431043
AT4G29060	gi-201	Columbia (Col-0)	EN	GEL1	25.7446	Wild Type	Columbia (Col-0)	GEL2,GEL1	25.8523	0.000189978	-0.107753
AT4G29060	gi-201	Columbia (Col-0)	ED	GEL2	25.9758	Wild Type	Columbia (Col-0)	GEL2,GEL1	25.8523	0.000189978	0.123452
AT4G29060	gi-201	Columbia (Col-0)	ED	GEL2	25.9428	Wild Type	Columbia (Col-0)	GEL2,GEL1	25.8523	0.000189978	0.0904779
AT4G29060	gi-201	Columbia (Col-0)	ED	GEL2	26.0885	Wild Type	Columbia (Col-0)	GEL2,GEL1	25.8523	0.000189978	0.236176
AT4G29060	toc1-101	Columbia (Col-0)	EN	GEL1	25.8928	Wild Type	Columbia (Col-0)	GEL2,GEL1	25.8523	0.000189978	0.0404681
AT4G29060	toc1-101	Columbia (Col-0)	EN	GEL1	25.9824	Wild Type	Columbia (Col-0)	GEL2,GEL1	25.8523	0.000189978	0.130107
AT4G29060	toc1-101	Columbia (Col-0)	EN	GEL1	25.8116	Wild Type	Columbia (Col-0)	GEL2,GEL1	25.8523	0.000189978	-0.0406908
AT4G29060	toc1-101	Columbia (Col-0)	ED	GEL2	25.9781	Wild Type	Columbia (Col-0)	GEL2,GEL1	25.8523	0.000189978	0.12578
AT4G29060	toc1-101	Columbia (Col-0)	ED	GEL2	25.8907	Wild Type	Columbia (Col-0)	GEL2,GEL1	25.8523	0.000189978	0.0383972
AT4G29060	toc1-101	Columbia (Col-0)	ED	GEL2	26.0881	Wild Type	Columbia (Col-0)	GEL2,GEL1	25.8523	0.000189978	0.235787
AT4G29060	Wild Type	Wasilewski (WS)	EN	GEL1	25.7318	Wild Type	Columbia (Col-0)	GEL2,GEL1	25.8523	0.000189978	-0.120585
AT4G29060	Wild Type	Wasilewski (WS)	EN	GEL1	25.6995	Wild Type	Columbia (Col-0)	GEL2,GEL1	25.8523	0.000189978	-0.15286
AT4G29060	Wild Type	Wasilewski (WS)	EN	GEL1	26.1982	Wild Type	Columbia (Col-0)	GEL2,GEL1	25.8523	0.000189978	0.345875
AT4G29060	Wild Type	Wasilewski (WS)	ED	GEL2	25.7938	Wild Type	Columbia (Col-0)	GEL2,GEL1	25.8523	0.000189978	-0.0585775
AT4G29060	Wild Type	Wasilewski (WS)	ED	GEL2	26.0807	Wild Type	Columbia (Col-0)	GEL2,GEL1	25.8523	0.000189978	0.228371
AT4G29060	Wild Type	Wasilewski (WS)	ED	GEL2	25.9802	Wild Type	Columbia (Col-0)	GEL2,GEL1	25.8523	0.000189978	0.12782
AT4G29060	lhy-21 cca1-11	Wasilewski (WS)	EN	GEL1	25.9045	Wild Type	Columbia (Col-0)	GEL2,GEL1	25.8523	0.000189978	0.0522013
AT4G29060	lhy-21 cca1-11	Wasilewski (WS)	EN	GEL1	25.8516	Wild Type	Columbia (Col-0)	GEL2,GEL1	25.8523	0.000189978	-0.000709902
AT4G29060	lhy-21 cca1-11	Wasilewski (WS)	EN	GEL1	25.8485	Wild Type	Columbia (Col-0)	GEL2,GEL1	25.8523	0.000189978	-0.00388804
AT4G29060	lhy-21 cca1-11	Wasilewski (WS)	ED	GEL2	25.9464	Wild Type	Columbia (Col-0)	GEL2,GEL1	25.8523	0.000189978	0.094012
AT4G29060	lhy-21 cca1-11	Wasilewski (WS)	ED	GEL2	26.0584	Wild Type	Columbia (Col-0)	GEL2,GEL1	25.8523	0.000189978	0.206107
AT4G29060	lhy-21 cca1-11	Wasilewski (WS)	ED	GEL2	25.4085	Wild Type	Columbia (Col-0)	GEL2,GEL1	25.8523	0.000189978	-0.44382
AT3G45140	Wild Type	Columbia (Col-0)	EN	GEL1	25.7247	Wild Type	Columbia (Col-0)	GEL2,GEL1	26.0012	0.0447252	-0.276443
AT3G45140	Wild Type	Columbia (Col-0)	EN	GEL1	25.582	Wild Type	Columbia (Col-0)	GEL2,GEL1	26.0012	0.0447252	-0.419126
AT3G45140	Wild Type	Columbia (Col-0)	EN	GEL1	25.8622	Wild Type	Columbia (Col-0)	GEL2,GEL1	26.0012	0.0447252	-0.138933
AT3G45140	Wild Type	Columbia (Col-0)	ED	GEL1	25.6981	Wild Type	Columbia (Col-0)	GEL2,GEL1	26.0012	0.0447252	-0.303015
AT3G45140	Wild Type	Columbia (Col-0)	ED	GEL2	25.7662	Wild Type	Columbia (Col-0)	GEL2,GEL1	26.0012	0.0447252	-0.23493
AT3G45140	Wild Type	Columbia (Col-0)	ED	GEL2	25.8263	Wild Type	Columbia (Col-0)	GEL2,GEL1	26.0012	0.0447252	-0.17487
AT3G45140	prr7-3 ppr9-1	Columbia (Col-0)	EN	GEL1	24.8399	Wild Type	Columbia (Col-0)	GEL2,GEL1	26.0012	0.0447252	-1.1613
AT3G45140	prr7-3 ppr9-1	Columbia (Col-0)	ED	GEL2	24.9628	Wild Type	Columbia (Col-0)	GEL2,GEL1	26.0012	0.0447252	-1.0384
AT3G45140	prr7-3 ppr9-1	Columbia (Col-0)	ED	GEL2	25.2847	Wild Type	Columbia (Col-0)	GEL2,GEL1	26.0012	0.0447252	-0.716464
AT3G45140	prr7-3 ppr9-1	Columbia (Col-0)	ED	GEL2	25.0212	Wild Type	Columbia (Col-0)	GEL2,GEL1	26.0012	0.0447252	-0.979993
AT3G45140	gi-201	Columbia (Col-0)	EN	GEL1	25.6476	Wild Type	Columbia (Col-0)	GEL2,GEL1	26.0012	0.0447252	-0.353568
AT3G45140	gi-201	Columbia (Col-0)	EN	GEL1	25.8611	Wild Type	Columbia (Col-0)	GEL2,GEL1	26.0012	0.0447252	-0.140052
AT3G45140	gi-201	Columbia (Col-0)	EN	GEL1	25.6948	Wild Type	Columbia (Col-0)	GEL2,GEL1	26.0012	0.0447252	-0.30632
AT3G45140	gi-201	Columbia (Col-0)	ED	GEL2	25.9294	Wild Type	Columbia (Col-0)	GEL2,GEL1	26.0012	0.0447252	-0.0717656
AT3G45140	gi-201	Columbia (Col-0)	ED	GEL2	25.6959	Wild Type	Columbia (Col-0)	GEL2,GEL1	26.0012	0.0447252	-0.305282
AT3G45140	gi-201	Columbia (Col-0)	ED	GEL2	25.8713	Wild Type	Columbia (Col-0)	GEL2,GEL1	26.0012	0.0447252	-0.129829
AT3G45140	toc1-101	Columbia (Col-0)	EN	GEL1	25.864	Wild Type	Columbia (Col-0)	GEL2,GEL1	26.0012	0.0447252	-0.137154
AT3G45140	toc1-101	Columbia (Col-0)	EN	GEL1	25.9827	Wild Type	Columbia (Col-0)	GEL2,GEL1	26.0012	0.0447252	-0.0184386
AT3G45140	toc1-101	Columbia (Col-0)	EN	GEL1	25.7083	Wild Type	Columbia (Col-0)	GEL2,GEL1	26.0012	0.0447252	-0.292807
AT3G45140	toc1-101	Columbia (Col-0)	ED	GEL2	25.7568	Wild Type	Columbia (Col-0)	GEL2,GEL1	26.0012	0.0447252	-0.244362
AT3G45140	toc1-101	Columbia (Col-0)	ED	GEL2	25.5995	Wild Type	Columbia (Col-0)	GEL2,GEL1	26.0012	0.0447252	-0.401603
AT3G45140	toc1-101	Columbia (Col-0)	ED	GEL2	25.6087	Wild Type	Columbia (Col-0)	GEL2,GEL1	26.0012	0.0447252	-0.392415
AT3G45140	Wild Type	Wasilewski (WS)	EN	GEL1	25.7008	Wild Type	Columbia (Col-0)	GEL2,GEL1	26.0012	0.0447252	-0.300355
AT3G45140	Wild Type	Wasilewski (WS)	EN	GEL1	25.643	Wild Type	Columbia (Col-0)	GEL2,GEL1	26.0012	0.0447252	-0.358121
AT3G45140	Wild Type	Wasilewski (WS)	EN	GEL1	25.8848	Wild Type	Columbia (Col-0)	GEL2,GEL1	26.0012	0.0447252	-0.116356
AT3G45140	Wild Type	Wasilewski (WS)	ED	GEL2	25.5048	Wild Type	Columbia (Col-0)	GEL2,GEL1	26.0012	0.0447252	-0.496384
AT3G45140	Wild Type	Wasilewski (WS)	ED	GEL2	25.6486	Wild Type	Columbia (Col-0)	GEL2,GEL1	26.0012	0.0447252	-0.352542
AT3G45140	Wild Type	Wasilewski (WS)	ED	GEL2	25.6085	Wild Type	Columbia (Col-0)	GEL2,GEL1	26.0012	0.0447252	-0.392643
AT3G45140	lhy-21 cca1-11	Wasilewski (WS)	EN	GEL1	26.3147	Wild Type	Columbia (Col-0)	GEL2,GEL1	26.0012	0.0447252	0.313549
AT3G45140	lhy-21 cca1-11	Wasilewski (WS)	EN	GEL1	26.5198	Wild Type	Columbia (Col-0)	GEL2,GEL1	26.0012	0.0447252	0.518675
AT3G45140	lhy-21 cca1-11	Wasilewski (WS)	EN	GEL1	26.2298	Wild Type	Columbia (Col-0)	GEL2,GEL1	26.0012	0.0447252	0.228693
AT3G45140	lhy-21 cca1-11	Wasilewski (WS)	ED	GEL2	26.2832	Wild Type	Columbia (Col-0)	GEL2,GEL1	26.0012	0.0447252	0.282002
AT3G45140	lhy-21 cca1-11	Wasilewski (WS)	ED	GEL2	26.3704	Wild Type	Columbia (Col-0)	GEL2,GEL1	26.0012	0.0447252	0.369222
AT3G45140	lhy-21 cca1-11	Wasilewski (WS)	ED	GEL2	26.1902	Wild Type	Columbia (Col-0)	GEL2,GEL1	26.0012	0.0447252	0.189052
AT3G43300	Wild Type	Columbia (Col-0)	EN	GEL1	22.2316	Wild Type	Columbia (Col-0)	GEL2,GEL1	22.203	0.025245	0.0286194
AT3G43300	Wild Type	Columbia (Col-0)	EN	GEL1	21.9093	Wild Type	Columbia (Col-0)	GEL2,GEL1	22.203	0.025245	-0.293686
AT3G43300	Wild Type	Columbia (Col-0)	EN	GEL1	21.9512	Wild Type	Columbia (Col-0)	GEL2,GEL1	22.203	0.025245	-0.251779
AT3G43300	Wild Type	Columbia (Col-0)	ED	GEL1	21.8694	Wild Type	Columbia (Col-0)	GEL2,GEL1	22.203	0.025245	-0.333563
AT3G43300	Wild Type	Columbia (Col-0)	ED	GEL2	21.9659	Wild Type	Columbia (Col-0)	GEL2,GEL1	22.203	0.025245	-0.237084
AT3G43300	Wild Type	Columbia (Col-0)	ED	GEL2	21.964	Wild Type	Columbia (Col-0)	GEL2,GEL1	22.203	0.025245	-0.239022
AT3G43300	prr7-3 ppr9-1	Columbia (Col-0)	EN	GEL1	21.2637	Wild Type	Columbia (Col-0)	GEL2,GEL1	22.203	0.025245	-0.939272
AT3G43300	prr7-3 ppr9-1	Columbia (Col-0)	ED	GEL2	21.4177	Wild Type	Columbia (Col-0)	GEL2,GEL1	22.203	0.025245	-0.785284
AT3G43300	prr7-3 ppr9-1	Columbia (Col-0)	ED	GEL2	22.1123	Wild Type	Columbia (Col-0)	GEL2,GEL1	22.203	0.025245	-0.0906543
AT3G43300	prr7-3 ppr9-1	Columbia (Col-0)	ED	GEL2	21.2397	Wild Type	Columbia (Col-0)	GEL2,GEL1	22.203	0.025245	-0.963323
AT3G43300	gi-201	Columbia (Col-0)	EN	GEL1	21.8471	Wild Type	Columbia (Col-0)	GEL2,GEL1	22.203	0.025245	-0.355878
AT3G43300	gi-201	Columbia (Col-0)	EN	GEL1	22.0496	Wild Type	Columbia (Col-0)	GEL2,GEL1	22.203	0.025245	-0.15339
AT3G43300	gi-201	Columbia (Col-0)	EN	GEL1	21.7569	Wild Type	Columbia (Col-0)	GEL2,GEL1	22.203	0.025245	-0.446063
AT3G43300	gi-201	Columbia (Col-0)	ED	GEL2	22.1918	Wild Type	Columbia (Col-0)	GEL2,GEL1	22.203	0.025245	-0.0111647
AT3G43300	gi-201	Columbia (Col-0)	ED	GEL2	22.14	Wild Type	Columbia (Col-0)	GEL2,GEL1	22.203	0.025245	-0.0629739
AT3G43300	gi-201	Columbia (Col-0)	ED	GEL2	22.2984	Wild Type	Columbia (Col-0)	GEL2,GEL1	22.203	0.025245	0.0953875
AT3G43300	toc1-101	Columbia (Col-0)	EN	GEL1	22.0086	Wild Type	Columbia (Col-0)	GEL2,GEL1	22.203	0.025245	-0.194346
AT3G43300	toc1-101	Columbia (Col-0)	EN	GEL1	22.2415	Wild Type	Columbia (Col-0)	GEL2,GEL1	22.203	0.025245	0.038525
AT3G43300	toc1-101	Columbia (Col-0)	EN	GEL1	21.9845	Wild Type	Columbia (Col-0)	GEL2,GEL1	22.203	0.025245	-0.218509
AT3G43300	toc1-101	Columbia (Col-0)	ED	GEL2	21.9169	Wild Type	Columbia (Col-0)	GEL2,GEL1	22.203	0.025245	-0.286116
AT3G43300	toc1-101	Columbia (Col-0)	ED	GEL2	21.8635	Wild Type	Columbia (Col-0)	GEL2,GEL1	22.203	0.025245	-0.33945
AT3G43300	toc1-101	Columbia (Col-0)	ED	GEL2	21.9996	Wild Type	Columbia (Col-0)	GEL2,GEL1	22.203	0.025245	-0.203387
AT3G43300	Wild Type	Wasilewski (WS)	EN	GEL1	21.6886	Wild Type	Columbia (Col-0)	GEL2,GEL1	22.203	0.025245	-0.514413
AT3G43300	Wild Type	Wasilewski (WS)	EN	GEL1	21.6133	Wild Type	Columbia (Col-0)	GEL2,GEL1	22.203	0.025245	-0.589672
AT3G43300	Wild Type	Wasilewski (WS)	EN	GEL1	22.3953	Wild Type	Columbia (Col-0)	GEL2,GEL1	22.203	0.025245	0.192357
AT3G43300	Wild Type	Wasilewski (WS)	ED	GEL2	21.8135	Wild Type	Columbia (Col-0)	GEL2,GEL1	22.203	0.025245	-0.389491
AT3G43300	Wild Type	Wasilewski (WS)	ED	GEL2	22.2013	Wild Type	Columbia (Col-0)	GEL2,GEL1	22.203	0.025245	-0.00164797
AT3G43300	Wild Type	Wasilewski (WS)	ED	GEL2	21.8801	Wild Type	Columbia (Col-0)	GEL2,GEL1	22.203	0.025245	-0.322934
AT3G43300	lhy-21 cca1-11	Wasilewski (WS)	EN	GEL1	21.8178	Wild Type	Columbia (Col-0)	GEL2,GEL1	22.203	0.025245	-0.385226
AT3G43300	lhy-21 cca1-11	Wasilewski (WS)	EN	GEL1	21.7419	Wild Type	Columbia (Col-0)	GEL2,GEL1	22.203	0.025245	-0.461087
AT3G43300	lhy-21 cca1-11	Wasilewski (WS)	EN	GEL1	21.7012	Wild Type	Columbia (Col-0)	GEL2,GEL1	22.203	0.025245	-0.501761
AT3G43300	lhy-21 cca1-11	Wasilewski (WS)	ED	GEL2	21.9	Wild Type	Columbia (Col-0)	GEL2,GEL1	22.203	0.025245	-0.303002
AT3G43300	lhy-21 cca1-11	Wasilewski (WS)	ED	GEL2	21.9788	Wild Type	Columbia (Col-0)	GEL2,GEL1	22.203	0.025245	-0.224195
AT3G43300	lhy-21 cca1-11	Wasilewski (WS)	ED	GEL2	21.804	Wild Type	Columbia (Col-0)	GEL2,GEL1	22.203	0.025245	-0.398944
AT2G22125	Wild Type	Columbia (Col-0)	EN	GEL1	21.7239	Wild Type	Columbia (Col-0)	GEL2,GEL1	21.989	0.122104	-0.265057
AT2G22125	Wild Type	Columbia (Col-0)	EN	GEL1	21.6084	Wild Type	Columbia (Col-0)	GEL2,GEL1	21.989	0.122104	-0.380591
AT2G22125	Wild Type	Columbia (Col-0)	EN	GEL1	21.6183	Wild Type	Columbia (Col-0)	GEL2,GEL1	21.989	0.122104	-0.37065
AT2G22125	Wild Type	Columbia (Col-0)	ED	GEL1	21.5687	Wild Type	Columbia (Col-0)	GEL2,GEL1	21.989	0.122104	-0.420256
AT2G22125	Wild Type	Columbia (Col-0)	ED	GEL2	21.6367	Wild Type	Columbia (Col-0)	GEL2,GEL1	21.989	0.122104	-0.352267
AT2G22125	Wild Type	Columbia (Col-0)	ED	GEL2	21.5469	Wild Type	Columbia (Col-0)	GEL2,GEL1	21.989	0.122104	-0.442049
AT2G22125	prr7-3 ppr9-1	Columbia (Col-0)	EN	GEL1	20.8796	Wild Type	Columbia (Col-0)	GEL2,GEL1	21.989	0.122104	-1.10936
AT2G22125	prr7-3 ppr9-1	Columbia (Col-0)	ED	GEL2	21.0159	Wild Type	Columbia (Col-0)	GEL2,GEL1	21.989	0.122104	-0.973035
AT2G22125	prr7-3 ppr9-1	Columbia (Col-0)	ED	GEL2	21.7117	Wild Type	Columbia (Col-0)	GEL2,GEL1	21.989	0.122104	-0.277248
AT2G22125	prr7-3 ppr9-1	Columbia (Col-0)	ED	GEL2	20.8865	Wild Type	Columbia (Col-0)	GEL2,GEL1	21.989	0.122104	-1.10252
AT2G22125	gi-201	Columbia (Col-0)	EN	GEL1	21.5397	Wild Type	Columbia (Col-0)	GEL2,GEL1	21.989	0.122104	-0.449292
AT2G22125	gi-201	Columbia (Col-0)	EN	GEL1	21.7295	Wild Type	Columbia (Col-0)	GEL2,GEL1	21.989	0.122104	-0.259437
AT2G22125	gi-201	Columbia (Col-0)	EN	GEL1	21.604	Wild Type	Columbia (Col-0)	GEL2,GEL1	21.989	0.122104	-0.384953
AT2G22125	gi-201	Columbia (Col-0)	ED	GEL2	21.8575	Wild Type	Columbia (Col-0)	GEL2,GEL1	21.989	0.122104	-0.131443
AT2G22125	gi-201	Columbia (Col-0)	ED	GEL2	21.7622	Wild Type	Columbia (Col-0)	GEL2,GEL1	21.989	0.122104	-0.226744
AT2G22125	gi-201	Columbia (Col-0)	ED	GEL2	21.9447	Wild Type	Columbia (Col-0)	GEL2,GEL1	21.989	0.122104	-0.0442672
AT2G22125	toc1-101	Columbia (Col-0)	EN	GEL1	21.629	Wild Type	Columbia (Col-0)	GEL2,GEL1	21.989	0.122104	-0.359991
AT2G22125	toc1-101	Columbia (Col-0)	EN	GEL1	21.8905	Wild Type	Columbia (Col-0)	GEL2,GEL1	21.989	0.122104	-0.0984621
AT2G22125	toc1-101	Columbia (Col-0)	EN	GEL1	21.6827	Wild Type	Columbia (Col-0)	GEL2,GEL1	21.989	0.122104	-0.306263
AT2G22125	toc1-101	Columbia (Col-0)	ED	GEL2	21.5384	Wild Type	Columbia (Col-0)	GEL2,GEL1	21.989	0.122104	-0.45056
AT2G22125	toc1-101	Columbia (Col-0)	ED	GEL2	21.4595	Wild Type	Columbia (Col-0)	GEL2,GEL1	21.989	0.122104	-0.529431
AT2G22125	toc1-101	Columbia (Col-0)	ED	GEL2	21.5463	Wild Type	Columbia (Col-0)	GEL2,GEL1	21.989	0.122104	-0.442644
AT2G22125	Wild Type	Wasilewski (WS)	EN	GEL1	21.3799	Wild Type	Columbia (Col-0)	GEL2,GEL1	21.989	0.122104	-0.609115
AT2G22125	Wild Type	Wasilewski (WS)	EN	GEL1	21.306	Wild Type	Columbia (Col-0)	GEL2,GEL1	21.989	0.122104	-0.682933
AT2G22125	Wild Type	Wasilewski (WS)	EN	GEL1	22.0078	Wild Type	Columbia (Col-0)	GEL2,GEL1	21.989	0.122104	0.0188033
AT2G22125	Wild Type	Wasilewski (WS)	ED	GEL2	21.4634	Wild Type	Columbia (Col-0)	GEL2,GEL1	21.989	0.122104	-0.525587
AT2G22125	Wild Type	Wasilewski (WS)	ED	GEL2	21.7417	Wild Type	Columbia (Col-0)	GEL2,GEL1	21.989	0.122104	-0.247285
AT2G22125	Wild Type	Wasilewski (WS)	ED	GEL2	21.3951	Wild Type	Columbia (Col-0)	GEL2,GEL1	21.989	0.122104	-0.593878
AT2G22125	lhy-21 cca1-11	Wasilewski (WS)	EN	GEL1	21.405	Wild Type	Columbia (Col-0)	GEL2,GEL1	21.989	0.122104	-0.583969
AT2G22125	lhy-21 cca1-11	Wasilewski (WS)	EN	GEL1	21.4109	Wild Type	Columbia (Col-0)	GEL2,GEL1	21.989	0.122104	-0.578068
AT2G22125	lhy-21 cca1-11	Wasilewski (WS)	EN	GEL1	21.2514	Wild Type	Columbia (Col-0)	GEL2,GEL1	21.989	0.122104	-0.73757
AT2G22125	lhy-21 cca1-11	Wasilewski (WS)	ED	GEL2	21.3719	Wild Type	Columbia (Col-0)	GEL2,GEL1	21.989	0.122104	-0.617117
AT2G22125	lhy-21 cca1-11	Wasilewski (WS)	ED	GEL2	21.4264	Wild Type	Columbia (Col-0)	GEL2,GEL1	21.989	0.122104	-0.562562
AT2G22125	lhy-21 cca1-11	Wasilewski (WS)	ED	GEL2	21.2918	Wild Type	Columbia (Col-0)	GEL2,GEL1	21.989	0.122104	-0.697205
AT1G29900	Wild Type	Columbia (Col-0)	EN	GEL1	23.7606	Wild Type	Columbia (Col-0)	GEL1,GEL2	23.5201	0.0324992	0.240411
AT1G29900	Wild Type	Columbia (Col-0)	EN	GEL1	23.6493	Wild Type	Columbia (Col-0)	GEL1,GEL2	23.5201	0.0324992	0.129109
AT1G29900	Wild Type	Columbia (Col-0)	EN	GEL1	23.715	Wild Type	Columbia (Col-0)	GEL1,GEL2	23.5201	0.0324992	0.194861
AT1G29900	Wild Type	Columbia (Col-0)	ED	GEL1	23.5061	Wild Type	Columbia (Col-0)	GEL1,GEL2	23.5201	0.0324992	-0.0140597
AT1G29900	Wild Type	Columbia (Col-0)	ED	GEL2	23.5718	Wild Type	Columbia (Col-0)	GEL1,GEL2	23.5201	0.0324992	0.0516589
AT1G29900	Wild Type	Columbia (Col-0)	ED	GEL2	23.5465	Wild Type	Columbia (Col-0)	GEL1,GEL2	23.5201	0.0324992	0.0263681
AT1G29900	prr7-3 ppr9-1	Columbia (Col-0)	EN	GEL1	23.2505	Wild Type	Columbia (Col-0)	GEL1,GEL2	23.5201	0.0324992	-0.269638
AT1G29900	prr7-3 ppr9-1	Columbia (Col-0)	ED	GEL2	23.2747	Wild Type	Columbia (Col-0)	GEL1,GEL2	23.5201	0.0324992	-0.245458
AT1G29900	prr7-3 ppr9-1	Columbia (Col-0)	ED	GEL2	23.6059	Wild Type	Columbia (Col-0)	GEL1,GEL2	23.5201	0.0324992	0.085784
AT1G29900	prr7-3 ppr9-1	Columbia (Col-0)	ED	GEL2	23.2235	Wild Type	Columbia (Col-0)	GEL1,GEL2	23.5201	0.0324992	-0.296645
AT1G29900	gi-201	Columbia (Col-0)	EN	GEL1	23.5962	Wild Type	Columbia (Col-0)	GEL1,GEL2	23.5201	0.0324992	0.0760407
AT1G29900	gi-201	Columbia (Col-0)	EN	GEL1	23.695	Wild Type	Columbia (Col-0)	GEL1,GEL2	23.5201	0.0324992	0.17482
AT1G29900	gi-201	Columbia (Col-0)	EN	GEL1	23.4943	Wild Type	Columbia (Col-0)	GEL1,GEL2	23.5201	0.0324992	-0.0258034
AT1G29900	gi-201	Columbia (Col-0)	ED	GEL2	23.707	Wild Type	Columbia (Col-0)	GEL1,GEL2	23.5201	0.0324992	0.186906
AT1G29900	gi-201	Columbia (Col-0)	ED	GEL2	23.6266	Wild Type	Columbia (Col-0)	GEL1,GEL2	23.5201	0.0324992	0.106433
AT1G29900	gi-201	Columbia (Col-0)	ED	GEL2	23.7205	Wild Type	Columbia (Col-0)	GEL1,GEL2	23.5201	0.0324992	0.200331
AT1G29900	toc1-101	Columbia (Col-0)	EN	GEL1	23.6875	Wild Type	Columbia (Col-0)	GEL1,GEL2	23.5201	0.0324992	0.167386
AT1G29900	toc1-101	Columbia (Col-0)	EN	GEL1	23.7933	Wild Type	Columbia (Col-0)	GEL1,GEL2	23.5201	0.0324992	0.273147
AT1G29900	toc1-101	Columbia (Col-0)	EN	GEL1	23.6196	Wild Type	Columbia (Col-0)	GEL1,GEL2	23.5201	0.0324992	0.0994625
AT1G29900	toc1-101	Columbia (Col-0)	ED	GEL2	23.6225	Wild Type	Columbia (Col-0)	GEL1,GEL2	23.5201	0.0324992	0.10234
AT1G29900	toc1-101	Columbia (Col-0)	ED	GEL2	23.5262	Wild Type	Columbia (Col-0)	GEL1,GEL2	23.5201	0.0324992	0.00606218
AT1G29900	toc1-101	Columbia (Col-0)	ED	GEL2	23.6486	Wild Type	Columbia (Col-0)	GEL1,GEL2	23.5201	0.0324992	0.128451
AT1G29900	Wild Type	Wasilewski (WS)	EN	GEL1	23.4873	Wild Type	Columbia (Col-0)	GEL1,GEL2	23.5201	0.0324992	-0.0328355
AT1G29900	Wild Type	Wasilewski (WS)	EN	GEL1	23.4789	Wild Type	Columbia (Col-0)	GEL1,GEL2	23.5201	0.0324992	-0.0412258
AT1G29900	Wild Type	Wasilewski (WS)	EN	GEL1	23.8743	Wild Type	Columbia (Col-0)	GEL1,GEL2	23.5201	0.0324992	0.354151
AT1G29900	Wild Type	Wasilewski (WS)	ED	GEL2	23.5326	Wild Type	Columbia (Col-0)	GEL1,GEL2	23.5201	0.0324992	0.0124643
AT1G29900	Wild Type	Wasilewski (WS)	ED	GEL2	23.5858	Wild Type	Columbia (Col-0)	GEL1,GEL2	23.5201	0.0324992	0.0656433
AT1G29900	Wild Type	Wasilewski (WS)	ED	GEL2	23.5703	Wild Type	Columbia (Col-0)	GEL1,GEL2	23.5201	0.0324992	0.0501907
AT1G29900	lhy-21 cca1-11	Wasilewski (WS)	EN	GEL1	23.5543	Wild Type	Columbia (Col-0)	GEL1,GEL2	23.5201	0.0324992	0.0341485
AT1G29900	lhy-21 cca1-11	Wasilewski (WS)	EN	GEL1	23.5784	Wild Type	Columbia (Col-0)	GEL1,GEL2	23.5201	0.0324992	0.0582182
AT1G29900	lhy-21 cca1-11	Wasilewski (WS)	EN	GEL1	23.5151	Wild Type	Columbia (Col-0)	GEL1,GEL2	23.5201	0.0324992	-0.00507363
AT1G29900	lhy-21 cca1-11	Wasilewski (WS)	ED	GEL2	23.6426	Wild Type	Columbia (Col-0)	GEL1,GEL2	23.5201	0.0324992	0.122473
AT1G29900	lhy-21 cca1-11	Wasilewski (WS)	ED	GEL2	23.6825	Wild Type	Columbia (Col-0)	GEL1,GEL2	23.5201	0.0324992	0.162405
AT1G29900	lhy-21 cca1-11	Wasilewski (WS)	ED	GEL2	23.3544	Wild Type	Columbia (Col-0)	GEL1,GEL2	23.5201	0.0324992	-0.165741
AT1G80070	Wild Type	Columbia (Col-0)	EN	GEL1	21.7034	Wild Type	Columbia (Col-0)	GEL2,GEL1	21.6249	0.0536989	0.0784525
AT1G80070	Wild Type	Columbia (Col-0)	EN	GEL1	21.5515	Wild Type	Columbia (Col-0)	GEL2,GEL1	21.6249	0.0536989	-0.0734299
AT1G80070	Wild Type	Columbia (Col-0)	EN	GEL1	21.5488	Wild Type	Columbia (Col-0)	GEL2,GEL1	21.6249	0.0536989	-0.0761215
AT1G80070	Wild Type	Columbia (Col-0)	ED	GEL1	21.4063	Wild Type	Columbia (Col-0)	GEL2,GEL1	21.6249	0.0536989	-0.218661
AT1G80070	Wild Type	Columbia (Col-0)	ED	GEL2	21.4074	Wild Type	Columbia (Col-0)	GEL2,GEL1	21.6249	0.0536989	-0.217512
AT1G80070	Wild Type	Columbia (Col-0)	ED	GEL2	21.4737	Wild Type	Columbia (Col-0)	GEL2,GEL1	21.6249	0.0536989	-0.151257
AT1G80070	prr7-3 ppr9-1	Columbia (Col-0)	EN	GEL1	20.7304	Wild Type	Columbia (Col-0)	GEL2,GEL1	21.6249	0.0536989	-0.894532
AT1G80070	prr7-3 ppr9-1	Columbia (Col-0)	ED	GEL2	20.8885	Wild Type	Columbia (Col-0)	GEL2,GEL1	21.6249	0.0536989	-0.736453
AT1G80070	prr7-3 ppr9-1	Columbia (Col-0)	ED	GEL2	21.6531	Wild Type	Columbia (Col-0)	GEL2,GEL1	21.6249	0.0536989	0.0281193
AT1G80070	prr7-3 ppr9-1	Columbia (Col-0)	ED	GEL2	20.7825	Wild Type	Columbia (Col-0)	GEL2,GEL1	21.6249	0.0536989	-0.842418
AT1G80070	gi-201	Columbia (Col-0)	EN	GEL1	21.4903	Wild Type	Columbia (Col-0)	GEL2,GEL1	21.6249	0.0536989	-0.134592
AT1G80070	gi-201	Columbia (Col-0)	EN	GEL1	21.6617	Wild Type	Columbia (Col-0)	GEL2,GEL1	21.6249	0.0536989	0.0367487
AT1G80070	gi-201	Columbia (Col-0)	EN	GEL1	21.4901	Wild Type	Columbia (Col-0)	GEL2,GEL1	21.6249	0.0536989	-0.134815
AT1G80070	gi-201	Columbia (Col-0)	ED	GEL2	21.6594	Wild Type	Columbia (Col-0)	GEL2,GEL1	21.6249	0.0536989	0.0345072
AT1G80070	gi-201	Columbia (Col-0)	ED	GEL2	21.545	Wild Type	Columbia (Col-0)	GEL2,GEL1	21.6249	0.0536989	-0.0799405
AT1G80070	gi-201	Columbia (Col-0)	ED	GEL2	21.7204	Wild Type	Columbia (Col-0)	GEL2,GEL1	21.6249	0.0536989	0.0954189
AT1G80070	toc1-101	Columbia (Col-0)	EN	GEL1	21.7247	Wild Type	Columbia (Col-0)	GEL2,GEL1	21.6249	0.0536989	0.0998085
AT1G80070	toc1-101	Columbia (Col-0)	EN	GEL1	21.8531	Wild Type	Columbia (Col-0)	GEL2,GEL1	21.6249	0.0536989	0.228119
AT1G80070	toc1-101	Columbia (Col-0)	EN	GEL1	21.6525	Wild Type	Columbia (Col-0)	GEL2,GEL1	21.6249	0.0536989	0.027516
AT1G80070	toc1-101	Columbia (Col-0)	ED	GEL2	21.5025	Wild Type	Columbia (Col-0)	GEL2,GEL1	21.6249	0.0536989	-0.122435
AT1G80070	toc1-101	Columbia (Col-0)	ED	GEL2	21.3376	Wild Type	Columbia (Col-0)	GEL2,GEL1	21.6249	0.0536989	-0.287286
AT1G80070	toc1-101	Columbia (Col-0)	ED	GEL2	21.52	Wild Type	Columbia (Col-0)	GEL2,GEL1	21.6249	0.0536989	-0.104923
AT1G80070	Wild Type	Wasilewski (WS)	EN	GEL1	21.3963	Wild Type	Columbia (Col-0)	GEL2,GEL1	21.6249	0.0536989	-0.228609
AT1G80070	Wild Type	Wasilewski (WS)	EN	GEL1	21.3412	Wild Type	Columbia (Col-0)	GEL2,GEL1	21.6249	0.0536989	-0.283779
AT1G80070	Wild Type	Wasilewski (WS)	EN	GEL1	22.0851	Wild Type	Columbia (Col-0)	GEL2,GEL1	21.6249	0.0536989	0.460132
AT1G80070	Wild Type	Wasilewski (WS)	ED	GEL2	21.4288	Wild Type	Columbia (Col-0)	GEL2,GEL1	21.6249	0.0536989	-0.19615
AT1G80070	Wild Type	Wasilewski (WS)	ED	GEL2	21.6518	Wild Type	Columbia (Col-0)	GEL2,GEL1	21.6249	0.0536989	0.0268432
AT1G80070	Wild Type	Wasilewski (WS)	ED	GEL2	21.4407	Wild Type	Columbia (Col-0)	GEL2,GEL1	21.6249	0.0536989	-0.184232
AT1G80070	lhy-21 cca1-11	Wasilewski (WS)	EN	GEL1	21.5731	Wild Type	Columbia (Col-0)	GEL2,GEL1	21.6249	0.0536989	-0.0518568
AT1G80070	lhy-21 cca1-11	Wasilewski (WS)	EN	GEL1	21.6185	Wild Type	Columbia (Col-0)	GEL2,GEL1	21.6249	0.0536989	-0.00645863
AT1G80070	lhy-21 cca1-11	Wasilewski (WS)	EN	GEL1	21.3213	Wild Type	Columbia (Col-0)	GEL2,GEL1	21.6249	0.0536989	-0.303646
AT1G80070	lhy-21 cca1-11	Wasilewski (WS)	ED	GEL2	21.5897	Wild Type	Columbia (Col-0)	GEL2,GEL1	21.6249	0.0536989	-0.0352391
AT1G80070	lhy-21 cca1-11	Wasilewski (WS)	ED	GEL2	21.595	Wild Type	Columbia (Col-0)	GEL2,GEL1	21.6249	0.0536989	-0.029946
AT1G80070	lhy-21 cca1-11	Wasilewski (WS)	ED	GEL2	21.559	Wild Type	Columbia (Col-0)	GEL2,GEL1	21.6249	0.0536989	-0.065904
ATCG01130	Wild Type	Columbia (Col-0)	EN	GEL1	22.5041	Wild Type	Columbia (Col-0)	GEL1,GEL2	21.7562	0.089832	0.747871
ATCG01130	Wild Type	Columbia (Col-0)	EN	GEL1	21.7581	Wild Type	Columbia (Col-0)	GEL1,GEL2	21.7562	0.089832	0.00190859
ATCG01130	Wild Type	Columbia (Col-0)	EN	GEL1	21.7294	Wild Type	Columbia (Col-0)	GEL1,GEL2	21.7562	0.089832	-0.0268135
ATCG01130	Wild Type	Columbia (Col-0)	ED	GEL1	21.4357	Wild Type	Columbia (Col-0)	GEL1,GEL2	21.7562	0.089832	-0.320459
ATCG01130	Wild Type	Columbia (Col-0)	ED	GEL2	21.2874	Wild Type	Columbia (Col-0)	GEL1,GEL2	21.7562	0.089832	-0.46877
ATCG01130	Wild Type	Columbia (Col-0)	ED	GEL2	21.5513	Wild Type	Columbia (Col-0)	GEL1,GEL2	21.7562	0.089832	-0.204911
ATCG01130	prr7-3 ppr9-1	Columbia (Col-0)	EN	GEL1	21.1919	Wild Type	Columbia (Col-0)	GEL1,GEL2	21.7562	0.089832	-0.564288
ATCG01130	prr7-3 ppr9-1	Columbia (Col-0)	ED	GEL2	21.1979	Wild Type	Columbia (Col-0)	GEL1,GEL2	21.7562	0.089832	-0.558282
ATCG01130	prr7-3 ppr9-1	Columbia (Col-0)	ED	GEL2	21.5314	Wild Type	Columbia (Col-0)	GEL1,GEL2	21.7562	0.089832	-0.224809
ATCG01130	prr7-3 ppr9-1	Columbia (Col-0)	ED	GEL2	20.987	Wild Type	Columbia (Col-0)	GEL1,GEL2	21.7562	0.089832	-0.769153
ATCG01130	gi-201	Columbia (Col-0)	EN	GEL1	21.6873	Wild Type	Columbia (Col-0)	GEL1,GEL2	21.7562	0.089832	-0.0688943
ATCG01130	gi-201	Columbia (Col-0)	EN	GEL1	21.905	Wild Type	Columbia (Col-0)	GEL1,GEL2	21.7562	0.089832	0.14877
ATCG01130	gi-201	Columbia (Col-0)	EN	GEL1	21.7157	Wild Type	Columbia (Col-0)	GEL1,GEL2	21.7562	0.089832	-0.0404685
ATCG01130	gi-201	Columbia (Col-0)	ED	GEL2	21.6796	Wild Type	Columbia (Col-0)	GEL1,GEL2	21.7562	0.089832	-0.0766276
ATCG01130	gi-201	Columbia (Col-0)	ED	GEL2	21.5517	Wild Type	Columbia (Col-0)	GEL1,GEL2	21.7562	0.089832	-0.20451
ATCG01130	gi-201	Columbia (Col-0)	ED	GEL2	21.7589	Wild Type	Columbia (Col-0)	GEL1,GEL2	21.7562	0.089832	0.00274254
ATCG01130	toc1-101	Columbia (Col-0)	EN	GEL1	21.8336	Wild Type	Columbia (Col-0)	GEL1,GEL2	21.7562	0.089832	0.0774165
ATCG01130	toc1-101	Columbia (Col-0)	EN	GEL1	22.0357	Wild Type	Columbia (Col-0)	GEL1,GEL2	21.7562	0.089832	0.279507
ATCG01130	toc1-101	Columbia (Col-0)	EN	GEL1	21.8744	Wild Type	Columbia (Col-0)	GEL1,GEL2	21.7562	0.089832	0.118187
ATCG01130	toc1-101	Columbia (Col-0)	ED	GEL2	21.4952	Wild Type	Columbia (Col-0)	GEL1,GEL2	21.7562	0.089832	-0.260998
ATCG01130	toc1-101	Columbia (Col-0)	ED	GEL2	21.3957	Wild Type	Columbia (Col-0)	GEL1,GEL2	21.7562	0.089832	-0.36046
ATCG01130	toc1-101	Columbia (Col-0)	ED	GEL2	21.573	Wild Type	Columbia (Col-0)	GEL1,GEL2	21.7562	0.089832	-0.183229
ATCG01130	Wild Type	Wasilewski (WS)	EN	GEL1	21.8432	Wild Type	Columbia (Col-0)	GEL1,GEL2	21.7562	0.089832	0.0870309
ATCG01130	Wild Type	Wasilewski (WS)	EN	GEL1	21.7116	Wild Type	Columbia (Col-0)	GEL1,GEL2	21.7562	0.089832	-0.0446474
ATCG01130	Wild Type	Wasilewski (WS)	EN	GEL1	22.5257	Wild Type	Columbia (Col-0)	GEL1,GEL2	21.7562	0.089832	0.769469
ATCG01130	Wild Type	Wasilewski (WS)	ED	GEL2	21.6967	Wild Type	Columbia (Col-0)	GEL1,GEL2	21.7562	0.089832	-0.0594551
ATCG01130	Wild Type	Wasilewski (WS)	ED	GEL2	21.8663	Wild Type	Columbia (Col-0)	GEL1,GEL2	21.7562	0.089832	0.110084
ATCG01130	Wild Type	Wasilewski (WS)	ED	GEL2	21.8535	Wild Type	Columbia (Col-0)	GEL1,GEL2	21.7562	0.089832	0.0972548
ATCG01130	lhy-21 cca1-11	Wasilewski (WS)	EN	GEL1	21.9611	Wild Type	Columbia (Col-0)	GEL1,GEL2	21.7562	0.089832	0.204943
ATCG01130	lhy-21 cca1-11	Wasilewski (WS)	EN	GEL1	22.0163	Wild Type	Columbia (Col-0)	GEL1,GEL2	21.7562	0.089832	0.260141
ATCG01130	lhy-21 cca1-11	Wasilewski (WS)	EN	GEL1	21.7312	Wild Type	Columbia (Col-0)	GEL1,GEL2	21.7562	0.089832	-0.0249941
ATCG01130	lhy-21 cca1-11	Wasilewski (WS)	ED	GEL2	21.8082	Wild Type	Columbia (Col-0)	GEL1,GEL2	21.7562	0.089832	0.0519607
ATCG01130	lhy-21 cca1-11	Wasilewski (WS)	ED	GEL2	21.8425	Wild Type	Columbia (Col-0)	GEL1,GEL2	21.7562	0.089832	0.0863101
ATCG01130	lhy-21 cca1-11	Wasilewski (WS)	ED	GEL2	21.8337	Wild Type	Columbia (Col-0)	GEL1,GEL2	21.7562	0.089832	0.0774622
AT3G09840	Wild Type	Columbia (Col-0)	EN	GEL1	23.859	Wild Type	Columbia (Col-0)	GEL1,GEL2	23.8453	0.0594969	0.0137138
AT3G09840	Wild Type	Columbia (Col-0)	EN	GEL1	23.8988	Wild Type	Columbia (Col-0)	GEL1,GEL2	23.8453	0.0594969	0.0535196
AT3G09840	Wild Type	Columbia (Col-0)	EN	GEL1	23.9465	Wild Type	Columbia (Col-0)	GEL1,GEL2	23.8453	0.0594969	0.10129
AT3G09840	Wild Type	Columbia (Col-0)	ED	GEL1	23.8277	Wild Type	Columbia (Col-0)	GEL1,GEL2	23.8453	0.0594969	-0.0175745
AT3G09840	Wild Type	Columbia (Col-0)	ED	GEL2	23.7807	Wild Type	Columbia (Col-0)	GEL1,GEL2	23.8453	0.0594969	-0.0645989
AT3G09840	Wild Type	Columbia (Col-0)	ED	GEL2	23.809	Wild Type	Columbia (Col-0)	GEL1,GEL2	23.8453	0.0594969	-0.0362898
AT3G09840	prr7-3 ppr9-1	Columbia (Col-0)	EN	GEL1	23.5605	Wild Type	Columbia (Col-0)	GEL1,GEL2	23.8453	0.0594969	-0.284708
AT3G09840	prr7-3 ppr9-1	Columbia (Col-0)	ED	GEL2	23.5547	Wild Type	Columbia (Col-0)	GEL1,GEL2	23.8453	0.0594969	-0.290592
AT3G09840	prr7-3 ppr9-1	Columbia (Col-0)	ED	GEL2	23.9225	Wild Type	Columbia (Col-0)	GEL1,GEL2	23.8453	0.0594969	0.0772085
AT3G09840	prr7-3 ppr9-1	Columbia (Col-0)	ED	GEL2	23.6198	Wild Type	Columbia (Col-0)	GEL1,GEL2	23.8453	0.0594969	-0.225466
AT3G09840	gi-201	Columbia (Col-0)	EN	GEL1	23.8625	Wild Type	Columbia (Col-0)	GEL1,GEL2	23.8453	0.0594969	0.0172808
AT3G09840	gi-201	Columbia (Col-0)	EN	GEL1	23.9083	Wild Type	Columbia (Col-0)	GEL1,GEL2	23.8453	0.0594969	0.063014
AT3G09840	gi-201	Columbia (Col-0)	EN	GEL1	23.7866	Wild Type	Columbia (Col-0)	GEL1,GEL2	23.8453	0.0594969	-0.0586764
AT3G09840	gi-201	Columbia (Col-0)	ED	GEL2	23.8966	Wild Type	Columbia (Col-0)	GEL1,GEL2	23.8453	0.0594969	0.0513177
AT3G09840	gi-201	Columbia (Col-0)	ED	GEL2	23.8575	Wild Type	Columbia (Col-0)	GEL1,GEL2	23.8453	0.0594969	0.012229
AT3G09840	gi-201	Columbia (Col-0)	ED	GEL2	23.911	Wild Type	Columbia (Col-0)	GEL1,GEL2	23.8453	0.0594969	0.0657602
AT3G09840	toc1-101	Columbia (Col-0)	EN	GEL1	23.952	Wild Type	Columbia (Col-0)	GEL1,GEL2	23.8453	0.0594969	0.106712
AT3G09840	toc1-101	Columbia (Col-0)	EN	GEL1	23.9939	Wild Type	Columbia (Col-0)	GEL1,GEL2	23.8453	0.0594969	0.148641
AT3G09840	toc1-101	Columbia (Col-0)	EN	GEL1	23.9339	Wild Type	Columbia (Col-0)	GEL1,GEL2	23.8453	0.0594969	0.0886459
AT3G09840	toc1-101	Columbia (Col-0)	ED	GEL2	23.905	Wild Type	Columbia (Col-0)	GEL1,GEL2	23.8453	0.0594969	0.0597159
AT3G09840	toc1-101	Columbia (Col-0)	ED	GEL2	23.8418	Wild Type	Columbia (Col-0)	GEL1,GEL2	23.8453	0.0594969	-0.00342775
AT3G09840	toc1-101	Columbia (Col-0)	ED	GEL2	23.8632	Wild Type	Columbia (Col-0)	GEL1,GEL2	23.8453	0.0594969	0.0178993
AT3G09840	Wild Type	Wasilewski (WS)	EN	GEL1	23.9415	Wild Type	Columbia (Col-0)	GEL1,GEL2	23.8453	0.0594969	0.0961939
AT3G09840	Wild Type	Wasilewski (WS)	EN	GEL1	23.8859	Wild Type	Columbia (Col-0)	GEL1,GEL2	23.8453	0.0594969	0.0406497
AT3G09840	Wild Type	Wasilewski (WS)	EN	GEL1	24.1573	Wild Type	Columbia (Col-0)	GEL1,GEL2	23.8453	0.0594969	0.31208
AT3G09840	Wild Type	Wasilewski (WS)	ED	GEL2	23.8248	Wild Type	Columbia (Col-0)	GEL1,GEL2	23.8453	0.0594969	-0.0204747
AT3G09840	Wild Type	Wasilewski (WS)	ED	GEL2	23.9474	Wild Type	Columbia (Col-0)	GEL1,GEL2	23.8453	0.0594969	0.102177
AT3G09840	Wild Type	Wasilewski (WS)	ED	GEL2	23.8915	Wild Type	Columbia (Col-0)	GEL1,GEL2	23.8453	0.0594969	0.0462319
AT3G09840	lhy-21 cca1-11	Wasilewski (WS)	EN	GEL1	23.9147	Wild Type	Columbia (Col-0)	GEL1,GEL2	23.8453	0.0594969	0.0694919
AT3G09840	lhy-21 cca1-11	Wasilewski (WS)	EN	GEL1	23.8374	Wild Type	Columbia (Col-0)	GEL1,GEL2	23.8453	0.0594969	-0.00789477
AT3G09840	lhy-21 cca1-11	Wasilewski (WS)	EN	GEL1	23.7768	Wild Type	Columbia (Col-0)	GEL1,GEL2	23.8453	0.0594969	-0.0685048
AT3G09840	lhy-21 cca1-11	Wasilewski (WS)	ED	GEL2	23.9366	Wild Type	Columbia (Col-0)	GEL1,GEL2	23.8453	0.0594969	0.091338
AT3G09840	lhy-21 cca1-11	Wasilewski (WS)	ED	GEL2	24.0193	Wild Type	Columbia (Col-0)	GEL1,GEL2	23.8453	0.0594969	0.174029
AT3G09840	lhy-21 cca1-11	Wasilewski (WS)	ED	GEL2	23.79	Wild Type	Columbia (Col-0)	GEL1,GEL2	23.8453	0.0594969	-0.0552374
AT4G02510	Wild Type	Columbia (Col-0)	EN	GEL1	23.4583	Wild Type	Columbia (Col-0)	GEL2,GEL1	23.1383	0.123363	0.319963
AT4G02510	Wild Type	Columbia (Col-0)	EN	GEL1	23.3052	Wild Type	Columbia (Col-0)	GEL2,GEL1	23.1383	0.123363	0.166858
AT4G02510	Wild Type	Columbia (Col-0)	EN	GEL1	23.294	Wild Type	Columbia (Col-0)	GEL2,GEL1	23.1383	0.123363	0.155729
AT4G02510	Wild Type	Columbia (Col-0)	ED	GEL1	23.0938	Wild Type	Columbia (Col-0)	GEL2,GEL1	23.1383	0.123363	-0.0444991
AT4G02510	Wild Type	Columbia (Col-0)	ED	GEL2	22.8714	Wild Type	Columbia (Col-0)	GEL2,GEL1	23.1383	0.123363	-0.266908
AT4G02510	Wild Type	Columbia (Col-0)	ED	GEL2	23.1975	Wild Type	Columbia (Col-0)	GEL2,GEL1	23.1383	0.123363	0.0592173
AT4G02510	prr7-3 ppr9-1	Columbia (Col-0)	EN	GEL1	22.6533	Wild Type	Columbia (Col-0)	GEL2,GEL1	23.1383	0.123363	-0.484979
AT4G02510	prr7-3 ppr9-1	Columbia (Col-0)	ED	GEL2	22.4531	Wild Type	Columbia (Col-0)	GEL2,GEL1	23.1383	0.123363	-0.685217
AT4G02510	prr7-3 ppr9-1	Columbia (Col-0)	ED	GEL2	22.9852	Wild Type	Columbia (Col-0)	GEL2,GEL1	23.1383	0.123363	-0.153054
AT4G02510	prr7-3 ppr9-1	Columbia (Col-0)	ED	GEL2	22.2308	Wild Type	Columbia (Col-0)	GEL2,GEL1	23.1383	0.123363	-0.907465
AT4G02510	gi-201	Columbia (Col-0)	EN	GEL1	23.2927	Wild Type	Columbia (Col-0)	GEL2,GEL1	23.1383	0.123363	0.154391
AT4G02510	gi-201	Columbia (Col-0)	EN	GEL1	23.3984	Wild Type	Columbia (Col-0)	GEL2,GEL1	23.1383	0.123363	0.260062
AT4G02510	gi-201	Columbia (Col-0)	EN	GEL1	23.1276	Wild Type	Columbia (Col-0)	GEL2,GEL1	23.1383	0.123363	-0.0106466
AT4G02510	gi-201	Columbia (Col-0)	ED	GEL2	23.2128	Wild Type	Columbia (Col-0)	GEL2,GEL1	23.1383	0.123363	0.074485
AT4G02510	gi-201	Columbia (Col-0)	ED	GEL2	23.1602	Wild Type	Columbia (Col-0)	GEL2,GEL1	23.1383	0.123363	0.0219312
AT4G02510	gi-201	Columbia (Col-0)	ED	GEL2	23.3147	Wild Type	Columbia (Col-0)	GEL2,GEL1	23.1383	0.123363	0.176455
AT4G02510	toc1-101	Columbia (Col-0)	EN	GEL1	23.506	Wild Type	Columbia (Col-0)	GEL2,GEL1	23.1383	0.123363	0.367696
AT4G02510	toc1-101	Columbia (Col-0)	EN	GEL1	23.4959	Wild Type	Columbia (Col-0)	GEL2,GEL1	23.1383	0.123363	0.357606
AT4G02510	toc1-101	Columbia (Col-0)	EN	GEL1	23.3644	Wild Type	Columbia (Col-0)	GEL2,GEL1	23.1383	0.123363	0.226128
AT4G02510	toc1-101	Columbia (Col-0)	ED	GEL2	22.9751	Wild Type	Columbia (Col-0)	GEL2,GEL1	23.1383	0.123363	-0.163217
AT4G02510	toc1-101	Columbia (Col-0)	ED	GEL2	22.9422	Wild Type	Columbia (Col-0)	GEL2,GEL1	23.1383	0.123363	-0.196084
AT4G02510	toc1-101	Columbia (Col-0)	ED	GEL2	23.1883	Wild Type	Columbia (Col-0)	GEL2,GEL1	23.1383	0.123363	0.0499746
AT4G02510	Wild Type	Wasilewski (WS)	EN	GEL1	23.1918	Wild Type	Columbia (Col-0)	GEL2,GEL1	23.1383	0.123363	0.053482
AT4G02510	Wild Type	Wasilewski (WS)	EN	GEL1	23.0493	Wild Type	Columbia (Col-0)	GEL2,GEL1	23.1383	0.123363	-0.0890355
AT4G02510	Wild Type	Wasilewski (WS)	EN	GEL1	23.9384	Wild Type	Columbia (Col-0)	GEL2,GEL1	23.1383	0.123363	0.800063
AT4G02510	Wild Type	Wasilewski (WS)	ED	GEL2	23.0386	Wild Type	Columbia (Col-0)	GEL2,GEL1	23.1383	0.123363	-0.0996432
AT4G02510	Wild Type	Wasilewski (WS)	ED	GEL2	23.2068	Wild Type	Columbia (Col-0)	GEL2,GEL1	23.1383	0.123363	0.0685181
AT4G02510	Wild Type	Wasilewski (WS)	ED	GEL2	23.2199	Wild Type	Columbia (Col-0)	GEL2,GEL1	23.1383	0.123363	0.081622
AT4G02510	lhy-21 cca1-11	Wasilewski (WS)	EN	GEL1	23.4777	Wild Type	Columbia (Col-0)	GEL2,GEL1	23.1383	0.123363	0.339442
AT4G02510	lhy-21 cca1-11	Wasilewski (WS)	EN	GEL1	23.2752	Wild Type	Columbia (Col-0)	GEL2,GEL1	23.1383	0.123363	0.136921
AT4G02510	lhy-21 cca1-11	Wasilewski (WS)	EN	GEL1	22.9593	Wild Type	Columbia (Col-0)	GEL2,GEL1	23.1383	0.123363	-0.17901
AT4G02510	lhy-21 cca1-11	Wasilewski (WS)	ED	GEL2	23.1753	Wild Type	Columbia (Col-0)	GEL2,GEL1	23.1383	0.123363	0.0370411
AT4G02510	lhy-21 cca1-11	Wasilewski (WS)	ED	GEL2	23.1148	Wild Type	Columbia (Col-0)	GEL2,GEL1	23.1383	0.123363	-0.0235376
AT4G02510	lhy-21 cca1-11	Wasilewski (WS)	ED	GEL2	23.1407	Wild Type	Columbia (Col-0)	GEL2,GEL1	23.1383	0.123363	0.00242574
AT1G20960	Wild Type	Columbia (Col-0)	EN	GEL1	21.7894	Wild Type	Columbia (Col-0)	GEL2,GEL1	21.7562	0.0329149	0.0332473
AT1G20960	Wild Type	Columbia (Col-0)	EN	GEL1	21.8294	Wild Type	Columbia (Col-0)	GEL2,GEL1	21.7562	0.0329149	0.0732332
AT1G20960	Wild Type	Columbia (Col-0)	EN	GEL1	21.6983	Wild Type	Columbia (Col-0)	GEL2,GEL1	21.7562	0.0329149	-0.0578444
AT1G20960	Wild Type	Columbia (Col-0)	ED	GEL1	21.6176	Wild Type	Columbia (Col-0)	GEL2,GEL1	21.7562	0.0329149	-0.138573
AT1G20960	Wild Type	Columbia (Col-0)	ED	GEL2	21.5323	Wild Type	Columbia (Col-0)	GEL2,GEL1	21.7562	0.0329149	-0.223882
AT1G20960	Wild Type	Columbia (Col-0)	ED	GEL2	21.7379	Wild Type	Columbia (Col-0)	GEL2,GEL1	21.7562	0.0329149	-0.0183074
AT1G20960	prr7-3 ppr9-1	Columbia (Col-0)	EN	GEL1	21.1499	Wild Type	Columbia (Col-0)	GEL2,GEL1	21.7562	0.0329149	-0.606307
AT1G20960	prr7-3 ppr9-1	Columbia (Col-0)	ED	GEL2	21.166	Wild Type	Columbia (Col-0)	GEL2,GEL1	21.7562	0.0329149	-0.590171
AT1G20960	prr7-3 ppr9-1	Columbia (Col-0)	ED	GEL2	21.77	Wild Type	Columbia (Col-0)	GEL2,GEL1	21.7562	0.0329149	0.0138402
AT1G20960	prr7-3 ppr9-1	Columbia (Col-0)	ED	GEL2	20.9719	Wild Type	Columbia (Col-0)	GEL2,GEL1	21.7562	0.0329149	-0.784256
AT1G20960	gi-201	Columbia (Col-0)	EN	GEL1	21.6457	Wild Type	Columbia (Col-0)	GEL2,GEL1	21.7562	0.0329149	-0.110461
AT1G20960	gi-201	Columbia (Col-0)	EN	GEL1	21.7497	Wild Type	Columbia (Col-0)	GEL2,GEL1	21.7562	0.0329149	-0.00646184
AT1G20960	gi-201	Columbia (Col-0)	EN	GEL1	21.6367	Wild Type	Columbia (Col-0)	GEL2,GEL1	21.7562	0.0329149	-0.119422
AT1G20960	gi-201	Columbia (Col-0)	ED	GEL2	21.8763	Wild Type	Columbia (Col-0)	GEL2,GEL1	21.7562	0.0329149	0.120124
AT1G20960	gi-201	Columbia (Col-0)	ED	GEL2	21.705	Wild Type	Columbia (Col-0)	GEL2,GEL1	21.7562	0.0329149	-0.0511728
AT1G20960	gi-201	Columbia (Col-0)	ED	GEL2	21.9023	Wild Type	Columbia (Col-0)	GEL2,GEL1	21.7562	0.0329149	0.146159
AT1G20960	toc1-101	Columbia (Col-0)	EN	GEL1	21.9413	Wild Type	Columbia (Col-0)	GEL2,GEL1	21.7562	0.0329149	0.185122
AT1G20960	toc1-101	Columbia (Col-0)	EN	GEL1	21.8555	Wild Type	Columbia (Col-0)	GEL2,GEL1	21.7562	0.0329149	0.0993862
AT1G20960	toc1-101	Columbia (Col-0)	EN	GEL1	21.804	Wild Type	Columbia (Col-0)	GEL2,GEL1	21.7562	0.0329149	0.0478238
AT1G20960	toc1-101	Columbia (Col-0)	ED	GEL2	21.7008	Wild Type	Columbia (Col-0)	GEL2,GEL1	21.7562	0.0329149	-0.0553613
AT1G20960	toc1-101	Columbia (Col-0)	ED	GEL2	21.5175	Wild Type	Columbia (Col-0)	GEL2,GEL1	21.7562	0.0329149	-0.238693
AT1G20960	toc1-101	Columbia (Col-0)	ED	GEL2	21.777	Wild Type	Columbia (Col-0)	GEL2,GEL1	21.7562	0.0329149	0.0208386
AT1G20960	Wild Type	Wasilewski (WS)	EN	GEL1	21.4711	Wild Type	Columbia (Col-0)	GEL2,GEL1	21.7562	0.0329149	-0.285023
AT1G20960	Wild Type	Wasilewski (WS)	EN	GEL1	21.3322	Wild Type	Columbia (Col-0)	GEL2,GEL1	21.7562	0.0329149	-0.423914
AT1G20960	Wild Type	Wasilewski (WS)	EN	GEL1	22.1805	Wild Type	Columbia (Col-0)	GEL2,GEL1	21.7562	0.0329149	0.424323
AT1G20960	Wild Type	Wasilewski (WS)	ED	GEL2	21.717	Wild Type	Columbia (Col-0)	GEL2,GEL1	21.7562	0.0329149	-0.0391485
AT1G20960	Wild Type	Wasilewski (WS)	ED	GEL2	21.914	Wild Type	Columbia (Col-0)	GEL2,GEL1	21.7562	0.0329149	0.157834
AT1G20960	Wild Type	Wasilewski (WS)	ED	GEL2	21.6521	Wild Type	Columbia (Col-0)	GEL2,GEL1	21.7562	0.0329149	-0.104052
AT1G20960	lhy-21 cca1-11	Wasilewski (WS)	EN	GEL1	21.7077	Wild Type	Columbia (Col-0)	GEL2,GEL1	21.7562	0.0329149	-0.0484913
AT1G20960	lhy-21 cca1-11	Wasilewski (WS)	EN	GEL1	21.6105	Wild Type	Columbia (Col-0)	GEL2,GEL1	21.7562	0.0329149	-0.145637
AT1G20960	lhy-21 cca1-11	Wasilewski (WS)	EN	GEL1	21.5211	Wild Type	Columbia (Col-0)	GEL2,GEL1	21.7562	0.0329149	-0.235014
AT1G20960	lhy-21 cca1-11	Wasilewski (WS)	ED	GEL2	21.6449	Wild Type	Columbia (Col-0)	GEL2,GEL1	21.7562	0.0329149	-0.111246
AT1G20960	lhy-21 cca1-11	Wasilewski (WS)	ED	GEL2	21.75	Wild Type	Columbia (Col-0)	GEL2,GEL1	21.7562	0.0329149	-0.00611231
AT1G20960	lhy-21 cca1-11	Wasilewski (WS)	ED	GEL2	21.7291	Wild Type	Columbia (Col-0)	GEL2,GEL1	21.7562	0.0329149	-0.0271035
AT4G01800	Wild Type	Columbia (Col-0)	EN	GEL1	22.9957	Wild Type	Columbia (Col-0)	GEL1,GEL2	22.8865	0.0329414	0.10912
AT4G01800	Wild Type	Columbia (Col-0)	EN	GEL1	22.9685	Wild Type	Columbia (Col-0)	GEL1,GEL2	22.8865	0.0329414	0.0820092
AT4G01800	Wild Type	Columbia (Col-0)	EN	GEL1	22.9784	Wild Type	Columbia (Col-0)	GEL1,GEL2	22.8865	0.0329414	0.091878
AT4G01800	Wild Type	Columbia (Col-0)	ED	GEL1	22.9648	Wild Type	Columbia (Col-0)	GEL1,GEL2	22.8865	0.0329414	0.0782235
AT4G01800	Wild Type	Columbia (Col-0)	ED	GEL2	22.9311	Wild Type	Columbia (Col-0)	GEL1,GEL2	22.8865	0.0329414	0.0445226
AT4G01800	Wild Type	Columbia (Col-0)	ED	GEL2	22.9713	Wild Type	Columbia (Col-0)	GEL1,GEL2	22.8865	0.0329414	0.0847359
AT4G01800	prr7-3 ppr9-1	Columbia (Col-0)	EN	GEL1	22.5817	Wild Type	Columbia (Col-0)	GEL1,GEL2	22.8865	0.0329414	-0.304817
AT4G01800	prr7-3 ppr9-1	Columbia (Col-0)	ED	GEL2	22.6693	Wild Type	Columbia (Col-0)	GEL1,GEL2	22.8865	0.0329414	-0.21719
AT4G01800	prr7-3 ppr9-1	Columbia (Col-0)	ED	GEL2	22.9588	Wild Type	Columbia (Col-0)	GEL1,GEL2	22.8865	0.0329414	0.072284
AT4G01800	prr7-3 ppr9-1	Columbia (Col-0)	ED	GEL2	22.6074	Wild Type	Columbia (Col-0)	GEL1,GEL2	22.8865	0.0329414	-0.279119
AT4G01800	gi-201	Columbia (Col-0)	EN	GEL1	22.9111	Wild Type	Columbia (Col-0)	GEL1,GEL2	22.8865	0.0329414	0.0245903
AT4G01800	gi-201	Columbia (Col-0)	EN	GEL1	22.9944	Wild Type	Columbia (Col-0)	GEL1,GEL2	22.8865	0.0329414	0.107815
AT4G01800	gi-201	Columbia (Col-0)	EN	GEL1	22.8358	Wild Type	Columbia (Col-0)	GEL1,GEL2	22.8865	0.0329414	-0.0506923
AT4G01800	gi-201	Columbia (Col-0)	ED	GEL2	23.0402	Wild Type	Columbia (Col-0)	GEL1,GEL2	22.8865	0.0329414	0.153674
AT4G01800	gi-201	Columbia (Col-0)	ED	GEL2	22.9662	Wild Type	Columbia (Col-0)	GEL1,GEL2	22.8865	0.0329414	0.0796453
AT4G01800	gi-201	Columbia (Col-0)	ED	GEL2	23.143	Wild Type	Columbia (Col-0)	GEL1,GEL2	22.8865	0.0329414	0.256415
AT4G01800	toc1-101	Columbia (Col-0)	EN	GEL1	23.0155	Wild Type	Columbia (Col-0)	GEL1,GEL2	22.8865	0.0329414	0.128951
AT4G01800	toc1-101	Columbia (Col-0)	EN	GEL1	23.0133	Wild Type	Columbia (Col-0)	GEL1,GEL2	22.8865	0.0329414	0.12679
AT4G01800	toc1-101	Columbia (Col-0)	EN	GEL1	22.8863	Wild Type	Columbia (Col-0)	GEL1,GEL2	22.8865	0.0329414	-0.000193624
AT4G01800	toc1-101	Columbia (Col-0)	ED	GEL2	22.9491	Wild Type	Columbia (Col-0)	GEL1,GEL2	22.8865	0.0329414	0.0625895
AT4G01800	toc1-101	Columbia (Col-0)	ED	GEL2	22.909	Wild Type	Columbia (Col-0)	GEL1,GEL2	22.8865	0.0329414	0.0224827
AT4G01800	toc1-101	Columbia (Col-0)	ED	GEL2	23.0368	Wild Type	Columbia (Col-0)	GEL1,GEL2	22.8865	0.0329414	0.150284
AT4G01800	Wild Type	Wasilewski (WS)	EN	GEL1	22.7977	Wild Type	Columbia (Col-0)	GEL1,GEL2	22.8865	0.0329414	-0.0887991
AT4G01800	Wild Type	Wasilewski (WS)	EN	GEL1	22.7728	Wild Type	Columbia (Col-0)	GEL1,GEL2	22.8865	0.0329414	-0.113761
AT4G01800	Wild Type	Wasilewski (WS)	EN	GEL1	23.1975	Wild Type	Columbia (Col-0)	GEL1,GEL2	22.8865	0.0329414	0.310958
AT4G01800	Wild Type	Wasilewski (WS)	ED	GEL2	22.8949	Wild Type	Columbia (Col-0)	GEL1,GEL2	22.8865	0.0329414	0.0083481
AT4G01800	Wild Type	Wasilewski (WS)	ED	GEL2	22.9484	Wild Type	Columbia (Col-0)	GEL1,GEL2	22.8865	0.0329414	0.0618407
AT4G01800	Wild Type	Wasilewski (WS)	ED	GEL2	22.9222	Wild Type	Columbia (Col-0)	GEL1,GEL2	22.8865	0.0329414	0.0356732
AT4G01800	lhy-21 cca1-11	Wasilewski (WS)	EN	GEL1	22.9574	Wild Type	Columbia (Col-0)	GEL1,GEL2	22.8865	0.0329414	0.0708717
AT4G01800	lhy-21 cca1-11	Wasilewski (WS)	EN	GEL1	22.9144	Wild Type	Columbia (Col-0)	GEL1,GEL2	22.8865	0.0329414	0.0278403
AT4G01800	lhy-21 cca1-11	Wasilewski (WS)	EN	GEL1	22.8962	Wild Type	Columbia (Col-0)	GEL1,GEL2	22.8865	0.0329414	0.00969034
AT4G01800	lhy-21 cca1-11	Wasilewski (WS)	ED	GEL2	23.0054	Wild Type	Columbia (Col-0)	GEL1,GEL2	22.8865	0.0329414	0.118836
AT4G01800	lhy-21 cca1-11	Wasilewski (WS)	ED	GEL2	23.1297	Wild Type	Columbia (Col-0)	GEL1,GEL2	22.8865	0.0329414	0.24312
AT4G01800	lhy-21 cca1-11	Wasilewski (WS)	ED	GEL2	22.6974	Wild Type	Columbia (Col-0)	GEL1,GEL2	22.8865	0.0329414	-0.18915
AT2G32240	Wild Type	Columbia (Col-0)	EN	GEL1	21.8127	Wild Type	Columbia (Col-0)	GEL2,GEL1	21.8892	0.0884079	-0.076433
AT2G32240	Wild Type	Columbia (Col-0)	EN	GEL1	21.6771	Wild Type	Columbia (Col-0)	GEL2,GEL1	21.8892	0.0884079	-0.212098
AT2G32240	Wild Type	Columbia (Col-0)	EN	GEL1	21.5293	Wild Type	Columbia (Col-0)	GEL2,GEL1	21.8892	0.0884079	-0.359856
AT2G32240	Wild Type	Columbia (Col-0)	ED	GEL1	21.6438	Wild Type	Columbia (Col-0)	GEL2,GEL1	21.8892	0.0884079	-0.245362
AT2G32240	Wild Type	Columbia (Col-0)	ED	GEL2	21.7755	Wild Type	Columbia (Col-0)	GEL2,GEL1	21.8892	0.0884079	-0.113635
AT2G32240	Wild Type	Columbia (Col-0)	ED	GEL2	21.533	Wild Type	Columbia (Col-0)	GEL2,GEL1	21.8892	0.0884079	-0.356123
AT2G32240	prr7-3 ppr9-1	Columbia (Col-0)	EN	GEL1	21.205	Wild Type	Columbia (Col-0)	GEL2,GEL1	21.8892	0.0884079	-0.684206
AT2G32240	prr7-3 ppr9-1	Columbia (Col-0)	ED	GEL2	21.1204	Wild Type	Columbia (Col-0)	GEL2,GEL1	21.8892	0.0884079	-0.76872
AT2G32240	prr7-3 ppr9-1	Columbia (Col-0)	ED	GEL2	21.5906	Wild Type	Columbia (Col-0)	GEL2,GEL1	21.8892	0.0884079	-0.298564
AT2G32240	prr7-3 ppr9-1	Columbia (Col-0)	ED	GEL2	21.0119	Wild Type	Columbia (Col-0)	GEL2,GEL1	21.8892	0.0884079	-0.877269
AT2G32240	gi-201	Columbia (Col-0)	EN	GEL1	21.4548	Wild Type	Columbia (Col-0)	GEL2,GEL1	21.8892	0.0884079	-0.434407
AT2G32240	gi-201	Columbia (Col-0)	EN	GEL1	21.5372	Wild Type	Columbia (Col-0)	GEL2,GEL1	21.8892	0.0884079	-0.352006
AT2G32240	gi-201	Columbia (Col-0)	EN	GEL1	21.5121	Wild Type	Columbia (Col-0)	GEL2,GEL1	21.8892	0.0884079	-0.377015
AT2G32240	gi-201	Columbia (Col-0)	ED	GEL2	21.6944	Wild Type	Columbia (Col-0)	GEL2,GEL1	21.8892	0.0884079	-0.19474
AT2G32240	gi-201	Columbia (Col-0)	ED	GEL2	21.6648	Wild Type	Columbia (Col-0)	GEL2,GEL1	21.8892	0.0884079	-0.224386
AT2G32240	gi-201	Columbia (Col-0)	ED	GEL2	21.6907	Wild Type	Columbia (Col-0)	GEL2,GEL1	21.8892	0.0884079	-0.198488
AT2G32240	toc1-101	Columbia (Col-0)	EN	GEL1	21.526	Wild Type	Columbia (Col-0)	GEL2,GEL1	21.8892	0.0884079	-0.3632
AT2G32240	toc1-101	Columbia (Col-0)	EN	GEL1	21.5734	Wild Type	Columbia (Col-0)	GEL2,GEL1	21.8892	0.0884079	-0.315798
AT2G32240	toc1-101	Columbia (Col-0)	EN	GEL1	21.5255	Wild Type	Columbia (Col-0)	GEL2,GEL1	21.8892	0.0884079	-0.363654
AT2G32240	toc1-101	Columbia (Col-0)	ED	GEL2	21.5448	Wild Type	Columbia (Col-0)	GEL2,GEL1	21.8892	0.0884079	-0.344348
AT2G32240	toc1-101	Columbia (Col-0)	ED	GEL2	21.484	Wild Type	Columbia (Col-0)	GEL2,GEL1	21.8892	0.0884079	-0.405154
AT2G32240	toc1-101	Columbia (Col-0)	ED	GEL2	21.3932	Wild Type	Columbia (Col-0)	GEL2,GEL1	21.8892	0.0884079	-0.496009
AT2G32240	Wild Type	Wasilewski (WS)	EN	GEL1	21.3772	Wild Type	Columbia (Col-0)	GEL2,GEL1	21.8892	0.0884079	-0.511992
AT2G32240	Wild Type	Wasilewski (WS)	EN	GEL1	21.4195	Wild Type	Columbia (Col-0)	GEL2,GEL1	21.8892	0.0884079	-0.469663
AT2G32240	Wild Type	Wasilewski (WS)	EN	GEL1	21.8495	Wild Type	Columbia (Col-0)	GEL2,GEL1	21.8892	0.0884079	-0.0396622
AT2G32240	Wild Type	Wasilewski (WS)	ED	GEL2	21.5221	Wild Type	Columbia (Col-0)	GEL2,GEL1	21.8892	0.0884079	-0.367102
AT2G32240	Wild Type	Wasilewski (WS)	ED	GEL2	21.6605	Wild Type	Columbia (Col-0)	GEL2,GEL1	21.8892	0.0884079	-0.228695
AT2G32240	Wild Type	Wasilewski (WS)	ED	GEL2	21.5677	Wild Type	Columbia (Col-0)	GEL2,GEL1	21.8892	0.0884079	-0.321428
AT2G32240	lhy-21 cca1-11	Wasilewski (WS)	EN	GEL1	21.5999	Wild Type	Columbia (Col-0)	GEL2,GEL1	21.8892	0.0884079	-0.289267
AT2G32240	lhy-21 cca1-11	Wasilewski (WS)	EN	GEL1	21.597	Wild Type	Columbia (Col-0)	GEL2,GEL1	21.8892	0.0884079	-0.292166
AT2G32240	lhy-21 cca1-11	Wasilewski (WS)	EN	GEL1	21.5188	Wild Type	Columbia (Col-0)	GEL2,GEL1	21.8892	0.0884079	-0.370349
AT2G32240	lhy-21 cca1-11	Wasilewski (WS)	ED	GEL2	21.5339	Wild Type	Columbia (Col-0)	GEL2,GEL1	21.8892	0.0884079	-0.355307
AT2G32240	lhy-21 cca1-11	Wasilewski (WS)	ED	GEL2	21.6582	Wild Type	Columbia (Col-0)	GEL2,GEL1	21.8892	0.0884079	-0.230974
AT2G32240	lhy-21 cca1-11	Wasilewski (WS)	ED	GEL2	21.4866	Wild Type	Columbia (Col-0)	GEL2,GEL1	21.8892	0.0884079	-0.402549
AT5G17920	Wild Type	Columbia (Col-0)	EN	GEL1	26.6908	Wild Type	Columbia (Col-0)	GEL2,GEL1	26.7292	0.0650331	-0.038323
AT5G17920	Wild Type	Columbia (Col-0)	EN	GEL1	26.7018	Wild Type	Columbia (Col-0)	GEL2,GEL1	26.7292	0.0650331	-0.0274012
AT5G17920	Wild Type	Columbia (Col-0)	EN	GEL1	26.7277	Wild Type	Columbia (Col-0)	GEL2,GEL1	26.7292	0.0650331	-0.00145297
AT5G17920	Wild Type	Columbia (Col-0)	ED	GEL1	26.6882	Wild Type	Columbia (Col-0)	GEL2,GEL1	26.7292	0.0650331	-0.0409807
AT5G17920	Wild Type	Columbia (Col-0)	ED	GEL2	26.6775	Wild Type	Columbia (Col-0)	GEL2,GEL1	26.7292	0.0650331	-0.0516209
AT5G17920	Wild Type	Columbia (Col-0)	ED	GEL2	26.6159	Wild Type	Columbia (Col-0)	GEL2,GEL1	26.7292	0.0650331	-0.113216
AT5G17920	prr7-3 ppr9-1	Columbia (Col-0)	EN	GEL1	26.4451	Wild Type	Columbia (Col-0)	GEL2,GEL1	26.7292	0.0650331	-0.284092
AT5G17920	prr7-3 ppr9-1	Columbia (Col-0)	ED	GEL2	26.5049	Wild Type	Columbia (Col-0)	GEL2,GEL1	26.7292	0.0650331	-0.224259
AT5G17920	prr7-3 ppr9-1	Columbia (Col-0)	ED	GEL2	26.8094	Wild Type	Columbia (Col-0)	GEL2,GEL1	26.7292	0.0650331	0.0801992
AT5G17920	prr7-3 ppr9-1	Columbia (Col-0)	ED	GEL2	26.3641	Wild Type	Columbia (Col-0)	GEL2,GEL1	26.7292	0.0650331	-0.365035
AT5G17920	gi-201	Columbia (Col-0)	EN	GEL1	26.7497	Wild Type	Columbia (Col-0)	GEL2,GEL1	26.7292	0.0650331	0.0204955
AT5G17920	gi-201	Columbia (Col-0)	EN	GEL1	26.7493	Wild Type	Columbia (Col-0)	GEL2,GEL1	26.7292	0.0650331	0.0201419
AT5G17920	gi-201	Columbia (Col-0)	EN	GEL1	26.6478	Wild Type	Columbia (Col-0)	GEL2,GEL1	26.7292	0.0650331	-0.081398
AT5G17920	gi-201	Columbia (Col-0)	ED	GEL2	26.7379	Wild Type	Columbia (Col-0)	GEL2,GEL1	26.7292	0.0650331	0.00871263
AT5G17920	gi-201	Columbia (Col-0)	ED	GEL2	26.7756	Wild Type	Columbia (Col-0)	GEL2,GEL1	26.7292	0.0650331	0.0464617
AT5G17920	gi-201	Columbia (Col-0)	ED	GEL2	26.655	Wild Type	Columbia (Col-0)	GEL2,GEL1	26.7292	0.0650331	-0.0741388
AT5G17920	toc1-101	Columbia (Col-0)	EN	GEL1	26.6557	Wild Type	Columbia (Col-0)	GEL2,GEL1	26.7292	0.0650331	-0.0734991
AT5G17920	toc1-101	Columbia (Col-0)	EN	GEL1	26.7264	Wild Type	Columbia (Col-0)	GEL2,GEL1	26.7292	0.0650331	-0.00279927
AT5G17920	toc1-101	Columbia (Col-0)	EN	GEL1	26.6661	Wild Type	Columbia (Col-0)	GEL2,GEL1	26.7292	0.0650331	-0.0630914
AT5G17920	toc1-101	Columbia (Col-0)	ED	GEL2	26.6845	Wild Type	Columbia (Col-0)	GEL2,GEL1	26.7292	0.0650331	-0.0446705
AT5G17920	toc1-101	Columbia (Col-0)	ED	GEL2	26.5592	Wild Type	Columbia (Col-0)	GEL2,GEL1	26.7292	0.0650331	-0.169929
AT5G17920	toc1-101	Columbia (Col-0)	ED	GEL2	26.5993	Wild Type	Columbia (Col-0)	GEL2,GEL1	26.7292	0.0650331	-0.129849
AT5G17920	Wild Type	Wasilewski (WS)	EN	GEL1	26.595	Wild Type	Columbia (Col-0)	GEL2,GEL1	26.7292	0.0650331	-0.134142
AT5G17920	Wild Type	Wasilewski (WS)	EN	GEL1	26.5383	Wild Type	Columbia (Col-0)	GEL2,GEL1	26.7292	0.0650331	-0.190829
AT5G17920	Wild Type	Wasilewski (WS)	EN	GEL1	26.6396	Wild Type	Columbia (Col-0)	GEL2,GEL1	26.7292	0.0650331	-0.089583
AT5G17920	Wild Type	Wasilewski (WS)	ED	GEL2	26.4243	Wild Type	Columbia (Col-0)	GEL2,GEL1	26.7292	0.0650331	-0.304881
AT5G17920	Wild Type	Wasilewski (WS)	ED	GEL2	26.4735	Wild Type	Columbia (Col-0)	GEL2,GEL1	26.7292	0.0650331	-0.255704
AT5G17920	Wild Type	Wasilewski (WS)	ED	GEL2	26.308	Wild Type	Columbia (Col-0)	GEL2,GEL1	26.7292	0.0650331	-0.421157
AT5G17920	lhy-21 cca1-11	Wasilewski (WS)	EN	GEL1	26.5218	Wild Type	Columbia (Col-0)	GEL2,GEL1	26.7292	0.0650331	-0.207345
AT5G17920	lhy-21 cca1-11	Wasilewski (WS)	EN	GEL1	26.497	Wild Type	Columbia (Col-0)	GEL2,GEL1	26.7292	0.0650331	-0.232191
AT5G17920	lhy-21 cca1-11	Wasilewski (WS)	EN	GEL1	26.3142	Wild Type	Columbia (Col-0)	GEL2,GEL1	26.7292	0.0650331	-0.414925
AT5G17920	lhy-21 cca1-11	Wasilewski (WS)	ED	GEL2	26.3303	Wild Type	Columbia (Col-0)	GEL2,GEL1	26.7292	0.0650331	-0.398862
AT5G17920	lhy-21 cca1-11	Wasilewski (WS)	ED	GEL2	26.4536	Wild Type	Columbia (Col-0)	GEL2,GEL1	26.7292	0.0650331	-0.275587
AT5G17920	lhy-21 cca1-11	Wasilewski (WS)	ED	GEL2	26.3118	Wild Type	Columbia (Col-0)	GEL2,GEL1	26.7292	0.0650331	-0.417347
AT1G10760	Wild Type	Columbia (Col-0)	EN	GEL1	23.1112	Wild Type	Columbia (Col-0)	GEL2,GEL1	23.1159	0.0268626	-0.00465721
AT1G10760	Wild Type	Columbia (Col-0)	EN	GEL1	23.0338	Wild Type	Columbia (Col-0)	GEL2,GEL1	23.1159	0.0268626	-0.0820771
AT1G10760	Wild Type	Columbia (Col-0)	EN	GEL1	23.0032	Wild Type	Columbia (Col-0)	GEL2,GEL1	23.1159	0.0268626	-0.112638
AT1G10760	Wild Type	Columbia (Col-0)	ED	GEL1	23.0753	Wild Type	Columbia (Col-0)	GEL2,GEL1	23.1159	0.0268626	-0.040522
AT1G10760	Wild Type	Columbia (Col-0)	ED	GEL2	23.1589	Wild Type	Columbia (Col-0)	GEL2,GEL1	23.1159	0.0268626	0.0430318
AT1G10760	Wild Type	Columbia (Col-0)	ED	GEL2	23.114	Wild Type	Columbia (Col-0)	GEL2,GEL1	23.1159	0.0268626	-0.00181642
AT1G10760	prr7-3 ppr9-1	Columbia (Col-0)	EN	GEL1	22.688	Wild Type	Columbia (Col-0)	GEL2,GEL1	23.1159	0.0268626	-0.427863
AT1G10760	prr7-3 ppr9-1	Columbia (Col-0)	ED	GEL2	22.714	Wild Type	Columbia (Col-0)	GEL2,GEL1	23.1159	0.0268626	-0.401873
AT1G10760	prr7-3 ppr9-1	Columbia (Col-0)	ED	GEL2	23.1331	Wild Type	Columbia (Col-0)	GEL2,GEL1	23.1159	0.0268626	0.0172211
AT1G10760	prr7-3 ppr9-1	Columbia (Col-0)	ED	GEL2	22.6621	Wild Type	Columbia (Col-0)	GEL2,GEL1	23.1159	0.0268626	-0.453718
AT1G10760	gi-201	Columbia (Col-0)	EN	GEL1	23.0846	Wild Type	Columbia (Col-0)	GEL2,GEL1	23.1159	0.0268626	-0.031248
AT1G10760	gi-201	Columbia (Col-0)	EN	GEL1	23.2031	Wild Type	Columbia (Col-0)	GEL2,GEL1	23.1159	0.0268626	0.087295
AT1G10760	gi-201	Columbia (Col-0)	EN	GEL1	23.059	Wild Type	Columbia (Col-0)	GEL2,GEL1	23.1159	0.0268626	-0.0568521
AT1G10760	gi-201	Columbia (Col-0)	ED	GEL2	23.2712	Wild Type	Columbia (Col-0)	GEL2,GEL1	23.1159	0.0268626	0.155346
AT1G10760	gi-201	Columbia (Col-0)	ED	GEL2	23.2948	Wild Type	Columbia (Col-0)	GEL2,GEL1	23.1159	0.0268626	0.178981
AT1G10760	gi-201	Columbia (Col-0)	ED	GEL2	23.4921	Wild Type	Columbia (Col-0)	GEL2,GEL1	23.1159	0.0268626	0.376297
AT1G10760	toc1-101	Columbia (Col-0)	EN	GEL1	23.2408	Wild Type	Columbia (Col-0)	GEL2,GEL1	23.1159	0.0268626	0.124954
AT1G10760	toc1-101	Columbia (Col-0)	EN	GEL1	23.2927	Wild Type	Columbia (Col-0)	GEL2,GEL1	23.1159	0.0268626	0.176896
AT1G10760	toc1-101	Columbia (Col-0)	EN	GEL1	23.2316	Wild Type	Columbia (Col-0)	GEL2,GEL1	23.1159	0.0268626	0.115769
AT1G10760	toc1-101	Columbia (Col-0)	ED	GEL2	23.2971	Wild Type	Columbia (Col-0)	GEL2,GEL1	23.1159	0.0268626	0.181253
AT1G10760	toc1-101	Columbia (Col-0)	ED	GEL2	23.2857	Wild Type	Columbia (Col-0)	GEL2,GEL1	23.1159	0.0268626	0.169802
AT1G10760	toc1-101	Columbia (Col-0)	ED	GEL2	23.3514	Wild Type	Columbia (Col-0)	GEL2,GEL1	23.1159	0.0268626	0.235548
AT1G10760	Wild Type	Wasilewski (WS)	EN	GEL1	22.9915	Wild Type	Columbia (Col-0)	GEL2,GEL1	23.1159	0.0268626	-0.124353
AT1G10760	Wild Type	Wasilewski (WS)	EN	GEL1	23.0654	Wild Type	Columbia (Col-0)	GEL2,GEL1	23.1159	0.0268626	-0.0504146
AT1G10760	Wild Type	Wasilewski (WS)	EN	GEL1	23.5566	Wild Type	Columbia (Col-0)	GEL2,GEL1	23.1159	0.0268626	0.440731
AT1G10760	Wild Type	Wasilewski (WS)	ED	GEL2	23.1619	Wild Type	Columbia (Col-0)	GEL2,GEL1	23.1159	0.0268626	0.0460301
AT1G10760	Wild Type	Wasilewski (WS)	ED	GEL2	23.3961	Wild Type	Columbia (Col-0)	GEL2,GEL1	23.1159	0.0268626	0.280214
AT1G10760	Wild Type	Wasilewski (WS)	ED	GEL2	23.2221	Wild Type	Columbia (Col-0)	GEL2,GEL1	23.1159	0.0268626	0.106264
AT1G10760	lhy-21 cca1-11	Wasilewski (WS)	EN	GEL1	22.9453	Wild Type	Columbia (Col-0)	GEL2,GEL1	23.1159	0.0268626	-0.17057
AT1G10760	lhy-21 cca1-11	Wasilewski (WS)	EN	GEL1	22.9554	Wild Type	Columbia (Col-0)	GEL2,GEL1	23.1159	0.0268626	-0.160459
AT1G10760	lhy-21 cca1-11	Wasilewski (WS)	EN	GEL1	22.8307	Wild Type	Columbia (Col-0)	GEL2,GEL1	23.1159	0.0268626	-0.285192
AT1G10760	lhy-21 cca1-11	Wasilewski (WS)	ED	GEL2	23.106	Wild Type	Columbia (Col-0)	GEL2,GEL1	23.1159	0.0268626	-0.00985005
AT1G10760	lhy-21 cca1-11	Wasilewski (WS)	ED	GEL2	23.1996	Wild Type	Columbia (Col-0)	GEL2,GEL1	23.1159	0.0268626	0.0837011
AT1G10760	lhy-21 cca1-11	Wasilewski (WS)	ED	GEL2	22.9528	Wild Type	Columbia (Col-0)	GEL2,GEL1	23.1159	0.0268626	-0.163018
AT1G09620	Wild Type	Columbia (Col-0)	EN	GEL1	23.3471	Wild Type	Columbia (Col-0)	GEL2,GEL1	23.3156	0.0477668	0.0315757
AT1G09620	Wild Type	Columbia (Col-0)	EN	GEL1	23.2788	Wild Type	Columbia (Col-0)	GEL2,GEL1	23.3156	0.0477668	-0.0367482
AT1G09620	Wild Type	Columbia (Col-0)	EN	GEL1	23.3297	Wild Type	Columbia (Col-0)	GEL2,GEL1	23.3156	0.0477668	0.0141334
AT1G09620	Wild Type	Columbia (Col-0)	ED	GEL1	23.2662	Wild Type	Columbia (Col-0)	GEL2,GEL1	23.3156	0.0477668	-0.0494099
AT1G09620	Wild Type	Columbia (Col-0)	ED	GEL2	23.2831	Wild Type	Columbia (Col-0)	GEL2,GEL1	23.3156	0.0477668	-0.0324537
AT1G09620	Wild Type	Columbia (Col-0)	ED	GEL2	23.294	Wild Type	Columbia (Col-0)	GEL2,GEL1	23.3156	0.0477668	-0.0215668
AT1G09620	prr7-3 ppr9-1	Columbia (Col-0)	EN	GEL1	22.7958	Wild Type	Columbia (Col-0)	GEL2,GEL1	23.3156	0.0477668	-0.519729
AT1G09620	prr7-3 ppr9-1	Columbia (Col-0)	ED	GEL2	22.9938	Wild Type	Columbia (Col-0)	GEL2,GEL1	23.3156	0.0477668	-0.321779
AT1G09620	prr7-3 ppr9-1	Columbia (Col-0)	ED	GEL2	23.2547	Wild Type	Columbia (Col-0)	GEL2,GEL1	23.3156	0.0477668	-0.0608162
AT1G09620	prr7-3 ppr9-1	Columbia (Col-0)	ED	GEL2	22.9882	Wild Type	Columbia (Col-0)	GEL2,GEL1	23.3156	0.0477668	-0.327401
AT1G09620	gi-201	Columbia (Col-0)	EN	GEL1	23.1545	Wild Type	Columbia (Col-0)	GEL2,GEL1	23.3156	0.0477668	-0.161113
AT1G09620	gi-201	Columbia (Col-0)	EN	GEL1	23.2853	Wild Type	Columbia (Col-0)	GEL2,GEL1	23.3156	0.0477668	-0.0303091
AT1G09620	gi-201	Columbia (Col-0)	EN	GEL1	23.1726	Wild Type	Columbia (Col-0)	GEL2,GEL1	23.3156	0.0477668	-0.142976
AT1G09620	gi-201	Columbia (Col-0)	ED	GEL2	23.3567	Wild Type	Columbia (Col-0)	GEL2,GEL1	23.3156	0.0477668	0.0410982
AT1G09620	gi-201	Columbia (Col-0)	ED	GEL2	23.2936	Wild Type	Columbia (Col-0)	GEL2,GEL1	23.3156	0.0477668	-0.0219318
AT1G09620	gi-201	Columbia (Col-0)	ED	GEL2	23.4295	Wild Type	Columbia (Col-0)	GEL2,GEL1	23.3156	0.0477668	0.113903
AT1G09620	toc1-101	Columbia (Col-0)	EN	GEL1	23.2882	Wild Type	Columbia (Col-0)	GEL2,GEL1	23.3156	0.0477668	-0.0273946
AT1G09620	toc1-101	Columbia (Col-0)	EN	GEL1	23.3646	Wild Type	Columbia (Col-0)	GEL2,GEL1	23.3156	0.0477668	0.049016
AT1G09620	toc1-101	Columbia (Col-0)	EN	GEL1	23.2559	Wild Type	Columbia (Col-0)	GEL2,GEL1	23.3156	0.0477668	-0.0596559
AT1G09620	toc1-101	Columbia (Col-0)	ED	GEL2	23.3069	Wild Type	Columbia (Col-0)	GEL2,GEL1	23.3156	0.0477668	-0.00867322
AT1G09620	toc1-101	Columbia (Col-0)	ED	GEL2	23.2538	Wild Type	Columbia (Col-0)	GEL2,GEL1	23.3156	0.0477668	-0.0617647
AT1G09620	toc1-101	Columbia (Col-0)	ED	GEL2	23.2972	Wild Type	Columbia (Col-0)	GEL2,GEL1	23.3156	0.0477668	-0.0183209
AT1G09620	Wild Type	Wasilewski (WS)	EN	GEL1	23.1355	Wild Type	Columbia (Col-0)	GEL2,GEL1	23.3156	0.0477668	-0.180106
AT1G09620	Wild Type	Wasilewski (WS)	EN	GEL1	23.0805	Wild Type	Columbia (Col-0)	GEL2,GEL1	23.3156	0.0477668	-0.235023
AT1G09620	Wild Type	Wasilewski (WS)	EN	GEL1	23.4426	Wild Type	Columbia (Col-0)	GEL2,GEL1	23.3156	0.0477668	0.127016
AT1G09620	Wild Type	Wasilewski (WS)	ED	GEL2	23.195	Wild Type	Columbia (Col-0)	GEL2,GEL1	23.3156	0.0477668	-0.120609
AT1G09620	Wild Type	Wasilewski (WS)	ED	GEL2	23.2966	Wild Type	Columbia (Col-0)	GEL2,GEL1	23.3156	0.0477668	-0.0189483
AT1G09620	Wild Type	Wasilewski (WS)	ED	GEL2	23.1903	Wild Type	Columbia (Col-0)	GEL2,GEL1	23.3156	0.0477668	-0.125216
AT1G09620	lhy-21 cca1-11	Wasilewski (WS)	EN	GEL1	23.26	Wild Type	Columbia (Col-0)	GEL2,GEL1	23.3156	0.0477668	-0.0555445
AT1G09620	lhy-21 cca1-11	Wasilewski (WS)	EN	GEL1	23.246	Wild Type	Columbia (Col-0)	GEL2,GEL1	23.3156	0.0477668	-0.0695973
AT1G09620	lhy-21 cca1-11	Wasilewski (WS)	EN	GEL1	23.2312	Wild Type	Columbia (Col-0)	GEL2,GEL1	23.3156	0.0477668	-0.0843273
AT1G09620	lhy-21 cca1-11	Wasilewski (WS)	ED	GEL2	23.3289	Wild Type	Columbia (Col-0)	GEL2,GEL1	23.3156	0.0477668	0.0133642
AT1G09620	lhy-21 cca1-11	Wasilewski (WS)	ED	GEL2	23.4127	Wild Type	Columbia (Col-0)	GEL2,GEL1	23.3156	0.0477668	0.0971291
AT1G09620	lhy-21 cca1-11	Wasilewski (WS)	ED	GEL2	23.0729	Wild Type	Columbia (Col-0)	GEL2,GEL1	23.3156	0.0477668	-0.242617
AT1G71220	Wild Type	Columbia (Col-0)	EN	GEL1	22.2339	Wild Type	Columbia (Col-0)	GEL1,GEL2	22.1164	0.0253004	0.117526
AT1G71220	Wild Type	Columbia (Col-0)	EN	GEL1	21.9443	Wild Type	Columbia (Col-0)	GEL1,GEL2	22.1164	0.0253004	-0.172063
AT1G71220	Wild Type	Columbia (Col-0)	EN	GEL1	21.9767	Wild Type	Columbia (Col-0)	GEL1,GEL2	22.1164	0.0253004	-0.139721
AT1G71220	Wild Type	Columbia (Col-0)	ED	GEL1	21.8335	Wild Type	Columbia (Col-0)	GEL1,GEL2	22.1164	0.0253004	-0.282915
AT1G71220	Wild Type	Columbia (Col-0)	ED	GEL2	21.8537	Wild Type	Columbia (Col-0)	GEL1,GEL2	22.1164	0.0253004	-0.262697
AT1G71220	Wild Type	Columbia (Col-0)	ED	GEL2	21.9289	Wild Type	Columbia (Col-0)	GEL1,GEL2	22.1164	0.0253004	-0.187543
AT1G71220	prr7-3 ppr9-1	Columbia (Col-0)	EN	GEL1	21.3603	Wild Type	Columbia (Col-0)	GEL1,GEL2	22.1164	0.0253004	-0.756143
AT1G71220	prr7-3 ppr9-1	Columbia (Col-0)	ED	GEL2	21.4445	Wild Type	Columbia (Col-0)	GEL1,GEL2	22.1164	0.0253004	-0.671885
AT1G71220	prr7-3 ppr9-1	Columbia (Col-0)	ED	GEL2	22.0623	Wild Type	Columbia (Col-0)	GEL1,GEL2	22.1164	0.0253004	-0.0540611
AT1G71220	prr7-3 ppr9-1	Columbia (Col-0)	ED	GEL2	21.4039	Wild Type	Columbia (Col-0)	GEL1,GEL2	22.1164	0.0253004	-0.712482
AT1G71220	gi-201	Columbia (Col-0)	EN	GEL1	21.9349	Wild Type	Columbia (Col-0)	GEL1,GEL2	22.1164	0.0253004	-0.181484
AT1G71220	gi-201	Columbia (Col-0)	EN	GEL1	22.0577	Wild Type	Columbia (Col-0)	GEL1,GEL2	22.1164	0.0253004	-0.0587407
AT1G71220	gi-201	Columbia (Col-0)	EN	GEL1	21.8419	Wild Type	Columbia (Col-0)	GEL1,GEL2	22.1164	0.0253004	-0.274508
AT1G71220	gi-201	Columbia (Col-0)	ED	GEL2	22.1068	Wild Type	Columbia (Col-0)	GEL1,GEL2	22.1164	0.0253004	-0.0096262
AT1G71220	gi-201	Columbia (Col-0)	ED	GEL2	22.0265	Wild Type	Columbia (Col-0)	GEL1,GEL2	22.1164	0.0253004	-0.0899161
AT1G71220	gi-201	Columbia (Col-0)	ED	GEL2	22.2854	Wild Type	Columbia (Col-0)	GEL1,GEL2	22.1164	0.0253004	0.168997
AT1G71220	toc1-101	Columbia (Col-0)	EN	GEL1	22.0207	Wild Type	Columbia (Col-0)	GEL1,GEL2	22.1164	0.0253004	-0.0957088
AT1G71220	toc1-101	Columbia (Col-0)	EN	GEL1	21.9722	Wild Type	Columbia (Col-0)	GEL1,GEL2	22.1164	0.0253004	-0.144203
AT1G71220	toc1-101	Columbia (Col-0)	EN	GEL1	21.8857	Wild Type	Columbia (Col-0)	GEL1,GEL2	22.1164	0.0253004	-0.230716
AT1G71220	toc1-101	Columbia (Col-0)	ED	GEL2	21.9	Wild Type	Columbia (Col-0)	GEL1,GEL2	22.1164	0.0253004	-0.216369
AT1G71220	toc1-101	Columbia (Col-0)	ED	GEL2	21.8798	Wild Type	Columbia (Col-0)	GEL1,GEL2	22.1164	0.0253004	-0.236622
AT1G71220	toc1-101	Columbia (Col-0)	ED	GEL2	22.0326	Wild Type	Columbia (Col-0)	GEL1,GEL2	22.1164	0.0253004	-0.0838371
AT1G71220	Wild Type	Wasilewski (WS)	EN	GEL1	21.5379	Wild Type	Columbia (Col-0)	GEL1,GEL2	22.1164	0.0253004	-0.578547
AT1G71220	Wild Type	Wasilewski (WS)	EN	GEL1	21.4734	Wild Type	Columbia (Col-0)	GEL1,GEL2	22.1164	0.0253004	-0.642968
AT1G71220	Wild Type	Wasilewski (WS)	EN	GEL1	22.1046	Wild Type	Columbia (Col-0)	GEL1,GEL2	22.1164	0.0253004	-0.0117948
AT1G71220	Wild Type	Wasilewski (WS)	ED	GEL2	21.5686	Wild Type	Columbia (Col-0)	GEL1,GEL2	22.1164	0.0253004	-0.547803
AT1G71220	Wild Type	Wasilewski (WS)	ED	GEL2	21.9085	Wild Type	Columbia (Col-0)	GEL1,GEL2	22.1164	0.0253004	-0.207946
AT1G71220	Wild Type	Wasilewski (WS)	ED	GEL2	21.6985	Wild Type	Columbia (Col-0)	GEL1,GEL2	22.1164	0.0253004	-0.417913
AT1G71220	lhy-21 cca1-11	Wasilewski (WS)	EN	GEL1	21.655	Wild Type	Columbia (Col-0)	GEL1,GEL2	22.1164	0.0253004	-0.461406
AT1G71220	lhy-21 cca1-11	Wasilewski (WS)	EN	GEL1	21.5761	Wild Type	Columbia (Col-0)	GEL1,GEL2	22.1164	0.0253004	-0.540327
AT1G71220	lhy-21 cca1-11	Wasilewski (WS)	EN	GEL1	21.4386	Wild Type	Columbia (Col-0)	GEL1,GEL2	22.1164	0.0253004	-0.677768
AT1G71220	lhy-21 cca1-11	Wasilewski (WS)	ED	GEL2	21.6772	Wild Type	Columbia (Col-0)	GEL1,GEL2	22.1164	0.0253004	-0.439215
AT1G71220	lhy-21 cca1-11	Wasilewski (WS)	ED	GEL2	21.8205	Wild Type	Columbia (Col-0)	GEL1,GEL2	22.1164	0.0253004	-0.29586
AT1G71220	lhy-21 cca1-11	Wasilewski (WS)	ED	GEL2	21.5877	Wild Type	Columbia (Col-0)	GEL1,GEL2	22.1164	0.0253004	-0.528709
ATCG00490	Wild Type	Columbia (Col-0)	EN	GEL1	31.223	Wild Type	Columbia (Col-0)	GEL2,GEL1	31.3279	0.0617087	-0.104916
ATCG00490	Wild Type	Columbia (Col-0)	EN	GEL1	31.3712	Wild Type	Columbia (Col-0)	GEL2,GEL1	31.3279	0.0617087	0.0433292
ATCG00490	Wild Type	Columbia (Col-0)	EN	GEL1	31.2538	Wild Type	Columbia (Col-0)	GEL2,GEL1	31.3279	0.0617087	-0.0741182
ATCG00490	Wild Type	Columbia (Col-0)	ED	GEL1	31.3676	Wild Type	Columbia (Col-0)	GEL2,GEL1	31.3279	0.0617087	0.0397142
ATCG00490	Wild Type	Columbia (Col-0)	ED	GEL2	31.2883	Wild Type	Columbia (Col-0)	GEL2,GEL1	31.3279	0.0617087	-0.0396287
ATCG00490	Wild Type	Columbia (Col-0)	ED	GEL2	31.2888	Wild Type	Columbia (Col-0)	GEL2,GEL1	31.3279	0.0617087	-0.0390625
ATCG00490	prr7-3 ppr9-1	Columbia (Col-0)	EN	GEL1	31.1087	Wild Type	Columbia (Col-0)	GEL2,GEL1	31.3279	0.0617087	-0.219197
ATCG00490	prr7-3 ppr9-1	Columbia (Col-0)	ED	GEL2	31.0176	Wild Type	Columbia (Col-0)	GEL2,GEL1	31.3279	0.0617087	-0.310273
ATCG00490	prr7-3 ppr9-1	Columbia (Col-0)	ED	GEL2	31.0751	Wild Type	Columbia (Col-0)	GEL2,GEL1	31.3279	0.0617087	-0.252766
ATCG00490	prr7-3 ppr9-1	Columbia (Col-0)	ED	GEL2	31.1263	Wild Type	Columbia (Col-0)	GEL2,GEL1	31.3279	0.0617087	-0.201585
ATCG00490	gi-201	Columbia (Col-0)	EN	GEL1	31.3248	Wild Type	Columbia (Col-0)	GEL2,GEL1	31.3279	0.0617087	-0.00311934
ATCG00490	gi-201	Columbia (Col-0)	EN	GEL1	31.1638	Wild Type	Columbia (Col-0)	GEL2,GEL1	31.3279	0.0617087	-0.164047
ATCG00490	gi-201	Columbia (Col-0)	EN	GEL1	31.2616	Wild Type	Columbia (Col-0)	GEL2,GEL1	31.3279	0.0617087	-0.0663247
ATCG00490	gi-201	Columbia (Col-0)	ED	GEL2	31.168	Wild Type	Columbia (Col-0)	GEL2,GEL1	31.3279	0.0617087	-0.159906
ATCG00490	gi-201	Columbia (Col-0)	ED	GEL2	31.1658	Wild Type	Columbia (Col-0)	GEL2,GEL1	31.3279	0.0617087	-0.162106
ATCG00490	gi-201	Columbia (Col-0)	ED	GEL2	31.1294	Wild Type	Columbia (Col-0)	GEL2,GEL1	31.3279	0.0617087	-0.198485
ATCG00490	toc1-101	Columbia (Col-0)	EN	GEL1	31.1537	Wild Type	Columbia (Col-0)	GEL2,GEL1	31.3279	0.0617087	-0.17422
ATCG00490	toc1-101	Columbia (Col-0)	EN	GEL1	31.0923	Wild Type	Columbia (Col-0)	GEL2,GEL1	31.3279	0.0617087	-0.235542
ATCG00490	toc1-101	Columbia (Col-0)	EN	GEL1	31.1758	Wild Type	Columbia (Col-0)	GEL2,GEL1	31.3279	0.0617087	-0.152112
ATCG00490	toc1-101	Columbia (Col-0)	ED	GEL2	31.2219	Wild Type	Columbia (Col-0)	GEL2,GEL1	31.3279	0.0617087	-0.105942
ATCG00490	toc1-101	Columbia (Col-0)	ED	GEL2	31.2704	Wild Type	Columbia (Col-0)	GEL2,GEL1	31.3279	0.0617087	-0.0574915
ATCG00490	toc1-101	Columbia (Col-0)	ED	GEL2	31.2192	Wild Type	Columbia (Col-0)	GEL2,GEL1	31.3279	0.0617087	-0.108681
ATCG00490	Wild Type	Wasilewski (WS)	EN	GEL1	31.3219	Wild Type	Columbia (Col-0)	GEL2,GEL1	31.3279	0.0617087	-0.00594517
ATCG00490	Wild Type	Wasilewski (WS)	EN	GEL1	31.3825	Wild Type	Columbia (Col-0)	GEL2,GEL1	31.3279	0.0617087	0.0545984
ATCG00490	Wild Type	Wasilewski (WS)	EN	GEL1	31.0217	Wild Type	Columbia (Col-0)	GEL2,GEL1	31.3279	0.0617087	-0.306184
ATCG00490	Wild Type	Wasilewski (WS)	ED	GEL2	31.2941	Wild Type	Columbia (Col-0)	GEL2,GEL1	31.3279	0.0617087	-0.0337946
ATCG00490	Wild Type	Wasilewski (WS)	ED	GEL2	31.1114	Wild Type	Columbia (Col-0)	GEL2,GEL1	31.3279	0.0617087	-0.2165
ATCG00490	Wild Type	Wasilewski (WS)	ED	GEL2	31.191	Wild Type	Columbia (Col-0)	GEL2,GEL1	31.3279	0.0617087	-0.136903
ATCG00490	lhy-21 cca1-11	Wasilewski (WS)	EN	GEL1	31.2529	Wild Type	Columbia (Col-0)	GEL2,GEL1	31.3279	0.0617087	-0.0749769
ATCG00490	lhy-21 cca1-11	Wasilewski (WS)	EN	GEL1	31.3188	Wild Type	Columbia (Col-0)	GEL2,GEL1	31.3279	0.0617087	-0.00906413
ATCG00490	lhy-21 cca1-11	Wasilewski (WS)	EN	GEL1	31.2388	Wild Type	Columbia (Col-0)	GEL2,GEL1	31.3279	0.0617087	-0.089039
ATCG00490	lhy-21 cca1-11	Wasilewski (WS)	ED	GEL2	31.2269	Wild Type	Columbia (Col-0)	GEL2,GEL1	31.3279	0.0617087	-0.101026
ATCG00490	lhy-21 cca1-11	Wasilewski (WS)	ED	GEL2	31.1918	Wild Type	Columbia (Col-0)	GEL2,GEL1	31.3279	0.0617087	-0.136101
ATCG00490	lhy-21 cca1-11	Wasilewski (WS)	ED	GEL2	31.3162	Wild Type	Columbia (Col-0)	GEL2,GEL1	31.3279	0.0617087	-0.0117046
AT1G63770	Wild Type	Columbia (Col-0)	EN	GEL1	23.4715	Wild Type	Columbia (Col-0)	GEL1,GEL2	23.4672	0.0634804	0.00429736
AT1G63770	Wild Type	Columbia (Col-0)	EN	GEL1	23.4159	Wild Type	Columbia (Col-0)	GEL1,GEL2	23.4672	0.0634804	-0.0513538
AT1G63770	Wild Type	Columbia (Col-0)	EN	GEL1	23.6441	Wild Type	Columbia (Col-0)	GEL1,GEL2	23.4672	0.0634804	0.176832
AT1G63770	Wild Type	Columbia (Col-0)	ED	GEL1	23.3314	Wild Type	Columbia (Col-0)	GEL1,GEL2	23.4672	0.0634804	-0.135841
AT1G63770	Wild Type	Columbia (Col-0)	ED	GEL2	23.3597	Wild Type	Columbia (Col-0)	GEL1,GEL2	23.4672	0.0634804	-0.107548
AT1G63770	Wild Type	Columbia (Col-0)	ED	GEL2	23.3704	Wild Type	Columbia (Col-0)	GEL1,GEL2	23.4672	0.0634804	-0.0968662
AT1G63770	prr7-3 ppr9-1	Columbia (Col-0)	EN	GEL1	22.9686	Wild Type	Columbia (Col-0)	GEL1,GEL2	23.4672	0.0634804	-0.498601
AT1G63770	prr7-3 ppr9-1	Columbia (Col-0)	ED	GEL2	23.0056	Wild Type	Columbia (Col-0)	GEL1,GEL2	23.4672	0.0634804	-0.461645
AT1G63770	prr7-3 ppr9-1	Columbia (Col-0)	ED	GEL2	23.2645	Wild Type	Columbia (Col-0)	GEL1,GEL2	23.4672	0.0634804	-0.20274
AT1G63770	prr7-3 ppr9-1	Columbia (Col-0)	ED	GEL2	23.0315	Wild Type	Columbia (Col-0)	GEL1,GEL2	23.4672	0.0634804	-0.435714
AT1G63770	gi-201	Columbia (Col-0)	EN	GEL1	23.3337	Wild Type	Columbia (Col-0)	GEL1,GEL2	23.4672	0.0634804	-0.133487
AT1G63770	gi-201	Columbia (Col-0)	EN	GEL1	23.415	Wild Type	Columbia (Col-0)	GEL1,GEL2	23.4672	0.0634804	-0.0522821
AT1G63770	gi-201	Columbia (Col-0)	EN	GEL1	23.3094	Wild Type	Columbia (Col-0)	GEL1,GEL2	23.4672	0.0634804	-0.157839
AT1G63770	gi-201	Columbia (Col-0)	ED	GEL2	23.3597	Wild Type	Columbia (Col-0)	GEL1,GEL2	23.4672	0.0634804	-0.107536
AT1G63770	gi-201	Columbia (Col-0)	ED	GEL2	23.3365	Wild Type	Columbia (Col-0)	GEL1,GEL2	23.4672	0.0634804	-0.130763
AT1G63770	gi-201	Columbia (Col-0)	ED	GEL2	23.3941	Wild Type	Columbia (Col-0)	GEL1,GEL2	23.4672	0.0634804	-0.0731032
AT1G63770	toc1-101	Columbia (Col-0)	EN	GEL1	23.5027	Wild Type	Columbia (Col-0)	GEL1,GEL2	23.4672	0.0634804	0.0354195
AT1G63770	toc1-101	Columbia (Col-0)	EN	GEL1	23.5618	Wild Type	Columbia (Col-0)	GEL1,GEL2	23.4672	0.0634804	0.0945712
AT1G63770	toc1-101	Columbia (Col-0)	EN	GEL1	23.4667	Wild Type	Columbia (Col-0)	GEL1,GEL2	23.4672	0.0634804	-0.000515771
AT1G63770	toc1-101	Columbia (Col-0)	ED	GEL2	23.3759	Wild Type	Columbia (Col-0)	GEL1,GEL2	23.4672	0.0634804	-0.0913057
AT1G63770	toc1-101	Columbia (Col-0)	ED	GEL2	23.2948	Wild Type	Columbia (Col-0)	GEL1,GEL2	23.4672	0.0634804	-0.172439
AT1G63770	toc1-101	Columbia (Col-0)	ED	GEL2	23.3914	Wild Type	Columbia (Col-0)	GEL1,GEL2	23.4672	0.0634804	-0.0758665
AT1G63770	Wild Type	Wasilewski (WS)	EN	GEL1	23.3625	Wild Type	Columbia (Col-0)	GEL1,GEL2	23.4672	0.0634804	-0.104752
AT1G63770	Wild Type	Wasilewski (WS)	EN	GEL1	23.3628	Wild Type	Columbia (Col-0)	GEL1,GEL2	23.4672	0.0634804	-0.104416
AT1G63770	Wild Type	Wasilewski (WS)	EN	GEL1	23.5877	Wild Type	Columbia (Col-0)	GEL1,GEL2	23.4672	0.0634804	0.120496
AT1G63770	Wild Type	Wasilewski (WS)	ED	GEL2	23.2893	Wild Type	Columbia (Col-0)	GEL1,GEL2	23.4672	0.0634804	-0.17797
AT1G63770	Wild Type	Wasilewski (WS)	ED	GEL2	23.3857	Wild Type	Columbia (Col-0)	GEL1,GEL2	23.4672	0.0634804	-0.0815613
AT1G63770	Wild Type	Wasilewski (WS)	ED	GEL2	23.2449	Wild Type	Columbia (Col-0)	GEL1,GEL2	23.4672	0.0634804	-0.222359
AT1G63770	lhy-21 cca1-11	Wasilewski (WS)	EN	GEL1	23.5294	Wild Type	Columbia (Col-0)	GEL1,GEL2	23.4672	0.0634804	0.0621559
AT1G63770	lhy-21 cca1-11	Wasilewski (WS)	EN	GEL1	23.5122	Wild Type	Columbia (Col-0)	GEL1,GEL2	23.4672	0.0634804	0.0449191
AT1G63770	lhy-21 cca1-11	Wasilewski (WS)	EN	GEL1	23.3946	Wild Type	Columbia (Col-0)	GEL1,GEL2	23.4672	0.0634804	-0.0726257
AT1G63770	lhy-21 cca1-11	Wasilewski (WS)	ED	GEL2	23.4287	Wild Type	Columbia (Col-0)	GEL1,GEL2	23.4672	0.0634804	-0.0385025
AT1G63770	lhy-21 cca1-11	Wasilewski (WS)	ED	GEL2	23.4906	Wild Type	Columbia (Col-0)	GEL1,GEL2	23.4672	0.0634804	0.0233729
AT1G63770	lhy-21 cca1-11	Wasilewski (WS)	ED	GEL2	23.0112	Wild Type	Columbia (Col-0)	GEL1,GEL2	23.4672	0.0634804	-0.455991
AT1G78900	Wild Type	Columbia (Col-0)	EN	GEL1	25.8252	Wild Type	Columbia (Col-0)	GEL2,GEL1	26.0081	0.00141154	-0.182989
AT1G78900	Wild Type	Columbia (Col-0)	EN	GEL1	25.9312	Wild Type	Columbia (Col-0)	GEL2,GEL1	26.0081	0.00141154	-0.0769462
AT1G78900	Wild Type	Columbia (Col-0)	EN	GEL1	25.8997	Wild Type	Columbia (Col-0)	GEL2,GEL1	26.0081	0.00141154	-0.108434
AT1G78900	Wild Type	Columbia (Col-0)	ED	GEL1	25.9651	Wild Type	Columbia (Col-0)	GEL2,GEL1	26.0081	0.00141154	-0.0430396
AT1G78900	Wild Type	Columbia (Col-0)	ED	GEL2	25.9097	Wild Type	Columbia (Col-0)	GEL2,GEL1	26.0081	0.00141154	-0.0984415
AT1G78900	Wild Type	Columbia (Col-0)	ED	GEL2	25.9741	Wild Type	Columbia (Col-0)	GEL2,GEL1	26.0081	0.00141154	-0.0340384
AT1G78900	prr7-3 ppr9-1	Columbia (Col-0)	EN	GEL1	25.4528	Wild Type	Columbia (Col-0)	GEL2,GEL1	26.0081	0.00141154	-0.555377
AT1G78900	prr7-3 ppr9-1	Columbia (Col-0)	ED	GEL2	25.5349	Wild Type	Columbia (Col-0)	GEL2,GEL1	26.0081	0.00141154	-0.473273
AT1G78900	prr7-3 ppr9-1	Columbia (Col-0)	ED	GEL2	25.9826	Wild Type	Columbia (Col-0)	GEL2,GEL1	26.0081	0.00141154	-0.0255885
AT1G78900	prr7-3 ppr9-1	Columbia (Col-0)	ED	GEL2	25.4881	Wild Type	Columbia (Col-0)	GEL2,GEL1	26.0081	0.00141154	-0.520028
AT1G78900	gi-201	Columbia (Col-0)	EN	GEL1	25.9162	Wild Type	Columbia (Col-0)	GEL2,GEL1	26.0081	0.00141154	-0.0919793
AT1G78900	gi-201	Columbia (Col-0)	EN	GEL1	25.8962	Wild Type	Columbia (Col-0)	GEL2,GEL1	26.0081	0.00141154	-0.111953
AT1G78900	gi-201	Columbia (Col-0)	EN	GEL1	25.9019	Wild Type	Columbia (Col-0)	GEL2,GEL1	26.0081	0.00141154	-0.10622
AT1G78900	gi-201	Columbia (Col-0)	ED	GEL2	25.9077	Wild Type	Columbia (Col-0)	GEL2,GEL1	26.0081	0.00141154	-0.100439
AT1G78900	gi-201	Columbia (Col-0)	ED	GEL2	25.9698	Wild Type	Columbia (Col-0)	GEL2,GEL1	26.0081	0.00141154	-0.0383542
AT1G78900	gi-201	Columbia (Col-0)	ED	GEL2	26.037	Wild Type	Columbia (Col-0)	GEL2,GEL1	26.0081	0.00141154	0.028847
AT1G78900	toc1-101	Columbia (Col-0)	EN	GEL1	25.9935	Wild Type	Columbia (Col-0)	GEL2,GEL1	26.0081	0.00141154	-0.0146925
AT1G78900	toc1-101	Columbia (Col-0)	EN	GEL1	26.0633	Wild Type	Columbia (Col-0)	GEL2,GEL1	26.0081	0.00141154	0.055182
AT1G78900	toc1-101	Columbia (Col-0)	EN	GEL1	25.9677	Wild Type	Columbia (Col-0)	GEL2,GEL1	26.0081	0.00141154	-0.040437
AT1G78900	toc1-101	Columbia (Col-0)	ED	GEL2	25.8793	Wild Type	Columbia (Col-0)	GEL2,GEL1	26.0081	0.00141154	-0.128886
AT1G78900	toc1-101	Columbia (Col-0)	ED	GEL2	25.9716	Wild Type	Columbia (Col-0)	GEL2,GEL1	26.0081	0.00141154	-0.0365702
AT1G78900	toc1-101	Columbia (Col-0)	ED	GEL2	25.8919	Wild Type	Columbia (Col-0)	GEL2,GEL1	26.0081	0.00141154	-0.116226
AT1G78900	Wild Type	Wasilewski (WS)	EN	GEL1	25.7487	Wild Type	Columbia (Col-0)	GEL2,GEL1	26.0081	0.00141154	-0.259424
AT1G78900	Wild Type	Wasilewski (WS)	EN	GEL1	25.7695	Wild Type	Columbia (Col-0)	GEL2,GEL1	26.0081	0.00141154	-0.238607
AT1G78900	Wild Type	Wasilewski (WS)	EN	GEL1	25.9753	Wild Type	Columbia (Col-0)	GEL2,GEL1	26.0081	0.00141154	-0.0328144
AT1G78900	Wild Type	Wasilewski (WS)	ED	GEL2	25.8371	Wild Type	Columbia (Col-0)	GEL2,GEL1	26.0081	0.00141154	-0.171025
AT1G78900	Wild Type	Wasilewski (WS)	ED	GEL2	25.9396	Wild Type	Columbia (Col-0)	GEL2,GEL1	26.0081	0.00141154	-0.0685354
AT1G78900	Wild Type	Wasilewski (WS)	ED	GEL2	25.6513	Wild Type	Columbia (Col-0)	GEL2,GEL1	26.0081	0.00141154	-0.356817
AT1G78900	lhy-21 cca1-11	Wasilewski (WS)	EN	GEL1	25.8476	Wild Type	Columbia (Col-0)	GEL2,GEL1	26.0081	0.00141154	-0.160595
AT1G78900	lhy-21 cca1-11	Wasilewski (WS)	EN	GEL1	25.719	Wild Type	Columbia (Col-0)	GEL2,GEL1	26.0081	0.00141154	-0.289136
AT1G78900	lhy-21 cca1-11	Wasilewski (WS)	EN	GEL1	25.5715	Wild Type	Columbia (Col-0)	GEL2,GEL1	26.0081	0.00141154	-0.436667
AT1G78900	lhy-21 cca1-11	Wasilewski (WS)	ED	GEL2	25.9559	Wild Type	Columbia (Col-0)	GEL2,GEL1	26.0081	0.00141154	-0.052233
AT1G78900	lhy-21 cca1-11	Wasilewski (WS)	ED	GEL2	25.9819	Wild Type	Columbia (Col-0)	GEL2,GEL1	26.0081	0.00141154	-0.026235
AT1G78900	lhy-21 cca1-11	Wasilewski (WS)	ED	GEL2	25.5881	Wild Type	Columbia (Col-0)	GEL2,GEL1	26.0081	0.00141154	-0.420047
AT2G42600	Wild Type	Columbia (Col-0)	EN	GEL1	24.5622	Wild Type	Columbia (Col-0)	GEL1,GEL2	24.5038	0.0702252	0.0583901
AT2G42600	Wild Type	Columbia (Col-0)	EN	GEL1	24.5597	Wild Type	Columbia (Col-0)	GEL1,GEL2	24.5038	0.0702252	0.0558919
AT2G42600	Wild Type	Columbia (Col-0)	EN	GEL1	24.4927	Wild Type	Columbia (Col-0)	GEL1,GEL2	24.5038	0.0702252	-0.0110955
AT2G42600	Wild Type	Columbia (Col-0)	ED	GEL1	24.3625	Wild Type	Columbia (Col-0)	GEL1,GEL2	24.5038	0.0702252	-0.141299
AT2G42600	Wild Type	Columbia (Col-0)	ED	GEL2	24.2967	Wild Type	Columbia (Col-0)	GEL1,GEL2	24.5038	0.0702252	-0.207085
AT2G42600	Wild Type	Columbia (Col-0)	ED	GEL2	24.2717	Wild Type	Columbia (Col-0)	GEL1,GEL2	24.5038	0.0702252	-0.232153
AT2G42600	prr7-3 ppr9-1	Columbia (Col-0)	EN	GEL1	24.1007	Wild Type	Columbia (Col-0)	GEL1,GEL2	24.5038	0.0702252	-0.403115
AT2G42600	prr7-3 ppr9-1	Columbia (Col-0)	ED	GEL2	24.1271	Wild Type	Columbia (Col-0)	GEL1,GEL2	24.5038	0.0702252	-0.376754
AT2G42600	prr7-3 ppr9-1	Columbia (Col-0)	ED	GEL2	24.3984	Wild Type	Columbia (Col-0)	GEL1,GEL2	24.5038	0.0702252	-0.105415
AT2G42600	prr7-3 ppr9-1	Columbia (Col-0)	ED	GEL2	24.141	Wild Type	Columbia (Col-0)	GEL1,GEL2	24.5038	0.0702252	-0.362824
AT2G42600	gi-201	Columbia (Col-0)	EN	GEL1	24.3221	Wild Type	Columbia (Col-0)	GEL1,GEL2	24.5038	0.0702252	-0.181751
AT2G42600	gi-201	Columbia (Col-0)	EN	GEL1	24.3686	Wild Type	Columbia (Col-0)	GEL1,GEL2	24.5038	0.0702252	-0.135178
AT2G42600	gi-201	Columbia (Col-0)	EN	GEL1	24.2579	Wild Type	Columbia (Col-0)	GEL1,GEL2	24.5038	0.0702252	-0.245886
AT2G42600	gi-201	Columbia (Col-0)	ED	GEL2	24.367	Wild Type	Columbia (Col-0)	GEL1,GEL2	24.5038	0.0702252	-0.136851
AT2G42600	gi-201	Columbia (Col-0)	ED	GEL2	24.2715	Wild Type	Columbia (Col-0)	GEL1,GEL2	24.5038	0.0702252	-0.232296
AT2G42600	gi-201	Columbia (Col-0)	ED	GEL2	24.3592	Wild Type	Columbia (Col-0)	GEL1,GEL2	24.5038	0.0702252	-0.144638
AT2G42600	toc1-101	Columbia (Col-0)	EN	GEL1	24.3411	Wild Type	Columbia (Col-0)	GEL1,GEL2	24.5038	0.0702252	-0.162704
AT2G42600	toc1-101	Columbia (Col-0)	EN	GEL1	24.4279	Wild Type	Columbia (Col-0)	GEL1,GEL2	24.5038	0.0702252	-0.0759049
AT2G42600	toc1-101	Columbia (Col-0)	EN	GEL1	24.3503	Wild Type	Columbia (Col-0)	GEL1,GEL2	24.5038	0.0702252	-0.153548
AT2G42600	toc1-101	Columbia (Col-0)	ED	GEL2	24.3486	Wild Type	Columbia (Col-0)	GEL1,GEL2	24.5038	0.0702252	-0.155189
AT2G42600	toc1-101	Columbia (Col-0)	ED	GEL2	24.2234	Wild Type	Columbia (Col-0)	GEL1,GEL2	24.5038	0.0702252	-0.280419
AT2G42600	toc1-101	Columbia (Col-0)	ED	GEL2	24.3872	Wild Type	Columbia (Col-0)	GEL1,GEL2	24.5038	0.0702252	-0.116557
AT2G42600	Wild Type	Wasilewski (WS)	EN	GEL1	24.497	Wild Type	Columbia (Col-0)	GEL1,GEL2	24.5038	0.0702252	-0.00684964
AT2G42600	Wild Type	Wasilewski (WS)	EN	GEL1	24.4169	Wild Type	Columbia (Col-0)	GEL1,GEL2	24.5038	0.0702252	-0.086872
AT2G42600	Wild Type	Wasilewski (WS)	EN	GEL1	24.6585	Wild Type	Columbia (Col-0)	GEL1,GEL2	24.5038	0.0702252	0.154719
AT2G42600	Wild Type	Wasilewski (WS)	ED	GEL2	24.3854	Wild Type	Columbia (Col-0)	GEL1,GEL2	24.5038	0.0702252	-0.118446
AT2G42600	Wild Type	Wasilewski (WS)	ED	GEL2	24.2977	Wild Type	Columbia (Col-0)	GEL1,GEL2	24.5038	0.0702252	-0.206124
AT2G42600	Wild Type	Wasilewski (WS)	ED	GEL2	24.2833	Wild Type	Columbia (Col-0)	GEL1,GEL2	24.5038	0.0702252	-0.220486
AT2G42600	lhy-21 cca1-11	Wasilewski (WS)	EN	GEL1	24.6915	Wild Type	Columbia (Col-0)	GEL1,GEL2	24.5038	0.0702252	0.18774
AT2G42600	lhy-21 cca1-11	Wasilewski (WS)	EN	GEL1	24.6203	Wild Type	Columbia (Col-0)	GEL1,GEL2	24.5038	0.0702252	0.116457
AT2G42600	lhy-21 cca1-11	Wasilewski (WS)	EN	GEL1	24.5083	Wild Type	Columbia (Col-0)	GEL1,GEL2	24.5038	0.0702252	0.00450812
AT2G42600	lhy-21 cca1-11	Wasilewski (WS)	ED	GEL2	24.5551	Wild Type	Columbia (Col-0)	GEL1,GEL2	24.5038	0.0702252	0.0512607
AT2G42600	lhy-21 cca1-11	Wasilewski (WS)	ED	GEL2	24.6372	Wild Type	Columbia (Col-0)	GEL1,GEL2	24.5038	0.0702252	0.133376
AT2G42600	lhy-21 cca1-11	Wasilewski (WS)	ED	GEL2	24.2705	Wild Type	Columbia (Col-0)	GEL1,GEL2	24.5038	0.0702252	-0.233289
AT1G56070	Wild Type	Columbia (Col-0)	EN	GEL1	26.0332	Wild Type	Columbia (Col-0)	GEL1,GEL2	25.966	0.00722156	0.0672129
AT1G56070	Wild Type	Columbia (Col-0)	EN	GEL1	25.9968	Wild Type	Columbia (Col-0)	GEL1,GEL2	25.966	0.00722156	0.0308851
AT1G56070	Wild Type	Columbia (Col-0)	EN	GEL1	26.1224	Wild Type	Columbia (Col-0)	GEL1,GEL2	25.966	0.00722156	0.156404
AT1G56070	Wild Type	Columbia (Col-0)	ED	GEL1	25.9313	Wild Type	Columbia (Col-0)	GEL1,GEL2	25.966	0.00722156	-0.0346623
AT1G56070	Wild Type	Columbia (Col-0)	ED	GEL2	25.9905	Wild Type	Columbia (Col-0)	GEL1,GEL2	25.966	0.00722156	0.0245231
AT1G56070	Wild Type	Columbia (Col-0)	ED	GEL2	25.9629	Wild Type	Columbia (Col-0)	GEL1,GEL2	25.966	0.00722156	-0.00304979
AT1G56070	prr7-3 ppr9-1	Columbia (Col-0)	EN	GEL1	25.6719	Wild Type	Columbia (Col-0)	GEL1,GEL2	25.966	0.00722156	-0.294061
AT1G56070	prr7-3 ppr9-1	Columbia (Col-0)	ED	GEL2	25.8085	Wild Type	Columbia (Col-0)	GEL1,GEL2	25.966	0.00722156	-0.15742
AT1G56070	prr7-3 ppr9-1	Columbia (Col-0)	ED	GEL2	26.0541	Wild Type	Columbia (Col-0)	GEL1,GEL2	25.966	0.00722156	0.0881055
AT1G56070	prr7-3 ppr9-1	Columbia (Col-0)	ED	GEL2	25.7701	Wild Type	Columbia (Col-0)	GEL1,GEL2	25.966	0.00722156	-0.1959
AT1G56070	gi-201	Columbia (Col-0)	EN	GEL1	25.9573	Wild Type	Columbia (Col-0)	GEL1,GEL2	25.966	0.00722156	-0.00862949
AT1G56070	gi-201	Columbia (Col-0)	EN	GEL1	25.9925	Wild Type	Columbia (Col-0)	GEL1,GEL2	25.966	0.00722156	0.0265461
AT1G56070	gi-201	Columbia (Col-0)	EN	GEL1	25.8817	Wild Type	Columbia (Col-0)	GEL1,GEL2	25.966	0.00722156	-0.0842476
AT1G56070	gi-201	Columbia (Col-0)	ED	GEL2	26.0578	Wild Type	Columbia (Col-0)	GEL1,GEL2	25.966	0.00722156	0.0918186
AT1G56070	gi-201	Columbia (Col-0)	ED	GEL2	26.0334	Wild Type	Columbia (Col-0)	GEL1,GEL2	25.966	0.00722156	0.0674114
AT1G56070	gi-201	Columbia (Col-0)	ED	GEL2	25.9835	Wild Type	Columbia (Col-0)	GEL1,GEL2	25.966	0.00722156	0.0175808
AT1G56070	toc1-101	Columbia (Col-0)	EN	GEL1	26.0029	Wild Type	Columbia (Col-0)	GEL1,GEL2	25.966	0.00722156	0.0369361
AT1G56070	toc1-101	Columbia (Col-0)	EN	GEL1	26.062	Wild Type	Columbia (Col-0)	GEL1,GEL2	25.966	0.00722156	0.0960277
AT1G56070	toc1-101	Columbia (Col-0)	EN	GEL1	25.9834	Wild Type	Columbia (Col-0)	GEL1,GEL2	25.966	0.00722156	0.0174463
AT1G56070	toc1-101	Columbia (Col-0)	ED	GEL2	26.0865	Wild Type	Columbia (Col-0)	GEL1,GEL2	25.966	0.00722156	0.120592
AT1G56070	toc1-101	Columbia (Col-0)	ED	GEL2	25.9507	Wild Type	Columbia (Col-0)	GEL1,GEL2	25.966	0.00722156	-0.0152626
AT1G56070	toc1-101	Columbia (Col-0)	ED	GEL2	26.007	Wild Type	Columbia (Col-0)	GEL1,GEL2	25.966	0.00722156	0.0410925
AT1G56070	Wild Type	Wasilewski (WS)	EN	GEL1	26.1201	Wild Type	Columbia (Col-0)	GEL1,GEL2	25.966	0.00722156	0.15412
AT1G56070	Wild Type	Wasilewski (WS)	EN	GEL1	26.1369	Wild Type	Columbia (Col-0)	GEL1,GEL2	25.966	0.00722156	0.17092
AT1G56070	Wild Type	Wasilewski (WS)	EN	GEL1	26.2225	Wild Type	Columbia (Col-0)	GEL1,GEL2	25.966	0.00722156	0.256561
AT1G56070	Wild Type	Wasilewski (WS)	ED	GEL2	26.0671	Wild Type	Columbia (Col-0)	GEL1,GEL2	25.966	0.00722156	0.101134
AT1G56070	Wild Type	Wasilewski (WS)	ED	GEL2	26.1333	Wild Type	Columbia (Col-0)	GEL1,GEL2	25.966	0.00722156	0.167334
AT1G56070	Wild Type	Wasilewski (WS)	ED	GEL2	26.0444	Wild Type	Columbia (Col-0)	GEL1,GEL2	25.966	0.00722156	0.0784605
AT1G56070	lhy-21 cca1-11	Wasilewski (WS)	EN	GEL1	26.0892	Wild Type	Columbia (Col-0)	GEL1,GEL2	25.966	0.00722156	0.123218
AT1G56070	lhy-21 cca1-11	Wasilewski (WS)	EN	GEL1	26.0713	Wild Type	Columbia (Col-0)	GEL1,GEL2	25.966	0.00722156	0.105359
AT1G56070	lhy-21 cca1-11	Wasilewski (WS)	EN	GEL1	26.0359	Wild Type	Columbia (Col-0)	GEL1,GEL2	25.966	0.00722156	0.0699169
AT1G56070	lhy-21 cca1-11	Wasilewski (WS)	ED	GEL2	26.1055	Wild Type	Columbia (Col-0)	GEL1,GEL2	25.966	0.00722156	0.139533
AT1G56070	lhy-21 cca1-11	Wasilewski (WS)	ED	GEL2	26.1572	Wild Type	Columbia (Col-0)	GEL1,GEL2	25.966	0.00722156	0.19122
AT1G56070	lhy-21 cca1-11	Wasilewski (WS)	ED	GEL2	25.7888	Wild Type	Columbia (Col-0)	GEL1,GEL2	25.966	0.00722156	-0.177162
AT4G20850	Wild Type	Columbia (Col-0)	EN	GEL1	22.6138	Wild Type	Columbia (Col-0)	GEL2,GEL1	22.6597	0.00531447	-0.0458415
AT4G20850	Wild Type	Columbia (Col-0)	EN	GEL1	22.548	Wild Type	Columbia (Col-0)	GEL2,GEL1	22.6597	0.00531447	-0.111632
AT4G20850	Wild Type	Columbia (Col-0)	EN	GEL1	22.6119	Wild Type	Columbia (Col-0)	GEL2,GEL1	22.6597	0.00531447	-0.0477911
AT4G20850	Wild Type	Columbia (Col-0)	ED	GEL1	22.5687	Wild Type	Columbia (Col-0)	GEL2,GEL1	22.6597	0.00531447	-0.0909344
AT4G20850	Wild Type	Columbia (Col-0)	ED	GEL2	22.6128	Wild Type	Columbia (Col-0)	GEL2,GEL1	22.6597	0.00531447	-0.046921
AT4G20850	Wild Type	Columbia (Col-0)	ED	GEL2	22.5933	Wild Type	Columbia (Col-0)	GEL2,GEL1	22.6597	0.00531447	-0.0663644
AT4G20850	prr7-3 ppr9-1	Columbia (Col-0)	EN	GEL1	22.0836	Wild Type	Columbia (Col-0)	GEL2,GEL1	22.6597	0.00531447	-0.576048
AT4G20850	prr7-3 ppr9-1	Columbia (Col-0)	ED	GEL2	22.2508	Wild Type	Columbia (Col-0)	GEL2,GEL1	22.6597	0.00531447	-0.408862
AT4G20850	prr7-3 ppr9-1	Columbia (Col-0)	ED	GEL2	22.5995	Wild Type	Columbia (Col-0)	GEL2,GEL1	22.6597	0.00531447	-0.0601958
AT4G20850	prr7-3 ppr9-1	Columbia (Col-0)	ED	GEL2	22.2819	Wild Type	Columbia (Col-0)	GEL2,GEL1	22.6597	0.00531447	-0.377805
AT4G20850	gi-201	Columbia (Col-0)	EN	GEL1	22.4928	Wild Type	Columbia (Col-0)	GEL2,GEL1	22.6597	0.00531447	-0.1669
AT4G20850	gi-201	Columbia (Col-0)	EN	GEL1	22.5156	Wild Type	Columbia (Col-0)	GEL2,GEL1	22.6597	0.00531447	-0.144061
AT4G20850	gi-201	Columbia (Col-0)	EN	GEL1	22.4323	Wild Type	Columbia (Col-0)	GEL2,GEL1	22.6597	0.00531447	-0.227408
AT4G20850	gi-201	Columbia (Col-0)	ED	GEL2	22.635	Wild Type	Columbia (Col-0)	GEL2,GEL1	22.6597	0.00531447	-0.0246727
AT4G20850	gi-201	Columbia (Col-0)	ED	GEL2	22.5947	Wild Type	Columbia (Col-0)	GEL2,GEL1	22.6597	0.00531447	-0.0649534
AT4G20850	gi-201	Columbia (Col-0)	ED	GEL2	22.7545	Wild Type	Columbia (Col-0)	GEL2,GEL1	22.6597	0.00531447	0.0948666
AT4G20850	toc1-101	Columbia (Col-0)	EN	GEL1	22.4573	Wild Type	Columbia (Col-0)	GEL2,GEL1	22.6597	0.00531447	-0.202342
AT4G20850	toc1-101	Columbia (Col-0)	EN	GEL1	22.5567	Wild Type	Columbia (Col-0)	GEL2,GEL1	22.6597	0.00531447	-0.102952
AT4G20850	toc1-101	Columbia (Col-0)	EN	GEL1	22.5367	Wild Type	Columbia (Col-0)	GEL2,GEL1	22.6597	0.00531447	-0.122985
AT4G20850	toc1-101	Columbia (Col-0)	ED	GEL2	22.5485	Wild Type	Columbia (Col-0)	GEL2,GEL1	22.6597	0.00531447	-0.111143
AT4G20850	toc1-101	Columbia (Col-0)	ED	GEL2	22.6203	Wild Type	Columbia (Col-0)	GEL2,GEL1	22.6597	0.00531447	-0.0393598
AT4G20850	toc1-101	Columbia (Col-0)	ED	GEL2	22.5709	Wild Type	Columbia (Col-0)	GEL2,GEL1	22.6597	0.00531447	-0.0887377
AT4G20850	Wild Type	Wasilewski (WS)	EN	GEL1	22.4203	Wild Type	Columbia (Col-0)	GEL2,GEL1	22.6597	0.00531447	-0.239347
AT4G20850	Wild Type	Wasilewski (WS)	EN	GEL1	22.3755	Wild Type	Columbia (Col-0)	GEL2,GEL1	22.6597	0.00531447	-0.284216
AT4G20850	Wild Type	Wasilewski (WS)	EN	GEL1	22.6816	Wild Type	Columbia (Col-0)	GEL2,GEL1	22.6597	0.00531447	0.0218856
AT4G20850	Wild Type	Wasilewski (WS)	ED	GEL2	22.514	Wild Type	Columbia (Col-0)	GEL2,GEL1	22.6597	0.00531447	-0.145633
AT4G20850	Wild Type	Wasilewski (WS)	ED	GEL2	22.6578	Wild Type	Columbia (Col-0)	GEL2,GEL1	22.6597	0.00531447	-0.00187173
AT4G20850	Wild Type	Wasilewski (WS)	ED	GEL2	22.5496	Wild Type	Columbia (Col-0)	GEL2,GEL1	22.6597	0.00531447	-0.110126
AT4G20850	lhy-21 cca1-11	Wasilewski (WS)	EN	GEL1	22.4137	Wild Type	Columbia (Col-0)	GEL2,GEL1	22.6597	0.00531447	-0.246012
AT4G20850	lhy-21 cca1-11	Wasilewski (WS)	EN	GEL1	22.3939	Wild Type	Columbia (Col-0)	GEL2,GEL1	22.6597	0.00531447	-0.265736
AT4G20850	lhy-21 cca1-11	Wasilewski (WS)	EN	GEL1	22.2864	Wild Type	Columbia (Col-0)	GEL2,GEL1	22.6597	0.00531447	-0.373315
AT4G20850	lhy-21 cca1-11	Wasilewski (WS)	ED	GEL2	22.5575	Wild Type	Columbia (Col-0)	GEL2,GEL1	22.6597	0.00531447	-0.10221
AT4G20850	lhy-21 cca1-11	Wasilewski (WS)	ED	GEL2	22.6	Wild Type	Columbia (Col-0)	GEL2,GEL1	22.6597	0.00531447	-0.0597202
AT4G20850	lhy-21 cca1-11	Wasilewski (WS)	ED	GEL2	22.2961	Wild Type	Columbia (Col-0)	GEL2,GEL1	22.6597	0.00531447	-0.363616
AT3G29320	Wild Type	Columbia (Col-0)	EN	GEL1	23.3438	Wild Type	Columbia (Col-0)	GEL2,GEL1	23.1973	0.0183236	0.146525
AT3G29320	Wild Type	Columbia (Col-0)	EN	GEL1	23.3003	Wild Type	Columbia (Col-0)	GEL2,GEL1	23.1973	0.0183236	0.102972
AT3G29320	Wild Type	Columbia (Col-0)	EN	GEL1	23.5917	Wild Type	Columbia (Col-0)	GEL2,GEL1	23.1973	0.0183236	0.39441
AT3G29320	Wild Type	Columbia (Col-0)	ED	GEL1	23.4306	Wild Type	Columbia (Col-0)	GEL2,GEL1	23.1973	0.0183236	0.233305
AT3G29320	Wild Type	Columbia (Col-0)	ED	GEL2	23.4468	Wild Type	Columbia (Col-0)	GEL2,GEL1	23.1973	0.0183236	0.249522
AT3G29320	Wild Type	Columbia (Col-0)	ED	GEL2	23.3688	Wild Type	Columbia (Col-0)	GEL2,GEL1	23.1973	0.0183236	0.171459
AT3G29320	prr7-3 ppr9-1	Columbia (Col-0)	EN	GEL1	22.8757	Wild Type	Columbia (Col-0)	GEL2,GEL1	23.1973	0.0183236	-0.321557
AT3G29320	prr7-3 ppr9-1	Columbia (Col-0)	ED	GEL2	22.9511	Wild Type	Columbia (Col-0)	GEL2,GEL1	23.1973	0.0183236	-0.246162
AT3G29320	prr7-3 ppr9-1	Columbia (Col-0)	ED	GEL2	23.3633	Wild Type	Columbia (Col-0)	GEL2,GEL1	23.1973	0.0183236	0.165957
AT3G29320	prr7-3 ppr9-1	Columbia (Col-0)	ED	GEL2	23.0456	Wild Type	Columbia (Col-0)	GEL2,GEL1	23.1973	0.0183236	-0.151695
AT3G29320	gi-201	Columbia (Col-0)	EN	GEL1	23.354	Wild Type	Columbia (Col-0)	GEL2,GEL1	23.1973	0.0183236	0.156738
AT3G29320	gi-201	Columbia (Col-0)	EN	GEL1	23.4333	Wild Type	Columbia (Col-0)	GEL2,GEL1	23.1973	0.0183236	0.235977
AT3G29320	gi-201	Columbia (Col-0)	EN	GEL1	23.3139	Wild Type	Columbia (Col-0)	GEL2,GEL1	23.1973	0.0183236	0.116652
AT3G29320	gi-201	Columbia (Col-0)	ED	GEL2	23.6102	Wild Type	Columbia (Col-0)	GEL2,GEL1	23.1973	0.0183236	0.412924
AT3G29320	gi-201	Columbia (Col-0)	ED	GEL2	23.4599	Wild Type	Columbia (Col-0)	GEL2,GEL1	23.1973	0.0183236	0.262651
AT3G29320	gi-201	Columbia (Col-0)	ED	GEL2	23.6175	Wild Type	Columbia (Col-0)	GEL2,GEL1	23.1973	0.0183236	0.420171
AT3G29320	toc1-101	Columbia (Col-0)	EN	GEL1	23.2318	Wild Type	Columbia (Col-0)	GEL2,GEL1	23.1973	0.0183236	0.0345031
AT3G29320	toc1-101	Columbia (Col-0)	EN	GEL1	23.1986	Wild Type	Columbia (Col-0)	GEL2,GEL1	23.1973	0.0183236	0.00130964
AT3G29320	toc1-101	Columbia (Col-0)	EN	GEL1	23.193	Wild Type	Columbia (Col-0)	GEL2,GEL1	23.1973	0.0183236	-0.0042872
AT3G29320	toc1-101	Columbia (Col-0)	ED	GEL2	23.3722	Wild Type	Columbia (Col-0)	GEL2,GEL1	23.1973	0.0183236	0.174883
AT3G29320	toc1-101	Columbia (Col-0)	ED	GEL2	23.3025	Wild Type	Columbia (Col-0)	GEL2,GEL1	23.1973	0.0183236	0.1052
AT3G29320	toc1-101	Columbia (Col-0)	ED	GEL2	23.517	Wild Type	Columbia (Col-0)	GEL2,GEL1	23.1973	0.0183236	0.319719
AT3G29320	Wild Type	Wasilewski (WS)	EN	GEL1	23.3542	Wild Type	Columbia (Col-0)	GEL2,GEL1	23.1973	0.0183236	0.156881
AT3G29320	Wild Type	Wasilewski (WS)	EN	GEL1	23.3608	Wild Type	Columbia (Col-0)	GEL2,GEL1	23.1973	0.0183236	0.163536
AT3G29320	Wild Type	Wasilewski (WS)	EN	GEL1	23.8128	Wild Type	Columbia (Col-0)	GEL2,GEL1	23.1973	0.0183236	0.615512
AT3G29320	Wild Type	Wasilewski (WS)	ED	GEL2	23.4935	Wild Type	Columbia (Col-0)	GEL2,GEL1	23.1973	0.0183236	0.296231
AT3G29320	Wild Type	Wasilewski (WS)	ED	GEL2	23.56	Wild Type	Columbia (Col-0)	GEL2,GEL1	23.1973	0.0183236	0.362716
AT3G29320	Wild Type	Wasilewski (WS)	ED	GEL2	23.6655	Wild Type	Columbia (Col-0)	GEL2,GEL1	23.1973	0.0183236	0.468191
AT3G29320	lhy-21 cca1-11	Wasilewski (WS)	EN	GEL1	23.3569	Wild Type	Columbia (Col-0)	GEL2,GEL1	23.1973	0.0183236	0.159637
AT3G29320	lhy-21 cca1-11	Wasilewski (WS)	EN	GEL1	23.3102	Wild Type	Columbia (Col-0)	GEL2,GEL1	23.1973	0.0183236	0.11286
AT3G29320	lhy-21 cca1-11	Wasilewski (WS)	EN	GEL1	23.2933	Wild Type	Columbia (Col-0)	GEL2,GEL1	23.1973	0.0183236	0.0959558
AT3G29320	lhy-21 cca1-11	Wasilewski (WS)	ED	GEL2	23.3427	Wild Type	Columbia (Col-0)	GEL2,GEL1	23.1973	0.0183236	0.145402
AT3G29320	lhy-21 cca1-11	Wasilewski (WS)	ED	GEL2	23.4701	Wild Type	Columbia (Col-0)	GEL2,GEL1	23.1973	0.0183236	0.272835
AT3G29320	lhy-21 cca1-11	Wasilewski (WS)	ED	GEL2	22.9523	Wild Type	Columbia (Col-0)	GEL2,GEL1	23.1973	0.0183236	-0.245027
ATCG00480	Wild Type	Columbia (Col-0)	EN	GEL1	28.2535	Wild Type	Columbia (Col-0)	GEL2,GEL1	27.903	0.0539566	0.350479
ATCG00480	Wild Type	Columbia (Col-0)	EN	GEL1	28.1785	Wild Type	Columbia (Col-0)	GEL2,GEL1	27.903	0.0539566	0.275533
ATCG00480	Wild Type	Columbia (Col-0)	EN	GEL1	28.0643	Wild Type	Columbia (Col-0)	GEL2,GEL1	27.903	0.0539566	0.161322
ATCG00480	Wild Type	Columbia (Col-0)	ED	GEL1	28.1135	Wild Type	Columbia (Col-0)	GEL2,GEL1	27.903	0.0539566	0.210485
ATCG00480	Wild Type	Columbia (Col-0)	ED	GEL2	28.1272	Wild Type	Columbia (Col-0)	GEL2,GEL1	27.903	0.0539566	0.22423
ATCG00480	Wild Type	Columbia (Col-0)	ED	GEL2	27.9959	Wild Type	Columbia (Col-0)	GEL2,GEL1	27.903	0.0539566	0.0928621
ATCG00480	prr7-3 ppr9-1	Columbia (Col-0)	EN	GEL1	28.547	Wild Type	Columbia (Col-0)	GEL2,GEL1	27.903	0.0539566	0.643952
ATCG00480	prr7-3 ppr9-1	Columbia (Col-0)	ED	GEL2	28.3855	Wild Type	Columbia (Col-0)	GEL2,GEL1	27.903	0.0539566	0.482476
ATCG00480	prr7-3 ppr9-1	Columbia (Col-0)	ED	GEL2	27.8609	Wild Type	Columbia (Col-0)	GEL2,GEL1	27.903	0.0539566	-0.0421501
ATCG00480	prr7-3 ppr9-1	Columbia (Col-0)	ED	GEL2	28.2427	Wild Type	Columbia (Col-0)	GEL2,GEL1	27.903	0.0539566	0.339723
ATCG00480	gi-201	Columbia (Col-0)	EN	GEL1	28.0578	Wild Type	Columbia (Col-0)	GEL2,GEL1	27.903	0.0539566	0.154817
ATCG00480	gi-201	Columbia (Col-0)	EN	GEL1	27.9583	Wild Type	Columbia (Col-0)	GEL2,GEL1	27.903	0.0539566	0.0553326
ATCG00480	gi-201	Columbia (Col-0)	EN	GEL1	28.0158	Wild Type	Columbia (Col-0)	GEL2,GEL1	27.903	0.0539566	0.112788
ATCG00480	gi-201	Columbia (Col-0)	ED	GEL2	27.9434	Wild Type	Columbia (Col-0)	GEL2,GEL1	27.903	0.0539566	0.040431
ATCG00480	gi-201	Columbia (Col-0)	ED	GEL2	27.906	Wild Type	Columbia (Col-0)	GEL2,GEL1	27.903	0.0539566	0.00300791
ATCG00480	gi-201	Columbia (Col-0)	ED	GEL2	27.9459	Wild Type	Columbia (Col-0)	GEL2,GEL1	27.903	0.0539566	0.0429312
ATCG00480	toc1-101	Columbia (Col-0)	EN	GEL1	27.9373	Wild Type	Columbia (Col-0)	GEL2,GEL1	27.903	0.0539566	0.0343448
ATCG00480	toc1-101	Columbia (Col-0)	EN	GEL1	27.8705	Wild Type	Columbia (Col-0)	GEL2,GEL1	27.903	0.0539566	-0.0325274
ATCG00480	toc1-101	Columbia (Col-0)	EN	GEL1	27.9615	Wild Type	Columbia (Col-0)	GEL2,GEL1	27.903	0.0539566	0.0585128
ATCG00480	toc1-101	Columbia (Col-0)	ED	GEL2	27.9264	Wild Type	Columbia (Col-0)	GEL2,GEL1	27.903	0.0539566	0.0234222
ATCG00480	toc1-101	Columbia (Col-0)	ED	GEL2	28.1089	Wild Type	Columbia (Col-0)	GEL2,GEL1	27.903	0.0539566	0.205905
ATCG00480	toc1-101	Columbia (Col-0)	ED	GEL2	27.9677	Wild Type	Columbia (Col-0)	GEL2,GEL1	27.903	0.0539566	0.0647266
ATCG00480	Wild Type	Wasilewski (WS)	EN	GEL1	28.2194	Wild Type	Columbia (Col-0)	GEL2,GEL1	27.903	0.0539566	0.316378
ATCG00480	Wild Type	Wasilewski (WS)	EN	GEL1	28.2889	Wild Type	Columbia (Col-0)	GEL2,GEL1	27.903	0.0539566	0.385876
ATCG00480	Wild Type	Wasilewski (WS)	EN	GEL1	28.0776	Wild Type	Columbia (Col-0)	GEL2,GEL1	27.903	0.0539566	0.174589
ATCG00480	Wild Type	Wasilewski (WS)	ED	GEL2	28.288	Wild Type	Columbia (Col-0)	GEL2,GEL1	27.903	0.0539566	0.385022
ATCG00480	Wild Type	Wasilewski (WS)	ED	GEL2	28.0837	Wild Type	Columbia (Col-0)	GEL2,GEL1	27.903	0.0539566	0.180684
ATCG00480	Wild Type	Wasilewski (WS)	ED	GEL2	28.3958	Wild Type	Columbia (Col-0)	GEL2,GEL1	27.903	0.0539566	0.492777
ATCG00480	lhy-21 cca1-11	Wasilewski (WS)	EN	GEL1	28.1461	Wild Type	Columbia (Col-0)	GEL2,GEL1	27.903	0.0539566	0.243084
ATCG00480	lhy-21 cca1-11	Wasilewski (WS)	EN	GEL1	28.2629	Wild Type	Columbia (Col-0)	GEL2,GEL1	27.903	0.0539566	0.359944
ATCG00480	lhy-21 cca1-11	Wasilewski (WS)	EN	GEL1	28.6053	Wild Type	Columbia (Col-0)	GEL2,GEL1	27.903	0.0539566	0.702327
ATCG00480	lhy-21 cca1-11	Wasilewski (WS)	ED	GEL2	28.1416	Wild Type	Columbia (Col-0)	GEL2,GEL1	27.903	0.0539566	0.238626
ATCG00480	lhy-21 cca1-11	Wasilewski (WS)	ED	GEL2	28.1557	Wild Type	Columbia (Col-0)	GEL2,GEL1	27.903	0.0539566	0.252725
ATCG00480	lhy-21 cca1-11	Wasilewski (WS)	ED	GEL2	28.5323	Wild Type	Columbia (Col-0)	GEL2,GEL1	27.903	0.0539566	0.629323
AT3G46970	Wild Type	Columbia (Col-0)	EN	GEL1	24.1117	Wild Type	Columbia (Col-0)	GEL1,GEL2	24.026	0.0826257	0.0856685
AT3G46970	Wild Type	Columbia (Col-0)	EN	GEL1	24.101	Wild Type	Columbia (Col-0)	GEL1,GEL2	24.026	0.0826257	0.075002
AT3G46970	Wild Type	Columbia (Col-0)	EN	GEL1	24.1947	Wild Type	Columbia (Col-0)	GEL1,GEL2	24.026	0.0826257	0.168718
AT3G46970	Wild Type	Columbia (Col-0)	ED	GEL1	24.0905	Wild Type	Columbia (Col-0)	GEL1,GEL2	24.026	0.0826257	0.0645412
AT3G46970	Wild Type	Columbia (Col-0)	ED	GEL2	24.1446	Wild Type	Columbia (Col-0)	GEL1,GEL2	24.026	0.0826257	0.118568
AT3G46970	Wild Type	Columbia (Col-0)	ED	GEL2	24.0862	Wild Type	Columbia (Col-0)	GEL1,GEL2	24.026	0.0826257	0.0602023
AT3G46970	prr7-3 ppr9-1	Columbia (Col-0)	EN	GEL1	23.577	Wild Type	Columbia (Col-0)	GEL1,GEL2	24.026	0.0826257	-0.449004
AT3G46970	prr7-3 ppr9-1	Columbia (Col-0)	ED	GEL2	23.6448	Wild Type	Columbia (Col-0)	GEL1,GEL2	24.026	0.0826257	-0.381174
AT3G46970	prr7-3 ppr9-1	Columbia (Col-0)	ED	GEL2	23.8159	Wild Type	Columbia (Col-0)	GEL1,GEL2	24.026	0.0826257	-0.210125
AT3G46970	prr7-3 ppr9-1	Columbia (Col-0)	ED	GEL2	23.6073	Wild Type	Columbia (Col-0)	GEL1,GEL2	24.026	0.0826257	-0.418744
AT3G46970	gi-201	Columbia (Col-0)	EN	GEL1	24.0752	Wild Type	Columbia (Col-0)	GEL1,GEL2	24.026	0.0826257	0.0491696
AT3G46970	gi-201	Columbia (Col-0)	EN	GEL1	24.2014	Wild Type	Columbia (Col-0)	GEL1,GEL2	24.026	0.0826257	0.175353
AT3G46970	gi-201	Columbia (Col-0)	EN	GEL1	24.0238	Wild Type	Columbia (Col-0)	GEL1,GEL2	24.026	0.0826257	-0.00224887
AT3G46970	gi-201	Columbia (Col-0)	ED	GEL2	24.1845	Wild Type	Columbia (Col-0)	GEL1,GEL2	24.026	0.0826257	0.158494
AT3G46970	gi-201	Columbia (Col-0)	ED	GEL2	24.1828	Wild Type	Columbia (Col-0)	GEL1,GEL2	24.026	0.0826257	0.156776
AT3G46970	gi-201	Columbia (Col-0)	ED	GEL2	24.2641	Wild Type	Columbia (Col-0)	GEL1,GEL2	24.026	0.0826257	0.238084
AT3G46970	toc1-101	Columbia (Col-0)	EN	GEL1	24.2219	Wild Type	Columbia (Col-0)	GEL1,GEL2	24.026	0.0826257	0.195904
AT3G46970	toc1-101	Columbia (Col-0)	EN	GEL1	24.2954	Wild Type	Columbia (Col-0)	GEL1,GEL2	24.026	0.0826257	0.269358
AT3G46970	toc1-101	Columbia (Col-0)	EN	GEL1	24.2061	Wild Type	Columbia (Col-0)	GEL1,GEL2	24.026	0.0826257	0.180062
AT3G46970	toc1-101	Columbia (Col-0)	ED	GEL2	24.2782	Wild Type	Columbia (Col-0)	GEL1,GEL2	24.026	0.0826257	0.252193
AT3G46970	toc1-101	Columbia (Col-0)	ED	GEL2	24.1961	Wild Type	Columbia (Col-0)	GEL1,GEL2	24.026	0.0826257	0.170103
AT3G46970	toc1-101	Columbia (Col-0)	ED	GEL2	24.3025	Wild Type	Columbia (Col-0)	GEL1,GEL2	24.026	0.0826257	0.276516
AT3G46970	Wild Type	Wasilewski (WS)	EN	GEL1	23.8599	Wild Type	Columbia (Col-0)	GEL1,GEL2	24.026	0.0826257	-0.166121
AT3G46970	Wild Type	Wasilewski (WS)	EN	GEL1	23.899	Wild Type	Columbia (Col-0)	GEL1,GEL2	24.026	0.0826257	-0.126997
AT3G46970	Wild Type	Wasilewski (WS)	EN	GEL1	24.1603	Wild Type	Columbia (Col-0)	GEL1,GEL2	24.026	0.0826257	0.134268
AT3G46970	Wild Type	Wasilewski (WS)	ED	GEL2	23.9056	Wild Type	Columbia (Col-0)	GEL1,GEL2	24.026	0.0826257	-0.120446
AT3G46970	Wild Type	Wasilewski (WS)	ED	GEL2	24.0148	Wild Type	Columbia (Col-0)	GEL1,GEL2	24.026	0.0826257	-0.0112278
AT3G46970	Wild Type	Wasilewski (WS)	ED	GEL2	23.9378	Wild Type	Columbia (Col-0)	GEL1,GEL2	24.026	0.0826257	-0.0881819
AT3G46970	lhy-21 cca1-11	Wasilewski (WS)	EN	GEL1	24.0259	Wild Type	Columbia (Col-0)	GEL1,GEL2	24.026	0.0826257	-8.21389e-05
AT3G46970	lhy-21 cca1-11	Wasilewski (WS)	EN	GEL1	23.9556	Wild Type	Columbia (Col-0)	GEL1,GEL2	24.026	0.0826257	-0.0703777
AT3G46970	lhy-21 cca1-11	Wasilewski (WS)	EN	GEL1	23.8935	Wild Type	Columbia (Col-0)	GEL1,GEL2	24.026	0.0826257	-0.132488
AT3G46970	lhy-21 cca1-11	Wasilewski (WS)	ED	GEL2	24.0489	Wild Type	Columbia (Col-0)	GEL1,GEL2	24.026	0.0826257	0.0228918
AT3G46970	lhy-21 cca1-11	Wasilewski (WS)	ED	GEL2	24.1649	Wild Type	Columbia (Col-0)	GEL1,GEL2	24.026	0.0826257	0.138911
AT3G46970	lhy-21 cca1-11	Wasilewski (WS)	ED	GEL2	23.8472	Wild Type	Columbia (Col-0)	GEL1,GEL2	24.026	0.0826257	-0.178841
AT1G74260	Wild Type	Columbia (Col-0)	EN	GEL1	22.5342	Wild Type	Columbia (Col-0)	GEL1,GEL2	22.3831	0.0470634	0.151125
AT1G74260	Wild Type	Columbia (Col-0)	EN	GEL1	22.4281	Wild Type	Columbia (Col-0)	GEL1,GEL2	22.3831	0.0470634	0.0449738
AT1G74260	Wild Type	Columbia (Col-0)	EN	GEL1	22.376	Wild Type	Columbia (Col-0)	GEL1,GEL2	22.3831	0.0470634	-0.00710785
AT1G74260	Wild Type	Columbia (Col-0)	ED	GEL1	22.3465	Wild Type	Columbia (Col-0)	GEL1,GEL2	22.3831	0.0470634	-0.0365845
AT1G74260	Wild Type	Columbia (Col-0)	ED	GEL2	22.3467	Wild Type	Columbia (Col-0)	GEL1,GEL2	22.3831	0.0470634	-0.0363378
AT1G74260	Wild Type	Columbia (Col-0)	ED	GEL2	22.3229	Wild Type	Columbia (Col-0)	GEL1,GEL2	22.3831	0.0470634	-0.0602312
AT1G74260	prr7-3 ppr9-1	Columbia (Col-0)	EN	GEL1	21.984	Wild Type	Columbia (Col-0)	GEL1,GEL2	22.3831	0.0470634	-0.399042
AT1G74260	prr7-3 ppr9-1	Columbia (Col-0)	ED	GEL2	21.9885	Wild Type	Columbia (Col-0)	GEL1,GEL2	22.3831	0.0470634	-0.394591
AT1G74260	prr7-3 ppr9-1	Columbia (Col-0)	ED	GEL2	22.3491	Wild Type	Columbia (Col-0)	GEL1,GEL2	22.3831	0.0470634	-0.0339824
AT1G74260	prr7-3 ppr9-1	Columbia (Col-0)	ED	GEL2	21.9778	Wild Type	Columbia (Col-0)	GEL1,GEL2	22.3831	0.0470634	-0.405274
AT1G74260	gi-201	Columbia (Col-0)	EN	GEL1	22.3113	Wild Type	Columbia (Col-0)	GEL1,GEL2	22.3831	0.0470634	-0.0718199
AT1G74260	gi-201	Columbia (Col-0)	EN	GEL1	22.3909	Wild Type	Columbia (Col-0)	GEL1,GEL2	22.3831	0.0470634	0.00778234
AT1G74260	gi-201	Columbia (Col-0)	EN	GEL1	22.2804	Wild Type	Columbia (Col-0)	GEL1,GEL2	22.3831	0.0470634	-0.102682
AT1G74260	gi-201	Columbia (Col-0)	ED	GEL2	22.4195	Wild Type	Columbia (Col-0)	GEL1,GEL2	22.3831	0.0470634	0.0363933
AT1G74260	gi-201	Columbia (Col-0)	ED	GEL2	22.3498	Wild Type	Columbia (Col-0)	GEL1,GEL2	22.3831	0.0470634	-0.0332385
AT1G74260	gi-201	Columbia (Col-0)	ED	GEL2	22.5008	Wild Type	Columbia (Col-0)	GEL1,GEL2	22.3831	0.0470634	0.117762
AT1G74260	toc1-101	Columbia (Col-0)	EN	GEL1	22.4598	Wild Type	Columbia (Col-0)	GEL1,GEL2	22.3831	0.0470634	0.076702
AT1G74260	toc1-101	Columbia (Col-0)	EN	GEL1	22.4788	Wild Type	Columbia (Col-0)	GEL1,GEL2	22.3831	0.0470634	0.0957113
AT1G74260	toc1-101	Columbia (Col-0)	EN	GEL1	22.3722	Wild Type	Columbia (Col-0)	GEL1,GEL2	22.3831	0.0470634	-0.0109078
AT1G74260	toc1-101	Columbia (Col-0)	ED	GEL2	22.3787	Wild Type	Columbia (Col-0)	GEL1,GEL2	22.3831	0.0470634	-0.00441589
AT1G74260	toc1-101	Columbia (Col-0)	ED	GEL2	22.3395	Wild Type	Columbia (Col-0)	GEL1,GEL2	22.3831	0.0470634	-0.0435659
AT1G74260	toc1-101	Columbia (Col-0)	ED	GEL2	22.3291	Wild Type	Columbia (Col-0)	GEL1,GEL2	22.3831	0.0470634	-0.0539621
AT1G74260	Wild Type	Wasilewski (WS)	EN	GEL1	22.2814	Wild Type	Columbia (Col-0)	GEL1,GEL2	22.3831	0.0470634	-0.101665
AT1G74260	Wild Type	Wasilewski (WS)	EN	GEL1	22.284	Wild Type	Columbia (Col-0)	GEL1,GEL2	22.3831	0.0470634	-0.0990823
AT1G74260	Wild Type	Wasilewski (WS)	EN	GEL1	22.6233	Wild Type	Columbia (Col-0)	GEL1,GEL2	22.3831	0.0470634	0.240211
AT1G74260	Wild Type	Wasilewski (WS)	ED	GEL2	22.2664	Wild Type	Columbia (Col-0)	GEL1,GEL2	22.3831	0.0470634	-0.116657
AT1G74260	Wild Type	Wasilewski (WS)	ED	GEL2	22.4344	Wild Type	Columbia (Col-0)	GEL1,GEL2	22.3831	0.0470634	0.0513108
AT1G74260	Wild Type	Wasilewski (WS)	ED	GEL2	22.2811	Wild Type	Columbia (Col-0)	GEL1,GEL2	22.3831	0.0470634	-0.10202
AT1G74260	lhy-21 cca1-11	Wasilewski (WS)	EN	GEL1	22.335	Wild Type	Columbia (Col-0)	GEL1,GEL2	22.3831	0.0470634	-0.0480762
AT1G74260	lhy-21 cca1-11	Wasilewski (WS)	EN	GEL1	22.3592	Wild Type	Columbia (Col-0)	GEL1,GEL2	22.3831	0.0470634	-0.023845
AT1G74260	lhy-21 cca1-11	Wasilewski (WS)	EN	GEL1	22.3203	Wild Type	Columbia (Col-0)	GEL1,GEL2	22.3831	0.0470634	-0.0628264
AT1G74260	lhy-21 cca1-11	Wasilewski (WS)	ED	GEL2	22.3106	Wild Type	Columbia (Col-0)	GEL1,GEL2	22.3831	0.0470634	-0.0724737
AT1G74260	lhy-21 cca1-11	Wasilewski (WS)	ED	GEL2	22.3721	Wild Type	Columbia (Col-0)	GEL1,GEL2	22.3831	0.0470634	-0.0110081
AT1G74260	lhy-21 cca1-11	Wasilewski (WS)	ED	GEL2	22.2139	Wild Type	Columbia (Col-0)	GEL1,GEL2	22.3831	0.0470634	-0.169138
AT4G24190	Wild Type	Columbia (Col-0)	EN	GEL1	23.8611	Wild Type	Columbia (Col-0)	GEL2,GEL1	24.0704	0.119084	-0.209287
AT4G24190	Wild Type	Columbia (Col-0)	EN	GEL1	24.0855	Wild Type	Columbia (Col-0)	GEL2,GEL1	24.0704	0.119084	0.0150513
AT4G24190	Wild Type	Columbia (Col-0)	EN	GEL1	24.0274	Wild Type	Columbia (Col-0)	GEL2,GEL1	24.0704	0.119084	-0.0430378
AT4G24190	Wild Type	Columbia (Col-0)	ED	GEL1	23.9959	Wild Type	Columbia (Col-0)	GEL2,GEL1	24.0704	0.119084	-0.0745212
AT4G24190	Wild Type	Columbia (Col-0)	ED	GEL2	23.8973	Wild Type	Columbia (Col-0)	GEL2,GEL1	24.0704	0.119084	-0.173136
AT4G24190	Wild Type	Columbia (Col-0)	ED	GEL2	23.8771	Wild Type	Columbia (Col-0)	GEL2,GEL1	24.0704	0.119084	-0.193276
AT4G24190	prr7-3 ppr9-1	Columbia (Col-0)	EN	GEL1	23.4968	Wild Type	Columbia (Col-0)	GEL2,GEL1	24.0704	0.119084	-0.573636
AT4G24190	prr7-3 ppr9-1	Columbia (Col-0)	ED	GEL2	23.5278	Wild Type	Columbia (Col-0)	GEL2,GEL1	24.0704	0.119084	-0.542655
AT4G24190	prr7-3 ppr9-1	Columbia (Col-0)	ED	GEL2	23.9364	Wild Type	Columbia (Col-0)	GEL2,GEL1	24.0704	0.119084	-0.133999
AT4G24190	prr7-3 ppr9-1	Columbia (Col-0)	ED	GEL2	23.6111	Wild Type	Columbia (Col-0)	GEL2,GEL1	24.0704	0.119084	-0.459358
AT4G24190	gi-201	Columbia (Col-0)	EN	GEL1	24.0475	Wild Type	Columbia (Col-0)	GEL2,GEL1	24.0704	0.119084	-0.0229337
AT4G24190	gi-201	Columbia (Col-0)	EN	GEL1	23.9675	Wild Type	Columbia (Col-0)	GEL2,GEL1	24.0704	0.119084	-0.102907
AT4G24190	gi-201	Columbia (Col-0)	EN	GEL1	23.9553	Wild Type	Columbia (Col-0)	GEL2,GEL1	24.0704	0.119084	-0.115085
AT4G24190	gi-201	Columbia (Col-0)	ED	GEL2	23.9355	Wild Type	Columbia (Col-0)	GEL2,GEL1	24.0704	0.119084	-0.134972
AT4G24190	gi-201	Columbia (Col-0)	ED	GEL2	23.9101	Wild Type	Columbia (Col-0)	GEL2,GEL1	24.0704	0.119084	-0.160278
AT4G24190	gi-201	Columbia (Col-0)	ED	GEL2	23.8583	Wild Type	Columbia (Col-0)	GEL2,GEL1	24.0704	0.119084	-0.212134
AT4G24190	toc1-101	Columbia (Col-0)	EN	GEL1	23.957	Wild Type	Columbia (Col-0)	GEL2,GEL1	24.0704	0.119084	-0.113415
AT4G24190	toc1-101	Columbia (Col-0)	EN	GEL1	23.864	Wild Type	Columbia (Col-0)	GEL2,GEL1	24.0704	0.119084	-0.206397
AT4G24190	toc1-101	Columbia (Col-0)	EN	GEL1	23.9542	Wild Type	Columbia (Col-0)	GEL2,GEL1	24.0704	0.119084	-0.116188
AT4G24190	toc1-101	Columbia (Col-0)	ED	GEL2	23.9244	Wild Type	Columbia (Col-0)	GEL2,GEL1	24.0704	0.119084	-0.146002
AT4G24190	toc1-101	Columbia (Col-0)	ED	GEL2	23.8469	Wild Type	Columbia (Col-0)	GEL2,GEL1	24.0704	0.119084	-0.223531
AT4G24190	toc1-101	Columbia (Col-0)	ED	GEL2	23.8567	Wild Type	Columbia (Col-0)	GEL2,GEL1	24.0704	0.119084	-0.213711
AT4G24190	Wild Type	Wasilewski (WS)	EN	GEL1	23.7253	Wild Type	Columbia (Col-0)	GEL2,GEL1	24.0704	0.119084	-0.345149
AT4G24190	Wild Type	Wasilewski (WS)	EN	GEL1	23.7224	Wild Type	Columbia (Col-0)	GEL2,GEL1	24.0704	0.119084	-0.348057
AT4G24190	Wild Type	Wasilewski (WS)	EN	GEL1	23.636	Wild Type	Columbia (Col-0)	GEL2,GEL1	24.0704	0.119084	-0.434434
AT4G24190	Wild Type	Wasilewski (WS)	ED	GEL2	23.5972	Wild Type	Columbia (Col-0)	GEL2,GEL1	24.0704	0.119084	-0.473229
AT4G24190	Wild Type	Wasilewski (WS)	ED	GEL2	23.5981	Wild Type	Columbia (Col-0)	GEL2,GEL1	24.0704	0.119084	-0.472289
AT4G24190	Wild Type	Wasilewski (WS)	ED	GEL2	23.4622	Wild Type	Columbia (Col-0)	GEL2,GEL1	24.0704	0.119084	-0.608213
AT4G24190	lhy-21 cca1-11	Wasilewski (WS)	EN	GEL1	23.5345	Wild Type	Columbia (Col-0)	GEL2,GEL1	24.0704	0.119084	-0.535887
AT4G24190	lhy-21 cca1-11	Wasilewski (WS)	EN	GEL1	23.398	Wild Type	Columbia (Col-0)	GEL2,GEL1	24.0704	0.119084	-0.672433
AT4G24190	lhy-21 cca1-11	Wasilewski (WS)	EN	GEL1	23.1633	Wild Type	Columbia (Col-0)	GEL2,GEL1	24.0704	0.119084	-0.9071
AT4G24190	lhy-21 cca1-11	Wasilewski (WS)	ED	GEL2	23.4546	Wild Type	Columbia (Col-0)	GEL2,GEL1	24.0704	0.119084	-0.615775
AT4G24190	lhy-21 cca1-11	Wasilewski (WS)	ED	GEL2	23.5368	Wild Type	Columbia (Col-0)	GEL2,GEL1	24.0704	0.119084	-0.533596
AT4G24190	lhy-21 cca1-11	Wasilewski (WS)	ED	GEL2	23.3077	Wild Type	Columbia (Col-0)	GEL2,GEL1	24.0704	0.119084	-0.7627
AT2G38040	Wild Type	Columbia (Col-0)	EN	GEL1	23.5105	Wild Type	Columbia (Col-0)	GEL2,GEL1	23.3045	0.116968	0.205971
AT2G38040	Wild Type	Columbia (Col-0)	EN	GEL1	23.5562	Wild Type	Columbia (Col-0)	GEL2,GEL1	23.3045	0.116968	0.251722
AT2G38040	Wild Type	Columbia (Col-0)	EN	GEL1	23.4919	Wild Type	Columbia (Col-0)	GEL2,GEL1	23.3045	0.116968	0.187387
AT2G38040	Wild Type	Columbia (Col-0)	ED	GEL1	23.5266	Wild Type	Columbia (Col-0)	GEL2,GEL1	23.3045	0.116968	0.222139
AT2G38040	Wild Type	Columbia (Col-0)	ED	GEL2	23.3367	Wild Type	Columbia (Col-0)	GEL2,GEL1	23.3045	0.116968	0.0322218
AT2G38040	Wild Type	Columbia (Col-0)	ED	GEL2	23.3642	Wild Type	Columbia (Col-0)	GEL2,GEL1	23.3045	0.116968	0.0597536
AT2G38040	prr7-3 ppr9-1	Columbia (Col-0)	EN	GEL1	23.08	Wild Type	Columbia (Col-0)	GEL2,GEL1	23.3045	0.116968	-0.224489
AT2G38040	prr7-3 ppr9-1	Columbia (Col-0)	ED	GEL2	23.0402	Wild Type	Columbia (Col-0)	GEL2,GEL1	23.3045	0.116968	-0.264307
AT2G38040	prr7-3 ppr9-1	Columbia (Col-0)	ED	GEL2	23.3689	Wild Type	Columbia (Col-0)	GEL2,GEL1	23.3045	0.116968	0.0644047
AT2G38040	prr7-3 ppr9-1	Columbia (Col-0)	ED	GEL2	22.9523	Wild Type	Columbia (Col-0)	GEL2,GEL1	23.3045	0.116968	-0.352211
AT2G38040	gi-201	Columbia (Col-0)	EN	GEL1	23.5024	Wild Type	Columbia (Col-0)	GEL2,GEL1	23.3045	0.116968	0.197935
AT2G38040	gi-201	Columbia (Col-0)	EN	GEL1	23.4156	Wild Type	Columbia (Col-0)	GEL2,GEL1	23.3045	0.116968	0.111137
AT2G38040	gi-201	Columbia (Col-0)	EN	GEL1	23.3761	Wild Type	Columbia (Col-0)	GEL2,GEL1	23.3045	0.116968	0.0716675
AT2G38040	gi-201	Columbia (Col-0)	ED	GEL2	23.3268	Wild Type	Columbia (Col-0)	GEL2,GEL1	23.3045	0.116968	0.0222909
AT2G38040	gi-201	Columbia (Col-0)	ED	GEL2	23.4061	Wild Type	Columbia (Col-0)	GEL2,GEL1	23.3045	0.116968	0.101579
AT2G38040	gi-201	Columbia (Col-0)	ED	GEL2	23.3218	Wild Type	Columbia (Col-0)	GEL2,GEL1	23.3045	0.116968	0.017277
AT2G38040	toc1-101	Columbia (Col-0)	EN	GEL1	23.4323	Wild Type	Columbia (Col-0)	GEL2,GEL1	23.3045	0.116968	0.127818
AT2G38040	toc1-101	Columbia (Col-0)	EN	GEL1	23.4153	Wild Type	Columbia (Col-0)	GEL2,GEL1	23.3045	0.116968	0.110815
AT2G38040	toc1-101	Columbia (Col-0)	EN	GEL1	23.3552	Wild Type	Columbia (Col-0)	GEL2,GEL1	23.3045	0.116968	0.0507237
AT2G38040	toc1-101	Columbia (Col-0)	ED	GEL2	23.3718	Wild Type	Columbia (Col-0)	GEL2,GEL1	23.3045	0.116968	0.0673291
AT2G38040	toc1-101	Columbia (Col-0)	ED	GEL2	23.1974	Wild Type	Columbia (Col-0)	GEL2,GEL1	23.3045	0.116968	-0.107042
AT2G38040	toc1-101	Columbia (Col-0)	ED	GEL2	23.3657	Wild Type	Columbia (Col-0)	GEL2,GEL1	23.3045	0.116968	0.0611712
AT2G38040	Wild Type	Wasilewski (WS)	EN	GEL1	23.4581	Wild Type	Columbia (Col-0)	GEL2,GEL1	23.3045	0.116968	0.153626
AT2G38040	Wild Type	Wasilewski (WS)	EN	GEL1	23.5194	Wild Type	Columbia (Col-0)	GEL2,GEL1	23.3045	0.116968	0.214965
AT2G38040	Wild Type	Wasilewski (WS)	EN	GEL1	23.5198	Wild Type	Columbia (Col-0)	GEL2,GEL1	23.3045	0.116968	0.215298
AT2G38040	Wild Type	Wasilewski (WS)	ED	GEL2	23.3575	Wild Type	Columbia (Col-0)	GEL2,GEL1	23.3045	0.116968	0.0530069
AT2G38040	Wild Type	Wasilewski (WS)	ED	GEL2	23.3157	Wild Type	Columbia (Col-0)	GEL2,GEL1	23.3045	0.116968	0.0112282
AT2G38040	Wild Type	Wasilewski (WS)	ED	GEL2	23.2874	Wild Type	Columbia (Col-0)	GEL2,GEL1	23.3045	0.116968	-0.0170986
AT2G38040	lhy-21 cca1-11	Wasilewski (WS)	EN	GEL1	23.5372	Wild Type	Columbia (Col-0)	GEL2,GEL1	23.3045	0.116968	0.232756
AT2G38040	lhy-21 cca1-11	Wasilewski (WS)	EN	GEL1	23.3623	Wild Type	Columbia (Col-0)	GEL2,GEL1	23.3045	0.116968	0.057821
AT2G38040	lhy-21 cca1-11	Wasilewski (WS)	EN	GEL1	23.2245	Wild Type	Columbia (Col-0)	GEL2,GEL1	23.3045	0.116968	-0.0799797
AT2G38040	lhy-21 cca1-11	Wasilewski (WS)	ED	GEL2	23.3218	Wild Type	Columbia (Col-0)	GEL2,GEL1	23.3045	0.116968	0.0173296
AT2G38040	lhy-21 cca1-11	Wasilewski (WS)	ED	GEL2	23.4502	Wild Type	Columbia (Col-0)	GEL2,GEL1	23.3045	0.116968	0.145739
AT2G38040	lhy-21 cca1-11	Wasilewski (WS)	ED	GEL2	23.4039	Wild Type	Columbia (Col-0)	GEL2,GEL1	23.3045	0.116968	0.0994475
AT2G40840	Wild Type	Columbia (Col-0)	EN	GEL1	22.2714	Wild Type	Columbia (Col-0)	GEL2,GEL1	22.2203	0.0101782	0.0510734
AT2G40840	Wild Type	Columbia (Col-0)	EN	GEL1	22.1999	Wild Type	Columbia (Col-0)	GEL2,GEL1	22.2203	0.0101782	-0.0204467
AT2G40840	Wild Type	Columbia (Col-0)	EN	GEL1	22.3168	Wild Type	Columbia (Col-0)	GEL2,GEL1	22.2203	0.0101782	0.0964771
AT2G40840	Wild Type	Columbia (Col-0)	ED	GEL1	22.4149	Wild Type	Columbia (Col-0)	GEL2,GEL1	22.2203	0.0101782	0.194532
AT2G40840	Wild Type	Columbia (Col-0)	ED	GEL2	22.4011	Wild Type	Columbia (Col-0)	GEL2,GEL1	22.2203	0.0101782	0.180771
AT2G40840	Wild Type	Columbia (Col-0)	ED	GEL2	22.4532	Wild Type	Columbia (Col-0)	GEL2,GEL1	22.2203	0.0101782	0.232838
AT2G40840	prr7-3 ppr9-1	Columbia (Col-0)	EN	GEL1	22.0287	Wild Type	Columbia (Col-0)	GEL2,GEL1	22.2203	0.0101782	-0.191622
AT2G40840	prr7-3 ppr9-1	Columbia (Col-0)	ED	GEL2	22.1137	Wild Type	Columbia (Col-0)	GEL2,GEL1	22.2203	0.0101782	-0.106606
AT2G40840	prr7-3 ppr9-1	Columbia (Col-0)	ED	GEL2	22.5135	Wild Type	Columbia (Col-0)	GEL2,GEL1	22.2203	0.0101782	0.293148
AT2G40840	prr7-3 ppr9-1	Columbia (Col-0)	ED	GEL2	22.1955	Wild Type	Columbia (Col-0)	GEL2,GEL1	22.2203	0.0101782	-0.0248202
AT2G40840	gi-201	Columbia (Col-0)	EN	GEL1	22.2653	Wild Type	Columbia (Col-0)	GEL2,GEL1	22.2203	0.0101782	0.0449281
AT2G40840	gi-201	Columbia (Col-0)	EN	GEL1	22.3565	Wild Type	Columbia (Col-0)	GEL2,GEL1	22.2203	0.0101782	0.136165
AT2G40840	gi-201	Columbia (Col-0)	EN	GEL1	22.306	Wild Type	Columbia (Col-0)	GEL2,GEL1	22.2203	0.0101782	0.0856898
AT2G40840	gi-201	Columbia (Col-0)	ED	GEL2	22.5231	Wild Type	Columbia (Col-0)	GEL2,GEL1	22.2203	0.0101782	0.302732
AT2G40840	gi-201	Columbia (Col-0)	ED	GEL2	22.4537	Wild Type	Columbia (Col-0)	GEL2,GEL1	22.2203	0.0101782	0.233374
AT2G40840	gi-201	Columbia (Col-0)	ED	GEL2	22.6519	Wild Type	Columbia (Col-0)	GEL2,GEL1	22.2203	0.0101782	0.431607
AT2G40840	toc1-101	Columbia (Col-0)	EN	GEL1	22.313	Wild Type	Columbia (Col-0)	GEL2,GEL1	22.2203	0.0101782	0.0926816
AT2G40840	toc1-101	Columbia (Col-0)	EN	GEL1	22.4257	Wild Type	Columbia (Col-0)	GEL2,GEL1	22.2203	0.0101782	0.205402
AT2G40840	toc1-101	Columbia (Col-0)	EN	GEL1	22.433	Wild Type	Columbia (Col-0)	GEL2,GEL1	22.2203	0.0101782	0.212669
AT2G40840	toc1-101	Columbia (Col-0)	ED	GEL2	22.4932	Wild Type	Columbia (Col-0)	GEL2,GEL1	22.2203	0.0101782	0.272899
AT2G40840	toc1-101	Columbia (Col-0)	ED	GEL2	22.4292	Wild Type	Columbia (Col-0)	GEL2,GEL1	22.2203	0.0101782	0.208865
AT2G40840	toc1-101	Columbia (Col-0)	ED	GEL2	22.5533	Wild Type	Columbia (Col-0)	GEL2,GEL1	22.2203	0.0101782	0.333
AT2G40840	Wild Type	Wasilewski (WS)	EN	GEL1	22.2689	Wild Type	Columbia (Col-0)	GEL2,GEL1	22.2203	0.0101782	0.0485608
AT2G40840	Wild Type	Wasilewski (WS)	EN	GEL1	22.2493	Wild Type	Columbia (Col-0)	GEL2,GEL1	22.2203	0.0101782	0.0289722
AT2G40840	Wild Type	Wasilewski (WS)	EN	GEL1	22.6393	Wild Type	Columbia (Col-0)	GEL2,GEL1	22.2203	0.0101782	0.419009
AT2G40840	Wild Type	Wasilewski (WS)	ED	GEL2	22.3156	Wild Type	Columbia (Col-0)	GEL2,GEL1	22.2203	0.0101782	0.0952349
AT2G40840	Wild Type	Wasilewski (WS)	ED	GEL2	22.5004	Wild Type	Columbia (Col-0)	GEL2,GEL1	22.2203	0.0101782	0.280045
AT2G40840	Wild Type	Wasilewski (WS)	ED	GEL2	22.4073	Wild Type	Columbia (Col-0)	GEL2,GEL1	22.2203	0.0101782	0.186944
AT2G40840	lhy-21 cca1-11	Wasilewski (WS)	EN	GEL1	22.1346	Wild Type	Columbia (Col-0)	GEL2,GEL1	22.2203	0.0101782	-0.0856795
AT2G40840	lhy-21 cca1-11	Wasilewski (WS)	EN	GEL1	22.0617	Wild Type	Columbia (Col-0)	GEL2,GEL1	22.2203	0.0101782	-0.158671
AT2G40840	lhy-21 cca1-11	Wasilewski (WS)	EN	GEL1	22.0084	Wild Type	Columbia (Col-0)	GEL2,GEL1	22.2203	0.0101782	-0.211899
AT2G40840	lhy-21 cca1-11	Wasilewski (WS)	ED	GEL2	22.1536	Wild Type	Columbia (Col-0)	GEL2,GEL1	22.2203	0.0101782	-0.0667563
AT2G40840	lhy-21 cca1-11	Wasilewski (WS)	ED	GEL2	22.2545	Wild Type	Columbia (Col-0)	GEL2,GEL1	22.2203	0.0101782	0.0341677
AT2G40840	lhy-21 cca1-11	Wasilewski (WS)	ED	GEL2	21.9973	Wild Type	Columbia (Col-0)	GEL2,GEL1	22.2203	0.0101782	-0.223007
AT5G60600	Wild Type	Columbia (Col-0)	EN	GEL1	23.8366	Wild Type	Columbia (Col-0)	GEL2,GEL1	23.5788	0.0861407	0.257774
AT5G60600	Wild Type	Columbia (Col-0)	EN	GEL1	23.7625	Wild Type	Columbia (Col-0)	GEL2,GEL1	23.5788	0.0861407	0.1837
AT5G60600	Wild Type	Columbia (Col-0)	EN	GEL1	23.7564	Wild Type	Columbia (Col-0)	GEL2,GEL1	23.5788	0.0861407	0.177557
AT5G60600	Wild Type	Columbia (Col-0)	ED	GEL1	23.7143	Wild Type	Columbia (Col-0)	GEL2,GEL1	23.5788	0.0861407	0.135507
AT5G60600	Wild Type	Columbia (Col-0)	ED	GEL2	23.7089	Wild Type	Columbia (Col-0)	GEL2,GEL1	23.5788	0.0861407	0.130136
AT5G60600	Wild Type	Columbia (Col-0)	ED	GEL2	23.6533	Wild Type	Columbia (Col-0)	GEL2,GEL1	23.5788	0.0861407	0.0744637
AT5G60600	prr7-3 ppr9-1	Columbia (Col-0)	EN	GEL1	23.2106	Wild Type	Columbia (Col-0)	GEL2,GEL1	23.5788	0.0861407	-0.368159
AT5G60600	prr7-3 ppr9-1	Columbia (Col-0)	ED	GEL2	23.2137	Wild Type	Columbia (Col-0)	GEL2,GEL1	23.5788	0.0861407	-0.365064
AT5G60600	prr7-3 ppr9-1	Columbia (Col-0)	ED	GEL2	23.5471	Wild Type	Columbia (Col-0)	GEL2,GEL1	23.5788	0.0861407	-0.0316662
AT5G60600	prr7-3 ppr9-1	Columbia (Col-0)	ED	GEL2	23.1085	Wild Type	Columbia (Col-0)	GEL2,GEL1	23.5788	0.0861407	-0.470254
AT5G60600	gi-201	Columbia (Col-0)	EN	GEL1	23.7493	Wild Type	Columbia (Col-0)	GEL2,GEL1	23.5788	0.0861407	0.170497
AT5G60600	gi-201	Columbia (Col-0)	EN	GEL1	23.7998	Wild Type	Columbia (Col-0)	GEL2,GEL1	23.5788	0.0861407	0.220991
AT5G60600	gi-201	Columbia (Col-0)	EN	GEL1	23.6539	Wild Type	Columbia (Col-0)	GEL2,GEL1	23.5788	0.0861407	0.0751157
AT5G60600	gi-201	Columbia (Col-0)	ED	GEL2	23.7132	Wild Type	Columbia (Col-0)	GEL2,GEL1	23.5788	0.0861407	0.134385
AT5G60600	gi-201	Columbia (Col-0)	ED	GEL2	23.6861	Wild Type	Columbia (Col-0)	GEL2,GEL1	23.5788	0.0861407	0.107291
AT5G60600	gi-201	Columbia (Col-0)	ED	GEL2	23.6605	Wild Type	Columbia (Col-0)	GEL2,GEL1	23.5788	0.0861407	0.0817354
AT5G60600	toc1-101	Columbia (Col-0)	EN	GEL1	23.762	Wild Type	Columbia (Col-0)	GEL2,GEL1	23.5788	0.0861407	0.183198
AT5G60600	toc1-101	Columbia (Col-0)	EN	GEL1	23.6987	Wild Type	Columbia (Col-0)	GEL2,GEL1	23.5788	0.0861407	0.119923
AT5G60600	toc1-101	Columbia (Col-0)	EN	GEL1	23.6366	Wild Type	Columbia (Col-0)	GEL2,GEL1	23.5788	0.0861407	0.0578182
AT5G60600	toc1-101	Columbia (Col-0)	ED	GEL2	23.6401	Wild Type	Columbia (Col-0)	GEL2,GEL1	23.5788	0.0861407	0.061276
AT5G60600	toc1-101	Columbia (Col-0)	ED	GEL2	23.5841	Wild Type	Columbia (Col-0)	GEL2,GEL1	23.5788	0.0861407	0.00526337
AT5G60600	toc1-101	Columbia (Col-0)	ED	GEL2	23.6144	Wild Type	Columbia (Col-0)	GEL2,GEL1	23.5788	0.0861407	0.0356489
AT5G60600	Wild Type	Wasilewski (WS)	EN	GEL1	23.4266	Wild Type	Columbia (Col-0)	GEL2,GEL1	23.5788	0.0861407	-0.152218
AT5G60600	Wild Type	Wasilewski (WS)	EN	GEL1	23.4217	Wild Type	Columbia (Col-0)	GEL2,GEL1	23.5788	0.0861407	-0.157078
AT5G60600	Wild Type	Wasilewski (WS)	EN	GEL1	23.6422	Wild Type	Columbia (Col-0)	GEL2,GEL1	23.5788	0.0861407	0.0633933
AT5G60600	Wild Type	Wasilewski (WS)	ED	GEL2	23.353	Wild Type	Columbia (Col-0)	GEL2,GEL1	23.5788	0.0861407	-0.225785
AT5G60600	Wild Type	Wasilewski (WS)	ED	GEL2	23.451	Wild Type	Columbia (Col-0)	GEL2,GEL1	23.5788	0.0861407	-0.127785
AT5G60600	Wild Type	Wasilewski (WS)	ED	GEL2	23.4015	Wild Type	Columbia (Col-0)	GEL2,GEL1	23.5788	0.0861407	-0.177286
AT5G60600	lhy-21 cca1-11	Wasilewski (WS)	EN	GEL1	23.5763	Wild Type	Columbia (Col-0)	GEL2,GEL1	23.5788	0.0861407	-0.00245467
AT5G60600	lhy-21 cca1-11	Wasilewski (WS)	EN	GEL1	23.5257	Wild Type	Columbia (Col-0)	GEL2,GEL1	23.5788	0.0861407	-0.0531358
AT5G60600	lhy-21 cca1-11	Wasilewski (WS)	EN	GEL1	23.4832	Wild Type	Columbia (Col-0)	GEL2,GEL1	23.5788	0.0861407	-0.0956436
AT5G60600	lhy-21 cca1-11	Wasilewski (WS)	ED	GEL2	23.475	Wild Type	Columbia (Col-0)	GEL2,GEL1	23.5788	0.0861407	-0.103799
AT5G60600	lhy-21 cca1-11	Wasilewski (WS)	ED	GEL2	23.5948	Wild Type	Columbia (Col-0)	GEL2,GEL1	23.5788	0.0861407	0.015973
AT5G60600	lhy-21 cca1-11	Wasilewski (WS)	ED	GEL2	23.4876	Wild Type	Columbia (Col-0)	GEL2,GEL1	23.5788	0.0861407	-0.0912259
AT1G08520	Wild Type	Columbia (Col-0)	EN	GEL1	22.7812	Wild Type	Columbia (Col-0)	GEL2,GEL1	22.8199	0.0624011	-0.0387307
AT1G08520	Wild Type	Columbia (Col-0)	EN	GEL1	22.9147	Wild Type	Columbia (Col-0)	GEL2,GEL1	22.8199	0.0624011	0.094775
AT1G08520	Wild Type	Columbia (Col-0)	EN	GEL1	22.858	Wild Type	Columbia (Col-0)	GEL2,GEL1	22.8199	0.0624011	0.0380836
AT1G08520	Wild Type	Columbia (Col-0)	ED	GEL1	22.9472	Wild Type	Columbia (Col-0)	GEL2,GEL1	22.8199	0.0624011	0.127324
AT1G08520	Wild Type	Columbia (Col-0)	ED	GEL2	22.92	Wild Type	Columbia (Col-0)	GEL2,GEL1	22.8199	0.0624011	0.100111
AT1G08520	Wild Type	Columbia (Col-0)	ED	GEL2	22.8953	Wild Type	Columbia (Col-0)	GEL2,GEL1	22.8199	0.0624011	0.0753534
AT1G08520	prr7-3 ppr9-1	Columbia (Col-0)	EN	GEL1	22.6274	Wild Type	Columbia (Col-0)	GEL2,GEL1	22.8199	0.0624011	-0.1925
AT1G08520	prr7-3 ppr9-1	Columbia (Col-0)	ED	GEL2	22.6146	Wild Type	Columbia (Col-0)	GEL2,GEL1	22.8199	0.0624011	-0.20532
AT1G08520	prr7-3 ppr9-1	Columbia (Col-0)	ED	GEL2	22.8996	Wild Type	Columbia (Col-0)	GEL2,GEL1	22.8199	0.0624011	0.0797072
AT1G08520	prr7-3 ppr9-1	Columbia (Col-0)	ED	GEL2	22.5694	Wild Type	Columbia (Col-0)	GEL2,GEL1	22.8199	0.0624011	-0.250479
AT1G08520	gi-201	Columbia (Col-0)	EN	GEL1	22.8638	Wild Type	Columbia (Col-0)	GEL2,GEL1	22.8199	0.0624011	0.0438569
AT1G08520	gi-201	Columbia (Col-0)	EN	GEL1	22.8018	Wild Type	Columbia (Col-0)	GEL2,GEL1	22.8199	0.0624011	-0.0181049
AT1G08520	gi-201	Columbia (Col-0)	EN	GEL1	22.8257	Wild Type	Columbia (Col-0)	GEL2,GEL1	22.8199	0.0624011	0.00582048
AT1G08520	gi-201	Columbia (Col-0)	ED	GEL2	22.9489	Wild Type	Columbia (Col-0)	GEL2,GEL1	22.8199	0.0624011	0.129037
AT1G08520	gi-201	Columbia (Col-0)	ED	GEL2	22.8579	Wild Type	Columbia (Col-0)	GEL2,GEL1	22.8199	0.0624011	0.0379613
AT1G08520	gi-201	Columbia (Col-0)	ED	GEL2	22.9168	Wild Type	Columbia (Col-0)	GEL2,GEL1	22.8199	0.0624011	0.0968899
AT1G08520	toc1-101	Columbia (Col-0)	EN	GEL1	22.8641	Wild Type	Columbia (Col-0)	GEL2,GEL1	22.8199	0.0624011	0.0442468
AT1G08520	toc1-101	Columbia (Col-0)	EN	GEL1	22.782	Wild Type	Columbia (Col-0)	GEL2,GEL1	22.8199	0.0624011	-0.0378748
AT1G08520	toc1-101	Columbia (Col-0)	EN	GEL1	22.7703	Wild Type	Columbia (Col-0)	GEL2,GEL1	22.8199	0.0624011	-0.0496499
AT1G08520	toc1-101	Columbia (Col-0)	ED	GEL2	22.995	Wild Type	Columbia (Col-0)	GEL2,GEL1	22.8199	0.0624011	0.175112
AT1G08520	toc1-101	Columbia (Col-0)	ED	GEL2	22.7275	Wild Type	Columbia (Col-0)	GEL2,GEL1	22.8199	0.0624011	-0.0923604
AT1G08520	toc1-101	Columbia (Col-0)	ED	GEL2	22.9027	Wild Type	Columbia (Col-0)	GEL2,GEL1	22.8199	0.0624011	0.0828434
AT1G08520	Wild Type	Wasilewski (WS)	EN	GEL1	22.689	Wild Type	Columbia (Col-0)	GEL2,GEL1	22.8199	0.0624011	-0.130889
AT1G08520	Wild Type	Wasilewski (WS)	EN	GEL1	22.5583	Wild Type	Columbia (Col-0)	GEL2,GEL1	22.8199	0.0624011	-0.261633
AT1G08520	Wild Type	Wasilewski (WS)	EN	GEL1	22.8063	Wild Type	Columbia (Col-0)	GEL2,GEL1	22.8199	0.0624011	-0.0135947
AT1G08520	Wild Type	Wasilewski (WS)	ED	GEL2	22.6277	Wild Type	Columbia (Col-0)	GEL2,GEL1	22.8199	0.0624011	-0.192215
AT1G08520	Wild Type	Wasilewski (WS)	ED	GEL2	22.7817	Wild Type	Columbia (Col-0)	GEL2,GEL1	22.8199	0.0624011	-0.0382462
AT1G08520	Wild Type	Wasilewski (WS)	ED	GEL2	22.6106	Wild Type	Columbia (Col-0)	GEL2,GEL1	22.8199	0.0624011	-0.209338
AT1G08520	lhy-21 cca1-11	Wasilewski (WS)	EN	GEL1	22.5332	Wild Type	Columbia (Col-0)	GEL2,GEL1	22.8199	0.0624011	-0.2867
AT1G08520	lhy-21 cca1-11	Wasilewski (WS)	EN	GEL1	22.2781	Wild Type	Columbia (Col-0)	GEL2,GEL1	22.8199	0.0624011	-0.541844
AT1G08520	lhy-21 cca1-11	Wasilewski (WS)	EN	GEL1	22.3465	Wild Type	Columbia (Col-0)	GEL2,GEL1	22.8199	0.0624011	-0.47342
AT1G08520	lhy-21 cca1-11	Wasilewski (WS)	ED	GEL2	22.498	Wild Type	Columbia (Col-0)	GEL2,GEL1	22.8199	0.0624011	-0.321862
AT1G08520	lhy-21 cca1-11	Wasilewski (WS)	ED	GEL2	22.5911	Wild Type	Columbia (Col-0)	GEL2,GEL1	22.8199	0.0624011	-0.228773
AT1G08520	lhy-21 cca1-11	Wasilewski (WS)	ED	GEL2	22.3637	Wild Type	Columbia (Col-0)	GEL2,GEL1	22.8199	0.0624011	-0.456175
AT5G26570	Wild Type	Columbia (Col-0)	EN	GEL1	22.3723	Wild Type	Columbia (Col-0)	GEL2,GEL1	22.4055	0.00313485	-0.0331938
AT5G26570	Wild Type	Columbia (Col-0)	EN	GEL1	22.3163	Wild Type	Columbia (Col-0)	GEL2,GEL1	22.4055	0.00313485	-0.0891812
AT5G26570	Wild Type	Columbia (Col-0)	EN	GEL1	22.7531	Wild Type	Columbia (Col-0)	GEL2,GEL1	22.4055	0.00313485	0.347666
AT5G26570	Wild Type	Columbia (Col-0)	ED	GEL1	22.2749	Wild Type	Columbia (Col-0)	GEL2,GEL1	22.4055	0.00313485	-0.130535
AT5G26570	Wild Type	Columbia (Col-0)	ED	GEL2	22.3185	Wild Type	Columbia (Col-0)	GEL2,GEL1	22.4055	0.00313485	-0.0869115
AT5G26570	Wild Type	Columbia (Col-0)	ED	GEL2	22.2941	Wild Type	Columbia (Col-0)	GEL2,GEL1	22.4055	0.00313485	-0.111363
AT5G26570	prr7-3 ppr9-1	Columbia (Col-0)	EN	GEL1	21.9094	Wild Type	Columbia (Col-0)	GEL2,GEL1	22.4055	0.00313485	-0.496033
AT5G26570	prr7-3 ppr9-1	Columbia (Col-0)	ED	GEL2	21.9843	Wild Type	Columbia (Col-0)	GEL2,GEL1	22.4055	0.00313485	-0.421146
AT5G26570	prr7-3 ppr9-1	Columbia (Col-0)	ED	GEL2	22.3969	Wild Type	Columbia (Col-0)	GEL2,GEL1	22.4055	0.00313485	-0.00851115
AT5G26570	prr7-3 ppr9-1	Columbia (Col-0)	ED	GEL2	21.9641	Wild Type	Columbia (Col-0)	GEL2,GEL1	22.4055	0.00313485	-0.441397
AT5G26570	gi-201	Columbia (Col-0)	EN	GEL1	22.2316	Wild Type	Columbia (Col-0)	GEL2,GEL1	22.4055	0.00313485	-0.173883
AT5G26570	gi-201	Columbia (Col-0)	EN	GEL1	22.3718	Wild Type	Columbia (Col-0)	GEL2,GEL1	22.4055	0.00313485	-0.0336684
AT5G26570	gi-201	Columbia (Col-0)	EN	GEL1	22.2971	Wild Type	Columbia (Col-0)	GEL2,GEL1	22.4055	0.00313485	-0.108352
AT5G26570	gi-201	Columbia (Col-0)	ED	GEL2	22.506	Wild Type	Columbia (Col-0)	GEL2,GEL1	22.4055	0.00313485	0.100554
AT5G26570	gi-201	Columbia (Col-0)	ED	GEL2	22.4415	Wild Type	Columbia (Col-0)	GEL2,GEL1	22.4055	0.00313485	0.0360279
AT5G26570	gi-201	Columbia (Col-0)	ED	GEL2	22.5451	Wild Type	Columbia (Col-0)	GEL2,GEL1	22.4055	0.00313485	0.139627
AT5G26570	toc1-101	Columbia (Col-0)	EN	GEL1	22.4444	Wild Type	Columbia (Col-0)	GEL2,GEL1	22.4055	0.00313485	0.0389497
AT5G26570	toc1-101	Columbia (Col-0)	EN	GEL1	22.5304	Wild Type	Columbia (Col-0)	GEL2,GEL1	22.4055	0.00313485	0.124949
AT5G26570	toc1-101	Columbia (Col-0)	EN	GEL1	22.3984	Wild Type	Columbia (Col-0)	GEL2,GEL1	22.4055	0.00313485	-0.00707226
AT5G26570	toc1-101	Columbia (Col-0)	ED	GEL2	22.5449	Wild Type	Columbia (Col-0)	GEL2,GEL1	22.4055	0.00313485	0.13949
AT5G26570	toc1-101	Columbia (Col-0)	ED	GEL2	22.4281	Wild Type	Columbia (Col-0)	GEL2,GEL1	22.4055	0.00313485	0.0225972
AT5G26570	toc1-101	Columbia (Col-0)	ED	GEL2	22.5764	Wild Type	Columbia (Col-0)	GEL2,GEL1	22.4055	0.00313485	0.170908
AT5G26570	Wild Type	Wasilewski (WS)	EN	GEL1	22.6425	Wild Type	Columbia (Col-0)	GEL2,GEL1	22.4055	0.00313485	0.237087
AT5G26570	Wild Type	Wasilewski (WS)	EN	GEL1	22.6544	Wild Type	Columbia (Col-0)	GEL2,GEL1	22.4055	0.00313485	0.248988
AT5G26570	Wild Type	Wasilewski (WS)	EN	GEL1	23.2183	Wild Type	Columbia (Col-0)	GEL2,GEL1	22.4055	0.00313485	0.812817
AT5G26570	Wild Type	Wasilewski (WS)	ED	GEL2	22.7015	Wild Type	Columbia (Col-0)	GEL2,GEL1	22.4055	0.00313485	0.296026
AT5G26570	Wild Type	Wasilewski (WS)	ED	GEL2	22.8607	Wild Type	Columbia (Col-0)	GEL2,GEL1	22.4055	0.00313485	0.455236
AT5G26570	Wild Type	Wasilewski (WS)	ED	GEL2	22.8636	Wild Type	Columbia (Col-0)	GEL2,GEL1	22.4055	0.00313485	0.458141
AT5G26570	lhy-21 cca1-11	Wasilewski (WS)	EN	GEL1	22.9905	Wild Type	Columbia (Col-0)	GEL2,GEL1	22.4055	0.00313485	0.585062
AT5G26570	lhy-21 cca1-11	Wasilewski (WS)	EN	GEL1	22.9479	Wild Type	Columbia (Col-0)	GEL2,GEL1	22.4055	0.00313485	0.542458
AT5G26570	lhy-21 cca1-11	Wasilewski (WS)	EN	GEL1	22.8213	Wild Type	Columbia (Col-0)	GEL2,GEL1	22.4055	0.00313485	0.415833
AT5G26570	lhy-21 cca1-11	Wasilewski (WS)	ED	GEL2	23.0758	Wild Type	Columbia (Col-0)	GEL2,GEL1	22.4055	0.00313485	0.670315
AT5G26570	lhy-21 cca1-11	Wasilewski (WS)	ED	GEL2	23.1855	Wild Type	Columbia (Col-0)	GEL2,GEL1	22.4055	0.00313485	0.780037
AT5G26570	lhy-21 cca1-11	Wasilewski (WS)	ED	GEL2	22.626	Wild Type	Columbia (Col-0)	GEL2,GEL1	22.4055	0.00313485	0.220587
AT2G04030	Wild Type	Columbia (Col-0)	EN	GEL1	24.6438	Wild Type	Columbia (Col-0)	GEL2,GEL1	24.5064	0.0707555	0.137408
AT2G04030	Wild Type	Columbia (Col-0)	EN	GEL1	24.7383	Wild Type	Columbia (Col-0)	GEL2,GEL1	24.5064	0.0707555	0.231875
AT2G04030	Wild Type	Columbia (Col-0)	EN	GEL1	24.6765	Wild Type	Columbia (Col-0)	GEL2,GEL1	24.5064	0.0707555	0.170053
AT2G04030	Wild Type	Columbia (Col-0)	ED	GEL1	24.5956	Wild Type	Columbia (Col-0)	GEL2,GEL1	24.5064	0.0707555	0.0892122
AT2G04030	Wild Type	Columbia (Col-0)	ED	GEL2	24.5524	Wild Type	Columbia (Col-0)	GEL2,GEL1	24.5064	0.0707555	0.0459624
AT2G04030	Wild Type	Columbia (Col-0)	ED	GEL2	24.564	Wild Type	Columbia (Col-0)	GEL2,GEL1	24.5064	0.0707555	0.0575443
AT2G04030	prr7-3 ppr9-1	Columbia (Col-0)	EN	GEL1	24.5828	Wild Type	Columbia (Col-0)	GEL2,GEL1	24.5064	0.0707555	0.0764068
AT2G04030	prr7-3 ppr9-1	Columbia (Col-0)	ED	GEL2	24.508	Wild Type	Columbia (Col-0)	GEL2,GEL1	24.5064	0.0707555	0.00162639
AT2G04030	prr7-3 ppr9-1	Columbia (Col-0)	ED	GEL2	24.636	Wild Type	Columbia (Col-0)	GEL2,GEL1	24.5064	0.0707555	0.129594
AT2G04030	prr7-3 ppr9-1	Columbia (Col-0)	ED	GEL2	24.4304	Wild Type	Columbia (Col-0)	GEL2,GEL1	24.5064	0.0707555	-0.0760448
AT2G04030	gi-201	Columbia (Col-0)	EN	GEL1	24.8108	Wild Type	Columbia (Col-0)	GEL2,GEL1	24.5064	0.0707555	0.30442
AT2G04030	gi-201	Columbia (Col-0)	EN	GEL1	24.7421	Wild Type	Columbia (Col-0)	GEL2,GEL1	24.5064	0.0707555	0.235717
AT2G04030	gi-201	Columbia (Col-0)	EN	GEL1	24.6272	Wild Type	Columbia (Col-0)	GEL2,GEL1	24.5064	0.0707555	0.120815
AT2G04030	gi-201	Columbia (Col-0)	ED	GEL2	24.6598	Wild Type	Columbia (Col-0)	GEL2,GEL1	24.5064	0.0707555	0.153434
AT2G04030	gi-201	Columbia (Col-0)	ED	GEL2	24.6281	Wild Type	Columbia (Col-0)	GEL2,GEL1	24.5064	0.0707555	0.12169
AT2G04030	gi-201	Columbia (Col-0)	ED	GEL2	24.604	Wild Type	Columbia (Col-0)	GEL2,GEL1	24.5064	0.0707555	0.0975519
AT2G04030	toc1-101	Columbia (Col-0)	EN	GEL1	24.662	Wild Type	Columbia (Col-0)	GEL2,GEL1	24.5064	0.0707555	0.15559
AT2G04030	toc1-101	Columbia (Col-0)	EN	GEL1	24.6862	Wild Type	Columbia (Col-0)	GEL2,GEL1	24.5064	0.0707555	0.179763
AT2G04030	toc1-101	Columbia (Col-0)	EN	GEL1	24.6858	Wild Type	Columbia (Col-0)	GEL2,GEL1	24.5064	0.0707555	0.179431
AT2G04030	toc1-101	Columbia (Col-0)	ED	GEL2	24.6255	Wild Type	Columbia (Col-0)	GEL2,GEL1	24.5064	0.0707555	0.119084
AT2G04030	toc1-101	Columbia (Col-0)	ED	GEL2	24.3897	Wild Type	Columbia (Col-0)	GEL2,GEL1	24.5064	0.0707555	-0.11667
AT2G04030	toc1-101	Columbia (Col-0)	ED	GEL2	24.6447	Wild Type	Columbia (Col-0)	GEL2,GEL1	24.5064	0.0707555	0.138336
AT2G04030	Wild Type	Wasilewski (WS)	EN	GEL1	24.8415	Wild Type	Columbia (Col-0)	GEL2,GEL1	24.5064	0.0707555	0.335039
AT2G04030	Wild Type	Wasilewski (WS)	EN	GEL1	24.8278	Wild Type	Columbia (Col-0)	GEL2,GEL1	24.5064	0.0707555	0.321347
AT2G04030	Wild Type	Wasilewski (WS)	EN	GEL1	24.8773	Wild Type	Columbia (Col-0)	GEL2,GEL1	24.5064	0.0707555	0.370859
AT2G04030	Wild Type	Wasilewski (WS)	ED	GEL2	24.6875	Wild Type	Columbia (Col-0)	GEL2,GEL1	24.5064	0.0707555	0.181044
AT2G04030	Wild Type	Wasilewski (WS)	ED	GEL2	24.7399	Wild Type	Columbia (Col-0)	GEL2,GEL1	24.5064	0.0707555	0.233479
AT2G04030	Wild Type	Wasilewski (WS)	ED	GEL2	24.635	Wild Type	Columbia (Col-0)	GEL2,GEL1	24.5064	0.0707555	0.128578
AT2G04030	lhy-21 cca1-11	Wasilewski (WS)	EN	GEL1	24.7042	Wild Type	Columbia (Col-0)	GEL2,GEL1	24.5064	0.0707555	0.197818
AT2G04030	lhy-21 cca1-11	Wasilewski (WS)	EN	GEL1	24.586	Wild Type	Columbia (Col-0)	GEL2,GEL1	24.5064	0.0707555	0.0795822
AT2G04030	lhy-21 cca1-11	Wasilewski (WS)	EN	GEL1	24.4829	Wild Type	Columbia (Col-0)	GEL2,GEL1	24.5064	0.0707555	-0.0234696
AT2G04030	lhy-21 cca1-11	Wasilewski (WS)	ED	GEL2	24.639	Wild Type	Columbia (Col-0)	GEL2,GEL1	24.5064	0.0707555	0.132631
AT2G04030	lhy-21 cca1-11	Wasilewski (WS)	ED	GEL2	24.632	Wild Type	Columbia (Col-0)	GEL2,GEL1	24.5064	0.0707555	0.125598
AT2G04030	lhy-21 cca1-11	Wasilewski (WS)	ED	GEL2	24.586	Wild Type	Columbia (Col-0)	GEL2,GEL1	24.5064	0.0707555	0.0795687
AT1G55490	Wild Type	Columbia (Col-0)	EN	GEL1	25.0176	Wild Type	Columbia (Col-0)	GEL1,GEL2	24.8805	0.00280365	0.137133
AT1G55490	Wild Type	Columbia (Col-0)	EN	GEL1	25.19	Wild Type	Columbia (Col-0)	GEL1,GEL2	24.8805	0.00280365	0.309564
AT1G55490	Wild Type	Columbia (Col-0)	EN	GEL1	25.0801	Wild Type	Columbia (Col-0)	GEL1,GEL2	24.8805	0.00280365	0.199584
AT1G55490	Wild Type	Columbia (Col-0)	ED	GEL1	25.458	Wild Type	Columbia (Col-0)	GEL1,GEL2	24.8805	0.00280365	0.577497
AT1G55490	Wild Type	Columbia (Col-0)	ED	GEL2	25.2335	Wild Type	Columbia (Col-0)	GEL1,GEL2	24.8805	0.00280365	0.353049
AT1G55490	Wild Type	Columbia (Col-0)	ED	GEL2	25.1071	Wild Type	Columbia (Col-0)	GEL1,GEL2	24.8805	0.00280365	0.22662
AT1G55490	prr7-3 ppr9-1	Columbia (Col-0)	EN	GEL1	24.8182	Wild Type	Columbia (Col-0)	GEL1,GEL2	24.8805	0.00280365	-0.0623203
AT1G55490	prr7-3 ppr9-1	Columbia (Col-0)	ED	GEL2	25.0372	Wild Type	Columbia (Col-0)	GEL1,GEL2	24.8805	0.00280365	0.156695
AT1G55490	prr7-3 ppr9-1	Columbia (Col-0)	ED	GEL2	25.4387	Wild Type	Columbia (Col-0)	GEL1,GEL2	24.8805	0.00280365	0.558231
AT1G55490	prr7-3 ppr9-1	Columbia (Col-0)	ED	GEL2	24.9136	Wild Type	Columbia (Col-0)	GEL1,GEL2	24.8805	0.00280365	0.0331011
AT1G55490	gi-201	Columbia (Col-0)	EN	GEL1	25.2111	Wild Type	Columbia (Col-0)	GEL1,GEL2	24.8805	0.00280365	0.330656
AT1G55490	gi-201	Columbia (Col-0)	EN	GEL1	25.1865	Wild Type	Columbia (Col-0)	GEL1,GEL2	24.8805	0.00280365	0.306037
AT1G55490	gi-201	Columbia (Col-0)	EN	GEL1	25.0108	Wild Type	Columbia (Col-0)	GEL1,GEL2	24.8805	0.00280365	0.130351
AT1G55490	gi-201	Columbia (Col-0)	ED	GEL2	25.2781	Wild Type	Columbia (Col-0)	GEL1,GEL2	24.8805	0.00280365	0.397596
AT1G55490	gi-201	Columbia (Col-0)	ED	GEL2	25.2644	Wild Type	Columbia (Col-0)	GEL1,GEL2	24.8805	0.00280365	0.383933
AT1G55490	gi-201	Columbia (Col-0)	ED	GEL2	25.1743	Wild Type	Columbia (Col-0)	GEL1,GEL2	24.8805	0.00280365	0.293782
AT1G55490	toc1-101	Columbia (Col-0)	EN	GEL1	24.8902	Wild Type	Columbia (Col-0)	GEL1,GEL2	24.8805	0.00280365	0.0097239
AT1G55490	toc1-101	Columbia (Col-0)	EN	GEL1	24.9979	Wild Type	Columbia (Col-0)	GEL1,GEL2	24.8805	0.00280365	0.117455
AT1G55490	toc1-101	Columbia (Col-0)	EN	GEL1	24.9483	Wild Type	Columbia (Col-0)	GEL1,GEL2	24.8805	0.00280365	0.0678167
AT1G55490	toc1-101	Columbia (Col-0)	ED	GEL2	25.2567	Wild Type	Columbia (Col-0)	GEL1,GEL2	24.8805	0.00280365	0.376237
AT1G55490	toc1-101	Columbia (Col-0)	ED	GEL2	25.0529	Wild Type	Columbia (Col-0)	GEL1,GEL2	24.8805	0.00280365	0.172375
AT1G55490	toc1-101	Columbia (Col-0)	ED	GEL2	24.9851	Wild Type	Columbia (Col-0)	GEL1,GEL2	24.8805	0.00280365	0.104613
AT1G55490	Wild Type	Wasilewski (WS)	EN	GEL1	25.1622	Wild Type	Columbia (Col-0)	GEL1,GEL2	24.8805	0.00280365	0.281693
AT1G55490	Wild Type	Wasilewski (WS)	EN	GEL1	25.1349	Wild Type	Columbia (Col-0)	GEL1,GEL2	24.8805	0.00280365	0.254424
AT1G55490	Wild Type	Wasilewski (WS)	EN	GEL1	25.1368	Wild Type	Columbia (Col-0)	GEL1,GEL2	24.8805	0.00280365	0.256315
AT1G55490	Wild Type	Wasilewski (WS)	ED	GEL2	25.3614	Wild Type	Columbia (Col-0)	GEL1,GEL2	24.8805	0.00280365	0.48091
AT1G55490	Wild Type	Wasilewski (WS)	ED	GEL2	25.3025	Wild Type	Columbia (Col-0)	GEL1,GEL2	24.8805	0.00280365	0.422017
AT1G55490	Wild Type	Wasilewski (WS)	ED	GEL2	25.1579	Wild Type	Columbia (Col-0)	GEL1,GEL2	24.8805	0.00280365	0.277366
AT1G55490	lhy-21 cca1-11	Wasilewski (WS)	EN	GEL1	25.2728	Wild Type	Columbia (Col-0)	GEL1,GEL2	24.8805	0.00280365	0.392291
AT1G55490	lhy-21 cca1-11	Wasilewski (WS)	EN	GEL1	25.3532	Wild Type	Columbia (Col-0)	GEL1,GEL2	24.8805	0.00280365	0.472728
AT1G55490	lhy-21 cca1-11	Wasilewski (WS)	EN	GEL1	25.1005	Wild Type	Columbia (Col-0)	GEL1,GEL2	24.8805	0.00280365	0.220048
AT1G55490	lhy-21 cca1-11	Wasilewski (WS)	ED	GEL2	25.1438	Wild Type	Columbia (Col-0)	GEL1,GEL2	24.8805	0.00280365	0.263295
AT1G55490	lhy-21 cca1-11	Wasilewski (WS)	ED	GEL2	25.5184	Wild Type	Columbia (Col-0)	GEL1,GEL2	24.8805	0.00280365	0.637927
AT1G55490	lhy-21 cca1-11	Wasilewski (WS)	ED	GEL2	24.8844	Wild Type	Columbia (Col-0)	GEL1,GEL2	24.8805	0.00280365	0.0038757
AT3G60750	Wild Type	Columbia (Col-0)	EN	GEL1	27.8534	Wild Type	Columbia (Col-0)	GEL2,GEL1	28.007	0.107571	-0.153615
AT3G60750	Wild Type	Columbia (Col-0)	EN	GEL1	27.8604	Wild Type	Columbia (Col-0)	GEL2,GEL1	28.007	0.107571	-0.146586
AT3G60750	Wild Type	Columbia (Col-0)	EN	GEL1	27.9171	Wild Type	Columbia (Col-0)	GEL2,GEL1	28.007	0.107571	-0.0899504
AT3G60750	Wild Type	Columbia (Col-0)	ED	GEL1	27.7665	Wild Type	Columbia (Col-0)	GEL2,GEL1	28.007	0.107571	-0.240557
AT3G60750	Wild Type	Columbia (Col-0)	ED	GEL2	27.681	Wild Type	Columbia (Col-0)	GEL2,GEL1	28.007	0.107571	-0.326074
AT3G60750	Wild Type	Columbia (Col-0)	ED	GEL2	27.7843	Wild Type	Columbia (Col-0)	GEL2,GEL1	28.007	0.107571	-0.222731
AT3G60750	prr7-3 ppr9-1	Columbia (Col-0)	EN	GEL1	27.3245	Wild Type	Columbia (Col-0)	GEL2,GEL1	28.007	0.107571	-0.682577
AT3G60750	prr7-3 ppr9-1	Columbia (Col-0)	ED	GEL2	27.3276	Wild Type	Columbia (Col-0)	GEL2,GEL1	28.007	0.107571	-0.679396
AT3G60750	prr7-3 ppr9-1	Columbia (Col-0)	ED	GEL2	27.6507	Wild Type	Columbia (Col-0)	GEL2,GEL1	28.007	0.107571	-0.356305
AT3G60750	prr7-3 ppr9-1	Columbia (Col-0)	ED	GEL2	27.2907	Wild Type	Columbia (Col-0)	GEL2,GEL1	28.007	0.107571	-0.716376
AT3G60750	gi-201	Columbia (Col-0)	EN	GEL1	27.8594	Wild Type	Columbia (Col-0)	GEL2,GEL1	28.007	0.107571	-0.147602
AT3G60750	gi-201	Columbia (Col-0)	EN	GEL1	27.9056	Wild Type	Columbia (Col-0)	GEL2,GEL1	28.007	0.107571	-0.101443
AT3G60750	gi-201	Columbia (Col-0)	EN	GEL1	27.8465	Wild Type	Columbia (Col-0)	GEL2,GEL1	28.007	0.107571	-0.160532
AT3G60750	gi-201	Columbia (Col-0)	ED	GEL2	27.7569	Wild Type	Columbia (Col-0)	GEL2,GEL1	28.007	0.107571	-0.250094
AT3G60750	gi-201	Columbia (Col-0)	ED	GEL2	27.8518	Wild Type	Columbia (Col-0)	GEL2,GEL1	28.007	0.107571	-0.155212
AT3G60750	gi-201	Columbia (Col-0)	ED	GEL2	27.7241	Wild Type	Columbia (Col-0)	GEL2,GEL1	28.007	0.107571	-0.282943
AT3G60750	toc1-101	Columbia (Col-0)	EN	GEL1	28.0063	Wild Type	Columbia (Col-0)	GEL2,GEL1	28.007	0.107571	-0.000777645
AT3G60750	toc1-101	Columbia (Col-0)	EN	GEL1	28.2836	Wild Type	Columbia (Col-0)	GEL2,GEL1	28.007	0.107571	0.276557
AT3G60750	toc1-101	Columbia (Col-0)	EN	GEL1	28.1206	Wild Type	Columbia (Col-0)	GEL2,GEL1	28.007	0.107571	0.113577
AT3G60750	toc1-101	Columbia (Col-0)	ED	GEL2	27.8461	Wild Type	Columbia (Col-0)	GEL2,GEL1	28.007	0.107571	-0.160935
AT3G60750	toc1-101	Columbia (Col-0)	ED	GEL2	27.764	Wild Type	Columbia (Col-0)	GEL2,GEL1	28.007	0.107571	-0.243001
AT3G60750	toc1-101	Columbia (Col-0)	ED	GEL2	27.7902	Wild Type	Columbia (Col-0)	GEL2,GEL1	28.007	0.107571	-0.21688
AT3G60750	Wild Type	Wasilewski (WS)	EN	GEL1	28.0658	Wild Type	Columbia (Col-0)	GEL2,GEL1	28.007	0.107571	0.0587357
AT3G60750	Wild Type	Wasilewski (WS)	EN	GEL1	27.9896	Wild Type	Columbia (Col-0)	GEL2,GEL1	28.007	0.107571	-0.0174703
AT3G60750	Wild Type	Wasilewski (WS)	EN	GEL1	28.1599	Wild Type	Columbia (Col-0)	GEL2,GEL1	28.007	0.107571	0.152884
AT3G60750	Wild Type	Wasilewski (WS)	ED	GEL2	27.7953	Wild Type	Columbia (Col-0)	GEL2,GEL1	28.007	0.107571	-0.211711
AT3G60750	Wild Type	Wasilewski (WS)	ED	GEL2	28.0228	Wild Type	Columbia (Col-0)	GEL2,GEL1	28.007	0.107571	0.0157984
AT3G60750	Wild Type	Wasilewski (WS)	ED	GEL2	27.5895	Wild Type	Columbia (Col-0)	GEL2,GEL1	28.007	0.107571	-0.417537
AT3G60750	lhy-21 cca1-11	Wasilewski (WS)	EN	GEL1	28.0675	Wild Type	Columbia (Col-0)	GEL2,GEL1	28.007	0.107571	0.0604981
AT3G60750	lhy-21 cca1-11	Wasilewski (WS)	EN	GEL1	27.9776	Wild Type	Columbia (Col-0)	GEL2,GEL1	28.007	0.107571	-0.0294642
AT3G60750	lhy-21 cca1-11	Wasilewski (WS)	EN	GEL1	27.7303	Wild Type	Columbia (Col-0)	GEL2,GEL1	28.007	0.107571	-0.276715
AT3G60750	lhy-21 cca1-11	Wasilewski (WS)	ED	GEL2	28.0396	Wild Type	Columbia (Col-0)	GEL2,GEL1	28.007	0.107571	0.032576
AT3G60750	lhy-21 cca1-11	Wasilewski (WS)	ED	GEL2	28.1094	Wild Type	Columbia (Col-0)	GEL2,GEL1	28.007	0.107571	0.102339
AT3G60750	lhy-21 cca1-11	Wasilewski (WS)	ED	GEL2	27.6852	Wild Type	Columbia (Col-0)	GEL2,GEL1	28.007	0.107571	-0.321852
AT5G19820	Wild Type	Columbia (Col-0)	EN	GEL1	21.6666	Wild Type	Columbia (Col-0)	GEL1,GEL2	21.661	0.015938	0.00557787
AT5G19820	Wild Type	Columbia (Col-0)	EN	GEL1	21.6826	Wild Type	Columbia (Col-0)	GEL1,GEL2	21.661	0.015938	0.021597
AT5G19820	Wild Type	Columbia (Col-0)	EN	GEL1	21.9187	Wild Type	Columbia (Col-0)	GEL1,GEL2	21.661	0.015938	0.257616
AT5G19820	Wild Type	Columbia (Col-0)	ED	GEL1	21.5884	Wild Type	Columbia (Col-0)	GEL1,GEL2	21.661	0.015938	-0.0726978
AT5G19820	Wild Type	Columbia (Col-0)	ED	GEL2	21.6282	Wild Type	Columbia (Col-0)	GEL1,GEL2	21.661	0.015938	-0.0328462
AT5G19820	Wild Type	Columbia (Col-0)	ED	GEL2	21.6411	Wild Type	Columbia (Col-0)	GEL1,GEL2	21.661	0.015938	-0.0199253
AT5G19820	prr7-3 ppr9-1	Columbia (Col-0)	EN	GEL1	21.2092	Wild Type	Columbia (Col-0)	GEL1,GEL2	21.661	0.015938	-0.451832
AT5G19820	prr7-3 ppr9-1	Columbia (Col-0)	ED	GEL2	21.3587	Wild Type	Columbia (Col-0)	GEL1,GEL2	21.661	0.015938	-0.302371
AT5G19820	prr7-3 ppr9-1	Columbia (Col-0)	ED	GEL2	21.6777	Wild Type	Columbia (Col-0)	GEL1,GEL2	21.661	0.015938	0.0166499
AT5G19820	prr7-3 ppr9-1	Columbia (Col-0)	ED	GEL2	21.6795	Wild Type	Columbia (Col-0)	GEL1,GEL2	21.661	0.015938	0.018451
AT5G19820	gi-201	Columbia (Col-0)	EN	GEL1	21.6472	Wild Type	Columbia (Col-0)	GEL1,GEL2	21.661	0.015938	-0.0138169
AT5G19820	gi-201	Columbia (Col-0)	EN	GEL1	21.6958	Wild Type	Columbia (Col-0)	GEL1,GEL2	21.661	0.015938	0.0347382
AT5G19820	gi-201	Columbia (Col-0)	EN	GEL1	21.6105	Wild Type	Columbia (Col-0)	GEL1,GEL2	21.661	0.015938	-0.0505086
AT5G19820	gi-201	Columbia (Col-0)	ED	GEL2	21.8079	Wild Type	Columbia (Col-0)	GEL1,GEL2	21.661	0.015938	0.146808
AT5G19820	gi-201	Columbia (Col-0)	ED	GEL2	21.6732	Wild Type	Columbia (Col-0)	GEL1,GEL2	21.661	0.015938	0.0121704
AT5G19820	gi-201	Columbia (Col-0)	ED	GEL2	21.8605	Wild Type	Columbia (Col-0)	GEL1,GEL2	21.661	0.015938	0.199457
AT5G19820	toc1-101	Columbia (Col-0)	EN	GEL1	21.7168	Wild Type	Columbia (Col-0)	GEL1,GEL2	21.661	0.015938	0.0557134
AT5G19820	toc1-101	Columbia (Col-0)	EN	GEL1	21.7408	Wild Type	Columbia (Col-0)	GEL1,GEL2	21.661	0.015938	0.0797325
AT5G19820	toc1-101	Columbia (Col-0)	EN	GEL1	21.6936	Wild Type	Columbia (Col-0)	GEL1,GEL2	21.661	0.015938	0.0325409
AT5G19820	toc1-101	Columbia (Col-0)	ED	GEL2	21.678	Wild Type	Columbia (Col-0)	GEL1,GEL2	21.661	0.015938	0.0169738
AT5G19820	toc1-101	Columbia (Col-0)	ED	GEL2	21.5894	Wild Type	Columbia (Col-0)	GEL1,GEL2	21.661	0.015938	-0.07169
AT5G19820	toc1-101	Columbia (Col-0)	ED	GEL2	21.7394	Wild Type	Columbia (Col-0)	GEL1,GEL2	21.661	0.015938	0.0783583
AT5G19820	Wild Type	Wasilewski (WS)	EN	GEL1	21.746	Wild Type	Columbia (Col-0)	GEL1,GEL2	21.661	0.015938	0.0849834
AT5G19820	Wild Type	Wasilewski (WS)	EN	GEL1	21.7563	Wild Type	Columbia (Col-0)	GEL1,GEL2	21.661	0.015938	0.0953005
AT5G19820	Wild Type	Wasilewski (WS)	EN	GEL1	22.1317	Wild Type	Columbia (Col-0)	GEL1,GEL2	21.661	0.015938	0.470687
AT5G19820	Wild Type	Wasilewski (WS)	ED	GEL2	21.8299	Wild Type	Columbia (Col-0)	GEL1,GEL2	21.661	0.015938	0.168886
AT5G19820	Wild Type	Wasilewski (WS)	ED	GEL2	21.9376	Wild Type	Columbia (Col-0)	GEL1,GEL2	21.661	0.015938	0.276578
AT5G19820	Wild Type	Wasilewski (WS)	ED	GEL2	21.7581	Wild Type	Columbia (Col-0)	GEL1,GEL2	21.661	0.015938	0.0970294
AT5G19820	lhy-21 cca1-11	Wasilewski (WS)	EN	GEL1	21.8642	Wild Type	Columbia (Col-0)	GEL1,GEL2	21.661	0.015938	0.203135
AT5G19820	lhy-21 cca1-11	Wasilewski (WS)	EN	GEL1	21.9316	Wild Type	Columbia (Col-0)	GEL1,GEL2	21.661	0.015938	0.270514
AT5G19820	lhy-21 cca1-11	Wasilewski (WS)	EN	GEL1	21.7626	Wild Type	Columbia (Col-0)	GEL1,GEL2	21.661	0.015938	0.101514
AT5G19820	lhy-21 cca1-11	Wasilewski (WS)	ED	GEL2	21.8189	Wild Type	Columbia (Col-0)	GEL1,GEL2	21.661	0.015938	0.157875
AT5G19820	lhy-21 cca1-11	Wasilewski (WS)	ED	GEL2	21.9155	Wild Type	Columbia (Col-0)	GEL1,GEL2	21.661	0.015938	0.254497
AT5G19820	lhy-21 cca1-11	Wasilewski (WS)	ED	GEL2	21.4602	Wild Type	Columbia (Col-0)	GEL1,GEL2	21.661	0.015938	-0.200827
AT4G11420	Wild Type	Columbia (Col-0)	EN	GEL1	22.3632	Wild Type	Columbia (Col-0)	GEL1,GEL2	22.2583	0.0842366	0.104824
AT4G11420	Wild Type	Columbia (Col-0)	EN	GEL1	22.4543	Wild Type	Columbia (Col-0)	GEL1,GEL2	22.2583	0.0842366	0.195963
AT4G11420	Wild Type	Columbia (Col-0)	EN	GEL1	22.0661	Wild Type	Columbia (Col-0)	GEL1,GEL2	22.2583	0.0842366	-0.192235
AT4G11420	Wild Type	Columbia (Col-0)	ED	GEL1	22.1908	Wild Type	Columbia (Col-0)	GEL1,GEL2	22.2583	0.0842366	-0.0675421
AT4G11420	Wild Type	Columbia (Col-0)	ED	GEL2	22.1694	Wild Type	Columbia (Col-0)	GEL1,GEL2	22.2583	0.0842366	-0.088905
AT4G11420	Wild Type	Columbia (Col-0)	ED	GEL2	22.1251	Wild Type	Columbia (Col-0)	GEL1,GEL2	22.2583	0.0842366	-0.13323
AT4G11420	prr7-3 ppr9-1	Columbia (Col-0)	EN	GEL1	21.8949	Wild Type	Columbia (Col-0)	GEL1,GEL2	22.2583	0.0842366	-0.363391
AT4G11420	prr7-3 ppr9-1	Columbia (Col-0)	ED	GEL2	21.9322	Wild Type	Columbia (Col-0)	GEL1,GEL2	22.2583	0.0842366	-0.326108
AT4G11420	prr7-3 ppr9-1	Columbia (Col-0)	ED	GEL2	22.2429	Wild Type	Columbia (Col-0)	GEL1,GEL2	22.2583	0.0842366	-0.0154042
AT4G11420	prr7-3 ppr9-1	Columbia (Col-0)	ED	GEL2	21.9494	Wild Type	Columbia (Col-0)	GEL1,GEL2	22.2583	0.0842366	-0.308954
AT4G11420	gi-201	Columbia (Col-0)	EN	GEL1	22.2578	Wild Type	Columbia (Col-0)	GEL1,GEL2	22.2583	0.0842366	-0.000560628
AT4G11420	gi-201	Columbia (Col-0)	EN	GEL1	22.3646	Wild Type	Columbia (Col-0)	GEL1,GEL2	22.2583	0.0842366	0.106223
AT4G11420	gi-201	Columbia (Col-0)	EN	GEL1	22.2783	Wild Type	Columbia (Col-0)	GEL1,GEL2	22.2583	0.0842366	0.0199525
AT4G11420	gi-201	Columbia (Col-0)	ED	GEL2	22.386	Wild Type	Columbia (Col-0)	GEL1,GEL2	22.2583	0.0842366	0.127686
AT4G11420	gi-201	Columbia (Col-0)	ED	GEL2	22.305	Wild Type	Columbia (Col-0)	GEL1,GEL2	22.2583	0.0842366	0.0466487
AT4G11420	gi-201	Columbia (Col-0)	ED	GEL2	22.3593	Wild Type	Columbia (Col-0)	GEL1,GEL2	22.2583	0.0842366	0.100933
AT4G11420	toc1-101	Columbia (Col-0)	EN	GEL1	22.3541	Wild Type	Columbia (Col-0)	GEL1,GEL2	22.2583	0.0842366	0.0957895
AT4G11420	toc1-101	Columbia (Col-0)	EN	GEL1	22.5468	Wild Type	Columbia (Col-0)	GEL1,GEL2	22.2583	0.0842366	0.288488
AT4G11420	toc1-101	Columbia (Col-0)	EN	GEL1	22.3468	Wild Type	Columbia (Col-0)	GEL1,GEL2	22.2583	0.0842366	0.0884929
AT4G11420	toc1-101	Columbia (Col-0)	ED	GEL2	22.3244	Wild Type	Columbia (Col-0)	GEL1,GEL2	22.2583	0.0842366	0.0660645
AT4G11420	toc1-101	Columbia (Col-0)	ED	GEL2	22.2315	Wild Type	Columbia (Col-0)	GEL1,GEL2	22.2583	0.0842366	-0.0267879
AT4G11420	toc1-101	Columbia (Col-0)	ED	GEL2	22.2861	Wild Type	Columbia (Col-0)	GEL1,GEL2	22.2583	0.0842366	0.0277282
AT4G11420	Wild Type	Wasilewski (WS)	EN	GEL1	22.0385	Wild Type	Columbia (Col-0)	GEL1,GEL2	22.2583	0.0842366	-0.219796
AT4G11420	Wild Type	Wasilewski (WS)	EN	GEL1	22.0148	Wild Type	Columbia (Col-0)	GEL1,GEL2	22.2583	0.0842366	-0.243536
AT4G11420	Wild Type	Wasilewski (WS)	EN	GEL1	22.3647	Wild Type	Columbia (Col-0)	GEL1,GEL2	22.2583	0.0842366	0.106417
AT4G11420	Wild Type	Wasilewski (WS)	ED	GEL2	21.9473	Wild Type	Columbia (Col-0)	GEL1,GEL2	22.2583	0.0842366	-0.311001
AT4G11420	Wild Type	Wasilewski (WS)	ED	GEL2	22.1571	Wild Type	Columbia (Col-0)	GEL1,GEL2	22.2583	0.0842366	-0.101252
AT4G11420	Wild Type	Wasilewski (WS)	ED	GEL2	22.0064	Wild Type	Columbia (Col-0)	GEL1,GEL2	22.2583	0.0842366	-0.251954
AT4G11420	lhy-21 cca1-11	Wasilewski (WS)	EN	GEL1	22.0954	Wild Type	Columbia (Col-0)	GEL1,GEL2	22.2583	0.0842366	-0.162967
AT4G11420	lhy-21 cca1-11	Wasilewski (WS)	EN	GEL1	22.0887	Wild Type	Columbia (Col-0)	GEL1,GEL2	22.2583	0.0842366	-0.16961
AT4G11420	lhy-21 cca1-11	Wasilewski (WS)	EN	GEL1	21.8383	Wild Type	Columbia (Col-0)	GEL1,GEL2	22.2583	0.0842366	-0.419993
AT4G11420	lhy-21 cca1-11	Wasilewski (WS)	ED	GEL2	22.0939	Wild Type	Columbia (Col-0)	GEL1,GEL2	22.2583	0.0842366	-0.164452
AT4G11420	lhy-21 cca1-11	Wasilewski (WS)	ED	GEL2	22.1692	Wild Type	Columbia (Col-0)	GEL1,GEL2	22.2583	0.0842366	-0.0891171
AT4G11420	lhy-21 cca1-11	Wasilewski (WS)	ED	GEL2	21.6748	Wild Type	Columbia (Col-0)	GEL1,GEL2	22.2583	0.0842366	-0.58357
AT1G62750	Wild Type	Columbia (Col-0)	EN	GEL1	25.6165	Wild Type	Columbia (Col-0)	GEL2,GEL1	25.4587	0.0512252	0.157717
AT1G62750	Wild Type	Columbia (Col-0)	EN	GEL1	25.6144	Wild Type	Columbia (Col-0)	GEL2,GEL1	25.4587	0.0512252	0.155661
AT1G62750	Wild Type	Columbia (Col-0)	EN	GEL1	25.5597	Wild Type	Columbia (Col-0)	GEL2,GEL1	25.4587	0.0512252	0.100962
AT1G62750	Wild Type	Columbia (Col-0)	ED	GEL1	25.5151	Wild Type	Columbia (Col-0)	GEL2,GEL1	25.4587	0.0512252	0.0563205
AT1G62750	Wild Type	Columbia (Col-0)	ED	GEL2	25.4906	Wild Type	Columbia (Col-0)	GEL2,GEL1	25.4587	0.0512252	0.0318321
AT1G62750	Wild Type	Columbia (Col-0)	ED	GEL2	25.4627	Wild Type	Columbia (Col-0)	GEL2,GEL1	25.4587	0.0512252	0.00392691
AT1G62750	prr7-3 ppr9-1	Columbia (Col-0)	EN	GEL1	25.1191	Wild Type	Columbia (Col-0)	GEL2,GEL1	25.4587	0.0512252	-0.33961
AT1G62750	prr7-3 ppr9-1	Columbia (Col-0)	ED	GEL2	25.1317	Wild Type	Columbia (Col-0)	GEL2,GEL1	25.4587	0.0512252	-0.327095
AT1G62750	prr7-3 ppr9-1	Columbia (Col-0)	ED	GEL2	25.3111	Wild Type	Columbia (Col-0)	GEL2,GEL1	25.4587	0.0512252	-0.14762
AT1G62750	prr7-3 ppr9-1	Columbia (Col-0)	ED	GEL2	25.028	Wild Type	Columbia (Col-0)	GEL2,GEL1	25.4587	0.0512252	-0.430766
AT1G62750	gi-201	Columbia (Col-0)	EN	GEL1	25.485	Wild Type	Columbia (Col-0)	GEL2,GEL1	25.4587	0.0512252	0.0262801
AT1G62750	gi-201	Columbia (Col-0)	EN	GEL1	25.4979	Wild Type	Columbia (Col-0)	GEL2,GEL1	25.4587	0.0512252	0.0391806
AT1G62750	gi-201	Columbia (Col-0)	EN	GEL1	25.3526	Wild Type	Columbia (Col-0)	GEL2,GEL1	25.4587	0.0512252	-0.10615
AT1G62750	gi-201	Columbia (Col-0)	ED	GEL2	25.4605	Wild Type	Columbia (Col-0)	GEL2,GEL1	25.4587	0.0512252	0.00177282
AT1G62750	gi-201	Columbia (Col-0)	ED	GEL2	25.4097	Wild Type	Columbia (Col-0)	GEL2,GEL1	25.4587	0.0512252	-0.0490415
AT1G62750	gi-201	Columbia (Col-0)	ED	GEL2	25.4338	Wild Type	Columbia (Col-0)	GEL2,GEL1	25.4587	0.0512252	-0.0249107
AT1G62750	toc1-101	Columbia (Col-0)	EN	GEL1	25.5625	Wild Type	Columbia (Col-0)	GEL2,GEL1	25.4587	0.0512252	0.103801
AT1G62750	toc1-101	Columbia (Col-0)	EN	GEL1	25.5363	Wild Type	Columbia (Col-0)	GEL2,GEL1	25.4587	0.0512252	0.0775396
AT1G62750	toc1-101	Columbia (Col-0)	EN	GEL1	25.4438	Wild Type	Columbia (Col-0)	GEL2,GEL1	25.4587	0.0512252	-0.0149861
AT1G62750	toc1-101	Columbia (Col-0)	ED	GEL2	25.4543	Wild Type	Columbia (Col-0)	GEL2,GEL1	25.4587	0.0512252	-0.00442513
AT1G62750	toc1-101	Columbia (Col-0)	ED	GEL2	25.2788	Wild Type	Columbia (Col-0)	GEL2,GEL1	25.4587	0.0512252	-0.179903
AT1G62750	toc1-101	Columbia (Col-0)	ED	GEL2	25.4336	Wild Type	Columbia (Col-0)	GEL2,GEL1	25.4587	0.0512252	-0.0251122
AT1G62750	Wild Type	Wasilewski (WS)	EN	GEL1	25.5547	Wild Type	Columbia (Col-0)	GEL2,GEL1	25.4587	0.0512252	0.09599
AT1G62750	Wild Type	Wasilewski (WS)	EN	GEL1	25.5545	Wild Type	Columbia (Col-0)	GEL2,GEL1	25.4587	0.0512252	0.0957696
AT1G62750	Wild Type	Wasilewski (WS)	EN	GEL1	25.6259	Wild Type	Columbia (Col-0)	GEL2,GEL1	25.4587	0.0512252	0.167125
AT1G62750	Wild Type	Wasilewski (WS)	ED	GEL2	25.4032	Wild Type	Columbia (Col-0)	GEL2,GEL1	25.4587	0.0512252	-0.0555099
AT1G62750	Wild Type	Wasilewski (WS)	ED	GEL2	25.4415	Wild Type	Columbia (Col-0)	GEL2,GEL1	25.4587	0.0512252	-0.0172178
AT1G62750	Wild Type	Wasilewski (WS)	ED	GEL2	25.3606	Wild Type	Columbia (Col-0)	GEL2,GEL1	25.4587	0.0512252	-0.0981381
AT1G62750	lhy-21 cca1-11	Wasilewski (WS)	EN	GEL1	25.6864	Wild Type	Columbia (Col-0)	GEL2,GEL1	25.4587	0.0512252	0.227701
AT1G62750	lhy-21 cca1-11	Wasilewski (WS)	EN	GEL1	25.5514	Wild Type	Columbia (Col-0)	GEL2,GEL1	25.4587	0.0512252	0.092623
AT1G62750	lhy-21 cca1-11	Wasilewski (WS)	EN	GEL1	25.449	Wild Type	Columbia (Col-0)	GEL2,GEL1	25.4587	0.0512252	-0.00975421
AT1G62750	lhy-21 cca1-11	Wasilewski (WS)	ED	GEL2	25.4778	Wild Type	Columbia (Col-0)	GEL2,GEL1	25.4587	0.0512252	0.0190058
AT1G62750	lhy-21 cca1-11	Wasilewski (WS)	ED	GEL2	25.5664	Wild Type	Columbia (Col-0)	GEL2,GEL1	25.4587	0.0512252	0.107668
AT1G62750	lhy-21 cca1-11	Wasilewski (WS)	ED	GEL2	25.4978	Wild Type	Columbia (Col-0)	GEL2,GEL1	25.4587	0.0512252	0.0390053
AT4G34450	Wild Type	Columbia (Col-0)	EN	GEL1	22.6464	Wild Type	Columbia (Col-0)	GEL1,GEL2	22.7354	0.0599718	-0.0890385
AT4G34450	Wild Type	Columbia (Col-0)	EN	GEL1	22.7409	Wild Type	Columbia (Col-0)	GEL1,GEL2	22.7354	0.0599718	0.00551974
AT4G34450	Wild Type	Columbia (Col-0)	EN	GEL1	22.762	Wild Type	Columbia (Col-0)	GEL1,GEL2	22.7354	0.0599718	0.0265366
AT4G34450	Wild Type	Columbia (Col-0)	ED	GEL1	22.6101	Wild Type	Columbia (Col-0)	GEL1,GEL2	22.7354	0.0599718	-0.125366
AT4G34450	Wild Type	Columbia (Col-0)	ED	GEL2	22.6237	Wild Type	Columbia (Col-0)	GEL1,GEL2	22.7354	0.0599718	-0.111693
AT4G34450	Wild Type	Columbia (Col-0)	ED	GEL2	22.6074	Wild Type	Columbia (Col-0)	GEL1,GEL2	22.7354	0.0599718	-0.128022
AT4G34450	prr7-3 ppr9-1	Columbia (Col-0)	EN	GEL1	22.4335	Wild Type	Columbia (Col-0)	GEL1,GEL2	22.7354	0.0599718	-0.301943
AT4G34450	prr7-3 ppr9-1	Columbia (Col-0)	ED	GEL2	22.4408	Wild Type	Columbia (Col-0)	GEL1,GEL2	22.7354	0.0599718	-0.294638
AT4G34450	prr7-3 ppr9-1	Columbia (Col-0)	ED	GEL2	22.7205	Wild Type	Columbia (Col-0)	GEL1,GEL2	22.7354	0.0599718	-0.0149338
AT4G34450	prr7-3 ppr9-1	Columbia (Col-0)	ED	GEL2	22.4402	Wild Type	Columbia (Col-0)	GEL1,GEL2	22.7354	0.0599718	-0.295241
AT4G34450	gi-201	Columbia (Col-0)	EN	GEL1	22.6194	Wild Type	Columbia (Col-0)	GEL1,GEL2	22.7354	0.0599718	-0.11602
AT4G34450	gi-201	Columbia (Col-0)	EN	GEL1	22.6491	Wild Type	Columbia (Col-0)	GEL1,GEL2	22.7354	0.0599718	-0.0863324
AT4G34450	gi-201	Columbia (Col-0)	EN	GEL1	22.6382	Wild Type	Columbia (Col-0)	GEL1,GEL2	22.7354	0.0599718	-0.0972085
AT4G34450	gi-201	Columbia (Col-0)	ED	GEL2	22.6857	Wild Type	Columbia (Col-0)	GEL1,GEL2	22.7354	0.0599718	-0.0496851
AT4G34450	gi-201	Columbia (Col-0)	ED	GEL2	22.6373	Wild Type	Columbia (Col-0)	GEL1,GEL2	22.7354	0.0599718	-0.098102
AT4G34450	gi-201	Columbia (Col-0)	ED	GEL2	22.6763	Wild Type	Columbia (Col-0)	GEL1,GEL2	22.7354	0.0599718	-0.0591031
AT4G34450	toc1-101	Columbia (Col-0)	EN	GEL1	22.7298	Wild Type	Columbia (Col-0)	GEL1,GEL2	22.7354	0.0599718	-0.00561303
AT4G34450	toc1-101	Columbia (Col-0)	EN	GEL1	22.6982	Wild Type	Columbia (Col-0)	GEL1,GEL2	22.7354	0.0599718	-0.03718
AT4G34450	toc1-101	Columbia (Col-0)	EN	GEL1	22.6867	Wild Type	Columbia (Col-0)	GEL1,GEL2	22.7354	0.0599718	-0.0487692
AT4G34450	toc1-101	Columbia (Col-0)	ED	GEL2	22.6645	Wild Type	Columbia (Col-0)	GEL1,GEL2	22.7354	0.0599718	-0.070932
AT4G34450	toc1-101	Columbia (Col-0)	ED	GEL2	22.6547	Wild Type	Columbia (Col-0)	GEL1,GEL2	22.7354	0.0599718	-0.0807219
AT4G34450	toc1-101	Columbia (Col-0)	ED	GEL2	22.6829	Wild Type	Columbia (Col-0)	GEL1,GEL2	22.7354	0.0599718	-0.052511
AT4G34450	Wild Type	Wasilewski (WS)	EN	GEL1	22.5711	Wild Type	Columbia (Col-0)	GEL1,GEL2	22.7354	0.0599718	-0.164325
AT4G34450	Wild Type	Wasilewski (WS)	EN	GEL1	22.5438	Wild Type	Columbia (Col-0)	GEL1,GEL2	22.7354	0.0599718	-0.191577
AT4G34450	Wild Type	Wasilewski (WS)	EN	GEL1	22.7834	Wild Type	Columbia (Col-0)	GEL1,GEL2	22.7354	0.0599718	0.0479993
AT4G34450	Wild Type	Wasilewski (WS)	ED	GEL2	22.5592	Wild Type	Columbia (Col-0)	GEL1,GEL2	22.7354	0.0599718	-0.176228
AT4G34450	Wild Type	Wasilewski (WS)	ED	GEL2	22.6083	Wild Type	Columbia (Col-0)	GEL1,GEL2	22.7354	0.0599718	-0.127125
AT4G34450	Wild Type	Wasilewski (WS)	ED	GEL2	22.5272	Wild Type	Columbia (Col-0)	GEL1,GEL2	22.7354	0.0599718	-0.208237
AT4G34450	lhy-21 cca1-11	Wasilewski (WS)	EN	GEL1	22.5198	Wild Type	Columbia (Col-0)	GEL1,GEL2	22.7354	0.0599718	-0.215621
AT4G34450	lhy-21 cca1-11	Wasilewski (WS)	EN	GEL1	22.4207	Wild Type	Columbia (Col-0)	GEL1,GEL2	22.7354	0.0599718	-0.314727
AT4G34450	lhy-21 cca1-11	Wasilewski (WS)	EN	GEL1	22.3288	Wild Type	Columbia (Col-0)	GEL1,GEL2	22.7354	0.0599718	-0.406629
AT4G34450	lhy-21 cca1-11	Wasilewski (WS)	ED	GEL2	22.5043	Wild Type	Columbia (Col-0)	GEL1,GEL2	22.7354	0.0599718	-0.231091
AT4G34450	lhy-21 cca1-11	Wasilewski (WS)	ED	GEL2	22.5754	Wild Type	Columbia (Col-0)	GEL1,GEL2	22.7354	0.0599718	-0.160016
AT4G34450	lhy-21 cca1-11	Wasilewski (WS)	ED	GEL2	22.2154	Wild Type	Columbia (Col-0)	GEL1,GEL2	22.7354	0.0599718	-0.519997
AT4G21150	Wild Type	Columbia (Col-0)	EN	GEL1	22.9681	Wild Type	Columbia (Col-0)	GEL2,GEL1	22.9712	0.00844976	-0.0031139
AT4G21150	Wild Type	Columbia (Col-0)	EN	GEL1	23.0403	Wild Type	Columbia (Col-0)	GEL2,GEL1	22.9712	0.00844976	0.0691036
AT4G21150	Wild Type	Columbia (Col-0)	EN	GEL1	22.9923	Wild Type	Columbia (Col-0)	GEL2,GEL1	22.9712	0.00844976	0.0211175
AT4G21150	Wild Type	Columbia (Col-0)	ED	GEL1	23.1564	Wild Type	Columbia (Col-0)	GEL2,GEL1	22.9712	0.00844976	0.185158
AT4G21150	Wild Type	Columbia (Col-0)	ED	GEL2	23.0771	Wild Type	Columbia (Col-0)	GEL2,GEL1	22.9712	0.00844976	0.105917
AT4G21150	Wild Type	Columbia (Col-0)	ED	GEL2	23.0728	Wild Type	Columbia (Col-0)	GEL2,GEL1	22.9712	0.00844976	0.101599
AT4G21150	prr7-3 ppr9-1	Columbia (Col-0)	EN	GEL1	22.6601	Wild Type	Columbia (Col-0)	GEL2,GEL1	22.9712	0.00844976	-0.311136
AT4G21150	prr7-3 ppr9-1	Columbia (Col-0)	ED	GEL2	22.7101	Wild Type	Columbia (Col-0)	GEL2,GEL1	22.9712	0.00844976	-0.261099
AT4G21150	prr7-3 ppr9-1	Columbia (Col-0)	ED	GEL2	23.2538	Wild Type	Columbia (Col-0)	GEL2,GEL1	22.9712	0.00844976	0.2826
AT4G21150	prr7-3 ppr9-1	Columbia (Col-0)	ED	GEL2	22.8553	Wild Type	Columbia (Col-0)	GEL2,GEL1	22.9712	0.00844976	-0.115879
AT4G21150	gi-201	Columbia (Col-0)	EN	GEL1	23.0722	Wild Type	Columbia (Col-0)	GEL2,GEL1	22.9712	0.00844976	0.100959
AT4G21150	gi-201	Columbia (Col-0)	EN	GEL1	23.023	Wild Type	Columbia (Col-0)	GEL2,GEL1	22.9712	0.00844976	0.0518123
AT4G21150	gi-201	Columbia (Col-0)	EN	GEL1	22.9456	Wild Type	Columbia (Col-0)	GEL2,GEL1	22.9712	0.00844976	-0.0256256
AT4G21150	gi-201	Columbia (Col-0)	ED	GEL2	23.0772	Wild Type	Columbia (Col-0)	GEL2,GEL1	22.9712	0.00844976	0.105995
AT4G21150	gi-201	Columbia (Col-0)	ED	GEL2	23.0041	Wild Type	Columbia (Col-0)	GEL2,GEL1	22.9712	0.00844976	0.0329103
AT4G21150	gi-201	Columbia (Col-0)	ED	GEL2	23.2159	Wild Type	Columbia (Col-0)	GEL2,GEL1	22.9712	0.00844976	0.24463
AT4G21150	toc1-101	Columbia (Col-0)	EN	GEL1	22.9888	Wild Type	Columbia (Col-0)	GEL2,GEL1	22.9712	0.00844976	0.0176248
AT4G21150	toc1-101	Columbia (Col-0)	EN	GEL1	23.0274	Wild Type	Columbia (Col-0)	GEL2,GEL1	22.9712	0.00844976	0.0561764
AT4G21150	toc1-101	Columbia (Col-0)	EN	GEL1	22.9948	Wild Type	Columbia (Col-0)	GEL2,GEL1	22.9712	0.00844976	0.0236188
AT4G21150	toc1-101	Columbia (Col-0)	ED	GEL2	22.9893	Wild Type	Columbia (Col-0)	GEL2,GEL1	22.9712	0.00844976	0.0180586
AT4G21150	toc1-101	Columbia (Col-0)	ED	GEL2	23.0628	Wild Type	Columbia (Col-0)	GEL2,GEL1	22.9712	0.00844976	0.0915486
AT4G21150	toc1-101	Columbia (Col-0)	ED	GEL2	23.0309	Wild Type	Columbia (Col-0)	GEL2,GEL1	22.9712	0.00844976	0.0596317
AT4G21150	Wild Type	Wasilewski (WS)	EN	GEL1	22.6383	Wild Type	Columbia (Col-0)	GEL2,GEL1	22.9712	0.00844976	-0.33293
AT4G21150	Wild Type	Wasilewski (WS)	EN	GEL1	22.7094	Wild Type	Columbia (Col-0)	GEL2,GEL1	22.9712	0.00844976	-0.261867
AT4G21150	Wild Type	Wasilewski (WS)	EN	GEL1	22.8263	Wild Type	Columbia (Col-0)	GEL2,GEL1	22.9712	0.00844976	-0.144871
AT4G21150	Wild Type	Wasilewski (WS)	ED	GEL2	22.7656	Wild Type	Columbia (Col-0)	GEL2,GEL1	22.9712	0.00844976	-0.205644
AT4G21150	Wild Type	Wasilewski (WS)	ED	GEL2	22.8006	Wild Type	Columbia (Col-0)	GEL2,GEL1	22.9712	0.00844976	-0.170625
AT4G21150	Wild Type	Wasilewski (WS)	ED	GEL2	22.6176	Wild Type	Columbia (Col-0)	GEL2,GEL1	22.9712	0.00844976	-0.353584
AT4G21150	lhy-21 cca1-11	Wasilewski (WS)	EN	GEL1	22.6677	Wild Type	Columbia (Col-0)	GEL2,GEL1	22.9712	0.00844976	-0.303529
AT4G21150	lhy-21 cca1-11	Wasilewski (WS)	EN	GEL1	22.601	Wild Type	Columbia (Col-0)	GEL2,GEL1	22.9712	0.00844976	-0.370246
AT4G21150	lhy-21 cca1-11	Wasilewski (WS)	EN	GEL1	22.4085	Wild Type	Columbia (Col-0)	GEL2,GEL1	22.9712	0.00844976	-0.562763
AT4G21150	lhy-21 cca1-11	Wasilewski (WS)	ED	GEL2	22.7134	Wild Type	Columbia (Col-0)	GEL2,GEL1	22.9712	0.00844976	-0.257771
AT4G21150	lhy-21 cca1-11	Wasilewski (WS)	ED	GEL2	22.8335	Wild Type	Columbia (Col-0)	GEL2,GEL1	22.9712	0.00844976	-0.137693
AT4G21150	lhy-21 cca1-11	Wasilewski (WS)	ED	GEL2	22.5797	Wild Type	Columbia (Col-0)	GEL2,GEL1	22.9712	0.00844976	-0.391521
AT2G28000	Wild Type	Columbia (Col-0)	EN	GEL1	27.6105	Wild Type	Columbia (Col-0)	GEL1,GEL2	27.4853	0.095127	0.125276
AT2G28000	Wild Type	Columbia (Col-0)	EN	GEL1	27.6881	Wild Type	Columbia (Col-0)	GEL1,GEL2	27.4853	0.095127	0.202832
AT2G28000	Wild Type	Columbia (Col-0)	EN	GEL1	27.6155	Wild Type	Columbia (Col-0)	GEL1,GEL2	27.4853	0.095127	0.130251
AT2G28000	Wild Type	Columbia (Col-0)	ED	GEL1	27.7285	Wild Type	Columbia (Col-0)	GEL1,GEL2	27.4853	0.095127	0.243246
AT2G28000	Wild Type	Columbia (Col-0)	ED	GEL2	27.6312	Wild Type	Columbia (Col-0)	GEL1,GEL2	27.4853	0.095127	0.145949
AT2G28000	Wild Type	Columbia (Col-0)	ED	GEL2	27.5641	Wild Type	Columbia (Col-0)	GEL1,GEL2	27.4853	0.095127	0.0788062
AT2G28000	prr7-3 ppr9-1	Columbia (Col-0)	EN	GEL1	27.4275	Wild Type	Columbia (Col-0)	GEL1,GEL2	27.4853	0.095127	-0.057772
AT2G28000	prr7-3 ppr9-1	Columbia (Col-0)	ED	GEL2	27.4666	Wild Type	Columbia (Col-0)	GEL1,GEL2	27.4853	0.095127	-0.0186556
AT2G28000	prr7-3 ppr9-1	Columbia (Col-0)	ED	GEL2	27.6413	Wild Type	Columbia (Col-0)	GEL1,GEL2	27.4853	0.095127	0.155986
AT2G28000	prr7-3 ppr9-1	Columbia (Col-0)	ED	GEL2	27.4318	Wild Type	Columbia (Col-0)	GEL1,GEL2	27.4853	0.095127	-0.0534879
AT2G28000	gi-201	Columbia (Col-0)	EN	GEL1	27.7014	Wild Type	Columbia (Col-0)	GEL1,GEL2	27.4853	0.095127	0.216135
AT2G28000	gi-201	Columbia (Col-0)	EN	GEL1	27.6779	Wild Type	Columbia (Col-0)	GEL1,GEL2	27.4853	0.095127	0.192681
AT2G28000	gi-201	Columbia (Col-0)	EN	GEL1	27.5305	Wild Type	Columbia (Col-0)	GEL1,GEL2	27.4853	0.095127	0.0452288
AT2G28000	gi-201	Columbia (Col-0)	ED	GEL2	27.6381	Wild Type	Columbia (Col-0)	GEL1,GEL2	27.4853	0.095127	0.152881
AT2G28000	gi-201	Columbia (Col-0)	ED	GEL2	27.6304	Wild Type	Columbia (Col-0)	GEL1,GEL2	27.4853	0.095127	0.145148
AT2G28000	gi-201	Columbia (Col-0)	ED	GEL2	27.6529	Wild Type	Columbia (Col-0)	GEL1,GEL2	27.4853	0.095127	0.167664
AT2G28000	toc1-101	Columbia (Col-0)	EN	GEL1	27.6266	Wild Type	Columbia (Col-0)	GEL1,GEL2	27.4853	0.095127	0.141351
AT2G28000	toc1-101	Columbia (Col-0)	EN	GEL1	27.5168	Wild Type	Columbia (Col-0)	GEL1,GEL2	27.4853	0.095127	0.0315116
AT2G28000	toc1-101	Columbia (Col-0)	EN	GEL1	27.4836	Wild Type	Columbia (Col-0)	GEL1,GEL2	27.4853	0.095127	-0.00169036
AT2G28000	toc1-101	Columbia (Col-0)	ED	GEL2	27.5489	Wild Type	Columbia (Col-0)	GEL1,GEL2	27.4853	0.095127	0.0635865
AT2G28000	toc1-101	Columbia (Col-0)	ED	GEL2	27.627	Wild Type	Columbia (Col-0)	GEL1,GEL2	27.4853	0.095127	0.14177
AT2G28000	toc1-101	Columbia (Col-0)	ED	GEL2	27.5552	Wild Type	Columbia (Col-0)	GEL1,GEL2	27.4853	0.095127	0.0699686
AT2G28000	Wild Type	Wasilewski (WS)	EN	GEL1	27.5355	Wild Type	Columbia (Col-0)	GEL1,GEL2	27.4853	0.095127	0.0501819
AT2G28000	Wild Type	Wasilewski (WS)	EN	GEL1	27.485	Wild Type	Columbia (Col-0)	GEL1,GEL2	27.4853	0.095127	-0.000271704
AT2G28000	Wild Type	Wasilewski (WS)	EN	GEL1	27.6486	Wild Type	Columbia (Col-0)	GEL1,GEL2	27.4853	0.095127	0.163297
AT2G28000	Wild Type	Wasilewski (WS)	ED	GEL2	27.5641	Wild Type	Columbia (Col-0)	GEL1,GEL2	27.4853	0.095127	0.0788278
AT2G28000	Wild Type	Wasilewski (WS)	ED	GEL2	27.4961	Wild Type	Columbia (Col-0)	GEL1,GEL2	27.4853	0.095127	0.0108473
AT2G28000	Wild Type	Wasilewski (WS)	ED	GEL2	27.4871	Wild Type	Columbia (Col-0)	GEL1,GEL2	27.4853	0.095127	0.00183783
AT2G28000	lhy-21 cca1-11	Wasilewski (WS)	EN	GEL1	27.6088	Wild Type	Columbia (Col-0)	GEL1,GEL2	27.4853	0.095127	0.123556
AT2G28000	lhy-21 cca1-11	Wasilewski (WS)	EN	GEL1	27.553	Wild Type	Columbia (Col-0)	GEL1,GEL2	27.4853	0.095127	0.0676856
AT2G28000	lhy-21 cca1-11	Wasilewski (WS)	EN	GEL1	27.4889	Wild Type	Columbia (Col-0)	GEL1,GEL2	27.4853	0.095127	0.00358331
AT2G28000	lhy-21 cca1-11	Wasilewski (WS)	ED	GEL2	27.6614	Wild Type	Columbia (Col-0)	GEL1,GEL2	27.4853	0.095127	0.176138
AT2G28000	lhy-21 cca1-11	Wasilewski (WS)	ED	GEL2	27.625	Wild Type	Columbia (Col-0)	GEL1,GEL2	27.4853	0.095127	0.139714
AT2G28000	lhy-21 cca1-11	Wasilewski (WS)	ED	GEL2	27.5239	Wild Type	Columbia (Col-0)	GEL1,GEL2	27.4853	0.095127	0.0385973
AT1G14610	Wild Type	Columbia (Col-0)	EN	GEL1	21.5769	Wild Type	Columbia (Col-0)	GEL1,GEL2	21.5021	0.0489018	0.0747941
AT1G14610	Wild Type	Columbia (Col-0)	EN	GEL1	21.5496	Wild Type	Columbia (Col-0)	GEL1,GEL2	21.5021	0.0489018	0.0475415
AT1G14610	Wild Type	Columbia (Col-0)	EN	GEL1	21.6643	Wild Type	Columbia (Col-0)	GEL1,GEL2	21.5021	0.0489018	0.162168
AT1G14610	Wild Type	Columbia (Col-0)	ED	GEL1	21.4889	Wild Type	Columbia (Col-0)	GEL1,GEL2	21.5021	0.0489018	-0.0132014
AT1G14610	Wild Type	Columbia (Col-0)	ED	GEL2	21.4577	Wild Type	Columbia (Col-0)	GEL1,GEL2	21.5021	0.0489018	-0.044419
AT1G14610	Wild Type	Columbia (Col-0)	ED	GEL2	21.5111	Wild Type	Columbia (Col-0)	GEL1,GEL2	21.5021	0.0489018	0.00898222
AT1G14610	prr7-3 ppr9-1	Columbia (Col-0)	EN	GEL1	21.0783	Wild Type	Columbia (Col-0)	GEL1,GEL2	21.5021	0.0489018	-0.423854
AT1G14610	prr7-3 ppr9-1	Columbia (Col-0)	ED	GEL2	21.1643	Wild Type	Columbia (Col-0)	GEL1,GEL2	21.5021	0.0489018	-0.337818
AT1G14610	prr7-3 ppr9-1	Columbia (Col-0)	ED	GEL2	21.5336	Wild Type	Columbia (Col-0)	GEL1,GEL2	21.5021	0.0489018	0.0314885
AT1G14610	prr7-3 ppr9-1	Columbia (Col-0)	ED	GEL2	21.1754	Wild Type	Columbia (Col-0)	GEL1,GEL2	21.5021	0.0489018	-0.326685
AT1G14610	gi-201	Columbia (Col-0)	EN	GEL1	21.4352	Wild Type	Columbia (Col-0)	GEL1,GEL2	21.5021	0.0489018	-0.0669254
AT1G14610	gi-201	Columbia (Col-0)	EN	GEL1	21.5462	Wild Type	Columbia (Col-0)	GEL1,GEL2	21.5021	0.0489018	0.0440704
AT1G14610	gi-201	Columbia (Col-0)	EN	GEL1	21.4262	Wild Type	Columbia (Col-0)	GEL1,GEL2	21.5021	0.0489018	-0.0758965
AT1G14610	gi-201	Columbia (Col-0)	ED	GEL2	21.6769	Wild Type	Columbia (Col-0)	GEL1,GEL2	21.5021	0.0489018	0.174777
AT1G14610	gi-201	Columbia (Col-0)	ED	GEL2	21.5417	Wild Type	Columbia (Col-0)	GEL1,GEL2	21.5021	0.0489018	0.0395781
AT1G14610	gi-201	Columbia (Col-0)	ED	GEL2	21.6865	Wild Type	Columbia (Col-0)	GEL1,GEL2	21.5021	0.0489018	0.184435
AT1G14610	toc1-101	Columbia (Col-0)	EN	GEL1	21.5507	Wild Type	Columbia (Col-0)	GEL1,GEL2	21.5021	0.0489018	0.0485724
AT1G14610	toc1-101	Columbia (Col-0)	EN	GEL1	21.6251	Wild Type	Columbia (Col-0)	GEL1,GEL2	21.5021	0.0489018	0.123013
AT1G14610	toc1-101	Columbia (Col-0)	EN	GEL1	21.447	Wild Type	Columbia (Col-0)	GEL1,GEL2	21.5021	0.0489018	-0.0551563
AT1G14610	toc1-101	Columbia (Col-0)	ED	GEL2	21.5934	Wild Type	Columbia (Col-0)	GEL1,GEL2	21.5021	0.0489018	0.0912626
AT1G14610	toc1-101	Columbia (Col-0)	ED	GEL2	21.502	Wild Type	Columbia (Col-0)	GEL1,GEL2	21.5021	0.0489018	-6.36722e-05
AT1G14610	toc1-101	Columbia (Col-0)	ED	GEL2	21.5029	Wild Type	Columbia (Col-0)	GEL1,GEL2	21.5021	0.0489018	0.000823346
AT1G14610	Wild Type	Wasilewski (WS)	EN	GEL1	21.3579	Wild Type	Columbia (Col-0)	GEL1,GEL2	21.5021	0.0489018	-0.14423
AT1G14610	Wild Type	Wasilewski (WS)	EN	GEL1	21.3976	Wild Type	Columbia (Col-0)	GEL1,GEL2	21.5021	0.0489018	-0.104475
AT1G14610	Wild Type	Wasilewski (WS)	EN	GEL1	21.8088	Wild Type	Columbia (Col-0)	GEL1,GEL2	21.5021	0.0489018	0.306709
AT1G14610	Wild Type	Wasilewski (WS)	ED	GEL2	21.4491	Wild Type	Columbia (Col-0)	GEL1,GEL2	21.5021	0.0489018	-0.0530413
AT1G14610	Wild Type	Wasilewski (WS)	ED	GEL2	21.5748	Wild Type	Columbia (Col-0)	GEL1,GEL2	21.5021	0.0489018	0.0726776
AT1G14610	Wild Type	Wasilewski (WS)	ED	GEL2	21.4878	Wild Type	Columbia (Col-0)	GEL1,GEL2	21.5021	0.0489018	-0.0143195
AT1G14610	lhy-21 cca1-11	Wasilewski (WS)	EN	GEL1	21.5449	Wild Type	Columbia (Col-0)	GEL1,GEL2	21.5021	0.0489018	0.0428042
AT1G14610	lhy-21 cca1-11	Wasilewski (WS)	EN	GEL1	21.6081	Wild Type	Columbia (Col-0)	GEL1,GEL2	21.5021	0.0489018	0.105943
AT1G14610	lhy-21 cca1-11	Wasilewski (WS)	EN	GEL1	21.5828	Wild Type	Columbia (Col-0)	GEL1,GEL2	21.5021	0.0489018	0.0807055
AT1G14610	lhy-21 cca1-11	Wasilewski (WS)	ED	GEL2	21.61	Wild Type	Columbia (Col-0)	GEL1,GEL2	21.5021	0.0489018	0.107926
AT1G14610	lhy-21 cca1-11	Wasilewski (WS)	ED	GEL2	21.7272	Wild Type	Columbia (Col-0)	GEL1,GEL2	21.5021	0.0489018	0.225091
AT1G14610	lhy-21 cca1-11	Wasilewski (WS)	ED	GEL2	21.3061	Wild Type	Columbia (Col-0)	GEL1,GEL2	21.5021	0.0489018	-0.196024
AT3G15730	Wild Type	Columbia (Col-0)	EN	GEL1	23.715	Wild Type	Columbia (Col-0)	GEL1,GEL2	23.7329	0.111844	-0.0179433
AT3G15730	Wild Type	Columbia (Col-0)	EN	GEL1	23.6657	Wild Type	Columbia (Col-0)	GEL1,GEL2	23.7329	0.111844	-0.0672056
AT3G15730	Wild Type	Columbia (Col-0)	EN	GEL1	23.6958	Wild Type	Columbia (Col-0)	GEL1,GEL2	23.7329	0.111844	-0.0371592
AT3G15730	Wild Type	Columbia (Col-0)	ED	GEL1	23.6266	Wild Type	Columbia (Col-0)	GEL1,GEL2	23.7329	0.111844	-0.106347
AT3G15730	Wild Type	Columbia (Col-0)	ED	GEL2	23.5611	Wild Type	Columbia (Col-0)	GEL1,GEL2	23.7329	0.111844	-0.171845
AT3G15730	Wild Type	Columbia (Col-0)	ED	GEL2	23.5531	Wild Type	Columbia (Col-0)	GEL1,GEL2	23.7329	0.111844	-0.179791
AT3G15730	prr7-3 ppr9-1	Columbia (Col-0)	EN	GEL1	23.3221	Wild Type	Columbia (Col-0)	GEL1,GEL2	23.7329	0.111844	-0.41078
AT3G15730	prr7-3 ppr9-1	Columbia (Col-0)	ED	GEL2	23.349	Wild Type	Columbia (Col-0)	GEL1,GEL2	23.7329	0.111844	-0.383932
AT3G15730	prr7-3 ppr9-1	Columbia (Col-0)	ED	GEL2	23.6639	Wild Type	Columbia (Col-0)	GEL1,GEL2	23.7329	0.111844	-0.0689948
AT3G15730	prr7-3 ppr9-1	Columbia (Col-0)	ED	GEL2	23.3676	Wild Type	Columbia (Col-0)	GEL1,GEL2	23.7329	0.111844	-0.365279
AT3G15730	gi-201	Columbia (Col-0)	EN	GEL1	23.5475	Wild Type	Columbia (Col-0)	GEL1,GEL2	23.7329	0.111844	-0.185439
AT3G15730	gi-201	Columbia (Col-0)	EN	GEL1	23.6072	Wild Type	Columbia (Col-0)	GEL1,GEL2	23.7329	0.111844	-0.125716
AT3G15730	gi-201	Columbia (Col-0)	EN	GEL1	23.5005	Wild Type	Columbia (Col-0)	GEL1,GEL2	23.7329	0.111844	-0.232388
AT3G15730	gi-201	Columbia (Col-0)	ED	GEL2	23.5746	Wild Type	Columbia (Col-0)	GEL1,GEL2	23.7329	0.111844	-0.158313
AT3G15730	gi-201	Columbia (Col-0)	ED	GEL2	23.5638	Wild Type	Columbia (Col-0)	GEL1,GEL2	23.7329	0.111844	-0.169155
AT3G15730	gi-201	Columbia (Col-0)	ED	GEL2	23.4456	Wild Type	Columbia (Col-0)	GEL1,GEL2	23.7329	0.111844	-0.287372
AT3G15730	toc1-101	Columbia (Col-0)	EN	GEL1	23.6334	Wild Type	Columbia (Col-0)	GEL1,GEL2	23.7329	0.111844	-0.099562
AT3G15730	toc1-101	Columbia (Col-0)	EN	GEL1	23.696	Wild Type	Columbia (Col-0)	GEL1,GEL2	23.7329	0.111844	-0.0368824
AT3G15730	toc1-101	Columbia (Col-0)	EN	GEL1	23.6242	Wild Type	Columbia (Col-0)	GEL1,GEL2	23.7329	0.111844	-0.108757
AT3G15730	toc1-101	Columbia (Col-0)	ED	GEL2	23.6092	Wild Type	Columbia (Col-0)	GEL1,GEL2	23.7329	0.111844	-0.123701
AT3G15730	toc1-101	Columbia (Col-0)	ED	GEL2	23.4032	Wild Type	Columbia (Col-0)	GEL1,GEL2	23.7329	0.111844	-0.329728
AT3G15730	toc1-101	Columbia (Col-0)	ED	GEL2	23.5963	Wild Type	Columbia (Col-0)	GEL1,GEL2	23.7329	0.111844	-0.136667
AT3G15730	Wild Type	Wasilewski (WS)	EN	GEL1	23.3567	Wild Type	Columbia (Col-0)	GEL1,GEL2	23.7329	0.111844	-0.376238
AT3G15730	Wild Type	Wasilewski (WS)	EN	GEL1	23.382	Wild Type	Columbia (Col-0)	GEL1,GEL2	23.7329	0.111844	-0.350945
AT3G15730	Wild Type	Wasilewski (WS)	EN	GEL1	23.6389	Wild Type	Columbia (Col-0)	GEL1,GEL2	23.7329	0.111844	-0.0940639
AT3G15730	Wild Type	Wasilewski (WS)	ED	GEL2	23.2625	Wild Type	Columbia (Col-0)	GEL1,GEL2	23.7329	0.111844	-0.470425
AT3G15730	Wild Type	Wasilewski (WS)	ED	GEL2	23.3844	Wild Type	Columbia (Col-0)	GEL1,GEL2	23.7329	0.111844	-0.348496
AT3G15730	Wild Type	Wasilewski (WS)	ED	GEL2	23.2348	Wild Type	Columbia (Col-0)	GEL1,GEL2	23.7329	0.111844	-0.498131
AT3G15730	lhy-21 cca1-11	Wasilewski (WS)	EN	GEL1	23.4033	Wild Type	Columbia (Col-0)	GEL1,GEL2	23.7329	0.111844	-0.329631
AT3G15730	lhy-21 cca1-11	Wasilewski (WS)	EN	GEL1	23.3033	Wild Type	Columbia (Col-0)	GEL1,GEL2	23.7329	0.111844	-0.429663
AT3G15730	lhy-21 cca1-11	Wasilewski (WS)	EN	GEL1	23.1942	Wild Type	Columbia (Col-0)	GEL1,GEL2	23.7329	0.111844	-0.538712
AT3G15730	lhy-21 cca1-11	Wasilewski (WS)	ED	GEL2	23.263	Wild Type	Columbia (Col-0)	GEL1,GEL2	23.7329	0.111844	-0.46993
AT3G15730	lhy-21 cca1-11	Wasilewski (WS)	ED	GEL2	23.2729	Wild Type	Columbia (Col-0)	GEL1,GEL2	23.7329	0.111844	-0.460048
AT3G15730	lhy-21 cca1-11	Wasilewski (WS)	ED	GEL2	23.1437	Wild Type	Columbia (Col-0)	GEL1,GEL2	23.7329	0.111844	-0.589248
AT5G50920	Wild Type	Columbia (Col-0)	EN	GEL1	25.1428	Wild Type	Columbia (Col-0)	GEL2,GEL1	24.9847	0.106663	0.158088
AT5G50920	Wild Type	Columbia (Col-0)	EN	GEL1	25.1014	Wild Type	Columbia (Col-0)	GEL2,GEL1	24.9847	0.106663	0.11669
AT5G50920	Wild Type	Columbia (Col-0)	EN	GEL1	25.038	Wild Type	Columbia (Col-0)	GEL2,GEL1	24.9847	0.106663	0.0532973
AT5G50920	Wild Type	Columbia (Col-0)	ED	GEL1	24.9508	Wild Type	Columbia (Col-0)	GEL2,GEL1	24.9847	0.106663	-0.0338448
AT5G50920	Wild Type	Columbia (Col-0)	ED	GEL2	25	Wild Type	Columbia (Col-0)	GEL2,GEL1	24.9847	0.106663	0.0153473
AT5G50920	Wild Type	Columbia (Col-0)	ED	GEL2	24.8794	Wild Type	Columbia (Col-0)	GEL2,GEL1	24.9847	0.106663	-0.105286
AT5G50920	prr7-3 ppr9-1	Columbia (Col-0)	EN	GEL1	24.8154	Wild Type	Columbia (Col-0)	GEL2,GEL1	24.9847	0.106663	-0.169269
AT5G50920	prr7-3 ppr9-1	Columbia (Col-0)	ED	GEL2	24.7276	Wild Type	Columbia (Col-0)	GEL2,GEL1	24.9847	0.106663	-0.257064
AT5G50920	prr7-3 ppr9-1	Columbia (Col-0)	ED	GEL2	24.915	Wild Type	Columbia (Col-0)	GEL2,GEL1	24.9847	0.106663	-0.069699
AT5G50920	prr7-3 ppr9-1	Columbia (Col-0)	ED	GEL2	24.6625	Wild Type	Columbia (Col-0)	GEL2,GEL1	24.9847	0.106663	-0.322215
AT5G50920	gi-201	Columbia (Col-0)	EN	GEL1	25.0444	Wild Type	Columbia (Col-0)	GEL2,GEL1	24.9847	0.106663	0.0597355
AT5G50920	gi-201	Columbia (Col-0)	EN	GEL1	25.075	Wild Type	Columbia (Col-0)	GEL2,GEL1	24.9847	0.106663	0.0903165
AT5G50920	gi-201	Columbia (Col-0)	EN	GEL1	24.9539	Wild Type	Columbia (Col-0)	GEL2,GEL1	24.9847	0.106663	-0.0307285
AT5G50920	gi-201	Columbia (Col-0)	ED	GEL2	24.9871	Wild Type	Columbia (Col-0)	GEL2,GEL1	24.9847	0.106663	0.00239417
AT5G50920	gi-201	Columbia (Col-0)	ED	GEL2	24.9375	Wild Type	Columbia (Col-0)	GEL2,GEL1	24.9847	0.106663	-0.0471444
AT5G50920	gi-201	Columbia (Col-0)	ED	GEL2	24.9277	Wild Type	Columbia (Col-0)	GEL2,GEL1	24.9847	0.106663	-0.056953
AT5G50920	toc1-101	Columbia (Col-0)	EN	GEL1	25.1063	Wild Type	Columbia (Col-0)	GEL2,GEL1	24.9847	0.106663	0.121587
AT5G50920	toc1-101	Columbia (Col-0)	EN	GEL1	25.0568	Wild Type	Columbia (Col-0)	GEL2,GEL1	24.9847	0.106663	0.0720916
AT5G50920	toc1-101	Columbia (Col-0)	EN	GEL1	25.0573	Wild Type	Columbia (Col-0)	GEL2,GEL1	24.9847	0.106663	0.0726089
AT5G50920	toc1-101	Columbia (Col-0)	ED	GEL2	24.9516	Wild Type	Columbia (Col-0)	GEL2,GEL1	24.9847	0.106663	-0.0330296
AT5G50920	toc1-101	Columbia (Col-0)	ED	GEL2	24.9168	Wild Type	Columbia (Col-0)	GEL2,GEL1	24.9847	0.106663	-0.0679176
AT5G50920	toc1-101	Columbia (Col-0)	ED	GEL2	24.9008	Wild Type	Columbia (Col-0)	GEL2,GEL1	24.9847	0.106663	-0.0838241
AT5G50920	Wild Type	Wasilewski (WS)	EN	GEL1	25.0664	Wild Type	Columbia (Col-0)	GEL2,GEL1	24.9847	0.106663	0.0817006
AT5G50920	Wild Type	Wasilewski (WS)	EN	GEL1	25.0364	Wild Type	Columbia (Col-0)	GEL2,GEL1	24.9847	0.106663	0.0517108
AT5G50920	Wild Type	Wasilewski (WS)	EN	GEL1	25.2239	Wild Type	Columbia (Col-0)	GEL2,GEL1	24.9847	0.106663	0.239234
AT5G50920	Wild Type	Wasilewski (WS)	ED	GEL2	24.8567	Wild Type	Columbia (Col-0)	GEL2,GEL1	24.9847	0.106663	-0.127989
AT5G50920	Wild Type	Wasilewski (WS)	ED	GEL2	24.9321	Wild Type	Columbia (Col-0)	GEL2,GEL1	24.9847	0.106663	-0.0526143
AT5G50920	Wild Type	Wasilewski (WS)	ED	GEL2	24.8086	Wild Type	Columbia (Col-0)	GEL2,GEL1	24.9847	0.106663	-0.176041
AT5G50920	lhy-21 cca1-11	Wasilewski (WS)	EN	GEL1	25.0628	Wild Type	Columbia (Col-0)	GEL2,GEL1	24.9847	0.106663	0.0781025
AT5G50920	lhy-21 cca1-11	Wasilewski (WS)	EN	GEL1	24.9638	Wild Type	Columbia (Col-0)	GEL2,GEL1	24.9847	0.106663	-0.020878
AT5G50920	lhy-21 cca1-11	Wasilewski (WS)	EN	GEL1	24.9191	Wild Type	Columbia (Col-0)	GEL2,GEL1	24.9847	0.106663	-0.0655797
AT5G50920	lhy-21 cca1-11	Wasilewski (WS)	ED	GEL2	24.8971	Wild Type	Columbia (Col-0)	GEL2,GEL1	24.9847	0.106663	-0.0875696
AT5G50920	lhy-21 cca1-11	Wasilewski (WS)	ED	GEL2	24.9613	Wild Type	Columbia (Col-0)	GEL2,GEL1	24.9847	0.106663	-0.0234068
AT5G50920	lhy-21 cca1-11	Wasilewski (WS)	ED	GEL2	24.8663	Wild Type	Columbia (Col-0)	GEL2,GEL1	24.9847	0.106663	-0.118413
AT5G26742	Wild Type	Columbia (Col-0)	EN	GEL1	24.2724	Wild Type	Columbia (Col-0)	GEL1,GEL2	23.7886	0.091056	0.48378
AT5G26742	Wild Type	Columbia (Col-0)	EN	GEL1	24.2373	Wild Type	Columbia (Col-0)	GEL1,GEL2	23.7886	0.091056	0.448666
AT5G26742	Wild Type	Columbia (Col-0)	EN	GEL1	24.1989	Wild Type	Columbia (Col-0)	GEL1,GEL2	23.7886	0.091056	0.410282
AT5G26742	Wild Type	Columbia (Col-0)	ED	GEL1	24.1398	Wild Type	Columbia (Col-0)	GEL1,GEL2	23.7886	0.091056	0.351185
AT5G26742	Wild Type	Columbia (Col-0)	ED	GEL2	24.0934	Wild Type	Columbia (Col-0)	GEL1,GEL2	23.7886	0.091056	0.304754
AT5G26742	Wild Type	Columbia (Col-0)	ED	GEL2	24.1064	Wild Type	Columbia (Col-0)	GEL1,GEL2	23.7886	0.091056	0.317768
AT5G26742	prr7-3 ppr9-1	Columbia (Col-0)	EN	GEL1	24.1159	Wild Type	Columbia (Col-0)	GEL1,GEL2	23.7886	0.091056	0.327231
AT5G26742	prr7-3 ppr9-1	Columbia (Col-0)	ED	GEL2	24.092	Wild Type	Columbia (Col-0)	GEL1,GEL2	23.7886	0.091056	0.303355
AT5G26742	prr7-3 ppr9-1	Columbia (Col-0)	ED	GEL2	24.2632	Wild Type	Columbia (Col-0)	GEL1,GEL2	23.7886	0.091056	0.474567
AT5G26742	prr7-3 ppr9-1	Columbia (Col-0)	ED	GEL2	24.0106	Wild Type	Columbia (Col-0)	GEL1,GEL2	23.7886	0.091056	0.221966
AT5G26742	gi-201	Columbia (Col-0)	EN	GEL1	24.2893	Wild Type	Columbia (Col-0)	GEL1,GEL2	23.7886	0.091056	0.500621
AT5G26742	gi-201	Columbia (Col-0)	EN	GEL1	24.317	Wild Type	Columbia (Col-0)	GEL1,GEL2	23.7886	0.091056	0.528315
AT5G26742	gi-201	Columbia (Col-0)	EN	GEL1	24.0758	Wild Type	Columbia (Col-0)	GEL1,GEL2	23.7886	0.091056	0.287116
AT5G26742	gi-201	Columbia (Col-0)	ED	GEL2	24.232	Wild Type	Columbia (Col-0)	GEL1,GEL2	23.7886	0.091056	0.443382
AT5G26742	gi-201	Columbia (Col-0)	ED	GEL2	24.132	Wild Type	Columbia (Col-0)	GEL1,GEL2	23.7886	0.091056	0.343381
AT5G26742	gi-201	Columbia (Col-0)	ED	GEL2	24.1886	Wild Type	Columbia (Col-0)	GEL1,GEL2	23.7886	0.091056	0.399978
AT5G26742	toc1-101	Columbia (Col-0)	EN	GEL1	24.2987	Wild Type	Columbia (Col-0)	GEL1,GEL2	23.7886	0.091056	0.510022
AT5G26742	toc1-101	Columbia (Col-0)	EN	GEL1	24.2701	Wild Type	Columbia (Col-0)	GEL1,GEL2	23.7886	0.091056	0.481444
AT5G26742	toc1-101	Columbia (Col-0)	EN	GEL1	24.1667	Wild Type	Columbia (Col-0)	GEL1,GEL2	23.7886	0.091056	0.378102
AT5G26742	toc1-101	Columbia (Col-0)	ED	GEL2	24.1868	Wild Type	Columbia (Col-0)	GEL1,GEL2	23.7886	0.091056	0.398184
AT5G26742	toc1-101	Columbia (Col-0)	ED	GEL2	24.0612	Wild Type	Columbia (Col-0)	GEL1,GEL2	23.7886	0.091056	0.272542
AT5G26742	toc1-101	Columbia (Col-0)	ED	GEL2	24.2299	Wild Type	Columbia (Col-0)	GEL1,GEL2	23.7886	0.091056	0.441214
AT5G26742	Wild Type	Wasilewski (WS)	EN	GEL1	24.4115	Wild Type	Columbia (Col-0)	GEL1,GEL2	23.7886	0.091056	0.622854
AT5G26742	Wild Type	Wasilewski (WS)	EN	GEL1	24.3566	Wild Type	Columbia (Col-0)	GEL1,GEL2	23.7886	0.091056	0.567988
AT5G26742	Wild Type	Wasilewski (WS)	EN	GEL1	24.4284	Wild Type	Columbia (Col-0)	GEL1,GEL2	23.7886	0.091056	0.639724
AT5G26742	Wild Type	Wasilewski (WS)	ED	GEL2	24.2076	Wild Type	Columbia (Col-0)	GEL1,GEL2	23.7886	0.091056	0.418924
AT5G26742	Wild Type	Wasilewski (WS)	ED	GEL2	24.2185	Wild Type	Columbia (Col-0)	GEL1,GEL2	23.7886	0.091056	0.429814
AT5G26742	Wild Type	Wasilewski (WS)	ED	GEL2	24.1931	Wild Type	Columbia (Col-0)	GEL1,GEL2	23.7886	0.091056	0.404502
AT5G26742	lhy-21 cca1-11	Wasilewski (WS)	EN	GEL1	24.2114	Wild Type	Columbia (Col-0)	GEL1,GEL2	23.7886	0.091056	0.422746
AT5G26742	lhy-21 cca1-11	Wasilewski (WS)	EN	GEL1	24.1145	Wild Type	Columbia (Col-0)	GEL1,GEL2	23.7886	0.091056	0.325815
AT5G26742	lhy-21 cca1-11	Wasilewski (WS)	EN	GEL1	23.8702	Wild Type	Columbia (Col-0)	GEL1,GEL2	23.7886	0.091056	0.0815831
AT5G26742	lhy-21 cca1-11	Wasilewski (WS)	ED	GEL2	24.1684	Wild Type	Columbia (Col-0)	GEL1,GEL2	23.7886	0.091056	0.379752
AT5G26742	lhy-21 cca1-11	Wasilewski (WS)	ED	GEL2	24.2493	Wild Type	Columbia (Col-0)	GEL1,GEL2	23.7886	0.091056	0.460703
AT5G26742	lhy-21 cca1-11	Wasilewski (WS)	ED	GEL2	24.1527	Wild Type	Columbia (Col-0)	GEL1,GEL2	23.7886	0.091056	0.364019
AT2G15620	Wild Type	Columbia (Col-0)	EN	GEL1	24.718	Wild Type	Columbia (Col-0)	GEL2,GEL1	24.9087	0.0052923	-0.190645
AT2G15620	Wild Type	Columbia (Col-0)	EN	GEL1	24.7487	Wild Type	Columbia (Col-0)	GEL2,GEL1	24.9087	0.0052923	-0.159962
AT2G15620	Wild Type	Columbia (Col-0)	EN	GEL1	24.6718	Wild Type	Columbia (Col-0)	GEL2,GEL1	24.9087	0.0052923	-0.236846
AT2G15620	Wild Type	Columbia (Col-0)	ED	GEL1	24.6037	Wild Type	Columbia (Col-0)	GEL2,GEL1	24.9087	0.0052923	-0.304995
AT2G15620	Wild Type	Columbia (Col-0)	ED	GEL2	24.6185	Wild Type	Columbia (Col-0)	GEL2,GEL1	24.9087	0.0052923	-0.290149
AT2G15620	Wild Type	Columbia (Col-0)	ED	GEL2	24.5843	Wild Type	Columbia (Col-0)	GEL2,GEL1	24.9087	0.0052923	-0.324374
AT2G15620	prr7-3 ppr9-1	Columbia (Col-0)	EN	GEL1	24.3029	Wild Type	Columbia (Col-0)	GEL2,GEL1	24.9087	0.0052923	-0.605733
AT2G15620	prr7-3 ppr9-1	Columbia (Col-0)	ED	GEL2	24.2757	Wild Type	Columbia (Col-0)	GEL2,GEL1	24.9087	0.0052923	-0.632936
AT2G15620	prr7-3 ppr9-1	Columbia (Col-0)	ED	GEL2	24.5199	Wild Type	Columbia (Col-0)	GEL2,GEL1	24.9087	0.0052923	-0.388802
AT2G15620	prr7-3 ppr9-1	Columbia (Col-0)	ED	GEL2	24.243	Wild Type	Columbia (Col-0)	GEL2,GEL1	24.9087	0.0052923	-0.665616
AT2G15620	gi-201	Columbia (Col-0)	EN	GEL1	24.695	Wild Type	Columbia (Col-0)	GEL2,GEL1	24.9087	0.0052923	-0.213666
AT2G15620	gi-201	Columbia (Col-0)	EN	GEL1	24.691	Wild Type	Columbia (Col-0)	GEL2,GEL1	24.9087	0.0052923	-0.217711
AT2G15620	gi-201	Columbia (Col-0)	EN	GEL1	24.6449	Wild Type	Columbia (Col-0)	GEL2,GEL1	24.9087	0.0052923	-0.263748
AT2G15620	gi-201	Columbia (Col-0)	ED	GEL2	24.6039	Wild Type	Columbia (Col-0)	GEL2,GEL1	24.9087	0.0052923	-0.304751
AT2G15620	gi-201	Columbia (Col-0)	ED	GEL2	24.5728	Wild Type	Columbia (Col-0)	GEL2,GEL1	24.9087	0.0052923	-0.335843
AT2G15620	gi-201	Columbia (Col-0)	ED	GEL2	24.6955	Wild Type	Columbia (Col-0)	GEL2,GEL1	24.9087	0.0052923	-0.213185
AT2G15620	toc1-101	Columbia (Col-0)	EN	GEL1	24.4526	Wild Type	Columbia (Col-0)	GEL2,GEL1	24.9087	0.0052923	-0.456021
AT2G15620	toc1-101	Columbia (Col-0)	EN	GEL1	24.412	Wild Type	Columbia (Col-0)	GEL2,GEL1	24.9087	0.0052923	-0.496623
AT2G15620	toc1-101	Columbia (Col-0)	EN	GEL1	24.5196	Wild Type	Columbia (Col-0)	GEL2,GEL1	24.9087	0.0052923	-0.389049
AT2G15620	toc1-101	Columbia (Col-0)	ED	GEL2	24.3898	Wild Type	Columbia (Col-0)	GEL2,GEL1	24.9087	0.0052923	-0.518901
AT2G15620	toc1-101	Columbia (Col-0)	ED	GEL2	24.4541	Wild Type	Columbia (Col-0)	GEL2,GEL1	24.9087	0.0052923	-0.454611
AT2G15620	toc1-101	Columbia (Col-0)	ED	GEL2	24.3528	Wild Type	Columbia (Col-0)	GEL2,GEL1	24.9087	0.0052923	-0.55582
AT2G15620	Wild Type	Wasilewski (WS)	EN	GEL1	24.42	Wild Type	Columbia (Col-0)	GEL2,GEL1	24.9087	0.0052923	-0.488617
AT2G15620	Wild Type	Wasilewski (WS)	EN	GEL1	24.4778	Wild Type	Columbia (Col-0)	GEL2,GEL1	24.9087	0.0052923	-0.430832
AT2G15620	Wild Type	Wasilewski (WS)	EN	GEL1	24.7103	Wild Type	Columbia (Col-0)	GEL2,GEL1	24.9087	0.0052923	-0.198344
AT2G15620	Wild Type	Wasilewski (WS)	ED	GEL2	24.5776	Wild Type	Columbia (Col-0)	GEL2,GEL1	24.9087	0.0052923	-0.331035
AT2G15620	Wild Type	Wasilewski (WS)	ED	GEL2	24.4806	Wild Type	Columbia (Col-0)	GEL2,GEL1	24.9087	0.0052923	-0.42804
AT2G15620	Wild Type	Wasilewski (WS)	ED	GEL2	24.2218	Wild Type	Columbia (Col-0)	GEL2,GEL1	24.9087	0.0052923	-0.686907
AT2G15620	lhy-21 cca1-11	Wasilewski (WS)	EN	GEL1	25.0054	Wild Type	Columbia (Col-0)	GEL2,GEL1	24.9087	0.0052923	0.0967691
AT2G15620	lhy-21 cca1-11	Wasilewski (WS)	EN	GEL1	24.8423	Wild Type	Columbia (Col-0)	GEL2,GEL1	24.9087	0.0052923	-0.06634
AT2G15620	lhy-21 cca1-11	Wasilewski (WS)	EN	GEL1	24.8428	Wild Type	Columbia (Col-0)	GEL2,GEL1	24.9087	0.0052923	-0.0658651
AT2G15620	lhy-21 cca1-11	Wasilewski (WS)	ED	GEL2	24.9431	Wild Type	Columbia (Col-0)	GEL2,GEL1	24.9087	0.0052923	0.0344688
AT2G15620	lhy-21 cca1-11	Wasilewski (WS)	ED	GEL2	25.0705	Wild Type	Columbia (Col-0)	GEL2,GEL1	24.9087	0.0052923	0.161813
AT2G15620	lhy-21 cca1-11	Wasilewski (WS)	ED	GEL2	24.6732	Wild Type	Columbia (Col-0)	GEL2,GEL1	24.9087	0.0052923	-0.235489
AT3G52140	Wild Type	Columbia (Col-0)	EN	GEL1	22.1778	Wild Type	Columbia (Col-0)	GEL2,GEL1	22.0333	0.00382859	0.144516
AT3G52140	Wild Type	Columbia (Col-0)	EN	GEL1	21.9787	Wild Type	Columbia (Col-0)	GEL2,GEL1	22.0333	0.00382859	-0.0545451
AT3G52140	Wild Type	Columbia (Col-0)	EN	GEL1	21.97	Wild Type	Columbia (Col-0)	GEL2,GEL1	22.0333	0.00382859	-0.0632669
AT3G52140	Wild Type	Columbia (Col-0)	ED	GEL1	21.9197	Wild Type	Columbia (Col-0)	GEL2,GEL1	22.0333	0.00382859	-0.113576
AT3G52140	Wild Type	Columbia (Col-0)	ED	GEL2	21.9825	Wild Type	Columbia (Col-0)	GEL2,GEL1	22.0333	0.00382859	-0.0508068
AT3G52140	Wild Type	Columbia (Col-0)	ED	GEL2	22.0054	Wild Type	Columbia (Col-0)	GEL2,GEL1	22.0333	0.00382859	-0.0278493
AT3G52140	prr7-3 ppr9-1	Columbia (Col-0)	EN	GEL1	21.2588	Wild Type	Columbia (Col-0)	GEL2,GEL1	22.0333	0.00382859	-0.774495
AT3G52140	prr7-3 ppr9-1	Columbia (Col-0)	ED	GEL2	21.4531	Wild Type	Columbia (Col-0)	GEL2,GEL1	22.0333	0.00382859	-0.580131
[truncated: 105,902 more rows]

## Sheet: wp1_1_proteomics_bio_reps
agi	genotype	ecotype	harvest_time	coeff_var_value_refs	mean_log2_sample_ref_ratio	sd_log2_sample_ref_ratio	se_log2_sample_ref_ratio
[truncated: 38,052 more rows]
